# Supplementary material for: Mechanistic insights into PCBP1-driven unfolding of selected i-motif DNA at G1/S checkpoint
Source: Nat Commun. 2026 Feb 2;17:1149. doi: 10.1038/s41467-026-68822-5 (PMC12865031; doi:10.1038/s41467-026-68822-5)
Supplement: Supplementary file 3 — Supplementary Data 1 [file 41467_2026_68822_MOESM3_ESM.xlsx]

## Sheet: iMab-ChIp-all genes-T1
cMYC i-motif primers				BCL2 i-motif primers				ILPR i-motif primers				VEGF i-motif primers				PDGF i-motif primers				HIF1a i-motif primers
Input	IP	IgG		Input	IP	IgG		Input	IP	IgG		Input	IP	IgG		Input	IP	IgG		Input	IP	IgG
24.2	28	31.53		24.7	27.9	33.43		24.3	28.2	33.53		24.3	30.5	31.53		24.2	29.9	29.53		24.2	31.6	30.53
24.1	28	31.63		24.1	28.1	33.33		24.1	28.3	33.63		24.3	30	31.63		23.9	29.8	29.63		24.2	31.2	30.63
24.4	28.2	31.5		24.3	27.9	33.45		24.2	28.1	33.5		24.6	30	31.5		24.5	30.1	29.5		24.3	31.2	29.5
ARHGEF10L-negative control 1				GAPDH-negative control 2				HTR6-negative control 1				IL36G-negative control 2
Input	IP	IgG		Input	IP	IgG		Input	IP	IgG		Input	IP	IgG
24.1	32.2	32.66		23.4	33.2	33.42		25.6	33.2	31.66		23.6	32.3	32.32
23.9	32.2	32.52		23.2	33.2	33.36		25.7	33.5	31.52		23.4	32.6	32.56
24.2	32.2	32.61		23.3	33.3	33.4		25.6	33.6	31.61		23.6	32.5	32.43
IP-cMYC	IP-BCL2	IP-ILPR		IP-VEGFA	IP-PDGFA	IP-Hif1a		IP-ARHGEF10L	IP-GAPDH	IP-HTR6		IP-IL36G
7.17936	10.8819	6.69858	3.6691e-06	1.36024	1.92366	0.592077		0.364466	0.112178	0.515433	9.03437e-06	0.240458
6.69858	6.25	5.44094	5.56131e-06	1.92366	1.67465	0.78125		0.317286	0.0976562	0.44871	1.03778e-05	0.170029
7.17936	8.24692	6.69858	4.8414e-06	2.36831	2.06173	0.837323		0.390625	0.0976563	0.390625	9.6828e-06	0.209331
								IP-ARHGEF10L	IP-GAPDH	IP-HTR6		IP-IL36G
						IP-cMYC		19.6983	64	13.9288	794672	29.8571
								21.1121	68.5935	14.9285	645474	39.3966
								18.3792	73.5167	18.3792	741455	34.2968
								IP-ARHGEF10L	IP-GAPDH	IP-HTR6		IP-IL36G
						IP-BCL2		29.8571	97.0059	21.1121	1.2045e+06	45.2548
								19.6983	64	13.9288	602249	36.7583
								21.1121	84.4485	21.1121	851708	39.3966
								IP-ARHGEF10L	IP-GAPDH	IP-HTR6		IP-IL36G
						IP-ILPR		18.3792	59.7141	12.996		27.8576
								17.1484	55.7152	12.1257		32
								17.1484	68.5935	17.1484		32
								IP-ARHGEF10L	IP-GAPDH	IP-HTR6		IP-IL36G
						IP-VEGFA		3.73213	12.1257	2.63902		5.65685
								6.06287	19.6983	4.28709		11.3137
								6.06287	24.2515	6.06287		11.3137
								IP-ARHGEF10L	IP-GAPDH	IP-HTR6		IP-IL36G
						IP-PDGFA		5.27803	17.1484	3.73213		2.46229
								5.27803	17.1484	3.73213		4.59479
								5.27803	21.1121	5.27803		4
								IP-ARHGEF10L	IP-GAPDH	IP-HTR6		IP-IL36G
						IP-Hif1a		1.6245	5.27803	1.1487		2.46229
								2.46229	8	1.7411		4.59479
								2.14355	8.57419	2.14355		4

## Sheet: iMab-ChIp-all genes-T2
cMYC i-motif primers				BCL2 i-motif primers				ILPR i-motif primers				VEGF i-motif primers				PDGF i-motif primers				HIF1a i-motif primers
Input	IP	IgG		Input	IP	IgG		Input	IP	IgG		Input	IP	IgG		Input	IP	IgG		Input	IP	IgG
24.5	28	32.23		23.5	26.3	31.2		25.1	29.2	31.2		23.7	28.9	31.7		23.6	29.3	33.2		23.3	30.1	32.1
24.6	28.1	32.2		23.8	26.5	31.8		25.2	29.1	31.4		23.2	28.5	31.4		23.9	29.8	33.8		23.3	30.3	32.2
24.8	28.2	32.2		23.3	26.3	31.3		25.3	29.3	31.7		23.2	28.6	31.8		23.8	29.4	33.5		23.8	30.2	32.6
ARHGEF10L-negative control 1				GAPDH-negative control 2				HTR6-negative control 1				IL36G-negative control 2
Input	IP	IgG		Input	IP	IgG		Input	IP	IgG		Input	IP	IgG
23.2	31.2	33		24.2	32.8	33.1		24.8	32.6	32.2		24.4	33	33.2
23.6	31.8	33.1		24.5	32.9	33.2		24.6	32.5	32.4		24.7	33.3	33.8
23.7	31.7	33.2		24.3	33	33.7		24.7	32.6	32.5		24.8	33.5	33.5
IP-cMYC	IP-BCL2	IP-ILPR		IP-VEGFA	IP-PDGFA	IP-Hif1a		IP-ARHGEF10L	IP-GAPDH	IP-HTR6		IP-IL36G
8.83883	14.3587	5.83146	8.42937e-06	2.72047	1.92366	0.897421		0.390625	0.257716	0.44871	5.18889e-06	0.257716
8.83883	15.3893	6.69858	6.84678e-06	2.53829	1.67465	0.78125		0.340059	0.296038	0.418662	4.21468e-06	0.257716
9.47323	12.5	6.25	9.6828e-06	2.36831	2.06173	1.18415		0.390625	0.240458	0.418662	4.8414e-06	0.240458
								IP-ARHGEF10L	IP-GAPDH	IP-HTR6		IP-IL36G
						IP-cMYC		22.6274	34.2968	19.6983	1.70342e+06	34.2968
								25.9921	29.8571	21.1121	2.09715e+06	34.2968
								24.2515	39.3966	22.6274	1.95671e+06	39.3966
								IP-ARHGEF10L	IP-GAPDH	IP-HTR6		IP-IL36G
						IP-BCL2		36.7583	55.7152	32	2.76721e+06	55.7152
								45.2548	51.9842	36.7583	3.65135e+06	59.7141
								32	51.9842	29.8571	2.5819e+06	51.9842
								IP-ARHGEF10L	IP-GAPDH	IP-HTR6		IP-IL36G
						IP-ILPR		14.9285	22.6274	12.996		22.6274
								19.6983	22.6274	16		25.9921
								16	25.9921	14.9285		25.9921
								IP-ARHGEF10L	IP-GAPDH	IP-HTR6		IP-IL36G
						IP-VEGFA		6.9644	10.5561	6.06287		10.5561
								7.46426	8.57419	6.06287		9.84916
								6.06287	9.84916	5.65685		9.84916
								IP-ARHGEF10L	IP-GAPDH	IP-HTR6		IP-IL36G
						IP-PDGFA		4.92458	7.46426	4.28709		7.46426
								4.92458	5.65685	4		6.49802
								5.27803	8.57419	4.92458		8.57419
								IP-ARHGEF10L	IP-GAPDH	IP-HTR6		IP-IL36G
						IP-Hif1a		2.2974	3.4822	2		3.4822
								2.2974	2.63902	1.86607		3.03143
								3.03143	4.92458	2.82843		4.92458

## Sheet: iMab-ChIp-all genes-T3
cMYC i-motif primers				BCL2 i-motif primers				ILPR i-motif primers				VEGF i-motif primers				PDGF i-motif primers				HIF1a i-motif primers
Input	IP	IgG		Input	IP	IgG		Input	IP	IgG		Input	IP	IgG		Input	IP	IgG		Input	IP	IgG
23.57	28	31.53		23	26.7	33.1		23.7	27.8	32.1		23.7	29.8	33.4		23.7	28.9	31.9		24.5	30.7	31.5
23.68	28	31.63		23.3	26.8	33.5		23.2	27.7	32.2		23.9	29.3	33.3		23.7	29	32.1		24.3	30.1	31.8
23.82	28.2	31.5		23.2	26.6	33.4		23.5	27.4	32.6		23.7	29.8	33.1		23.3	29.2	32.3		24.7	30.4	31.7
ARHGEF10L-negative control 1				GAPDH-negative control 2				HTR6-negative control 1				IL36G-negative control 2
Input	IP	IgG		Input	IP	IgG		Input	IP	IgG		Input	IP	IgG
25.2	33	32.56		23.1	32.4	32.9		24.8	33.6	32.6		24.7	33	32.43
25.5	33.7	32.77		23.2	32.7	32.6		24.4	33.7	32.3		24.9	33.6	32.87
25.7	33.9	32.56		23.1	32.9	32.3		24.7	33.5	32.9		24.6	33.3	32.26
IP-cMYC	IP-BCL2	IP-ILPR		IP-VEGFA	IP-PDGFA	IP-Hif1a		IP-ARHGEF10L	IP-GAPDH	IP-HTR6		IP-IL36G
4.63914	7.69465	5.83146	1.19209e-05	1.45786	2.72047	1.36024		0.44871	0.158643	0.224355	1.11226e-05	0.317286
5.00669	8.83883	4.41942	9.6828e-06	2.36831	2.53829	1.79484		0.340059	0.138107	0.158643	1.03778e-05	0.240458
4.80273	9.47323	6.69858	1.03778e-05	1.45786	1.67465	1.92366		0.340059	0.112178	0.224355	1.11226e-05	0.240458
								IP-ARHGEF10L	IP-GAPDH	IP-HTR6		IP-IL36G
						IP-cMYC		10.3388	29.2426	20.6776	417090	14.6213
								14.723	36.2523	31.5594	482443	20.8215
								14.1232	42.8137	21.4068	431799	19.9733
								IP-ARHGEF10L	IP-GAPDH	IP-HTR6		IP-IL36G
						IP-BCL2		17.1484	48.5029	34.2968	691802	24.2515
								25.9921	64	55.7152	851708	36.7583
								27.8576	84.4485	42.2243	851708	39.3966
								IP-ARHGEF10L	IP-GAPDH	IP-HTR6		IP-IL36G
						IP-ILPR		12.996	36.7583	25.9921		18.3792
								12.996	32	27.8576		18.3792
								19.6983	59.7141	29.8571		27.8576
								IP-ARHGEF10L	IP-GAPDH	IP-HTR6		IP-IL36G
						IP-VEGFA		3.24901	9.18959	6.49802	0	4.59479
								6.9644	17.1484	14.9285	0	9.84916
								4.28709	12.996	6.49802	0	6.06287
								IP-ARHGEF10L	IP-GAPDH	IP-HTR6		IP-IL36G
						IP-PDGFA		6.06287	17.1484	12.1257		8.57419
								7.46426	18.3792	16		10.5561
								4.92458	14.9285	7.46426		6.9644
								IP-ARHGEF10L	IP-GAPDH	IP-HTR6		IP-IL36G
						IP-Hif1a		4.28709	4.28709	6.06287		4.28709
								7.46426	7.46426	11.3137		7.46426
								8	8	8.57419		8

## Sheet: supporting
	ChIP-Fold Enrichment over Negative Regions
Groups	TR1	TR2	TR3
VEGF-ARHGEF10L	3.73213	6.9644	3.24901
VEGF-ARHGEF10L	6.06287	7.46426	6.9644
VEGF-ARHGEF10L	6.06287	6.06287	4.28709
PDGF-ARHGEF10L	5.27803	4.92458	6.06287
PDGF-ARHGEF10L	5.27803	4.92458	7.46426
PDGF-ARHGEF10L	5.27803	5.27803	4.92458
HIF1a-ARHGEF10L	1.6245	2.2974	3.03143
HIF1a-ARHGEF10L	2.46229	2.2974	5.27803
HIF1a-ARHGEF10L	2.14355	3.03143	5.65685
VEGF-GAPDH	12.1257	10.5561	9.18959
VEGF-GAPDH	19.6983	8.57419	17.1484
VEGF-GAPDH	24.2515	9.84916	12.996
PDGF-GAPDH	17.1484	7.46426	17.1484
PDGF-GAPDH	17.1484	5.65685	18.3792
PDGF-GAPDH	21.1121	8.57419	14.9285
HIF1a-GAPDH	5.27803	3.4822	8.57419
HIF1a-GAPDH	8	2.63902	12.996
HIF1a-GAPDH	8.57419	4.92458	17.1484
VEGF-HTR6	2.63902	6.06287	6.49802
VEGF-HTR6	4.28709	6.06287	14.9285
VEGF-HTR6	6.06287	5.65685	6.49802
PDGF-HTR6	3.73213	4.28709	12.1257
PDGF-HTR6	3.73213	4	16
PDGF-HTR6	5.27803	4.92458	7.46426
HIF1a-HTR6	1.1487	2	6.06287
HIF1a-HTR6	1.7411	1.86607	11.3137
HIF1a-HTR6	2.14355	2.82843	8.57419
VEGF-IL36G	5.65685	10.5561	4.59479
VEGF-IL36G	11.3137	9.84916	9.84916
VEGF-IL36G	11.3137	9.84916	6.06287
PDGF-IL36G	2.46229	7.46426	4.28709
PDGF-IL36G	4.59479	6.49802	7.46426
PDGF-IL36G	4	8.57419	8
HIF1a-IL36G	2.46229	3.4822	4.28709
HIF1a-IL36G	4.59479	3.03143	7.46426
HIF1a-IL36G	4	4.92458	8

## Sheet: main
	ChIP-Fold Enrichment over Negative Regions
Groups	TR1	TR2	TR3
cMYC-ARHGEF10L	19.6983	22.6274	10.3388
cMYC-ARHGEF10L	21.1121	25.9921	14.723
cMYC-ARHGEF10L	18.3792	24.2515	14.1232
BCL2-ARHGEF10L	29.8571	36.7583	17.1484
BCL2-ARHGEF10L	19.6983	45.2548	25.9921
BCL2-ARHGEF10L	21.1121	32	27.8576
ILPR-ARHGEF10L	18.3792	14.9285	12.996
ILPR-ARHGEF10L	17.1484	19.6983	12.996
ILPR-ARHGEF10L	17.1484	16	19.6983
cMYC-GAPDH	64	34.2968	29.2426
cMYC-GAPDH	68.5935	29.8571	36.2523
cMYC-GAPDH	73.5167	39.3966	42.8137
BCL2-GAPDH	97.0059	55.7152	48.5029
BCL2-GAPDH	64	51.9842	64
BCL2-GAPDH	84.4485	51.9842	84.4485
ILPR-GAPDH	59.7141	22.6274	36.7583
ILPR-GAPDH	55.7152	22.6274	32
ILPR-GAPDH	68.5935	25.9921	59.7141
cMYC-HTR6	13.9288	19.6983	20.6776
cMYC-HTR6	14.9285	21.1121	31.5594
cMYC-HTR6	18.3792	22.6274	21.4068
BCL2-HTR6	21.1121	32	34.2968
BCL2-HTR6	13.9288	36.7583	55.7152
BCL2-HTR6	21.1121	29.8571	42.2243
ILPR-HTR6	12.996	12.996	25.9921
ILPR-HTR6	12.1257	16	27.8576
ILPR-HTR6	17.1484	14.9285	29.8571
cMYC-IL36G	29.8571	34.2968	14.6213
cMYC-IL36G	39.3966	34.2968	20.8215
cMYC-IL36G	34.2968	39.3966	19.9733
BCL2-IL36G	45.2548	55.7152	24.2515
BCL2-IL36G	36.7583	59.7141	36.7583
BCL2-IL36G	39.3966	51.9842	39.3966
ILPR-IL36G	27.8576	22.6274	18.3792
ILPR-IL36G	32	25.9921	18.3792
ILPR-IL36G	32	25.9921	27.8576
