# Supplementary material for: Mechanistic insights into PCBP1-driven unfolding of selected i-motif DNA at G1/S checkpoint
Source: Nat Commun. 2026 Feb 2;17:1149. doi: 10.1038/s41467-026-68822-5 (PMC12865031; doi:10.1038/s41467-026-68822-5)
Supplement: Supplementary file 4 — Supplementary Data 2 [file 41467_2026_68822_MOESM4_ESM.xlsx]

## Sheet: cMYC-PCBP1-KD
Replicate 1
Chromatin immunoprecipitation with iMab antibody
Control
cMYC i-motif primers				HTR6-negative control 1				GAPDH-negative control 2				% of input				% of input
Input (cMYC)	IP (cMYC)	IgG (cMYC)		Input (HTR6)	IP (HTR6)	IgG (HTR6)		Input (GAPDH)	IP (GAPDH)	IgG (GAPDH)		IP (cMYC)	IP (HTR6)	% cMYC wrt HTR6		IP (cMYC)	IP (GAPDH)	% cMYC wrt GAPDH
24.5	28.33	32.53		25.6	33.2	31.66		23.4	31.2	33.42		7.03162	0.515433	13.6422		7.03162	0.44871	15.6707
24.6	28.1	32.33		25.7	33.5	31.52		23.2	31.2	33.36		8.83883	0.44871	19.6983		8.83883	0.390625	22.6274
24.6	28.24	32.5		25.6	33.6	31.61		23.3	31.3	33.4		8.02141	0.390625	20.5348		8.02141	0.390625	20.5348
												100*2^(input-IP)		IP(cMYC/HTR6)		100*2^(input-IP)		IP(cMYC/GAPDH)
PCBP1-KD
cMYC i-motif primers				HTR6-negative control 1				GAPDH-negative control 2				% of input				% of input
Input (cMYC)	IP (cMYC)	IgG (cMYC)		Input (HTR6)	IP (HTR6)	IgG (HTR6)		Input (GAPDH)	IP (GAPDH)	IgG (GAPDH)		IP (cMYC)	IP (HTR6)	% cMYC wrt HTR6		IP (cMYC)	IP (GAPDH)	% cMYC wrt GAPDH
21.83	24.31	32.22		22.24	30.38	33.21		23.47	31.76	33		17.9244	0.3545	50.5626		17.9244	0.319493	56.1028
21.96	24.31	32.18		22.04	30.38	33.26		23.32	31.59	33.3		19.6146	0.30861	63.5579		19.6146	0.323953	60.5477
21.94	24.35	32.28		22.08	30.21	33.39		23.22	31.56	33.43		18.8156	0.356965	52.7098		18.8156	0.30861	60.9688
												100*2^(input-IP)		IP(cMYC/HTR6)		100*2^(input-IP)		IP(cMYC/GAPDH)
Replicate 2
Chromatin immunoprecipitation with iMab antibody
Control
cMYC i-motif primers				HTR6-negative control 1				GAPDH-negative control 2				% of input				% of input
Input (cMYC)	IP (cMYC)	IgG (cMYC)		Input (HTR6)	IP (HTR6)	IgG (HTR6)		Input (GAPDH)	IP (GAPDH)	IgG (GAPDH)		IP (cMYC)	IP (HTR6)	% cMYC wrt HTR6		IP (cMYC)	IP (GAPDH)	% cMYC wrt GAPDH
24.8	27.99	32.23		24.76	32.77	32.87		24.5	32.1	33.2		10.9576	0.387927	28.2465		10.9576	0.515433	21.259
24.61	28.05	32.2		24.61	32.76	32.78		24.67	32.15	33.8		9.21418	0.352051	26.1729		9.21418	0.560139	16.4498
24.68	27.98	32.2		24.57	32.68	32.67		24.8	32.55	33.5		10.1532	0.361948	28.0514		10.1532	0.464534	21.8566
												100*2^(input-IP)		IP(cMYC/HTR6)		100*2^(input-IP)		IP(cMYC/GAPDH)
PCBP1-KD
cMYC i-motif primers				HTR6-negative control 1				GAPDH-negative control 2				% of input				% of input
Input (cMYC)	IP (cMYC)	IgG (cMYC)		Input (HTR6)	IP (HTR6)	IgG (HTR6)		Input (GAPDH)	IP (GAPDH)	IgG (GAPDH)		IP (cMYC)	IP (HTR6)	% cMYC wrt HTR6		IP (cMYC)	IP (GAPDH)	% cMYC wrt GAPDH
23.34	25.6	32.23		22.35	30.88	33.21		22.43	31	33		20.8772	0.270529	77.1717		20.8772	0.263132	79.3413
22.96	25.31	32.43		22.14	30.98	33.09		22.5	31.1	33.1		19.6146	0.21822	89.8845		19.6146	0.257716	76.1093
22.94	25.35	32.16		22.08	30.71	33.2		22.42	30.9	32.89		18.8156	0.252413	74.5429		18.8156	0.280069	67.1819
												100*2^(input-IP)		IP(cMYC/HTR6)		100*2^(input-IP)		IP(cMYC/GAPDH)
Replicate 3
Chromatin immunoprecipitation with iMab antibody
Control
cMYC i-motif primers				HTR6-negative control 1				GAPDH-negative control 2				% of input				% of input
Input (cMYC)	IP (cMYC)	IgG (cMYC)		Input (HTR6)	IP (HTR6)	IgG (HTR6)		Input (GAPDH)	IP (GAPDH)	IgG (GAPDH)		IP (cMYC)	IP (HTR6)	% cMYC wrt HTR6		IP (cMYC)	IP (GAPDH)	% cMYC wrt GAPDH
24.22	28.69	32.21		24.1	32.9	33		24.33	33	33.22		4.51228	0.224355	20.1122		4.51228	0.24551	18.3792
24.46	28.59	32		24.2	32.7	33.3		24.31	33	33.25		5.71145	0.276214	20.6776		5.71145	0.24213	23.5883
24.39	28.66	32.45		24.1	32.9	33.2		24.4	33.3	33.6		5.18325	0.224355	23.1029		5.18325	0.209331	24.761
												100*2^(input-IP)		IP(cMYC/HTR6)		100*2^(input-IP)		IP(cMYC/GAPDH)
PCBP1-KD
cMYC i-motif primers				HTR6-negative control 1				GAPDH-negative control 2				% of input				% of input
Input (cMYC)	IP (cMYC)	IgG (cMYC)		Input (HTR6)	IP (HTR6)	IgG (HTR6)		Input (GAPDH)	IP (GAPDH)	IgG (GAPDH)		IP (cMYC)	IP (HTR6)	% cMYC wrt HTR6		IP (cMYC)	IP (GAPDH)	% cMYC wrt GAPDH
21.93	24.26	32.2		21.88	30.23	32		21.99	30.2	32.2		19.8884	0.306478	64.8934		19.8884	0.33771	58.892
22	24.29	32.18		21.82	30.23	32.89		22	30.12	32.23		20.4476	0.293994	69.551		20.4476	0.359448	56.8859
22.01	24.2	32		21.79	30.02	32.9		22.01	30	32.22		21.9151	0.333061	65.7993		21.9151	0.393342	55.7152
												100*2^(input-IP)		IP(cMYC/HTR6)		100*2^(input-IP)		IP(cMYC/GAPDH)

## Sheet: BCL2-PCBP-KD
Replicate 1
Chromatin immunoprecipitation with iMab antibody
Control
BCL2 i-motif primers				HTR6-negative control 1				GAPDH-negative control 2				% of input				% of input
Input (BCL2)	IP (BCL2)	IgG (BCL2)		Input (HTR6)	IP (HTR6)	IgG (HTR6)		Input (GAPDH)	IP (GAPDH)	IgG (GAPDH)		IP (BCL2)	IP (HTR6)	% BCL2 wrt HTR6		IP (BCL2)	IP (GAPDH)	% BCL2 wrt GAPDH
24.57	28.4	33.23		25.46	33.7	33.29		24.4	32.9	33.29		7.03162	0.33076	21.259		7.03162	0.276214	25.4572
24.61	28.34	33		25.37	33.7	33.28		24.2	33	33.23		7.5363	0.310756	24.2515		7.5363	0.224355	33.5909
24.63	28.44	33.04		25.36	33.71	33.56		24.3	33.1	33.1		7.12977	0.306478	23.2636		7.12977	0.224355	31.779
												100*2^(input-IP)		IP (BCL2/HTR6)		100*2^(input-IP)		IP (BCL2/GAPDH)
PCBP1-KD
BCL2 i-motif primers				HTR6-negative control 1				GAPDH-negative control 2				% of input				% of input
Input (BCL2)	IP (BCL2)	IgG (BCL2)		Input (HTR6)	IP (HTR6)	IgG (HTR6)		Input (GAPDH)	IP (GAPDH)	IgG (GAPDH)		IP (BCL2)	IP (HTR6)	% BCL2 wrt HTR6		IP (BCL2)	IP (GAPDH)	% BCL2 wrt GAPDH
22.18	27.02	32.97		22.11	31.31	33		22.34	31.95	32.88		3.49152	0.170029	20.5348		3.49152	0.127968	27.2843
22.46	27.05	32.76		22.32	31.42	32.82		22.32	31.89	33.05		4.15214	0.182233	22.7848		4.15214	0.131566	31.5594
22.33	26.99	32.71		22.25	31.31	32.91		22.22	31.78	33.04		3.95549	0.187356	21.1121		3.95549	0.132481	29.8571
												100*2^(input-IP)		IP (BCL2/HTR6)		100*2^(input-IP)		IP (BCL2/GAPDH)
Replicate 2
Chromatin immunoprecipitation with iMab antibody
Control
BCL2 i-motif primers				HTR6-negative control 1				GAPDH-negative control 2				% of input				% of input
Input (BCL2)	IP (BCL2)	IgG (BCL2)		Input (HTR6)	IP (HTR6)	IgG (HTR6)		Input (GAPDH)	IP (GAPDH)	IgG (GAPDH)		IP (BCL2)	IP (HTR6)	% BCL2 wrt HTR6		IP (BCL2)	IP (GAPDH)	% BCL2 wrt GAPDH
24.78	28.41	33.05		25.32	33.89	33.16		24.39	33	33.04		8.07721	0.263132	30.6965		8.07721	0.255936	31.5594
24.33	28.39	32.88		25.29	33.9	33.02		24.48	33.2	33.05		5.9954	0.255936	23.4254		5.9954	0.237147	25.2813
24.68	28.43	32.82		25.28	33.8	33		24.49	33.37	33.37		7.43254	0.272411	27.2843		7.43254	0.212253	35.0174
												100*2^(input-IP)		IP (BCL2/HTR6)		100*2^(input-IP)		IP (BCL2/GAPDH)
PCBP1-KD
BCL2 i-motif primers				HTR6-negative control 1				GAPDH-negative control 2				% of input				% of input
Input (BCL2)	IP (BCL2)	IgG (BCL2)		Input (HTR6)	IP (HTR6)	IgG (HTR6)		Input (GAPDH)	IP (GAPDH)	IgG (GAPDH)		IP (BCL2)	IP (HTR6)	% BCL2 wrt HTR6		IP (BCL2)	IP (GAPDH)	% BCL2 wrt GAPDH
22.24	27.18	33.21		22.18	32.22	33		22.28	32.16	33.2		3.25771	0.0949858	34.2968		3.25771	0.106126	30.6965
22.43	27.11	33.02		22.22	32.12	33.12		22.37	32.33	33.23		3.90103	0.104665	37.2715		3.90103	0.100402	38.8542
22.47	27.38	33.04		22.38	32.43	33.2		22.43	32.2	33.34		3.32616	0.0943297	35.261		3.32616	0.114535	29.0406
												100*2^(input-IP)		IP (BCL2/HTR6)		100*2^(input-IP)		IP (BCL2/GAPDH)
Replicate 3
Chromatin immunoprecipitation with iMab antibody
Control
BCL2 i-motif primers				HTR6-negative control 1				GAPDH-negative control 2				% of input				% of input
Input (BCL2)	IP (BCL2)	IgG (BCL2)		Input (HTR6)	IP (HTR6)	IgG (HTR6)		Input (GAPDH)	IP (GAPDH)	IgG (GAPDH)		IP (BCL2)	IP (HTR6)	% BCL2 wrt HTR6		IP (BCL2)	IP (GAPDH)	% BCL2 wrt GAPDH
24.41	28.45	33.05		23.28	32.24	33.27		22.78	31.78	33.27		6.07909	0.200803	30.2738		6.07909	0.195312	31.125
24.33	28.46	32.88		23.21	32.26	33.24		22.89	31.77	33.82		5.71145	0.188659	30.2738		5.71145	0.212253	26.9087
24.23	28.36	32.82		23.11	32.11	33.22		22.81	31.67	33.27		5.71145	0.195312	29.2426		5.71145	0.215216	26.5382
												100*2^(input-IP)		IP (BCL2/HTR6)		100*2^(input-IP)		IP (BCL2/GAPDH)
PCBP1-KD
BCL2 i-motif primers				HTR6-negative control 1				GAPDH-negative control 2				% of input				% of input
Input (BCL2)	IP (BCL2)	IgG (BCL2)		Input (HTR6)	IP (HTR6)	IgG (HTR6)		Input (GAPDH)	IP (GAPDH)	IgG (GAPDH)		IP (BCL2)	IP (HTR6)	% BCL2 wrt HTR6		IP (BCL2)	IP (GAPDH)	% BCL2 wrt GAPDH
22.18	27.02	32.97		23.22	33.2	33.28		23.27	33.26	33		3.49152	0.0990195	35.261		3.49152	0.0983355	35.5062
22.46	27.05	32.76		23.42	33	33.26		23.43	33	33.22		4.15214	0.130657	31.779		4.15214	0.131566	31.5594
22.33	26.99	32.71		23.38	33	33.66		23.23	33.23	33.43		3.95549	0.127084	31.125		3.95549	0.0976563	40.5042
												100*2^(input-IP)		IP (BCL2/HTR6)		100*2^(input-IP)		IP (BCL2/GAPDH)

## Sheet: ILPR-PCBP1-KD
Replicate 1
Chromatin immunoprecipitation with iMab antibody
Control
ILPR i-motif primers				HTR6-negative control 1				GAPDH-negative control 2				% of input				% of input
Input (ILPR)	IP (ILPR)	IgG (ILPR)		Input (HTR6)	IP (HTR6)	IgG (HTR6)		Input (GAPDH)	IP (GAPDH)	IgG (GAPDH)		IP (ILPR)	IP (HTR6)	% ILPR wrt HTR6		IP (ILPR)	IP (GAPDH)	% ILPR wrt GAPDH
24.83	28.01	33.25		24.61	32.9	33.23		24.51	32.53	33.45		11.0338	0.319493	34.5353		11.0338	0.385247	28.6408
24.81	28.09	33.42		24.56	32.99	33.28		24.55	32.56	33.76		10.2949	0.289946	35.5062		10.2949	0.387927	26.5382
24.69	28.11	33.31		24.78	32.97	33		24.58	32.67	33.56		9.34281	0.342424	27.2843		9.34281	0.367001	25.4572
												100*2^(input-IP)		IP (ILPR/HTR6)		100*2^(input-IP)		IP (ILPR/GAPDH)
G1/S synchronization
ILPR i-motif primers				HTR6-negative control 1				GAPDH-negative control 2				% of input				% of input
Input (ILPR)	IP (ILPR)	IgG (ILPR)		Input (HTR6)	IP (HTR6)	IgG (HTR6)		Input (GAPDH)	IP (GAPDH)	IgG (GAPDH)		IP (ILPR)	IP (HTR6)	% ILPR wrt HTR6		IP (ILPR)	IP (GAPDH)	% ILPR wrt GAPDH
20.21	23.76	33.1		23.78	33.66	33.29		24.06	33.66	33.76		8.53775	0.106126	80.4489		8.53775	0.128858	66.257
20.24	23.79	33.28		23.88	33.65	33.27		24.11	33.69	33.33		8.53775	0.114535	74.5429		8.53775	0.130657	65.3448
20.16	23.75	33.28		23.77	33.67	33		24.21	33.76	33.23		8.30429	0.104665	79.3413		8.30429	0.133402	62.2499
												100*2^(input-IP)		IP (ILPR/HTR6)		100*2^(input-IP)		IP (ILPR/GAPDH)
Replicate 2
Chromatin immunoprecipitation with iMab antibody
Control
ILPR i-motif primers				HTR6-negative control 1				GAPDH-negative control 2				% of input				% of input
Input (ILPR)	IP (ILPR)	IgG (ILPR)		Input (HTR6)	IP (HTR6)	IgG (HTR6)		Input (GAPDH)	IP (GAPDH)	IgG (GAPDH)		IP (ILPR)	IP (HTR6)	% ILPR wrt HTR6		IP (ILPR)	IP (GAPDH)	% ILPR wrt GAPDH
24.23	28.29	33.44		24.39	33.23	33.16		24.37	33.02	33.04		5.9954	0.21822	27.4741		5.9954	0.248938	24.0839
24.52	28.34	33.24		24.32	33.31	33.05		24.44	32.91	33.05		7.08052	0.196671	36.0019		7.08052	0.282017	25.1067
24.23	28.22	33.45		24.33	33.26	32.98		24.23	32.98	33.37		6.29347	0.205023	30.6965		6.29347	0.232267	27.0958
												100*2^(input-IP)		IP (ILPR/HTR6)		100*2^(input-IP)		IP (ILPR/GAPDH)
PCBP1-KD
ILPR i-motif primers				HTR6-negative control 1				GAPDH-negative control 2				% of input				% of input
Input (ILPR)	IP (ILPR)	IgG (ILPR)		Input (HTR6)	IP (HTR6)	IgG (HTR6)		Input (GAPDH)	IP (GAPDH)	IgG (GAPDH)		IP (ILPR)	IP (HTR6)	% ILPR wrt HTR6		IP (ILPR)	IP (GAPDH)	% ILPR wrt GAPDH
22.18	26.02	32.97		23.69	33.87	33		23.46	33.71	32.88		6.98304	0.0862015	81.0084		6.98304	0.0821188	85.0359
22.46	26.5	32.76		23.41	33.76	32.82		23.34	33.72	33.05		6.07909	0.0766195	79.3413		6.07909	0.0750427	81.0084
22.33	26.3	32.71		23.32	33.78	32.91		23.37	33.59	33.04		6.38133	0.0709948	89.8845		6.38133	0.0838443	76.1093
												100*2^(input-IP)		IP (ILPR/HTR6)		100*2^(input-IP)		IP (ILPR/GAPDH)
Replicate 3
Chromatin immunoprecipitation with iMab antibody
Control
ILPR i-motif primers				HTR6-negative control 1				GAPDH-negative control 2				% of input				% of input
Input (ILPR)	IP (ILPR)	IgG (ILPR)		Input (HTR6)	IP (HTR6)	IgG (HTR6)		Input (GAPDH)	IP (GAPDH)	IgG (GAPDH)		IP (ILPR)	IP (HTR6)	% ILPR wrt HTR6		IP (ILPR)	IP (GAPDH)	% ILPR wrt GAPDH
23.27	27.18	33.1		24.88	33.69	32.16		24.41	32.84	33.9		6.65231	0.222805	29.8571		6.65231	0.289946	22.9433
23.24	27.17	33.2		24.82	33.79	32.33		24.2	32.87	33.65		6.56073	0.199416	32.8996		6.56073	0.24551	26.7228
23.25	27.24	33.22		24.87	33.95	32.49		24.31	32.79	33.43		6.29347	0.184777	34.0598		6.29347	0.280069	22.4711
												100*2^(input-IP)		IP (ILPR/HTR6)		100*2^(input-IP)		IP (ILPR/GAPDH)
PCBP1-KD
ILPR i-motif primers				HTR6-negative control 1				GAPDH-negative control 2				% of input				% of input
Input (ILPR)	IP (ILPR)	IgG (ILPR)		Input (HTR6)	IP (HTR6)	IgG (HTR6)		Input (GAPDH)	IP (GAPDH)	IgG (GAPDH)		IP (ILPR)	IP (HTR6)	% ILPR wrt HTR6		IP (ILPR)	IP (GAPDH)	% ILPR wrt GAPDH
22.45	26.02	32.97		23.56	33.44	33.24		23.37	33.19	33.28		8.42021	0.106126	79.3413		8.42021	0.110633	76.1093
22.56	26.05	32.76		23.5	33.23	33.27		23.55	33.23	33.52		8.90031	0.117755	75.5835		8.90031	0.121907	73.0089
22.63	25.99	32.71		23.39	33	33.47		23.32	33.42	33.22		9.73956	0.127968	76.1093		9.73956	0.0911165	106.891
												100*2^(input-IP)		IP (ILPR/HTR6)		100*2^(input-IP)		IP (ILPR/GAPDH)
