# Supplementary material for: Mechanistic insights into PCBP1-driven unfolding of selected i-motif DNA at G1/S checkpoint
Source: Nat Commun. 2026 Feb 2;17:1149. doi: 10.1038/s41467-026-68822-5 (PMC12865031; doi:10.1038/s41467-026-68822-5)
Supplement: Supplementary file 5 — Supplementary Data 3 [file 41467_2026_68822_MOESM5_ESM.xlsx]

## Sheet: cmyc-pcbp1
Replicate 1
Chromatin immunoprecipitation with PCBP1 antibody
Asynchronous
cMYC i-motif primers				HTR6-negative control 1				% of input wrt HTR6
Input (cMYC)	IP (cMYC)	IgG (cMYC)		Input (HTR6)	IP (HTR6)	IgG (HTR6)		IP (cMYC)	IP (HTR6)	% PCBP1
21.25	26.18	32.53		23.22	31.51	31.66		3.28036	0.319493	10.2674
21.07	26.04	32.63		23.1	31.42	31.52		3.19066	0.312918	10.1965
21.07	25.98	32.5		23.04	31.37	31.61		3.32616	0.310756	10.7034
								100*2^(input-IP)		IP(PCBP1/HTR6)
G1/S synchronization
cMYC i-motif primers				HTR6-negative control 1				% of input wrt HTR6
Input (cMYC)	IP (cMYC)	IgG (cMYC)		Input (HTR6)	IP (HTR6)	IgG (HTR6)		IP (cMYC)	IP (HTR6)	% PCBP1
20.83	23.31	32.34		23.24	31.38	31.29		17.9244	0.3545	50.5626
20.96	23.31	32.18		23.04	31.38	31.26		19.6146	0.30861	63.5579
20.94	23.35	32.28		23.08	31.21	31.29		18.8156	0.356965	52.7098
								100*2^(input-IP)		IP(PCBP1/HTR6)
S synchronization
cMYC i-motif primers				HTR6-negative control 1				% of input wrt HTR6
Input (cMYC)	IP (cMYC)	IgG (cMYC)		Input (HTR6)	IP (HTR6)	IgG (HTR6)		IP (cMYC)	IP (HTR6)	% PCBP1
20.57	29.36	32.65		23.98	31.45	31.17		0.225916	0.564035	0.400535
20.96	29.29	32.33		23.82	31.29	31.17		0.310756	0.564035	0.550953
20.96	29.92	32.4		23.78	31.4	31.32		0.200803	0.508337	0.395021
								100*2^(input-IP)		IP(PCBP1/HTR6)
Replicate 2
Chromatin immunoprecipitation with PCBP1 antibody
Asynchronous
cMYC i-motif primers				HTR6-negative control 1				% of input wrt HTR6
Input (cMYC)	IP (cMYC)	IgG (cMYC)		Input (HTR6)	IP (HTR6)	IgG (HTR6)		IP (cMYC)	IP (HTR6)	% PCBP1
21.72	25.27	32.53		23.22	32.29	32.88		8.53775	0.186062	45.8866
21.67	25.36	32.63		23.51	32.27	32.81		7.74817	0.230663	33.5909
21.59	25.38	32.5		23.22	32.12	32.82		7.2293	0.209331	34.5353
								100*2^(input-IP)		IP(PCBP1/HTR6)
G1/S synchronization
cMYC i-motif primers				HTR6-negative control 1				% of input wrt HTR6
Input (cMYC)	IP (cMYC)	IgG (cMYC)		Input (HTR6)	IP (HTR6)	IgG (HTR6)		IP (cMYC)	IP (HTR6)	% PCBP1
20.33	23.18	33.01		23.23	32.11	32.18		13.8696	0.212253	65.3448
20.34	23.56	33.09		23.24	32.17	32.08		10.7321	0.205023	52.3457
20.21	23.38	33.28		23.19	32.23	32		11.1105	0.189972	58.4852
								100*2^(input-IP)		IP(PCBP1/HTR6)
S synchronization
cMYC i-motif primers				HTR6-negative control 1				% of input wrt HTR6
Input (cMYC)	IP (cMYC)	IgG (cMYC)		Input (HTR6)	IP (HTR6)	IgG (HTR6)		IP (cMYC)	IP (HTR6)	% PCBP1
20.45	29.72	32.66		23.77	32.21	33.02		0.161976	0.287943	0.562529
20.29	29.78	32.76		23.71	32.14	33.09		0.139067	0.289946	0.479632
20.37	29.87	32.68		23.54	31.99	33.09		0.138107	0.285954	0.482968
								100*2^(input-IP)		IP(PCBP1/HTR6)
Replicate 3
Chromatin immunoprecipitation with PCBP1 antibody
Asynchronous
cMYC i-motif primers				HTR6-negative control 1				% of input wrt HTR6
Input (cMYC)	IP (cMYC)	IgG (cMYC)		Input (HTR6)	IP (HTR6)	IgG (HTR6)		IP (cMYC)	IP (HTR6)	% PCBP1
21.65	25.27	32.67		23.28	32.44	33.29		8.13339	0.17481	46.5271
21.68	25.38	32.78		23.53	32.54	33.29		7.69465	0.193963	39.6706
21.59	25.24	32.77		23.44	32.38	33.26		7.966	0.203607	39.1245
								100*2^(input-IP)		IP(PCBP1/HTR6)
G1/S synchronization
cMYC i-motif primers				HTR6-negative control 1				% of input wrt HTR6
Input (cMYC)	IP (cMYC)	IgG (cMYC)		Input (HTR6)	IP (HTR6)	IgG (HTR6)		IP (cMYC)	IP (HTR6)	% PCBP1
20.77	23.39	33.02		23.38	31.88	32.77		16.2668	0.276214	58.892
20.73	23.33	33.12		23.28	31.69	32.19		16.4938	0.293994	56.1028
20.69	23.55	33.23		23.22	31.62	32.12		13.7738	0.296038	46.5271
								100*2^(input-IP)		IP(PCBP1/HTR6)
S synchronization
cMYC i-motif primers				HTR6-negative control 1				% of input wrt HTR6
Input (cMYC)	IP (cMYC)	IgG (cMYC)		Input (HTR6)	IP (HTR6)	IgG (HTR6)		IP (cMYC)	IP (HTR6)	% PCBP1
20.44	29.33	32.65		23.38	31.45	33.17		0.210787	0.372124	0.566442
20.68	29.34	32.75		23.33	31.56	33.32		0.247218	0.333061	0.742262
20.68	29.32	32.55		23.27	31.77	33.28		0.250669	0.276214	0.907519
								100*2^(input-IP)		IP(PCBP1/HTR6)

## Sheet: bcl-2-pcbp1
Replicate 1
Chromatin immunoprecipitation with PCBP1 antibody
Asynchronous
BCL2 i-motif primers				HTR6-negative control 1				GAPDH-negative control 2				% of input wrt HTR6				% of input wrt GAPDH
Input (BCL2)	IP (BCL2)	IgG (BCL2)		Input (HTR6)	IP (HTR6)	IgG (HTR6)		Input (GAPDH)	IP (GAPDH)	IgG (GAPDH)		IP (BCL2)	IP (HTR6)	% PCBP1		IP (BCL2)	IP (GAPDH)	% PCBP1
22.31	26.55	33.75		23.34	32.93	33.16		23.1	33.04	33.04		5.29216	0.129754	40.7859		5.29216	0.101803	51.9842
22	26.66	32.88		23.53	32.88	33.05		23.06	33.63	33.05		3.95549	0.153239	25.8125		3.95549	0.0657829	60.1295
22.06	26.86	32.82		23.01	32.78	32.98		23.42	33.88	33.37		3.58968	0.114535	31.3414		3.58968	0.0709948	50.5626
												100*2^(input-IP)		IP(PCBP1/HTR6)		100*2^(input-IP)		IP(PCBP1/HTR6)
G1/S synchronization
BCL2 i-motif primers				HTR6-negative control 1				GAPDH-negative control 2				% of input wrt HTR6				% of input wrt GAPDH
Input (BCL2)	IP (BCL2)	IgG (BCL2)		Input (HTR6)	IP (HTR6)	IgG (HTR6)		Input (GAPDH)	IP (GAPDH)	IgG (GAPDH)		IP (BCL2)	IP (HTR6)	% PCBP1		IP (BCL2)	IP (GAPDH)	% PCBP1
22.28	26.92	32.97		23.51	32.85	33		23.52	33.76	32.88		4.01071	0.154305	25.9921		4.01071	0.08269	48.5029
22.26	26.95	32.76		23.75	32.87	32.82		23.96	33.89	33.05		3.87409	0.179724	21.5557		3.87409	0.102511	37.7918
22.16	26.99	32.71		23.55	32.95	32.91		23.3	33.87	33.04		3.51581	0.148019	23.7524		3.51581	0.0657829	53.4456
												100*2^(input-IP)		IP(PCBP1/HTR6)		100*2^(input-IP)		IP(PCBP1/HTR6)
S synchronization
BCL2 i-motif primers				HTR6-negative control 1				GAPDH-negative control 2				% of input wrt HTR6				% of input wrt GAPDH
Input (BCL2)	IP (BCL2)	IgG (BCL2)		Input (HTR6)	IP (HTR6)	IgG (HTR6)		Input (GAPDH)	IP (GAPDH)	IgG (GAPDH)		IP (BCL2)	IP (HTR6)	% PCBP1		IP (BCL2)	IP (GAPDH)	% PCBP1
22.12	26.21	33.13		23.28	31.75	32.87		20.94	30.35	33.07		5.87202	0.282017	20.8215		5.87202	0.146997	39.9466
22.23	26.23	33.01		23.22	31.78	32.85		20.85	30.37	32.91		6.25	0.264962	23.5883		6.25	0.136205	45.8866
22.1	26.51	33.29		23.07	31.91	32.84		20.49	30.68	32.86		4.7039	0.21822	21.5557		4.7039	0.085606	54.9482
												100*2^(input-IP)		IP(PCBP1/HTR6)		100*2^(input-IP) IP(PCBP1/HTR6)
Replicate 2
Chromatin immunoprecipitation with PCBP1 antibody
Asynchronous
BCL2 i-motif primers				HTR6-negative control 1				GAPDH-negative control 2				% of input wrt HTR6				% of input wrt GAPDH
Input (BCL2)	IP (BCL2)	IgG (BCL2)		Input (HTR6)	IP (HTR6)	IgG (HTR6)		Input (GAPDH)	IP (GAPDH)	IgG (GAPDH)		IP (BCL2)	IP (HTR6)	% PCBP1		IP (BCL2)	IP (GAPDH)	% PCBP1
22.45	27.13	33		23	33.05	33.24		23.42	32.89	33.45		3.90103	0.0943297	41.3553		3.90103	0.141009	27.6652
22.32	27.1	33.21		23.01	33.01	33.67		23.65	33.09	33.24		3.63979	0.0976563	37.2715		3.63979	0.143972	25.2813
22.41	27.32	33.25		23.03	33	33.24		23.23	33	33.28		3.32616	0.0997082	33.3589		3.32616	0.114535	29.0406
												100*2^(input-IP)		IP(PCBP1/HTR6)		100*2^(input-IP)		IP(PCBP1/HTR6)
G1/S synchronization
BCL2 i-motif primers				HTR6-negative control 1				GAPDH-negative control 2				% of input wrt HTR6				% of input wrt GAPDH
Input (BCL2)	IP (BCL2)	IgG (BCL2)		Input (HTR6)	IP (HTR6)	IgG (HTR6)		Input (GAPDH)	IP (GAPDH)	IgG (GAPDH)		IP (BCL2)	IP (HTR6)	% PCBP1		IP (BCL2)	IP (GAPDH)	% PCBP1
22.28	26.92	32.97		23.71	33.85	33		23.52	33.76	32.88		4.01071	0.0886249	45.2548		4.01071	0.08269	48.5029
22.26	26.95	32.76		23.75	33.87	32.82		23.96	33.89	33.05		3.87409	0.0898621	43.1115		3.87409	0.102511	37.7918
22.16	26.99	32.71		23.55	33.95	32.91		23.53	33.87	33.04		3.51581	0.0740096	47.5048		3.51581	0.0771525	45.5696
												100*2^(input-IP)		IP(PCBP1/HTR6)		100*2^(input-IP)		IP(PCBP1/HTR6)
S synchronization
BCL2 i-motif primers				HTR6-negative control 1				GAPDH-negative control 2				% of input wrt HTR6				% of input wrt GAPDH
Input (BCL2)	IP (BCL2)	IgG (BCL2)		Input (HTR6)	IP (HTR6)	IgG (HTR6)		Input (GAPDH)	IP (GAPDH)	IgG (GAPDH)		IP (BCL2)	IP (HTR6)	% PCBP1		IP (BCL2)	IP (GAPDH)	% PCBP1
22.12	26.21	33.13		23.28	32.75	32.81		23.94	33.49	33.43		5.87202	0.141009	41.6429		5.87202	0.133402	44.0173
22.23	26.23	33.01		23.22	32.78	32.77		23.85	33.4	33.28		6.25	0.132481	47.1766		6.25	0.133402	46.8507
22.1	26.51	33.29		23.37	32.61	32.75		23.89	33.43	33.44		4.7039	0.16538	28.443		4.7039	0.13433	35.0174
												100*2^(input-IP)		IP(PCBP1/HTR6)		100*2^(input-IP) IP(PCBP1/HTR6)
Replicate 3
Chromatin immunoprecipitation with PCBP1 antibody
Asynchronous
BCL2 i-motif primers				HTR6-negative control 1				GAPDH-negative control 2				% of input wrt HTR6				% of input wrt GAPDH
Input (BCL2)	IP (BCL2)	IgG (BCL2)		Input (HTR6)	IP (HTR6)	IgG (HTR6)		Input (GAPDH)	IP (GAPDH)	IgG (GAPDH)		IP (BCL2)	IP (HTR6)	% PCBP1		IP (BCL2)	IP (GAPDH)	% PCBP1
22.21	26.35	32.99		23.14	32.83	33.25		23.17	33.04	33.23		5.67199	0.121065	46.8507		5.67199	0.106865	53.0765
21.9	26.46	32.85		23.23	32.88	33.28		23.08	33.13	33.35		4.23939	0.124469	34.0598		4.23939	0.0943297	44.9422
21.96	26.46	32.9		22.97	32.78	33.19		23.32	33.49	33.46		4.41942	0.111403	39.6706		4.41942	0.086801	50.9143
												100*2^(input-IP)		IP(PCBP1/HTR6)		100*2^(input-IP)		IP(PCBP1/HTR6)
G1/S synchronization
BCL2 i-motif primers				HTR6-negative control 1				GAPDH-negative control 2				% of input wrt HTR6				% of input wrt GAPDH
Input (BCL2)	IP (BCL2)	IgG (BCL2)		Input (HTR6)	IP (HTR6)	IgG (HTR6)		Input (GAPDH)	IP (GAPDH)	IgG (GAPDH)		IP (BCL2)	IP (HTR6)	% PCBP1		IP (BCL2)	IP (GAPDH)	% PCBP1
22.38	26.52	33		22.99	32.99	33		23.52	33.87	33.08		5.67199	0.0976562	58.0812		5.67199	0.0766195	74.028
22.23	26.55	33.12		23.21	33.02	32.82		23.96	33.99	33.17		5.00669	0.111403	44.9422		5.00669	0.0956465	52.3457
22.19	26.43	33.1		23.15	33.06	32.91		23.3	33.76	33.22		5.29216	0.103942	50.9143		5.29216	0.0709948	74.5429
												100*2^(input-IP)		IP(PCBP1/HTR6)		100*2^(input-IP)		IP(PCBP1/HTR6)
S synchronization
BCL2 i-motif primers				HTR6-negative control 1				GAPDH-negative control 2				% of input wrt HTR6				% of input wrt GAPDH
Input (BCL2)	IP (BCL2)	IgG (BCL2)		Input (HTR6)	IP (HTR6)	IgG (HTR6)		Input (GAPDH)	IP (GAPDH)	IgG (GAPDH)		IP (BCL2)	IP (HTR6)	% PCBP1		IP (BCL2)	IP (GAPDH)	% PCBP1
22.2	26.59	33.22		23.18	33.45	33.12		23.89	33.82	33.47		4.76956	0.0809882	58.892		4.76956	0.102511	46.5271
22.39	26.75	33.28		23.26	33.27	33.03		23.91	33.45	33.26		4.86978	0.0969817	50.2134		4.86978	0.13433	36.2523
22.17	26.77	33.21		23.33	33.38	33.03		23.88	33.87	33.21		4.12346	0.0943297	43.7133		4.12346	0.0983355	41.9326
												100*2^(input-IP)		IP(PCBP1/HTR6)		100*2^(input-IP) IP(PCBP1/HTR6)

## Sheet: ilpr-pcbp1
Replicate 1
Chromatin immunoprecipitation with PCBP1 antibody
Asynchronous
ILPR i-motif primers				HTR6-negative control 1				GAPDH-negative control 2				% of input wrt HTR6				% of input wrt GAPDH
Input (ILPR)	IP (ILPR)	IgG (ILPR)		Input (HTR6)	IP (HTR6)	IgG (HTR6)		Input (GAPDH)	IP (GAPDH)	IgG (GAPDH)		IP (ILPR)	IP (HTR6)	% PCBP1		IP (ILPR)	IP (GAPDH)	% PCBP1
20.02	26.07	32.97		23	32.87	33		23.04	31.89	33.77		1.50928	0.106865	14.1232		1.50928	0.216713	6.9644
20.09	26.06	32.82		23.18	32.64	33.08		23.05	31.85	33.78		1.59533	0.14199	11.2356		1.59533	0.224355	7.11074
20.21	26.11	32.28		23.1	32.58	33.27		23.08	31.76	33.98		1.67465	0.140035	11.9588		1.67465	0.243815	6.86852
G1/S synchronization
ILPR i-motif primers				HTR6-negative control 1				GAPDH-negative control 2				% of input wrt HTR6				% of input wrt GAPDH
Input (ILPR)	IP (ILPR)	IgG (ILPR)		Input (HTR6)	IP (HTR6)	IgG (HTR6)		Input (GAPDH)	IP (GAPDH)	IgG (GAPDH)		IP (ILPR)	IP (HTR6)	% PCBP1		IP (ILPR)	IP (GAPDH)	% PCBP1
20.21	24.16	32.28		23.98	32.65	32.23		23.6	32.05	33.29		6.47041	0.24551	26.3549		6.47041	0.285954	22.6274
20.24	24.29	32.42		23.92	32.61	32.48		23.61	32.08	33.42		6.0371	0.24213	24.9333		6.0371	0.282017	21.4068
20.46	24.15	32.19		23.92	32.79	32.54		23.73	32.03	33.18		7.74817	0.213729	36.2523		7.74817	0.317286	24.4201
S synchronization
ILPR i-motif primers				HTR6-negative control 1				GAPDH-negative control 2				% of input wrt HTR6				% of input wrt GAPDH
Input (ILPR)	IP (ILPR)	IgG (ILPR)		Input (HTR6)	IP (HTR6)	IgG (HTR6)		Input (GAPDH)	IP (GAPDH)	IgG (GAPDH)		IP (ILPR)	IP (HTR6)	% PCBP1		IP (ILPR)	IP (GAPDH)	% PCBP1
20.5	27.84	33.2		23.13	30.7	32.38		23.01	31.67	33.29		0.61722	0.526263	1.17283		0.61722	0.247218	2.49666
20.02	27.63	32.88		23.26	30.59	32.2		23.03	31.63	33.28		0.511872	0.621513	0.823591		0.511872	0.257716	1.98618
20.12	27.79	32.9		23.07	30.73	32.02		23.1	31.61	33.29		0.491021	0.494436	0.993092		0.491021	0.274306	1.79005
Replicate 2
Chromatin immunoprecipitation with PCBP1 antibody
Asynchronous
ILPR i-motif primers				HTR6-negative control 1				GAPDH-negative control 2				% of input wrt HTR6				% of input wrt GAPDH
Input (ILPR)	IP (ILPR)	IgG (ILPR)		Input (HTR6)	IP (HTR6)	IgG (HTR6)		Input (GAPDH)	IP (GAPDH)	IgG (GAPDH)		IP (ILPR)	IP (HTR6)	% PCBP1		IP (ILPR)	IP (GAPDH)	% PCBP1
20.29	25.28	32.99		23.6	33.01	33.58		23.42	33.23	33.23		3.14674	0.146997	21.4068		3.14674	0.111403	28.2465
20.23	25.69	32.98		23.28	33.23	33.27		23.47	33.18	33.28		2.27183	0.1011	22.4711		2.27183	0.119398	19.0273
20.12	25.67	33		23.45	33.17	33.88		23.59	33	33.52		2.13444	0.118574	18.0009		2.13444	0.146997	14.5203
G1/S synchronization
ILPR i-motif primers				HTR6-negative control 1				GAPDH-negative control 2				% of input wrt HTR6				% of input wrt GAPDH
Input (ILPR)	IP (ILPR)	IgG (ILPR)		Input (HTR6)	IP (HTR6)	IgG (HTR6)		Input (GAPDH)	IP (GAPDH)	IgG (GAPDH)		IP (ILPR)	IP (HTR6)	% PCBP1		IP (ILPR)	IP (GAPDH)	% PCBP1
20.63	22.89	33.29		23.72	31.28	33.22		23.46	32.35	33.29		20.8772	0.529924	39.3966		20.8772	0.210787	99.0442
20.59	22.9	33.27		23.98	31.24	33.46		23.59	32.45	33.28		20.166	0.652412	30.91		20.166	0.215216	93.7015
20.6	23	28.07		23.69	31	33.17		23.89	32.03	33.35		18.9465	0.630189	30.0647		18.9465	0.3545	53.4456
S synchronization
ILPR i-motif primers				HTR6-negative control 1				GAPDH-negative control 2				% of input wrt HTR6				% of input wrt GAPDH
Input (ILPR)	IP (ILPR)	IgG (ILPR)		Input (HTR6)	IP (HTR6)	IgG (HTR6)		Input (GAPDH)	IP (GAPDH)	IgG (GAPDH)		IP (ILPR)	IP (HTR6)	% PCBP1		IP (ILPR)	IP (GAPDH)	% PCBP1
20.5	27.84	33.28		24.15	33.7	33.51		24.01	33.67	33.82		0.61722	0.133402	4.62675		0.61722	0.123609	4.99332
20.02	27.63	33.49		24.26	33.59	33.28		24.03	33.63	33.29		0.511872	0.155378	3.29436		0.511872	0.128858	3.97237
20.12	27.79	33.28		24.06	33.73	33.39		24.1	33.61	33.73		0.491021	0.122755	4		0.491021	0.137153	3.5801
Replicate 2
Chromatin immunoprecipitation with PCBP1 antibody
Asynchronous
ILPR i-motif primers				HTR6-negative control 1				GAPDH-negative control 2				% of input wrt HTR6				% of input wrt GAPDH
Input (ILPR)	IP (ILPR)	IgG (ILPR)		Input (HTR6)	IP (HTR6)	IgG (HTR6)		Input (GAPDH)	IP (GAPDH)	IgG (GAPDH)		IP (ILPR)	IP (HTR6)	% PCBP1		IP (ILPR)	IP (GAPDH)	% PCBP1
20.37	25.22	33.92		24.6	33.29	33.29		24.18	33.17	33.28		3.4674	0.24213	14.3204		3.4674	0.196671	17.6305
20.38	25.28	33.95		24.77	33.08	33.28		24.21	33.08	33.28		3.34929	0.315094	10.6295		3.34929	0.213729	15.6707
20.53	25.11	33.96		24.4	33.19	33.24		24.16	33.09	33.46		4.18102	0.225916	18.507		4.18102	0.205023	20.393
G1/S synchronization
ILPR i-motif primers				HTR6-negative control 1				GAPDH-negative control 2				% of input wrt HTR6				% of input wrt GAPDH
Input (ILPR)	IP (ILPR)	IgG (ILPR)		Input (HTR6)	IP (HTR6)	IgG (HTR6)		Input (GAPDH)	IP (GAPDH)	IgG (GAPDH)		IP (ILPR)	IP (HTR6)	% PCBP1		IP (ILPR)	IP (GAPDH)	% PCBP1
20.21	23.53	33.02		24.49	33	33.12		24.31	32.95	33.19		10.0134	0.274306	36.5044		10.0134	0.250669	39.9466
20.35	23.29	33		24.59	33.12	33.17		24.38	33.05	33.14		13.0308	0.270529	48.1679		13.0308	0.24551	53.0765
20.39	23.33	33.12		24.61	33.07	33.21		24.41	33.02	33.23		13.0308	0.283979	45.8866		13.0308	0.255936	50.9143
S synchronization
ILPR i-motif primers				HTR6-negative control 1				GAPDH-negative control 2				% of input wrt HTR6				% of input wrt GAPDH
Input (ILPR)	IP (ILPR)	IgG (ILPR)		Input (HTR6)	IP (HTR6)	IgG (HTR6)		Input (GAPDH)	IP (GAPDH)	IgG (GAPDH)		IP (ILPR)	IP (HTR6)	% PCBP1		IP (ILPR)	IP (GAPDH)	% PCBP1
20.12	27.21	33.32		24.25	33.21	33.42		24.31	33.21	33.26		0.734002	0.200803	3.65533		0.734002	0.209331	3.50642
20.11	27.18	33.51		24.31	33.29	33.28		24.35	33.27	33.18		0.744248	0.198039	3.75809		0.744248	0.206449	3.605
20.27	27.12	33.29		24.12	33.21	33.51		24.4	33.21	33.01		0.866851	0.183501	4.72397		0.866851	0.222805	3.89062
