# Supplementary material for: Mechanistic insights into PCBP1-driven unfolding of selected i-motif DNA at G1/S checkpoint
Source: Nat Commun. 2026 Feb 2;17:1149. doi: 10.1038/s41467-026-68822-5 (PMC12865031; doi:10.1038/s41467-026-68822-5)
Supplement: Supplementary file 6 — Supplementary Data 4 [file 41467_2026_68822_MOESM6_ESM.xlsx]

## Sheet: cMYC-iMab-cell cycle
Replicate 1
Chromatin immunoprecipitation with iMab antibody
G1/S synchronization
cMYC i-motif primers				HTR6-negative control 1				GAPDH-negative control 2				% of input wrt HTR6				% of input wrt GAPDH
Input	IP	IgG		Input	IP	IgG		Input	IP	IgG		IP	IP	% cMYC		IP	IP	% cMYC
25.3	27.9	30.34		24.9	32.8	32.29		24.8	33.6	33.38		16.4938	0.418662	39.3966		16.4938	0.224355	73.5167
25.3	28.1	30.18		24.8	32.7	32.26		24.3	33.3	33.3		14.3587	0.418662	34.2968		14.3587	0.195313	73.5167
25.3	27.8	30.28		24.7	32.6	32.29		24.3	33.2	33.42		17.6777	0.418662	42.2243		17.6777	0.209331	84.4485
												100*2^(input-IP)		IP(cMYC/HTR6)		100*2^(input-IP)		IP(cMYC/GAPDH)
S synchronization
cMYC i-motif primers				HTR6-negative control 1				GAPDH-negative control 2				% of input wrt HTR6				% of input wrt GAPDH
Input	IP	IgG		Input	IP	IgG		Input	IP	IgG		IP	IP	% cMYC		IP	IP	% cMYC
25.1	30.2	31.65		25.2	30.9	30.17		23.8	32.9	33.52		2.91573	1.92366	1.51572		2.91573	0.182233	16
25.2	30.6	31.33		25	30.7	30.17		23.9	33.2	33.42		2.36831	1.92366	1.23114		2.36831	0.158643	14.9285
25.2	30.8	31.4		25	30.7	30.32		23.9	33.1	33.1		2.06173	1.92366	1.07177		2.06173	0.170029	12.1257
												100*2^(input-IP)		IP(cMYC/HTR6)		100*2^(input-IP)		IP(cMYC/GAPDH)
Replicate 2
Chromatin immunoprecipitation with iMab antibody
G1/S synchronization
cMYC i-motif primers				HTR6-negative control 1				GAPDH-negative control 2				% of input wrt HTR6				% of input wrt GAPDH
Input	IP	IgG		Input	IP	IgG		Input	IP	IgG		IP	IP	% cMYC		IP	IP	% cMYC
25.32	28.12	32.12		25.26	33.21	33.29		25.12	33.91	33.22		14.3587	0.4044	35.5062		14.3587	0.225916	63.5579
25.28	28.19	32.19		25.12	33.19	33.21		25.18	33.79	33.21		13.3046	0.372124	35.7532		13.3046	0.255936	51.9842
25.26	28	32.11		25.11	33.16	33.21		25.11	33.82	33.21		14.9685	0.377319	39.6706		14.9685	0.238797	62.6829
												100*2^(input-IP)		IP(cMYC/HTR6)		100*2^(input-IP)		IP(cMYC/GAPDH)
S synchronization
cMYC i-motif primers				HTR6-negative control 1				GAPDH-negative control 2				% of input wrt HTR6				% of input wrt GAPDH
Input	IP	IgG		Input	IP	IgG		Input	IP	IgG		IP	IP	% cMYC		IP	IP	% cMYC
25.12	30.32	33.21		25.42	31.22	33.29		25.82	33.19	33.82		2.72047	1.79484	1.51572		2.72047	0.604518	4.50023
25.34	30.21	33.29		25.31	31.28	33.29		25.26	33.42	33.84		3.41967	1.59533	2.14355		3.41967	0.349619	9.78112
25.19	30.11	33.12		25.39	31.72	33.21		25.32	33.28	33.75		3.30318	1.24303	2.65737		3.30318	0.401607	8.22491
												100*2^(input-IP)		IP(cMYC/HTR6)		100*2^(input-IP)		IP(cMYC/GAPDH)
Replicate 3
Chromatin immunoprecipitation with iMab antibody
G1/S synchronization
cMYC i-motif primers				HTR6-negative control 1				GAPDH-negative control 2				% of input wrt HTR6				% of input wrt GAPDH
Input	IP	IgG		Input	IP	IgG		Input	IP	IgG		IP	IP	% cMYC		IP	IP	% cMYC
25.12	27.22	32.13		25.12	33.28	33.01		25.88	33.42	33.38		23.3258	0.349619	66.7178		23.3258	0.537321	43.4113
25.21	27.32	32.43		25.31	33.43	33.05		25.68	33.62	33.3		23.1647	0.359448	64.4452		23.1647	0.407213	56.8859
25.31	27.12	32.19		25.32	33.27	33.21		25.6	33.28	33.42		28.5191	0.4044	70.5219		28.5191	0.487629	58.4852
												100*2^(input-IP)		IP(cMYC/HTR6)		100*2^(input-IP)		IP(cMYC/GAPDH)
S synchronization
cMYC i-motif primers				HTR6-negative control 1				GAPDH-negative control 2				% of input wrt HTR6				% of input wrt GAPDH
Input	IP	IgG		Input	IP	IgG		Input	IP	IgG		IP	IP	% cMYC		IP	IP	% cMYC
25.24	31.54	33.23		25.38	33.23	33.28		24.89	33.32	33.28		1.26914	0.433426	2.92817		1.26914	0.289946	4.37717
25.25	31.22	33.29		25.31	33.23	33.29		24.99	33.21	33.42		1.59533	0.412898	3.86375		1.59533	0.335377	4.75683
25.23	31.22	33.28		25.28	33.42	33.72		25.04	33.2	33.19		1.57337	0.3545	4.43828		1.57337	0.349619	4.50023
												100*2^(input-IP)		IP(cMYC/HTR6)		100*2^(input-IP)		IP(cMYC/GAPDH)

## Sheet: BCL2-iMab-cell cycle
Replicate 1
Chromatin immunoprecipitation with iMab antibody
G1/S synchronization
BCL2 i-motif primers				HTR6-negative control 1				GAPDH-negative control 2				% of input wrt HTR6				% of input wrt GAPDH
Input	IP	IgG		Input	IP	IgG		Input	IP	IgG		IP	IP	% BCL2		IP	IP	% BCL2
24.2	28.1	32.34		24.1	32.2	32.66		24.8	33.6	33.38		6.69858	0.364466	18.3792		6.69858	0.224355	29.8571
24.1	27.8	32.38		23.9	32.2	32.52		24.3	33.3	33.3		7.69465	0.317286	24.2515		7.69465	0.195313	39.3966
24.3	27.9	32.29		24.2	32.2	32.61		24.3	33.2	33.42		8.24692	0.390625	21.1121		8.24692	0.209331	39.3966
												100*2^(input-IP)		IP(BCL2/HTR6)		100*2^(input-IP)		IP(BCL2/GAPDH)
S synchronization
BCL2 i-motif primers				HTR6-negative control 1				GAPDH-negative control 2				% of input wrt HTR6				% of input wrt GAPDH
Input	IP	IgG		Input	IP	IgG		Input	IP	IgG		IP	IP	% BCL2		IP	IP	% BCL2
24.9	26.5	33.65		25.2	30.9	32.17		25.8	32.12	33.52		32.9877	1.92366	17.1484		32.9877	1.25167	26.3549
24.8	26.1	33.33		25	30.7	32.17		25.9	32.52	33.42		40.6126	1.92366	21.1121		40.6126	1.01667	39.9466
24.5	26.1	33.4		25	30.7	32.32		25.9	32.45	33.1		32.9877	1.92366	17.1484		32.9877	1.06722	30.91
												100*2^(input-IP)		IP(BCL2/HTR6)		100*2^(input-IP)		IP(BCL2/GAPDH)
Replicate 2
Chromatin immunoprecipitation with iMab antibody
G1/S synchronization
BCL2 i-motif primers				HTR6-negative control 1				GAPDH-negative control 2				% of input wrt HTR6				% of input wrt GAPDH
Input	IP	IgG		Input	IP	IgG		Input	IP	IgG		IP	IP	% BCL2		IP	IP	% BCL2
24.5	28.05	33.22		24.33	32.52	33.29		24.28	33.31	33.21		8.53775	0.342424	24.9333		8.53775	0.191293	44.6318
24.3	27.98	33.23		24.27	32.69	33.28		24.38	33.28	33.18		7.80207	0.291963	26.7228		7.80207	0.209331	37.2715
24.6	27.88	33.28		24.29	32.51	33.02		24.51	33.18	33.29		10.2949	0.335377	30.6965		10.2949	0.24551	41.9326
												100*2^(input-IP)		IP(BCL2/HTR6)		100*2^(input-IP)		IP(BCL2/GAPDH)
S synchronization
BCL2 i-motif primers				HTR6-negative control 1				GAPDH-negative control 2				% of input wrt HTR6				% of input wrt GAPDH
Input	IP	IgG		Input	IP	IgG		Input	IP	IgG		IP	IP	% BCL2		IP	IP	% BCL2
24.22	26.67	33.28		25.21	32.23	33.43		25.43	33.17	33.21		18.3011	0.770494	23.7524		18.3011	0.467765	39.1245
24.31	26.51	33.24		25.12	32.22	33.29		25.21	33.21	33.32		21.7638	0.728932	29.8571		21.7638	0.390625	55.7152
24.18	26.81	33.51		25.05	32.12	33.29		25.12	33.24	33.29		16.1544	0.744248	21.7057		16.1544	0.359448	44.9422
												100*2^(input-IP)		IP(BCL2/HTR6)		100*2^(input-IP)		IP(BCL2/GAPDH)
Replicate 3
Chromatin immunoprecipitation with iMab antibody
G1/S synchronization
BCL2 i-motif primers				HTR6-negative control 1				GAPDH-negative control 2				% of input wrt HTR6				% of input wrt GAPDH
Input	IP	IgG		Input	IP	IgG		Input	IP	IgG		IP	IP	% BCL2		IP	IP	% BCL2
24.23	27.26	33.21		24.82	32.87	33.12		25.05	33.28	33.38		12.2428	0.377319	32.4467		12.2428	0.333061	36.7583
24.35	27.32	33.21		24.41	32.18	33.07		25.09	33.28	33.3		12.7627	0.458139	27.8576		12.7627	0.342424	37.2715
24.31	27.23	33.28		24.32	32.44	33.06		25.16	33.21	33.42		13.2127	0.359448	36.7583		13.2127	0.377319	35.0174
												100*2^(input-IP)		IP(BCL2/HTR6)		100*2^(input-IP)		IP(BCL2/GAPDH)
S synchronization
BCL2 i-motif primers				HTR6-negative control 1				GAPDH-negative control 2				% of input wrt HTR6				% of input wrt GAPDH
Input	IP	IgG		Input	IP	IgG		Input	IP	IgG		IP	IP	% BCL2		IP	IP	% BCL2
24.76	25.62	33.28		25.22	31.23	32.33		25.89	31.88	33.52		55.0953	1.55171	35.5062		55.0953	1.57337	35.0174
24.77	25.55	33.47		25.17	31.22	32.42		25.91	31.75	33.42		58.2367	1.50928	38.5859		58.2367	1.74576	33.3589
24.87	25.41	33.62		25.06	31.24	32.19		25.79	31.85	33.1		68.7771	1.37922	49.8665		68.7771	1.49885	45.8866
												100*2^(input-IP)		IP(BCL2/HTR6)		100*2^(input-IP)		IP(BCL2/GAPDH)

## Sheet: ILPR-iMab-cell cycle
Replicate 1
Chromatin immunoprecipitation with iMab antibody
G1/S synchronization
ILPR i-motif primers				HTR6-negative control 1				GAPDH-negative control 2				% of input wrt HTR6				% of input wrt GAPDH
Input	IP	IgG		Input	IP	IgG		Input	IP	IgG		IP	IP	% ILPR		IP	IP	% ILPR
25.5	27.9	33.34		24.1	32.2	32.66		24.8	33.6	33.38		18.9465	0.364466	51.9842		18.9465	0.224355	84.4485
25.2	27.9	33.18		23.9	32.2	32.52		24.3	33.3	33.3		15.3893	0.317286	48.5029		15.3893	0.195313	78.7932
25.4	27.8	33.28		24.2	32.2	32.61		24.3	33.2	33.42		18.9465	0.390625	48.5029		18.9465	0.209331	90.5097
												100*2^(input-IP)		IP(ILPR/HTR6)		100*2^(input-IP)		IP(ILPR/GAPDH)
S synchronization
ILPR i-motif primers				HTR6-negative control 1				GAPDH-negative control 2				% of input wrt HTR6				% of input wrt GAPDH
Input	IP	IgG		Input	IP	IgG		Input	IP	IgG		IP	IP	% ILPR		IP	IP	% ILPR
25	30.2	32.65		25.2	30.9	30.17		23.8	32.9	33.52		2.72047	1.92366	1.41421		2.72047	0.182233	14.9285
25.3	30.3	32.33		25	30.7	30.17		23.9	33.2	33.42		3.125	1.92366	1.6245		3.125	0.158643	19.6983
25.1	30	32.4		25	30.7	30.32		23.9	33.1	33.1		3.34929	1.92366	1.7411		3.34929	0.170029	19.6983
												100*2^(input-IP)		IP(ILPR/HTR6)		100*2^(input-IP)		IP(ILPR/GAPDH)
Replicate 2
Chromatin immunoprecipitation with iMab antibody
G1/S synchronization
ILPR i-motif primers				HTR6-negative control 1				GAPDH-negative control 2				% of input wrt HTR6				% of input wrt GAPDH
Input	IP	IgG		Input	IP	IgG		Input	IP	IgG		IP	IP	% ILPR		IP	IP	% ILPR
25.42	27.8	33.21		24.35	32.15	32.61		24.43	33.29	33.28		19.2109	0.44871	42.8137		19.2109	0.215216	89.2636
25.23	27.7	33.29		24.28	32.15	32.67		24.42	33.24	33.21		18.0491	0.427458	42.2243		18.0491	0.221266	81.5719
25.32	27.6	33.29		24.23	32.21	32.66		24.44	33.12	33.51		20.5898	0.396078	51.9842		20.5898	0.243815	84.4485
												100*2^(input-IP)		IP(ILPR/HTR6)		100*2^(input-IP)		IP(ILPR/GAPDH)
S synchronization
ILPR i-motif primers				HTR6-negative control 1				GAPDH-negative control 2				% of input wrt HTR6				% of input wrt GAPDH
Input	IP	IgG		Input	IP	IgG		Input	IP	IgG		IP	IP	% ILPR		IP	IP	% ILPR
25.16	30.32	33.23		25.07	30.99	33.46		25.19	33.8	33.24		2.79695	1.65159	1.69349		2.79695	0.255936	10.9283
25.32	30.11	33.65		25.06	30.71	33.29		25.31	33.89	33.24		3.61465	1.9915	1.81504		3.61465	0.261314	13.8326
25.21	30.12	33.52		25.01	30.76	33.21		25.82	33.9	33.46		3.32616	1.85814	1.79005		3.32616	0.369554	9.00047
												100*2^(input-IP)		IP(ILPR/HTR6)		100*2^(input-IP)		IP(ILPR/GAPDH)
Replicate 3
Chromatin immunoprecipitation with iMab antibody
G1/S synchronization
ILPR i-motif primers				HTR6-negative control 1				GAPDH-negative control 2				% of input wrt HTR6				% of input wrt GAPDH
Input	IP	IgG		Input	IP	IgG		Input	IP	IgG		IP	IP	% ILPR		IP	IP	% ILPR
25.15	27.12	33.26		24.02	31.29	32.63		25.27	33.24	33.12		25.5253	0.647906	39.3966		25.5253	0.398833	64
25.42	27.17	33.28		24.09	32.38	32.53		25.33	33.27	33.14		29.7302	0.319493	93.0542		29.7302	0.407213	73.0089
25.33	27.18	33.42		24.06	32.15	32.43		25.26	33.32	33.2		27.7392	0.367001	75.5835		27.7392	0.374713	74.028
												100*2^(input-IP)		IP(ILPR/HTR6)		100*2^(input-IP)		IP(ILPR/GAPDH)
S synchronization
ILPR i-motif primers				HTR6-negative control 1				GAPDH-negative control 2				% of input wrt HTR6				% of input wrt GAPDH
Input	IP	IgG		Input	IP	IgG		Input	IP	IgG		IP	IP	% ILPR		IP	IP	% ILPR
25.11	30.02	33.27		25.82	30.01	32.69		25.72	33.12	33.62		3.32616	5.47879	0.607097		3.32616	0.592077	5.61778
25.38	30.01	33.27		25.81	30.03	32.89		25.51	33.01	33.27		4.0386	5.36603	0.752623		4.0386	0.552427	7.31065
25.16	30.02	33.21		25.83	30.06	32.82		25.67	33.04	33.28		3.44345	5.32897	0.646176		3.44345	0.604518	5.6962
												100*2^(input-IP)		IP(ILPR/HTR6)		100*2^(input-IP)		IP(ILPR/GAPDH)
