# Supplementary material for: Mechanistic insights into PCBP1-driven unfolding of selected i-motif DNA at G1/S checkpoint
Source: Nat Commun. 2026 Feb 2;17:1149. doi: 10.1038/s41467-026-68822-5 (PMC12865031; doi:10.1038/s41467-026-68822-5)
Supplement: Supplementary file 7 — Supplementary Data 5 [file 41467_2026_68822_MOESM7_ESM.xlsx]

## Sheet: cMYC-BG4-cell cycle
Replicate 1
Chromatin immunoprecipitation with BG4 antibody
G1/S synchronization
cMYC i-motif primers				HTR6-negative control 1				GAPDH-negative control 2				% of input wrt HTR6				% of input wrt GAPDH
Input	IP	IgG		Input	IP	IgG		Input	IP	IgG		IP	IP	% cMYC		IP	IP	% cMYC
25.3	29.3	32.34		24.9	32.8	32.29		24.8	32.6	33.38		6.25	0.418662	14.9285		6.25	0.44871	13.9288
25.3	29.6	32.18		24.8	32.7	32.26		24.3	32.3	33.3		5.07658	0.418662	12.1257		5.07658	0.390625	12.996
25.3	29.3	32.28		24.7	32.6	32.29		24.3	32.2	33.42		6.25	0.418662	14.9285		6.25	0.418662	14.9285
												100*2^(input-IP)		IP(cMYC/HTR6)		100*2^(input-IP)		IP(cMYC/GAPDH)
S synchronization
cMYC i-motif primers				HTR6-negative control 1				GAPDH-negative control 2				% of input wrt HTR6				% of input wrt GAPDH
Input	IP	IgG		Input	IP	IgG		Input	IP	IgG		IP	IP	% cMYC		IP	IP	% cMYC
25.1	27.3	33.65		25.2	32.9	32.17		23.8	31.9	33.52		21.7638	0.480916	45.2548		21.7638	0.364466	59.7141
25.2	27.4	33.33		25	32.9	32.17		23.9	31.72	33.42		21.7638	0.418662	51.9842		21.7638	0.442533	49.18
25.2	27.5	33.4		25	33.1	32.32		23.9	31.81	33.1		20.3063	0.364466	55.7152		20.3063	0.41577	48.8403
												100*2^(input-IP)		IP(cMYC/HTR6)		100*2^(input-IP)		IP(cMYC/GAPDH)
Replicate 2
Chromatin immunoprecipitation with BG4 antibody
G1/S synchronization
cMYC i-motif primers				HTR6-negative control 1				GAPDH-negative control 2				% of input wrt HTR6				% of input wrt GAPDH
Input	IP	IgG		Input	IP	IgG		Input	IP	IgG		IP	IP	% cMYC		IP	IP	% cMYC
23.6	27.8	33.1		23.29	31.22	32.54		23.12	30.8	33.24		5.44094	0.410046	13.2691		5.44094	0.487629	11.1579
23.9	27.4	33.2		23.21	31.25	32.22		23.31	30.66	33.21		8.83883	0.379943	23.2636		8.83883	0.612956	14.42
23.4	27.3	33.26		23.24	31.52	32.23		23.42	30.64	33.29		6.69858	0.321715	20.8215		6.69858	0.670754	9.98664
												100*2^(input-IP)		IP(cMYC/HTR6)		100*2^(input-IP)		IP(cMYC/GAPDH)
S synchronization
cMYC i-motif primers				HTR6-negative control 1				GAPDH-negative control 2				% of input wrt HTR6				% of input wrt GAPDH
Input	IP	IgG		Input	IP	IgG		Input	IP	IgG		IP	IP	% cMYC		IP	IP	% cMYC
24.66	26.78	32.22		24.6	32.21	32.24		24.23	32.44	33.23		23.0047	0.511872	44.9422		23.0047	0.33771	68.1197
24.53	26.77	32.18		24.6	32.28	32.34		24.32	32.54	33.12		21.1686	0.487629	43.4113		21.1686	0.335377	63.1189
24.33	26.89	32.42		24.33	32.11	32.26		24.54	32.92	33.29		16.9576	0.454974	37.2715		16.9576	0.300171	56.493
												100*2^(input-IP)		IP(cMYC/HTR6)		100*2^(input-IP)		IP(cMYC/GAPDH)
Replicate 3
Chromatin immunoprecipitation with BG4 antibody
G1/S synchronization
cMYC i-motif primers				HTR6-negative control 1				GAPDH-negative control 2				% of input wrt HTR6				% of input wrt GAPDH
Input	IP	IgG		Input	IP	IgG		Input	IP	IgG		IP	IP	% cMYC		IP	IP	% cMYC
25.6	28.29	33.21		24.7	31.1	31.11		24.38	31.88	32.77		15.4963	1.18415	13.0864		15.4963	0.552427	28.0514
25.62	28.45	33.29		24.3	31.22	31.42		24.37	31.67	32.82		14.0632	0.825795	17.0299		14.0632	0.634572	22.1618
25.45	28.22	33.24		24.1	31.25	31.22		24.27	31.62	32.19		14.6604	0.704102	20.8215		14.6604	0.612956	23.9176
												100*2^(input-IP)		IP(cMYC/HTR6)		100*2^(input-IP)		IP(cMYC/GAPDH)
S synchronization
cMYC i-motif primers				HTR6-negative control 1				GAPDH-negative control 2				% of input wrt HTR6				% of input wrt GAPDH
Input	IP	IgG		Input	IP	IgG		Input	IP	IgG		IP	IP	% cMYC		IP	IP	% cMYC
25.23	27.53	32.21		24.88	33.02	33.24		24.51	33	32.29		20.3063	0.3545	57.2816		20.3063	0.278135	73.0089
25.32	27.78	32.27		24.81	33.11	33.29		24.34	33.1	32.34		18.1747	0.317286	57.2816		18.1747	0.230663	78.7932
25.41	27.89	32.41		24.79	32.89	33.28		24.2	33.09	32.22		17.9244	0.364466	49.18		17.9244	0.210787	85.0359
												100*2^(input-IP)		IP(cMYC/HTR6)		100*2^(input-IP)		IP(cMYC/GAPDH)

## Sheet: BCL2-BG4-cell cycle
Replicate 1
Chromatin immunoprecipitation with BG4 antibody
G1/S synchronization
BCL2 i-motif primers				HTR6-negative control 1				GAPDH-negative control 2				% of input wrt HTR6				% of input wrt GAPDH
Input	IP	IgG		Input	IP	IgG		Input	IP	IgG		IP	IP	% BCL2		IP	IP	% BCL2
24.8	27.2	32.34		24.7	31.2	33.29		25.8	32.3	32.38		18.9465	1.10485	17.1484		18.9465	1.10485	17.1484
24.5	26.9	32.18		24.9	31.2	33.26		25.3	32.3	33.3		18.9465	1.26914	14.9285		18.9465	0.78125	24.2515
24.9	27.2	32.28		24.7	31.5	33.29		25.3	32.2	33.42		20.3063	0.897421	22.6274		20.3063	0.837323	24.2515
												100*2^(input-IP)		IP(BCL2/HTR6)		100*2^(input-IP)		IP(BCL2/GAPDH)
S synchronization
BCL2 i-motif primers				HTR6-negative control 1				GAPDH-negative control 2				% of input wrt HTR6				% of input wrt GAPDH
Input	IP	IgG		Input	IP	IgG		Input	IP	IgG		IP	IP	% BCL2		IP	IP	% BCL2
24.6	27.3	33.65		24.9	31.8	31.17		23.8	31.1	32.52		15.3893	0.837323	18.3792		15.3893	0.634572	24.2515
24.5	27.4	33.33		24.8	31.7	31.17		23.9	31.2	32.42		13.3972	0.837323	16		13.3972	0.634572	21.1121
24.5	27.5	33.4		24.9	31.7	31.32		23.9	31.1	32.1		12.5	0.897421	13.9288		12.5	0.680118	18.3792
												100*2^(input-IP)		IP(BCL2/HTR6)		100*2^(input-IP)		IP(BCL2/GAPDH)
Replicate 2
Chromatin immunoprecipitation with BG4 antibody
G1/S synchronization
BCL2 i-motif primers				HTR6-negative control 1				GAPDH-negative control 2				% of input wrt HTR6				% of input wrt GAPDH
Input	IP	IgG		Input	IP	IgG		Input	IP	IgG		IP	IP	% BCL2		IP	IP	% BCL2
24.2	27.6	33.14		24.2	31.8	33.21		24.35	32.44	33.38		9.47323	0.515433	18.3792		9.47323	0.367001	25.8125
24.4	27.7	33.24		24.34	31.8	33.18		24.44	32.15	33.32		10.1532	0.567958	17.8766		10.1532	0.477594	21.259
24.6	27.8	33.18		24.37	31.9	33.33		24.37	32.18	33.19		10.8819	0.541058	20.1122		10.8819	0.445611	24.4201
												100*2^(input-IP)		IP(BCL2/HTR6)		100*2^(input-IP)		IP(BCL2/GAPDH)
S synchronization
BCL2 i-motif primers				HTR6-negative control 1				GAPDH-negative control 2				% of input wrt HTR6				% of input wrt GAPDH
Input	IP	IgG		Input	IP	IgG		Input	IP	IgG		IP	IP	% BCL2		IP	IP	% BCL2
24.24	27.12	33.12		24.61	31.87	33.17		24.8	32.4	33.29		13.5842	0.652412	20.8215		13.5842	0.515433	26.3549
24.44	26.9	33.21		24.69	31.9	33.16		24.88	32.12	33.27		18.1747	0.67542	26.9087		18.1747	0.66152	27.4741
24.32	26.98	33.23		24.72	31.4	33.52		24.98	32.07	33.26		15.822	0.975258	16.2234		15.822	0.734002	21.5557
												100*2^(input-IP)		IP(BCL2/HTR6)		100*2^(input-IP)		IP(BCL2/GAPDH)
Replicate 3
Chromatin immunoprecipitation with BG4 antibody
G1/S synchronization
BCL2 i-motif primers				HTR6-negative control 1				GAPDH-negative control 2				% of input wrt HTR6				% of input wrt GAPDH
Input	IP	IgG		Input	IP	IgG		Input	IP	IgG		IP	IP	% BCL2		IP	IP	% BCL2
24.58	26.87	33.14		24.69	31.6	32.75		25.44	32.88	32.38		20.4476	0.831539	24.59		20.4476	0.575886	35.5062
24.55	27.02	33.16		24.76	31.57	32.78		25.39	33.06	33.3		18.0491	0.891222	20.2521		18.0491	0.491021	36.7583
24.48	27.34	33.26		24.54	31.68	32.87		25.48	33	33.42		13.7738	0.708999	19.4271		13.7738	0.544822	25.2813
												100*2^(input-IP)		IP(BCL2/HTR6)		100*2^(input-IP)		IP(BCL2/GAPDH)
S synchronization
BCL2 i-motif primers				HTR6-negative control 1				GAPDH-negative control 2				% of input wrt HTR6				% of input wrt GAPDH
Input	IP	IgG		Input	IP	IgG		Input	IP	IgG		IP	IP	% BCL2		IP	IP	% BCL2
24.78	27.44	33.76		25.2	32.32	33.06		24.03	31.74	33.23		15.822	0.718897	22.0087		15.822	0.477594	33.1285
24.76	27.54	33.28		25.07	32.12	33.16		23.97	31.65	33.16		14.5592	0.754638	19.2929		14.5592	0.487629	29.8571
24.75	27.4	33.38		25.01	32.42	33		24.02	31.86	33.26		15.932	0.587987	27.0958		15.932	0.43644	36.5044
												100*2^(input-IP)		IP(BCL2/HTR6)		100*2^(input-IP)		IP(BCL2/GAPDH)

## Sheet: ILPR-BG4-cell cycle
Replicate 1
Chromatin immunoprecipitation with BG4 antibody
G1/S synchronization
ILPR i-motif primers				HTR6-negative control 1				GAPDH-negative control 2				% of input wrt HTR6				% of input wrt GAPDH
Input	IP	IgG		Input	IP	IgG		Input	IP	IgG		IP	IP	% ILPR		IP	IP	% ILPR
25.5	26.1	30.34		24.9	30.8	30.29		24.8	30.6	32.38		65.9754	1.67465	39.3966		65.9754	1.79484	36.7583
25.2	26.2	30.18		24.8	30.7	30.26		24.3	30.3	32.3		50	1.67465	29.8571		50	1.5625	32
25.4	26.4	30.28		24.7	30.6	30.29		24.3	30.2	32.42		50	1.67465	29.8571		50	1.67465	29.8571
												100*2^(input-IP)		IP(ILPR/HTR6)		100*2^(input-IP)		IP(ILPR/GAPDH)
S synchronization
ILPR i-motif primers				HTR6-negative control 1				GAPDH-negative control 2				% of input wrt HTR6				% of input wrt GAPDH
Input	IP	IgG		Input	IP	IgG		Input	IP	IgG		IP	IP	% ILPR		IP	IP	% ILPR
25	27.1	31.65		25.2	32.2	32.17		23.8	30.9	33.52		23.3258	0.78125	29.8571		23.3258	0.728932	32
25.3	27.2	31.33		25	31.8	32.17		23.9	30.8	33.42		26.7943	0.897421	29.8571		26.7943	0.837323	32
25.1	27.3	31.4		25	31.7	32.32		23.9	31.1	33.1		21.7638	0.961832	22.6274		21.7638	0.680118	32
												100*2^(input-IP)		IP(ILPR/HTR6)		100*2^(input-IP)		IP(ILPR/GAPDH)
Replicate 2
Chromatin immunoprecipitation with BG4 antibody
G1/S synchronization
ILPR i-motif primers				HTR6-negative control 1				GAPDH-negative control 2				% of input wrt HTR6				% of input wrt GAPDH
Input	IP	IgG		Input	IP	IgG		Input	IP	IgG		IP	IP	% ILPR		IP	IP	% ILPR
25.6	26.7	32.34		24.8	31	32.22		24.8	31.22	33.09		46.6516	1.36024	34.2968		46.6516	1.16785	39.9466
25.8	26.9	32.38		24.7	31.1	32.34		24.5	31.29	33		46.6516	1.18415	39.3966		46.6516	0.903663	51.6251
25.9	27.1	32.68		24.9	30.9	32.43		24.7	31.33	33.12		43.5275	1.5625	27.8576		43.5275	1.00965	43.1115
												100*2^(input-IP)		IP(ILPR/HTR6)		100*2^(input-IP)		IP(ILPR/GAPDH)
S synchronization
ILPR i-motif primers				HTR6-negative control 1				GAPDH-negative control 2				% of input wrt HTR6				% of input wrt GAPDH
Input	IP	IgG		Input	IP	IgG		Input	IP	IgG		IP	IP	% ILPR		IP	IP	% ILPR
24.9	27.43	32.81		25.88	33.1	33.8		24.9	32.76	32.89		17.3139	0.670754	25.8125		17.3139	0.430432	40.2244
25.01	27.23	32.88		25.69	33	33.8		24.78	32.68	32.87		21.4641	0.630189	34.0598		21.4641	0.418662	51.2685
25.09	27.6	32.9		25.67	33.4	33		24.87	32.87	32.78		17.5556	0.471019	37.2715		17.5556	0.390625	44.9422
												100*2^(input-IP)		IP(ILPR/HTR6)		100*2^(input-IP)		IP(ILPR/GAPDH)
Replicate 3
Chromatin immunoprecipitation with BG4 antibody
G1/S synchronization
ILPR i-motif primers				HTR6-negative control 1				GAPDH-negative control 2				% of input wrt HTR6				% of input wrt GAPDH
Input	IP	IgG		Input	IP	IgG		Input	IP	IgG		IP	IP	% ILPR		IP	IP	% ILPR
24.7	26.33	33.28		24.35	30.7	31.7		24.1	31.1	33.23		32.3088	1.22591	26.3549		32.3088	0.78125	41.3553
24.87	26.67	33.25		24.43	30.76	31.67		24.36	31.76	33.33		28.7175	1.24303	23.1029		28.7175	0.592077	48.5029
24.78	26.8	33.42		24.2	30.79	31.87		24.23	31.89	33.65		24.6558	1.03804	23.7524		24.6558	0.494436	49.8665
												100*2^(input-IP)		IP(ILPR/HTR6)		100*2^(input-IP)		IP(ILPR/GAPDH)
S synchronization
ILPR i-motif primers				HTR6-negative control 1				GAPDH-negative control 2				% of input wrt HTR6				% of input wrt GAPDH
Input	IP	IgG		Input	IP	IgG		Input	IP	IgG		IP	IP	% ILPR		IP	IP	% ILPR
25.31	27.56	32.28		25.28	32.4	33.09		24.5	32.43	33		21.0224	0.718897	29.2426		21.0224	0.410046	51.2685
25.26	27.65	32.29		25.34	32.22	33		24.44	32.49	33.43		19.0782	0.849012	22.4711		19.0782	0.377319	50.5626
25.11	27.22	32.63		25.2	32.32	33.01		24.3	32.1	33.1		23.1647	0.718897	32.2226		23.1647	0.44871	51.6251
												100*2^(input-IP)		IP(ILPR/HTR6)		100*2^(input-IP)		IP(ILPR/GAPDH)
