# Supplementary material for: Mechanistic insights into PCBP1-driven unfolding of selected i-motif DNA at G1/S checkpoint
Source: Nat Commun. 2026 Feb 2;17:1149. doi: 10.1038/s41467-026-68822-5 (PMC12865031; doi:10.1038/s41467-026-68822-5)
Supplement: Supplementary file 8 — Supplementary Data 6 [file 41467_2026_68822_MOESM8_ESM.xlsx]

## Sheet: cMYC-BG4-PCBP1-KD
Replicate 1
Chromatin immunoprecipitation with BG4 antibody
Control
cMYC i-motif primers				HTR6-negative control 1				% of input
Input (cMYC)	IP (cMYC)	IgG (cMYC)		Input (HTR6)	IP (HTR6)	IgG (HTR6)		IP (cMYC)	IP (HTR6)	% cMYC wrt HTR6
23.15	26.06	33.23		25.49	33.77	33.44		13.3046	0.321715	41.3553
23.22	26.03	33.47		25.55	33.88	33.25		14.2595	0.310756	45.8866
23.32	26.12	33.42		25.22	33.6	33.42		14.3587	0.300171	47.8352
								100*2^(input-IP)		IP(cMYC/HTR6)
PCBP1-KD
cMYC i-motif primers				HTR6-negative control 1				% of input
Input (cMYC)	IP (cMYC)	IgG (cMYC)		Input (HTR6)	IP (HTR6)	IgG (HTR6)		IP (cMYC)	IP (HTR6)	% cMYC wrt HTR6
25.29	28.41	33.29		25.33	33.39	33.22		11.5023	0.374713	30.6965
25.26	28.48	33.34		25.35	33.43	33.25		10.7321	0.369554	29.0406
25.27	28.57	33.45		25.23	33.33	33.21		10.1532	0.364466	27.8576
								100*2^(input-IP)		IP(cMYC/HTR6)
Replicate 2
Chromatin immunoprecipitation with BG4 antibody
Control
cMYC i-motif primers				HTR6-negative control 1				% of input
Input (cMYC)	IP (cMYC)	IgG (cMYC)		Input (HTR6)	IP (HTR6)	IgG (HTR6)		IP (cMYC)	IP (HTR6)	% cMYC wrt HTR6
24.13	26.71	33.22		24.68	32.64	33.52		16.7241	0.401607	41.6429
24.19	26.44	33.46		24.73	32.5	33.62		21.0224	0.458139	45.8866
24.21	26.78	33.21		24.51	32.62	33.27		16.8404	0.361948	46.5271
								100*2^(input-IP)		IP(cMYC/HTR6)
PCBP1-KD
cMYC i-motif primers				HTR6-negative control 1				% of input
Input (cMYC)	IP (cMYC)	IgG (cMYC)		Input (HTR6)	IP (HTR6)	IgG (HTR6)		IP (cMYC)	IP (HTR6)	% cMYC wrt HTR6
24.23	28.1	33.2		24.55	32.9	33.22		6.83934	0.306478	22.3159
24.33	28.39	33.55		24.32	33.05	33.23		5.9954	0.235509	25.4572
24.32	28.32	33.26		24.12	33.08	33.6		6.25	0.200803	31.125
								100*2^(input-IP)		IP(cMYC/HTR6)
Replicate 3
Chromatin immunoprecipitation with BG4 antibody
Control
cMYC i-motif primers				HTR6-negative control 1				% of input
Input (cMYC)	IP (cMYC)	IgG (cMYC)		Input (HTR6)	IP (HTR6)	IgG (HTR6)		IP (cMYC)	IP (HTR6)	% cMYC wrt HTR6
24.23	26.18	33.24		25.33	32.89	33.21		25.8816	0.529924	48.8403
24.31	26.21	33.45		25.21	32.98	33.24		26.7943	0.458139	58.4852
24.35	26.12	33.41		25.31	32.7	33.12		29.3209	0.596195	49.18
								100*2^(input-IP)		IP(cMYC/HTR6)
PCBP1-KD
cMYC i-motif primers				HTR6-negative control 1				% of input
Input (cMYC)	IP (cMYC)	IgG (cMYC)		Input (HTR6)	IP (HTR6)	IgG (HTR6)		IP (cMYC)	IP (HTR6)	% cMYC wrt HTR6
24.34	29.01	33.23		24.68	33.32	32.99		3.92817	0.250669	15.6707
24.32	28.89	33.45		24.69	33.09	33.18		4.2101	0.296038	14.2215
24.44	29.07	33.41		24.78	33.29	33.07		4.0386	0.274306	14.723
								100*2^(input-IP)		IP(cMYC/HTR6)

## Sheet: BCL2-BG4-PCBP1-KD
Replicate 1
Chromatin immunoprecipitation with BG4 antibody
Control
BCl2 i-motif primers				HTR6-negative control 1				% of input
Input (BCl2)	IP (BCl2)	IgG (BCl2)		Input (HTR6)	IP (HTR6)	IgG (HTR6)		IP (BCl2)	IP (HTR6)	% BCl2 wrt HTR6
24.21	26.44	33.43		24.55	32.63	33.23		21.3159	0.369554	57.68
24.31	26.67	33.24		24.12	32.45	33.45		19.4791	0.310756	62.6829
24.54	26.76	33.42		24.68	32.91	33.56		21.4641	0.333061	64.4452
								100*2^(input-IP)		IP(BCl2/HTR6)
PCBP1-KD
BCl2 i-motif primers				HTR6-negative control 1				% of input
Input (BCl2)	IP (BCl2)	IgG (BCl2)		Input (HTR6)	IP (HTR6)	IgG (HTR6)		IP (BCl2)	IP (HTR6)	% BCl2 wrt HTR6
23.23	27.4	33.29		23.11	33.24	33.22		5.55527	0.0892414	62.2499
23.29	27.33	33.34		23.1	33.03	33.25		6.07909	0.102511	59.3016
23.32	27.4	33.45		23.32	33.3	33.21		5.91286	0.0990195	59.7141
								100*2^(input-IP)		IP(BCl2/HTR6)
Replicate 2
Chromatin immunoprecipitation with BG4 antibody
Control
BCl2 i-motif primers				HTR6-negative control 1				% of input
Input (BCl2)	IP (BCl2)	IgG (BCl2)		Input (HTR6)	IP (HTR6)	IgG (HTR6)		IP (BCl2)	IP (HTR6)	% BCl2 wrt HTR6
24.33	26.29	33.13		24.68	32.64	33.23		25.7028	0.401607	64
24.53	26.39	33.21		24.73	32.5	33.36		27.5476	0.458139	60.1295
24.23	26.44	33.28		24.51	32.62	33.16		21.6134	0.361948	59.7141
								100*2^(input-IP)		IP(BCl2/HTR6)
PCBP1-KD
BCl2 i-motif primers				HTR6-negative control 1				% of input
Input (BCl2)	IP (BCl2)	IgG (BCl2)		Input (HTR6)	IP (HTR6)	IgG (HTR6)		IP (BCl2)	IP (HTR6)	% BCl2 wrt HTR6
24.33	27.63	33.72		24.78	33.88	33.54		10.1532	0.182233	55.7152
24.57	27.44	33.28		24.68	33.56	33.74		13.6787	0.212253	64.4452
24.48	27.82	33.12		24.88	33.97	33.85		9.87552	0.183501	53.8174
								100*2^(input-IP)		IP(BCl2/HTR6)
Replicate 3
Chromatin immunoprecipitation with BG4 antibody
Control
BCl2 i-motif primers				HTR6-negative control 1				% of input
Input (BCl2)	IP (BCl2)	IgG (BCl2)		Input (HTR6)	IP (HTR6)	IgG (HTR6)		IP (BCl2)	IP (HTR6)	% BCl2 wrt HTR6
24.07	26.19	33.21		25.73	33.23	33.52		23.0047	0.552427	41.6429
24.09	26.05	33.29		25.62	33.24	33.29		25.7028	0.508337	50.5626
24.18	26.13	33.36		25.62	33.28	33.21		25.8816	0.494436	52.3457
								100*2^(input-IP)		IP(BCl2/HTR6)
PCBP1-KD
BCl2 i-motif primers				HTR6-negative control 1				% of input
Input (BCl2)	IP (BCl2)	IgG (BCl2)		Input (HTR6)	IP (HTR6)	IgG (HTR6)		IP (BCl2)	IP (HTR6)	% BCl2 wrt HTR6
24.16	28.21	33.49		24.02	33.51	32.99		6.0371	0.139067	43.4113
24.28	28.08	33.65		24.37	33.76	33.18		7.17936	0.149049	48.1679
24.37	28.27	33.74		24	33.6	33.07		6.69858	0.128858	51.9842
								100*2^(input-IP)		IP(BCl2/HTR6)

## Sheet: ILPR-BG4-PCBP1-KD
Replicate 1
Chromatin immunoprecipitation with BG4 antibody
Control
ILPR i-motif primers				HTR6-negative control 1				% of input
Input (ILPR)	IP (ILPR)	IgG (ILPR)		Input (HTR6)	IP (HTR6)	IgG (HTR6)		IP (ILPR)	IP (HTR6)	% ILPR wrt HTR6
24.36	26.5	33.12		24.31	32.35	33.13		22.688	0.379943	59.7141
24.31	26.77	33.12		24.26	32.6	33.05		18.1747	0.30861	58.892
24.21	26.85	33.54		24.22	32.84	33.25		16.0428	0.254168	63.1189
								100*2^(input-IP)		IP(ILPR/HTR6)
PCBP1-KD
ILPR i-motif primers				HTR6-negative control 1				% of input
Input (ILPR)	IP (ILPR)	IgG (ILPR)		Input (HTR6)	IP (HTR6)	IgG (HTR6)		IP (ILPR)	IP (HTR6)	% ILPR wrt HTR6
24.35	26.45	33.27		25.12	33.16	33.11		23.3258	0.379943	61.3929
24.37	26.32	33.18		25.26	33.09	33.25		25.8816	0.439476	58.892
24.33	26.47	33.09		25.21	33.15	33.26		22.688	0.407213	55.7152
								100*2^(input-IP)		IP(ILPR/HTR6)
Replicate 2
Chromatin immunoprecipitation with BG4 antibody
Control
ILPR i-motif primers				HTR6-negative control 1				% of input
Input (ILPR)	IP (ILPR)	IgG (ILPR)		Input (HTR6)	IP (HTR6)	IgG (HTR6)		IP (ILPR)	IP (HTR6)	% ILPR wrt HTR6
24.52	26.12	33.23		23.75	31.11	33.23		32.9877	0.608722	54.1917
24.62	26.66	33.12		23.87	31.27	33.22		24.3164	0.592077	41.0696
24.67	26.49	33.22		23.79	31.22	33.47		28.3221	0.579892	48.8403
								100*2^(input-IP)		IP(ILPR/HTR6)
PCBP1-KD
ILPR i-motif primers				HTR6-negative control 1				% of input
Input (ILPR)	IP (ILPR)	IgG (ILPR)		Input (HTR6)	IP (HTR6)	IgG (HTR6)		IP (ILPR)	IP (HTR6)	% ILPR wrt HTR6
23.61	25.59	33.12		23.58	31.21	32.79		25.349	0.504825	50.2134
23.22	25.66	33.18		23.77	32.28	32.11		18.4284	0.274306	67.1819
23.39	25.81	33.21		23.89	32.2	32.49		18.6856	0.315094	59.3016
								100*2^(input-IP)		IP(ILPR/HTR6)
Replicate 3
Chromatin immunoprecipitation with BG4 antibody
Control
ILPR i-motif primers				HTR6-negative control 1				% of input
Input (ILPR)	IP (ILPR)	IgG (ILPR)		Input (HTR6)	IP (HTR6)	IgG (HTR6)		IP (ILPR)	IP (HTR6)	% ILPR wrt HTR6
25.91	27.72	33.22		25.21	32.67	33.24		28.5191	0.567958	50.2134
25.88	27.12	33.48		25.21	32.27	33.22		42.3373	0.749425	56.493
25.79	27.17	33.4		25	32.41	33.19		38.4219	0.587987	65.3448
								100*2^(input-IP)		IP(ILPR/HTR6)
PCBP1-KD
ILPR i-motif primers				HTR6-negative control 1				% of input
Input (ILPR)	IP (ILPR)	IgG (ILPR)		Input (HTR6)	IP (HTR6)	IgG (HTR6)		IP (ILPR)	IP (HTR6)	% ILPR wrt HTR6
24.32	26.37	33		24.8	32.7	33.08		24.1484	0.418662	57.68
24.21	26.32	33.21		24.67	32.86	33.29		23.1647	0.342424	67.6492
23.43	26.33	33.27		24.36	32.9	33.25		13.3972	0.268661	49.8665
								100*2^(input-IP)		IP(ILPR/HTR6)
