# Supplementary material for: Mechanistic insights into PCBP1-driven unfolding of selected i-motif DNA at G1/S checkpoint
Source: Nat Commun. 2026 Feb 2;17:1149. doi: 10.1038/s41467-026-68822-5 (PMC12865031; doi:10.1038/s41467-026-68822-5)
Supplement: Supplementary file 15 — Source data [file 41467_2026_68822_MOESM15_ESM.zip]

Archive with 665 entries (554 files):
- Source data/
- Source data/Source data_Main figures/
- Source data/Source data_Main figures/Source data_FACS/
- Source data/Source data_Main figures/Source data_FACS/Source data_Fig. 5A.fcs
- Source data/Source data_Main figures/Source data_FACS/Source data_Fig. 5B.fcs
- Source data/Source data_Main figures/Source data_Fig. 1.xlsx
- Source data/Source data_Main figures/Source data_Fig. 2.xlsx
- Source data/Source data_Main figures/Source data_Fig. 3.xlsx
- Source data/Source data_Main figures/Source data_Fig. 4.xlsx
- Source data/Source data_Main figures/Source data_Fig. 5.xlsx
- Source data/Source data_Main figures/Source data_Fig. 6.xlsx
- Source data/Source data_Main figures/Source data_Fig. 7.xlsx
- Source data/Source data_Main figures/Source data_MD simulations/
- Source data/Source data_Main figures/Source data_MD simulations/set-b/
- Source data/Source data_Main figures/Source data_MD simulations/set-b/figure7F_basedistance.dat
- Source data/Source data_Main figures/Source data_MD simulations/set-b/figure7H_contactmap.gnu
- Source data/Source data_Main figures/Source data_NMR/
- Source data/Source data_Main figures/Source data_NMR/Source data_Fig. 3A/
- Source data/Source data_Main figures/Source data_NMR/Source data_Fig. 3A/Myc-C20T+PCBP1/
- Source data/Source data_Main figures/Source data_NMR/Source data_Fig. 3A/Myc-C20T+PCBP1/1/
- Source data/Source data_Main figures/Source data_NMR/Source data_Fig. 3A/Myc-C20T+PCBP1/1/acqu
- Source data/Source data_Main figures/Source data_NMR/Source data_Fig. 3A/Myc-C20T+PCBP1/1/acqus
- Source data/Source data_Main figures/Source data_NMR/Source data_Fig. 3A/Myc-C20T+PCBP1/1/audita.txt
- Source data/Source data_Main figures/Source data_NMR/Source data_Fig. 3A/Myc-C20T+PCBP1/1/EA
- Source data/Source data_Main figures/Source data_NMR/Source data_Fig. 3A/Myc-C20T+PCBP1/1/fid
- Source data/Source data_Main figures/Source data_NMR/Source data_Fig. 3A/Myc-C20T+PCBP1/1/format.temp
- Source data/Source data_Main figures/Source data_NMR/Source data_Fig. 3A/Myc-C20T+PCBP1/1/gpnam1
- Source data/Source data_Main figures/Source data_NMR/Source data_Fig. 3A/Myc-C20T+PCBP1/1/gpnam2
- Source data/Source data_Main figures/Source data_NMR/Source data_Fig. 3A/Myc-C20T+PCBP1/1/gradient_calib
- Source data/Source data_Main figures/Source data_NMR/Source data_Fig. 3A/Myc-C20T+PCBP1/1/pdata/
- Source data/Source data_Main figures/Source data_NMR/Source data_Fig. 3A/Myc-C20T+PCBP1/1/pdata/1/
- Source data/Source data_Main figures/Source data_NMR/Source data_Fig. 3A/Myc-C20T+PCBP1/1/pdata/1/1i
- Source data/Source data_Main figures/Source data_NMR/Source data_Fig. 3A/Myc-C20T+PCBP1/1/pdata/1/1r
- Source data/Source data_Main figures/Source data_NMR/Source data_Fig. 3A/Myc-C20T+PCBP1/1/pdata/1/assocs
- Source data/Source data_Main figures/Source data_NMR/Source data_Fig. 3A/Myc-C20T+PCBP1/1/pdata/1/auditp.txt
- Source data/Source data_Main figures/Source data_NMR/Source data_Fig. 3A/Myc-C20T+PCBP1/1/pdata/1/outd
- Source data/Source data_Main figures/Source data_NMR/Source data_Fig. 3A/Myc-C20T+PCBP1/1/pdata/1/parm.txt
- Source data/Source data_Main figures/Source data_NMR/Source data_Fig. 3A/Myc-C20T+PCBP1/1/pdata/1/proc
- Source data/Source data_Main figures/Source data_NMR/Source data_Fig. 3A/Myc-C20T+PCBP1/1/pdata/1/procs
- Source data/Source data_Main figures/Source data_NMR/Source data_Fig. 3A/Myc-C20T+PCBP1/1/pdata/1/thumb.png
- Source data/Source data_Main figures/Source data_NMR/Source data_Fig. 3A/Myc-C20T+PCBP1/1/pdata/1/title
- Source data/Source data_Main figures/Source data_NMR/Source data_Fig. 3A/Myc-C20T+PCBP1/1/pulseprogram
- Source data/Source data_Main figures/Source data_NMR/Source data_Fig. 3A/Myc-C20T+PCBP1/1/scon2
- Source data/Source data_Main figures/Source data_NMR/Source data_Fig. 3A/Myc-C20T+PCBP1/1/shimvalues
- Source data/Source data_Main figures/Source data_NMR/Source data_Fig. 3A/Myc-C20T+PCBP1/1/specpar
- Source data/Source data_Main figures/Source data_NMR/Source data_Fig. 3A/Myc-C20T+PCBP1/1/spnam1
- Source data/Source data_Main figures/Source data_NMR/Source data_Fig. 3A/Myc-C20T+PCBP1/1/uxnmr.info
- Source data/Source data_Main figures/Source data_NMR/Source data_Fig. 3A/Myc-C20T+PCBP1/1/uxnmr.par
- Source data/Source data_Main figures/Source data_NMR/Source data_Fig. 3A/Myc-C20T+PCBP1/1/vtc_pid_settings
- Source data/Source data_Main figures/Source data_NMR/Source data_Fig. 3A/Myc-C20T+PCBP1/4/
- Source data/Source data_Main figures/Source data_NMR/Source data_Fig. 3A/Myc-C20T+PCBP1/4/acqu
- Source data/Source data_Main figures/Source data_NMR/Source data_Fig. 3A/Myc-C20T+PCBP1/4/acqus
- Source data/Source data_Main figures/Source data_NMR/Source data_Fig. 3A/Myc-C20T+PCBP1/4/audita.txt
- Source data/Source data_Main figures/Source data_NMR/Source data_Fig. 3A/Myc-C20T+PCBP1/4/EA
- Source data/Source data_Main figures/Source data_NMR/Source data_Fig. 3A/Myc-C20T+PCBP1/4/fid
- Source data/Source data_Main figures/Source data_NMR/Source data_Fig. 3A/Myc-C20T+PCBP1/4/format.temp
- Source data/Source data_Main figures/Source data_NMR/Source data_Fig. 3A/Myc-C20T+PCBP1/4/fq1list
- Source data/Source data_Main figures/Source data_NMR/Source data_Fig. 3A/Myc-C20T+PCBP1/4/gpnam1
- Source data/Source data_Main figures/Source data_NMR/Source data_Fig. 3A/Myc-C20T+PCBP1/4/gpnam2
- Source data/Source data_Main figures/Source data_NMR/Source data_Fig. 3A/Myc-C20T+PCBP1/4/gradient_calib
- Source data/Source data_Main figures/Source data_NMR/Source data_Fig. 3A/Myc-C20T+PCBP1/4/pdata/
- Source data/Source data_Main figures/Source data_NMR/Source data_Fig. 3A/Myc-C20T+PCBP1/4/pdata/1/
- Source data/Source data_Main figures/Source data_NMR/Source data_Fig. 3A/Myc-C20T+PCBP1/4/pdata/1/1i
- Source data/Source data_Main figures/Source data_NMR/Source data_Fig. 3A/Myc-C20T+PCBP1/4/pdata/1/1r
- Source data/Source data_Main figures/Source data_NMR/Source data_Fig. 3A/Myc-C20T+PCBP1/4/pdata/1/auditp.txt
- Source data/Source data_Main figures/Source data_NMR/Source data_Fig. 3A/Myc-C20T+PCBP1/4/pdata/1/outd
- Source data/Source data_Main figures/Source data_NMR/Source data_Fig. 3A/Myc-C20T+PCBP1/4/pdata/1/proc
- Source data/Source data_Main figures/Source data_NMR/Source data_Fig. 3A/Myc-C20T+PCBP1/4/pdata/1/procs
- Source data/Source data_Main figures/Source data_NMR/Source data_Fig. 3A/Myc-C20T+PCBP1/4/pdata/1/thumb.png
- Source data/Source data_Main figures/Source data_NMR/Source data_Fig. 3A/Myc-C20T+PCBP1/4/pdata/1/title
- Source data/Source data_Main figures/Source data_NMR/Source data_Fig. 3A/Myc-C20T+PCBP1/4/precom.output
- Source data/Source data_Main figures/Source data_NMR/Source data_Fig. 3A/Myc-C20T+PCBP1/4/pulseprogram
- Source data/Source data_Main figures/Source data_NMR/Source data_Fig. 3A/Myc-C20T+PCBP1/4/scon2
- Source data/Source data_Main figures/Source data_NMR/Source data_Fig. 3A/Myc-C20T+PCBP1/4/shimvalues
- Source data/Source data_Main figures/Source data_NMR/Source data_Fig. 3A/Myc-C20T+PCBP1/4/specpar
- Source data/Source data_Main figures/Source data_NMR/Source data_Fig. 3A/Myc-C20T+PCBP1/4/spnam1
- Source data/Source data_Main figures/Source data_NMR/Source data_Fig. 3A/Myc-C20T+PCBP1/4/uxnmr.info
- Source data/Source data_Main figures/Source data_NMR/Source data_Fig. 3A/Myc-C20T+PCBP1/4/uxnmr.par
- Source data/Source data_Main figures/Source data_NMR/Source data_Fig. 3A/Myc-C20T+PCBP1/4/vtc_pid_settings
- Source data/Source data_Main figures/Source data_NMR/Source data_Fig. 3A/Myc-C20T+PCBP1/5/
- Source data/Source data_Main figures/Source data_NMR/Source data_Fig. 3A/Myc-C20T+PCBP1/5/acqu
- Source data/Source data_Main figures/Source data_NMR/Source data_Fig. 3A/Myc-C20T+PCBP1/5/acqus
- Source data/Source data_Main figures/Source data_NMR/Source data_Fig. 3A/Myc-C20T+PCBP1/5/audita.txt
- Source data/Source data_Main figures/Source data_NMR/Source data_Fig. 3A/Myc-C20T+PCBP1/5/EA
- Source data/Source data_Main figures/Source data_NMR/Source data_Fig. 3A/Myc-C20T+PCBP1/5/fid
- Source data/Source data_Main figures/Source data_NMR/Source data_Fig. 3A/Myc-C20T+PCBP1/5/format.temp
- Source data/Source data_Main figures/Source data_NMR/Source data_Fig. 3A/Myc-C20T+PCBP1/5/fq1list
- Source data/Source data_Main figures/Source data_NMR/Source data_Fig. 3A/Myc-C20T+PCBP1/5/gpnam1
- Source data/Source data_Main figures/Source data_NMR/Source data_Fig. 3A/Myc-C20T+PCBP1/5/gpnam2
- Source data/Source data_Main figures/Source data_NMR/Source data_Fig. 3A/Myc-C20T+PCBP1/5/gradient_calib
- Source data/Source data_Main figures/Source data_NMR/Source data_Fig. 3A/Myc-C20T+PCBP1/5/pdata/
- Source data/Source data_Main figures/Source data_NMR/Source data_Fig. 3A/Myc-C20T+PCBP1/5/pdata/1/
- Source data/Source data_Main figures/Source data_NMR/Source data_Fig. 3A/Myc-C20T+PCBP1/5/pdata/1/1i
- Source data/Source data_Main figures/Source data_NMR/Source data_Fig. 3A/Myc-C20T+PCBP1/5/pdata/1/1r
- Source data/Source data_Main figures/Source data_NMR/Source data_Fig. 3A/Myc-C20T+PCBP1/5/pdata/1/assocs
- Source data/Source data_Main figures/Source data_NMR/Source data_Fig. 3A/Myc-C20T+PCBP1/5/pdata/1/auditp.txt
- Source data/Source data_Main figures/Source data_NMR/Source data_Fig. 3A/Myc-C20T+PCBP1/5/pdata/1/outd
- Source data/Source data_Main figures/Source data_NMR/Source data_Fig. 3A/Myc-C20T+PCBP1/5/pdata/1/proc
- Source data/Source data_Main figures/Source data_NMR/Source data_Fig. 3A/Myc-C20T+PCBP1/5/pdata/1/procs
- Source data/Source data_Main figures/Source data_NMR/Source data_Fig. 3A/Myc-C20T+PCBP1/5/pdata/1/thumb.png
- Source data/Source data_Main figures/Source data_NMR/Source data_Fig. 3A/Myc-C20T+PCBP1/5/pdata/1/title
- Source data/Source data_Main figures/Source data_NMR/Source data_Fig. 3A/Myc-C20T+PCBP1/5/precom.output
- Source data/Source data_Main figures/Source data_NMR/Source data_Fig. 3A/Myc-C20T+PCBP1/5/pulseprogram
- Source data/Source data_Main figures/Source data_NMR/Source data_Fig. 3A/Myc-C20T+PCBP1/5/scon2
- Source data/Source data_Main figures/Source data_NMR/Source data_Fig. 3A/Myc-C20T+PCBP1/5/shimvalues
- Source data/Source data_Main figures/Source data_NMR/Source data_Fig. 3A/Myc-C20T+PCBP1/5/specpar
- Source data/Source data_Main figures/Source data_NMR/Source data_Fig. 3A/Myc-C20T+PCBP1/5/spnam1
- Source data/Source data_Main figures/Source data_NMR/Source data_Fig. 3A/Myc-C20T+PCBP1/5/uxnmr.info
- Source data/Source data_Main figures/Source data_NMR/Source data_Fig. 3A/Myc-C20T+PCBP1/5/uxnmr.par
- Source data/Source data_Main figures/Source data_NMR/Source data_Fig. 3A/Myc-C20T+PCBP1/5/vtc_pid_settings
- Source data/Source data_Main figures/Source data_NMR/Source data_Fig. 3A/Myc-C20T+PCBP1/6/
- Source data/Source data_Main figures/Source data_NMR/Source data_Fig. 3A/Myc-C20T+PCBP1/6/acqu
- Source data/Source data_Main figures/Source data_NMR/Source data_Fig. 3A/Myc-C20T+PCBP1/6/acqus
- Source data/Source data_Main figures/Source data_NMR/Source data_Fig. 3A/Myc-C20T+PCBP1/6/audita.txt
- Source data/Source data_Main figures/Source data_NMR/Source data_Fig. 3A/Myc-C20T+PCBP1/6/EA
- Source data/Source data_Main figures/Source data_NMR/Source data_Fig. 3A/Myc-C20T+PCBP1/6/fid
- Source data/Source data_Main figures/Source data_NMR/Source data_Fig. 3A/Myc-C20T+PCBP1/6/format.temp
- Source data/Source data_Main figures/Source data_NMR/Source data_Fig. 3A/Myc-C20T+PCBP1/6/fq1list
- Source data/Source data_Main figures/Source data_NMR/Source data_Fig. 3A/Myc-C20T+PCBP1/6/gpnam1
- Source data/Source data_Main figures/Source data_NMR/Source data_Fig. 3A/Myc-C20T+PCBP1/6/gpnam2
- Source data/Source data_Main figures/Source data_NMR/Source data_Fig. 3A/Myc-C20T+PCBP1/6/gradient_calib
- Source data/Source data_Main figures/Source data_NMR/Source data_Fig. 3A/Myc-C20T+PCBP1/6/pdata/
- Source data/Source data_Main figures/Source data_NMR/Source data_Fig. 3A/Myc-C20T+PCBP1/6/pdata/1/
- Source data/Source data_Main figures/Source data_NMR/Source data_Fig. 3A/Myc-C20T+PCBP1/6/pdata/1/1i
- Source data/Source data_Main figures/Source data_NMR/Source data_Fig. 3A/Myc-C20T+PCBP1/6/pdata/1/1r
- Source data/Source data_Main figures/Source data_NMR/Source data_Fig. 3A/Myc-C20T+PCBP1/6/pdata/1/auditp.txt
- Source data/Source data_Main figures/Source data_NMR/Source data_Fig. 3A/Myc-C20T+PCBP1/6/pdata/1/outd
- Source data/Source data_Main figures/Source data_NMR/Source data_Fig. 3A/Myc-C20T+PCBP1/6/pdata/1/proc
- Source data/Source data_Main figures/Source data_NMR/Source data_Fig. 3A/Myc-C20T+PCBP1/6/pdata/1/procs
- Source data/Source data_Main figures/Source data_NMR/Source data_Fig. 3A/Myc-C20T+PCBP1/6/pdata/1/thumb.png
- Source data/Source data_Main figures/Source data_NMR/Source data_Fig. 3A/Myc-C20T+PCBP1/6/pdata/1/title
- Source data/Source data_Main figures/Source data_NMR/Source data_Fig. 3A/Myc-C20T+PCBP1/6/precom.output
- Source data/Source data_Main figures/Source data_NMR/Source data_Fig. 3A/Myc-C20T+PCBP1/6/pulseprogram
- Source data/Source data_Main figures/Source data_NMR/Source data_Fig. 3A/Myc-C20T+PCBP1/6/scon2
- Source data/Source data_Main figures/Source data_NMR/Source data_Fig. 3A/Myc-C20T+PCBP1/6/shimvalues
- Source data/Source data_Main figures/Source data_NMR/Source data_Fig. 3A/Myc-C20T+PCBP1/6/specpar
- Source data/Source data_Main figures/Source data_NMR/Source data_Fig. 3A/Myc-C20T+PCBP1/6/spnam1
- Source data/Source data_Main figures/Source data_NMR/Source data_Fig. 3A/Myc-C20T+PCBP1/6/uxnmr.info
- Source data/Source data_Main figures/Source data_NMR/Source data_Fig. 3A/Myc-C20T+PCBP1/6/uxnmr.par
- Source data/Source data_Main figures/Source data_NMR/Source data_Fig. 3A/Myc-C20T+PCBP1/6/vtc_pid_settings
- Source data/Source data_Main figures/Source data_NMR/Source data_Fig. 4E/
- Source data/Source data_Main figures/Source data_NMR/Source data_Fig. 4E/BCL2+PCBP1/
- Source data/Source data_Main figures/Source data_NMR/Source data_Fig. 4E/BCL2+PCBP1/1/
- Source data/Source data_Main figures/Source data_NMR/Source data_Fig. 4E/BCL2+PCBP1/1/acqu
- Source data/Source data_Main figures/Source data_NMR/Source data_Fig. 4E/BCL2+PCBP1/1/acqus
- Source data/Source data_Main figures/Source data_NMR/Source data_Fig. 4E/BCL2+PCBP1/1/audita.txt
- Source data/Source data_Main figures/Source data_NMR/Source data_Fig. 4E/BCL2+PCBP1/1/EA
- Source data/Source data_Main figures/Source data_NMR/Source data_Fig. 4E/BCL2+PCBP1/1/fid
- Source data/Source data_Main figures/Source data_NMR/Source data_Fig. 4E/BCL2+PCBP1/1/format.temp
- Source data/Source data_Main figures/Source data_NMR/Source data_Fig. 4E/BCL2+PCBP1/1/gpnam1
- Source data/Source data_Main figures/Source data_NMR/Source data_Fig. 4E/BCL2+PCBP1/1/gpnam2
- Source data/Source data_Main figures/Source data_NMR/Source data_Fig. 4E/BCL2+PCBP1/1/gradient_calib
- Source data/Source data_Main figures/Source data_NMR/Source data_Fig. 4E/BCL2+PCBP1/1/pdata/
- Source data/Source data_Main figures/Source data_NMR/Source data_Fig. 4E/BCL2+PCBP1/1/pdata/1/
- Source data/Source data_Main figures/Source data_NMR/Source data_Fig. 4E/BCL2+PCBP1/1/pdata/1/1i
- Source data/Source data_Main figures/Source data_NMR/Source data_Fig. 4E/BCL2+PCBP1/1/pdata/1/1r
- Source data/Source data_Main figures/Source data_NMR/Source data_Fig. 4E/BCL2+PCBP1/1/pdata/1/assocs
- Source data/Source data_Main figures/Source data_NMR/Source data_Fig. 4E/BCL2+PCBP1/1/pdata/1/auditp.txt
- Source data/Source data_Main figures/Source data_NMR/Source data_Fig. 4E/BCL2+PCBP1/1/pdata/1/outd
- Source data/Source data_Main figures/Source data_NMR/Source data_Fig. 4E/BCL2+PCBP1/1/pdata/1/parm.txt
- Source data/Source data_Main figures/Source data_NMR/Source data_Fig. 4E/BCL2+PCBP1/1/pdata/1/proc
- Source data/Source data_Main figures/Source data_NMR/Source data_Fig. 4E/BCL2+PCBP1/1/pdata/1/procs
- Source data/Source data_Main figures/Source data_NMR/Source data_Fig. 4E/BCL2+PCBP1/1/pdata/1/thumb.png
- Source data/Source data_Main figures/Source data_NMR/Source data_Fig. 4E/BCL2+PCBP1/1/pdata/1/title
- Source data/Source data_Main figures/Source data_NMR/Source data_Fig. 4E/BCL2+PCBP1/1/pulseprogram
- Source data/Source data_Main figures/Source data_NMR/Source data_Fig. 4E/BCL2+PCBP1/1/scon2
- Source data/Source data_Main figures/Source data_NMR/Source data_Fig. 4E/BCL2+PCBP1/1/shimvalues
- Source data/Source data_Main figures/Source data_NMR/Source data_Fig. 4E/BCL2+PCBP1/1/specpar
- Source data/Source data_Main figures/Source data_NMR/Source data_Fig. 4E/BCL2+PCBP1/1/spnam1
- Source data/Source data_Main figures/Source data_NMR/Source data_Fig. 4E/BCL2+PCBP1/1/uxnmr.info
- Source data/Source data_Main figures/Source data_NMR/Source data_Fig. 4E/BCL2+PCBP1/1/uxnmr.par
- Source data/Source data_Main figures/Source data_NMR/Source data_Fig. 4E/BCL2+PCBP1/1/vtc_pid_settings
- Source data/Source data_Main figures/Source data_NMR/Source data_Fig. 4E/BCL2+PCBP1/49/
- Source data/Source data_Main figures/Source data_NMR/Source data_Fig. 4E/BCL2+PCBP1/49/acqu
- Source data/Source data_Main figures/Source data_NMR/Source data_Fig. 4E/BCL2+PCBP1/49/acqus
- Source data/Source data_Main figures/Source data_NMR/Source data_Fig. 4E/BCL2+PCBP1/49/adcInfo_TRX1.xml
- Source data/Source data_Main figures/Source data_NMR/Source data_Fig. 4E/BCL2+PCBP1/49/au/
- Source data/Source data_Main figures/Source data_NMR/Source data_Fig. 4E/BCL2+PCBP1/49/au/src/
- Source data/Source data_Main figures/Source data_NMR/Source data_Fig. 4E/BCL2+PCBP1/49/au/src/au_zg
- Source data/Source data_Main figures/Source data_NMR/Source data_Fig. 4E/BCL2+PCBP1/49/au/src/proc_1d
- Source data/Source data_Main figures/Source data_NMR/Source data_Fig. 4E/BCL2+PCBP1/49/audita.txt
- Source data/Source data_Main figures/Source data_NMR/Source data_Fig. 4E/BCL2+PCBP1/49/fid
- Source data/Source data_Main figures/Source data_NMR/Source data_Fig. 4E/BCL2+PCBP1/49/format.temp
- Source data/Source data_Main figures/Source data_NMR/Source data_Fig. 4E/BCL2+PCBP1/49/lists/
- Source data/Source data_Main figures/Source data_NMR/Source data_Fig. 4E/BCL2+PCBP1/49/lists/form/
- Source data/Source data_Main figures/Source data_NMR/Source data_Fig. 4E/BCL2+PCBP1/49/lists/form/plot_acqu.form
- Source data/Source data_Main figures/Source data_NMR/Source data_Fig. 4E/BCL2+PCBP1/49/lists/gp/
- Source data/Source data_Main figures/Source data_NMR/Source data_Fig. 4E/BCL2+PCBP1/49/lists/gp/EA
- Source data/Source data_Main figures/Source data_NMR/Source data_Fig. 4E/BCL2+PCBP1/49/lists/gp/SMSQ10.100
- Source data/Source data_Main figures/Source data_NMR/Source data_Fig. 4E/BCL2+PCBP1/49/lists/pp/
- Source data/Source data_Main figures/Source data_NMR/Source data_Fig. 4E/BCL2+PCBP1/49/lists/pp/Avance.incl
- Source data/Source data_Main figures/Source data_NMR/Source data_Fig. 4E/BCL2+PCBP1/49/lists/pp/Delay.incl
- Source data/Source data_Main figures/Source data_NMR/Source data_Fig. 4E/BCL2+PCBP1/49/lists/pp/Grad.incl
- Source data/Source data_Main figures/Source data_NMR/Source data_Fig. 4E/BCL2+PCBP1/49/lists/pp/zgesgp
- Source data/Source data_Main figures/Source data_NMR/Source data_Fig. 4E/BCL2+PCBP1/49/lists/wave/
- Source data/Source data_Main figures/Source data_NMR/Source data_Fig. 4E/BCL2+PCBP1/49/lists/wave/Sinc1.1000
- Source data/Source data_Main figures/Source data_NMR/Source data_Fig. 4E/BCL2+PCBP1/49/pdata/
- Source data/Source data_Main figures/Source data_NMR/Source data_Fig. 4E/BCL2+PCBP1/49/pdata/1/
- Source data/Source data_Main figures/Source data_NMR/Source data_Fig. 4E/BCL2+PCBP1/49/pdata/1/1i
- Source data/Source data_Main figures/Source data_NMR/Source data_Fig. 4E/BCL2+PCBP1/49/pdata/1/1r
- Source data/Source data_Main figures/Source data_NMR/Source data_Fig. 4E/BCL2+PCBP1/49/pdata/1/auditp.txt
- Source data/Source data_Main figures/Source data_NMR/Source data_Fig. 4E/BCL2+PCBP1/49/pdata/1/outd
- Source data/Source data_Main figures/Source data_NMR/Source data_Fig. 4E/BCL2+PCBP1/49/pdata/1/parm.txt
- Source data/Source data_Main figures/Source data_NMR/Source data_Fig. 4E/BCL2+PCBP1/49/pdata/1/proc
- Source data/Source data_Main figures/Source data_NMR/Source data_Fig. 4E/BCL2+PCBP1/49/pdata/1/procs
- Source data/Source data_Main figures/Source data_NMR/Source data_Fig. 4E/BCL2+PCBP1/49/pdata/1/thumb.png
- Source data/Source data_Main figures/Source data_NMR/Source data_Fig. 4E/BCL2+PCBP1/49/pdata/1/title
- Source data/Source data_Main figures/Source data_NMR/Source data_Fig. 4E/BCL2+PCBP1/49/pulseprogram.precomp
- Source data/Source data_Main figures/Source data_NMR/Source data_Fig. 4E/BCL2+PCBP1/49/scon2
- Source data/Source data_Main figures/Source data_NMR/Source data_Fig. 4E/BCL2+PCBP1/49/shimvalues
- Source data/Source data_Main figures/Source data_NMR/Source data_Fig. 4E/BCL2+PCBP1/49/specpar
- Source data/Source data_Main figures/Source data_NMR/Source data_Fig. 4E/BCL2+PCBP1/49/uxnmr.info
- Source data/Source data_Main figures/Source data_NMR/Source data_Fig. 4E/BCL2+PCBP1/49/uxnmr.par
- Source data/Source data_Main figures/Source data_NMR/Source data_Fig. 4E/BCL2+PCBP1/49/vtc_pid_settings
- Source data/Source data_Main figures/Source data_NMR/Source data_Fig. 4E/BCL2+PCBP1/7/
- Source data/Source data_Main figures/Source data_NMR/Source data_Fig. 4E/BCL2+PCBP1/7/acqu
- Source data/Source data_Main figures/Source data_NMR/Source data_Fig. 4E/BCL2+PCBP1/7/acqus
- Source data/Source data_Main figures/Source data_NMR/Source data_Fig. 4E/BCL2+PCBP1/7/audita.txt
- Source data/Source data_Main figures/Source data_NMR/Source data_Fig. 4E/BCL2+PCBP1/7/EA
- Source data/Source data_Main figures/Source data_NMR/Source data_Fig. 4E/BCL2+PCBP1/7/fid
- Source data/Source data_Main figures/Source data_NMR/Source data_Fig. 4E/BCL2+PCBP1/7/format.ased
- Source data/Source data_Main figures/Source data_NMR/Source data_Fig. 4E/BCL2+PCBP1/7/format.temp
- Source data/Source data_Main figures/Source data_NMR/Source data_Fig. 4E/BCL2+PCBP1/7/fq1list
- Source data/Source data_Main figures/Source data_NMR/Source data_Fig. 4E/BCL2+PCBP1/7/gpnam1
- Source data/Source data_Main figures/Source data_NMR/Source data_Fig. 4E/BCL2+PCBP1/7/gpnam2
- Source data/Source data_Main figures/Source data_NMR/Source data_Fig. 4E/BCL2+PCBP1/7/gradient_calib
- Source data/Source data_Main figures/Source data_NMR/Source data_Fig. 4E/BCL2+PCBP1/7/pdata/
- Source data/Source data_Main figures/Source data_NMR/Source data_Fig. 4E/BCL2+PCBP1/7/pdata/1/
- Source data/Source data_Main figures/Source data_NMR/Source data_Fig. 4E/BCL2+PCBP1/7/pdata/1/1i
- Source data/Source data_Main figures/Source data_NMR/Source data_Fig. 4E/BCL2+PCBP1/7/pdata/1/1r
- Source data/Source data_Main figures/Source data_NMR/Source data_Fig. 4E/BCL2+PCBP1/7/pdata/1/assocs
- Source data/Source data_Main figures/Source data_NMR/Source data_Fig. 4E/BCL2+PCBP1/7/pdata/1/auditp.txt
- Source data/Source data_Main figures/Source data_NMR/Source data_Fig. 4E/BCL2+PCBP1/7/pdata/1/outd
- Source data/Source data_Main figures/Source data_NMR/Source data_Fig. 4E/BCL2+PCBP1/7/pdata/1/proc
- Source data/Source data_Main figures/Source data_NMR/Source data_Fig. 4E/BCL2+PCBP1/7/pdata/1/procs
- Source data/Source data_Main figures/Source data_NMR/Source data_Fig. 4E/BCL2+PCBP1/7/pdata/1/thumb.png
- Source data/Source data_Main figures/Source data_NMR/Source data_Fig. 4E/BCL2+PCBP1/7/pdata/1/title
- Source data/Source data_Main figures/Source data_NMR/Source data_Fig. 4E/BCL2+PCBP1/7/precom.output
- Source data/Source data_Main figures/Source data_NMR/Source data_Fig. 4E/BCL2+PCBP1/7/pulseprogram
- Source data/Source data_Main figures/Source data_NMR/Source data_Fig. 4E/BCL2+PCBP1/7/scon2
- Source data/Source data_Main figures/Source data_NMR/Source data_Fig. 4E/BCL2+PCBP1/7/shimvalues
- Source data/Source data_Main figures/Source data_NMR/Source data_Fig. 4E/BCL2+PCBP1/7/specpar
- Source data/Source data_Main figures/Source data_NMR/Source data_Fig. 4E/BCL2+PCBP1/7/spnam1
- Source data/Source data_Main figures/Source data_NMR/Source data_Fig. 4E/BCL2+PCBP1/7/uxnmr.info
- Source data/Source data_Main figures/Source data_NMR/Source data_Fig. 4E/BCL2+PCBP1/7/uxnmr.par
- Source data/Source data_Main figures/Source data_NMR/Source data_Fig. 4E/BCL2+PCBP1/7/vtc_pid_settings
- Source data/Source data_Main figures/Source data_NMR/Source data_Fig. 7B/
- Source data/Source data_Main figures/Source data_NMR/Source data_Fig. 7B/Myc-C20T-iM-20/
- Source data/Source data_Main figures/Source data_NMR/Source data_Fig. 7B/Myc-C20T-iM-20/1/
- Source data/Source data_Main figures/Source data_NMR/Source data_Fig. 7B/Myc-C20T-iM-20/1/acqu
- Source data/Source data_Main figures/Source data_NMR/Source data_Fig. 7B/Myc-C20T-iM-20/1/acqus
- Source data/Source data_Main figures/Source data_NMR/Source data_Fig. 7B/Myc-C20T-iM-20/1/adcInfo_TRX1.xml
- Source data/Source data_Main figures/Source data_NMR/Source data_Fig. 7B/Myc-C20T-iM-20/1/au/
- Source data/Source data_Main figures/Source data_NMR/Source data_Fig. 7B/Myc-C20T-iM-20/1/audita.txt
- Source data/Source data_Main figures/Source data_NMR/Source data_Fig. 7B/Myc-C20T-iM-20/1/fid
- Source data/Source data_Main figures/Source data_NMR/Source data_Fig. 7B/Myc-C20T-iM-20/1/format.temp
- Source data/Source data_Main figures/Source data_NMR/Source data_Fig. 7B/Myc-C20T-iM-20/1/pulseprogram.precomp
- Source data/Source data_Main figures/Source data_NMR/Source data_Fig. 7B/Myc-C20T-iM-20/1/scon2
- Source data/Source data_Main figures/Source data_NMR/Source data_Fig. 7B/Myc-C20T-iM-20/1/shimvalues
- Source data/Source data_Main figures/Source data_NMR/Source data_Fig. 7B/Myc-C20T-iM-20/1/specpar
- Source data/Source data_Main figures/Source data_NMR/Source data_Fig. 7B/Myc-C20T-iM-20/1/topshimreport
- Source data/Source data_Main figures/Source data_NMR/Source data_Fig. 7B/Myc-C20T-iM-20/1/uxnmr.info
- Source data/Source data_Main figures/Source data_NMR/Source data_Fig. 7B/Myc-C20T-iM-20/1/uxnmr.par
- Source data/Source data_Main figures/Source data_NMR/Source data_Fig. 7B/Myc-C20T-iM-20/1/vtc_pid_settings
- Source data/Source data_Main figures/Source data_NMR/Source data_Fig. 7B/Myc-C20T-iM-20/2/
- Source data/Source data_Main figures/Source data_NMR/Source data_Fig. 7B/Myc-C20T-iM-20/2/acqu
- Source data/Source data_Main figures/Source data_NMR/Source data_Fig. 7B/Myc-C20T-iM-20/2/acqus
- Source data/Source data_Main figures/Source data_NMR/Source data_Fig. 7B/Myc-C20T-iM-20/2/adcInfo_TRX1.xml
- Source data/Source data_Main figures/Source data_NMR/Source data_Fig. 7B/Myc-C20T-iM-20/2/au/
- Source data/Source data_Main figures/Source data_NMR/Source data_Fig. 7B/Myc-C20T-iM-20/2/audita.txt
- Source data/Source data_Main figures/Source data_NMR/Source data_Fig. 7B/Myc-C20T-iM-20/2/fid
- Source data/Source data_Main figures/Source data_NMR/Source data_Fig. 7B/Myc-C20T-iM-20/2/format.temp
- Source data/Source data_Main figures/Source data_NMR/Source data_Fig. 7B/Myc-C20T-iM-20/2/pulseprogram.precomp
- Source data/Source data_Main figures/Source data_NMR/Source data_Fig. 7B/Myc-C20T-iM-20/2/scon2
- Source data/Source data_Main figures/Source data_NMR/Source data_Fig. 7B/Myc-C20T-iM-20/2/shimvalues
- Source data/Source data_Main figures/Source data_NMR/Source data_Fig. 7B/Myc-C20T-iM-20/2/specpar
- Source data/Source data_Main figures/Source data_NMR/Source data_Fig. 7B/Myc-C20T-iM-20/2/topshimreport
- Source data/Source data_Main figures/Source data_NMR/Source data_Fig. 7B/Myc-C20T-iM-20/2/uxnmr.info
- Source data/Source data_Main figures/Source data_NMR/Source data_Fig. 7B/Myc-C20T-iM-20/2/uxnmr.par
- Source data/Source data_Main figures/Source data_NMR/Source data_Fig. 7B/Myc-C20T-iM-20/2/vtc_pid_settings
- Source data/Source data_Main figures/Source data_NMR/Source data_Fig. 7B/Myc-C20T-iM-20/5/
- Source data/Source data_Main figures/Source data_NMR/Source data_Fig. 7B/Myc-C20T-iM-20/5/acqu
- Source data/Source data_Main figures/Source data_NMR/Source data_Fig. 7B/Myc-C20T-iM-20/5/acqus
- Source data/Source data_Main figures/Source data_NMR/Source data_Fig. 7B/Myc-C20T-iM-20/5/adcInfo_TRX1.xml
- Source data/Source data_Main figures/Source data_NMR/Source data_Fig. 7B/Myc-C20T-iM-20/5/au/
- Source data/Source data_Main figures/Source data_NMR/Source data_Fig. 7B/Myc-C20T-iM-20/5/audita.txt
- Source data/Source data_Main figures/Source data_NMR/Source data_Fig. 7B/Myc-C20T-iM-20/5/fid
- Source data/Source data_Main figures/Source data_NMR/Source data_Fig. 7B/Myc-C20T-iM-20/5/format.temp
- Source data/Source data_Main figures/Source data_NMR/Source data_Fig. 7B/Myc-C20T-iM-20/5/pulseprogram.precomp
- Source data/Source data_Main figures/Source data_NMR/Source data_Fig. 7B/Myc-C20T-iM-20/5/scon2
- Source data/Source data_Main figures/Source data_NMR/Source data_Fig. 7B/Myc-C20T-iM-20/5/shimvalues
- Source data/Source data_Main figures/Source data_NMR/Source data_Fig. 7B/Myc-C20T-iM-20/5/specpar
- Source data/Source data_Main figures/Source data_NMR/Source data_Fig. 7B/Myc-C20T-iM-20/5/topshimreport
- Source data/Source data_Main figures/Source data_NMR/Source data_Fig. 7B/Myc-C20T-iM-20/5/uxnmr.info
- Source data/Source data_Main figures/Source data_NMR/Source data_Fig. 7B/Myc-C20T-iM-20/5/uxnmr.par
- Source data/Source data_Main figures/Source data_NMR/Source data_Fig. 7B/Myc-C20T-iM-20/5/vtc_pid_settings
- Source data/Source data_Main figures/Source data_NMR/Source data_Fig. 7B/Myc-C20T-iM-20/8/
- Source data/Source data_Main figures/Source data_NMR/Source data_Fig. 7B/Myc-C20T-iM-20/8/acqu
- Source data/Source data_Main figures/Source data_NMR/Source data_Fig. 7B/Myc-C20T-iM-20/8/acqus
- Source data/Source data_Main figures/Source data_NMR/Source data_Fig. 7B/Myc-C20T-iM-20/8/adcInfo_TRX1.xml
[truncated: 365 more entries]
