# Supplementary material for: Mechanistic insights into PCBP1-driven unfolding of selected i-motif DNA at G1/S checkpoint
Source: Nat Commun. 2026 Feb 2;17:1149. doi: 10.1038/s41467-026-68822-5 (PMC12865031; doi:10.1038/s41467-026-68822-5)
Supplement: Supplementary file 15 — Source data [file 41467_2026_68822_MOESM15_ESM.zip › Source data/Source data_Main figures/Source data_Fig. 1.xlsx]

## Sheet: Fig. 1E
	ChIP- iMab (Fold Enrichment over Negative Control Regions)
Groups	Rep 1	Rep 2	Rep 3
cMYC-ARHGEF10L	19.6983	22.6274	10.3388		Cells in yellow indicate greater than 10-fold enrichment
cMYC-ARHGEF10L	21.1121	25.9921	14.723
cMYC-ARHGEF10L	18.3792	24.2515	14.1232
BCL2-ARHGEF10L	29.8571	36.7583	17.1484
BCL2-ARHGEF10L	19.6983	45.2548	25.9921
BCL2-ARHGEF10L	21.1121	32	27.8576
ILPR-ARHGEF10L	18.3792	14.9285	12.996
ILPR-ARHGEF10L	17.1484	19.6983	12.996
ILPR-ARHGEF10L	17.1484	16	19.6983
cMYC-GAPDH	64	34.2968	29.2426
cMYC-GAPDH	68.5935	29.8571	36.2523
cMYC-GAPDH	73.5167	39.3966	42.8137
BCL2-GAPDH	97.0059	55.7152	48.5029
BCL2-GAPDH	64	51.9842	64
BCL2-GAPDH	84.4485	51.9842	84.4485
ILPR-GAPDH	59.7141	22.6274	36.7583
ILPR-GAPDH	55.7152	22.6274	32
ILPR-GAPDH	68.5935	25.9921	59.7141
cMYC-HTR6	13.9288	19.6983	20.6776
cMYC-HTR6	14.9285	21.1121	31.5594
cMYC-HTR6	18.3792	22.6274	21.4068
BCL2-HTR6	21.1121	32	34.2968
BCL2-HTR6	13.9288	36.7583	55.7152
BCL2-HTR6	21.1121	29.8571	42.2243
ILPR-HTR6	12.996	12.996	25.9921
ILPR-HTR6	12.1257	16	27.8576
ILPR-HTR6	17.1484	14.9285	29.8571
cMYC-IL36G	29.8571	34.2968	14.6213
cMYC-IL36G	39.3966	34.2968	20.8215
cMYC-IL36G	34.2968	39.3966	19.9733
BCL2-IL36G	45.2548	55.7152	24.2515
BCL2-IL36G	36.7583	59.7141	36.7583
BCL2-IL36G	39.3966	51.9842	39.3966
ILPR-IL36G	27.8576	22.6274	18.3792
ILPR-IL36G	32	25.9921	18.3792
ILPR-IL36G	32	25.9921	27.8576
Only Rep1 has been plotted

## Sheet: Fig. 1G
	ChIP- PCBP1 (Fold Enrichment over HTR6 Control Regions)
Groups	Rep 1	Rep 2	Rep 3
BCL2	40.7859	25.8125	31.3414
cMYC	10.2674	10.1965	10.7034
ILPR	14.1232	11.2356	11.9588
