# Supplementary material for: Mechanistic insights into PCBP1-driven unfolding of selected i-motif DNA at G1/S checkpoint
Source: Nat Commun. 2026 Feb 2;17:1149. doi: 10.1038/s41467-026-68822-5 (PMC12865031; doi:10.1038/s41467-026-68822-5)
Supplement: Supplementary file 15 — Source data [file 41467_2026_68822_MOESM15_ESM.zip › Source data/Source data_Main figures/Source data_Fig. 2.xlsx]

## Sheet: Fig. 2A
Thermofluor assay of PCBP1 at different pH
	0-dF/dT
Temperature (ᵒC)	pH 8.0	pH 7.0	pH 6.4	pH 6.0	pH 5.5
10	1.68738	4.11311	3.6358	-40.3312	0.977165
10.5	3.656	4.31311	7.87757	-42.4327	0.882393
11	3.37477	9.34506	7.2716	-44.0889	0.379582
11.5	3.37477	8.62621	7.2716	-44.9159	0.210928
12	3.37477	8.62621	7.2716	-46.3078	0.325537
12.5	3.71432	8.62621	7.38993	-47.5671	0.373255
13	1.63392	8.75174	6.7088	-48.289	0.429482
13.5	-2.4409	7.98796	5.07238	-49.3253	0.281509
14	-6.55712	6.42309	2.70492	-50.661	-0.433451
14.5	-10.5258	5.03716	0.578615	-51.4302	-0.47443
15	-13.2965	3.61174	0.228195	-52.1314	-0.55097
15.5	-15.7407	2.0566	0.159899	-52.9455	-1.27333
16	-17.8501	0.951247	-0.00294108	-52.8449	-1.42974
16.5	-18.9515	0.364829	1.00348	-52.3236	-1.1986
17	-19.8494	0.219513	1.66739	-51.8243	-1.66967
17.5	-21.1149	0.660988	1.15715	-51.1137	-1.85337
18	-21.5915	0.768787	0.519207	-50.2584	-1.83583
18.5	-22.1124	0.499253	0.101602	-50.3633	-2.12451
19	-23.4135	0.132591	-0.395781	-49.8749	-2.35987
19.5	-24.5821	-0.261725	-0.273957	-48.3253	-2.51596
20	-25.6422	-0.70707	-0.0478939	-47.4863	-2.56963
20.5	-27.5466	-0.556891	0.0286621	-47.041	-2.19237
21	-29.3521	-0.46112	0.321908	-46.4119	-2.24709
21.5	-30.7183	-0.430732	-0.0265479	-47.4924	-2.75077
22	-32.3058	-0.347912	-0.531587	-50.0208	-2.85764
22.5	-33.3443	-0.870381	-0.565856	-51.9803	-2.89833
23	-34.0845	-1.7379	-0.944865	-54.293	-3.60791
23.5	-34.8565	-1.92354	-1.48795	-56.7719	-3.97442
24	-34.9899	-2.18383	-1.19351	-58.7351	-3.23053
24.5	-34.7318	-2.45395	-1.2673	-60.7552	-3.17625
25	-35.1652	-1.91317	-1.90675	-62.8054	-4.09517
25.5	-35.3977	-1.68251	-1.48381	-64.0912	-4.28073
26	-35.7272	-2.0535	-1.07153	-61.5155	-4.0886
26.5	-36.7082	-2.27485	-1.43763	-79.9555	-5.2854
27	-37.7336	-2.16622	-1.56421	-119.536	-6.24432
27.5	-38.1691	-2.30054	-1.19161	-155.685	-6.52453
28	-38.4352	-2.00835	-1.58503	-191.799	-7.20626
28.5	-38.7528	-1.86158	-2.0091	-234.305	-8.46699
29	-38.6609	-1.67582	-2.19936	-233.239	-9.34799
29.5	-38.4208	-1.77398	-2.72754	-187.308	-10.0149
30	-38.903	-2.40162	-3.16949	-146.245	-10.7876
30.5	-39.6205	-2.72422	-3.5166	-104.231	-11.4812
31	-39.8749	-2.77448	-4.17765	-58.0641	-11.7135
31.5	-40.5486	-3.45152	-4.63656	-33.3301	-11.6966
32	-40.9815	-4.34788	-4.21789	-30.9543	-11.8822
32.5	-40.5431	-4.47564	-4.2857	-26.9587	-12.1766
33	-40.479	-5.38134	-4.5644	-24.2721	-13.1116
33.5	-40.5641	-6.24575	-4.54473	-21.8378	-15.0226
34	-39.699	-5.98118	-4.67696	-19.4751	-17.111
34.5	-39.1374	-5.72289	-5.87048	-18.4157	-19.0185
35	-39.1878	-6.11089	-6.85549	-16.9986	-21.2369
35.5	-38.1216	-6.01813	-7.06839	-14.6201	-23.0248
36	-35.9474	-5.53611	-7.72393	-13.4186	-24.0598
36.5	-34.2137	-6.20424	-8.57919	-12.5519	-25.6994
37	-32.6513	-7.11762	-8.50612	-10.3895	-28.3146
37.5	-30.5911	-7.30903	-8.83328	-8.89095	-30.998
38	-28.7688	-7.69752	-9.86826	-8.15215	-34.5165
38.5	-28.1163	-9.1238	-9.91908	-6.72838	-39.4655
39	-27.6909	-9.70692	-9.86328	-6.15366	-45.0622
39.5	-27.2308	-9.40099	-10.5957	-7.63399	-51.6357
40	-26.8442	-10.2205	-11.0474	-10.809	-60.0626
40.5	-26.6568	-11.3547	-11.9061	-16.8384	-70.2746
41	-26.7057	-11.7829	-13.6939	-26.7316	-82.6075
41.5	-26.9085	-13.2784	-15.6999	-39.5972	-98.0678
42	-26.7557	-15.9162	-17.5704	-54.6653	-118.084
42.5	-26.813	-18.117	-19.8297	-71.3048	-144.848
43	-27.4694	-20.4037	-22.3201	-91.2536	-179.629
43.5	-28.3175	-23.6765	-25.6997	-116.609	-224.151
44	-29.7054	-27.109	-30.4032	-148.628	-281.223
44.5	-32.5151	-31.627	-36.9767	-191.628	-351.234
45	-37.8709	-38.2778	-45.8987	-250.305	-434.37
45.5	-46.0289	-47.1474	-57.2293	-324.183	-533.727
46	-57.2332	-58.472	-71.2859	-415.624	-650.833
46.5	-71.8245	-72.7485	-87.9791	-530.81	-787.096
47	-90.5687	-89.857	-108.35	-673.739	-944.241
47.5	-113.768	-110.497	-133.263	-846.817	-1116.07
48	-142.742	-136.618	-164.564	-1048.82	-1287.66
48.5	-179.408	-170.167	-205.145	-1271.57	-1431.32
49	-228.703	-213.812	-259.089	-1486.86	-1500.48
49.5	-295.288	-270.958	-327.829	-1641.45	-1456.7
50	-380.12	-344.47	-413.687	-1689.48	-1290.75
50.5	-486.508	-436.213	-520.815	-1605.46	-1013.52
51	-620.449	-549.222	-651.899	-1375.64	-664.344
51.5	-767.246	-688.362	-808.126	-1027.45	-316.74
52	-929.413	-857.094	-991.607	-637.862	-31.1675
52.5	-1127.08	-1059.33	-1202.16	-272.574	171.689
53	-1349.75	-1299.18	-1427.9	27.7855	288.204
53.5	-1577.12	-1562.02	-1649.09	237.563	332.995
54	-1804.02	-1817.37	-1827.32	357.982	340.493
54.5	-1967.32	-2016.29	-1904.54	417.82	336.517
55	-1978.9	-2093.69	-1835.27	445.769	328.024
55.5	-1821.8	-1996.75	-1612.41	456.823	321.094
56	-1504.09	-1723.31	-1251.82	456.225	316.927
56.5	-1055.09	-1305.57	-805.75	448.823	312.123
57	-571.236	-812.63	-371.025	439.403	307.078
57.5	-160.574	-345.172	-22.5688	426.652	302.189
58	137.027	21.5841	218.814	412.268	295.535
58.5	318.293	266.273	355.1	399.295	287.231
59	392.322	397.872	402.235	390.911	278.705
59.5	399.381	441.497	404.57	386.333	270.37
60	387.846	442.583	397.951	382.142	262.223
60.5	373.34	432.802	390.438	376.494	255.009
61	351.424	421.923	382.151	371.456	248.852
61.5	332.111	411.721	377.103	364.639	242.455
62	322.95	405.057	375.331	354.252	235.12
62.5	318.461	399.996	372.291	343.536	228.419
63	320.726	396.333	366.691	333.158	222.04
63.5	333.558	394.171	359.542	321.084	215.216
64	350.845	391.656	349.648	308.427	209.801
64.5	364.303	389.349	335.585	297.928	205.956
65	374.981	386.897	320.715	290.275	203.177
65.5	381.638	382.359	307.243	285.754	201.047
66	382.726	375.588	295.121	284.407	200.162
66.5	381.553	367.724	284.89	283.531	199.132
67	380.727	357.412	277.525	280.454	198.101
67.5	378.141	345.578	271.754	274.514	197.172
68	375.854	334.559	267.026	267.77	196.304
68.5	375.627	324.729	262.32	261.676	195.294
69	374.787	315.67	257.89	256.687	195.252
69.5	373.348	308.062	254.273	253.983	196.116
70	372.798	302.034	251.128	254.074	196.623
70.5	371.607	296.239	248.554	254.755	197.495
71	367.582	290.816	246.413	253.252	199.505
71.5	364.742	285.883	245.448	250.789	201.701
72	361.943	282.159	244.682	248.889	203.452
72.5	355.552	278.498	244.185	246.835	205.688
73	348.817	274.845	243.648	243.624	208.261
73.5	345.175	272.888	243.677	241.344	210.733
74	339.471	271.98	244.203	241.72	213.094
74.5	333.602	271.444	245.418	241.311	216.136
75	331.641	272.59	247.057	238.285	220.46
75.5	328.816	274.759	249.507	235.836	225.603
76	324.491	275.808	252.83	233.95	230.102
76.5	322.853	277.257	255.246	230.36	234.252
77	320.602	279.227	257.796	226.696	238.042
77.5	315.693	280.837	260.924	225.318	240.64
78	313.717	282.963	264.498	223.628	241.845
78.5	314.118	286.346	268.702	219.414	242.647
79	313.221	290.207	274.597	212.241	242.973
79.5	314.38	293.952	281.146	202.141	241.822
80	321.294	297.955	288.383	187.192	238.809
80.5	327.5	302.73	296.261	167.324	233.889
81	330.736	307.867	304.359	147.295	226.907
81.5	332.651	312.94	312.985	128.925	217.557
82	329.594	318.099	321.365	111.684	206.752
82.5	318.542	322.727	328.712	94.1344	194.927
83	303.762	325.439	334.745	76.5912	181.567
83.5	287.184	325.859	338.601	57.2184	166.66
84	271.025	324.496	338.504	31.7119	150.794
84.5	261.117	320.934	335.102	0.776953	133.351
85	255.078	315.099	328.509	-26.0593	114.467
85.5	246.851	307.24	317.129	-46.5034	96.3161
86	236.026	296.864	302.079	-61.8991	79.3753
86.5	217.981	282.81	284.505	-63.5695	63.7011
87	186.301	265.078	263.755	-51.3295	50.6462
87.5	146.983	243.531	240.562	-34.9022	40.6436
88	106.779	219.283	217.112	-15.3743	31.8411
88.5	63.5708	194.006	193.214	5.77229	27.059
89	24.195	168.387	168.92	17.6356	23.1895
89.5	-3.00145	143.405	145.669	31.3226	8.32304
90	-22.3565	121.223	123.589	18.4743	31.8411
90.5	-32.4725	101.669	102.421	-63.5695	27.059
91	-26.0702	83.6174	82.2093	-51.3295	23.1895
91.5	-13.4979	68.3859	64.0724	-34.9022	8.32304
92	-1.58633	55.886	48.7703	-15.3743	27.059
92.5	15.7685	44.8056	36.3147	5.77229	23.1895
93	27.5411	35.2613	27.0129	17.6356	8.32304
93.5	39.1063	28.1029	21.3998	31.3226	23.2895
94	46.629	22.9096	18.5952	18.4743	8.42304
94.5	71.4654	19.6381	18.4387	31.3226	27.159
95	42.6512	18.9484	8.25216	18.4743	23.1295

## Sheet: Fig. 2B
Transition pH or pHT of i-motifs at 25 ᵒC by CD spectroscopy
	pHT
i-motifs	Rep 1	Rep 2	Rep 3	Average	error
cMYC	6.49	6.45	6.53	6.49	0.04
hTeloC	6.5	6.47	6.53	6.5	0.03
BCL2	6.81	6.83	6.79	6.81	0.02
ILPR	6.81	6.59	7.03	6.81	0.22

## Sheet: Fig. C and D
		EMSA gels at pH 6.4 and pH 8.0
			Red box suggests cropping boundary
		EMSA: cMYC-iMfs + PCBP1 (pH 8.0)					EMSA: BCL2-iMfs + PCBP1 (pH 8.0)					EMSA: hTeloC-iMfs + PCBP1 (pH 8.0) (left) and (pH 6.4) on the right										EMSA: ILPR-iMfs + PCBP1 (pH 8.0)
		EMSA: cMYC-iMfs + PCBP1 (pH 6.4)					EMSA: BCL2-iMfs + PCBP1 (pH 6.4)					EMSA: ILPR-iMfs + PCBP1 (pH 6.4)

## Sheet: Fig. 2E
MST binding curves
cMYC + PCBP1								ILPR + PCBP1								BCL2 + PCBP1								hTeloC + PCBP1
in log scale	fraction bound			errors				in log scale	fraction bound			errors				in log scale	fraction bound			errors				in log scale	fraction bound			errors
PCBP1. nM	pH 8.0	pH 7.0	pH6.4	pH 8.0	pH 7.0	pH6.4		PCBP1. nM	pH 8.0	pH 7.0	pH 6.4	pH 6.4	pH 7.0	pH 8.0		PCBP1. nM	pH 8.0	pH 7.0	pH6.4	pH 6.4	pH 7.0	pH 8.0		PCBP1. nM	pH 8.0	pH 7.0	pH6.4	pH 6.4	pH 7.0	pH 8.0
9.76562	-0.00247881	0.0143604	0.00519059	0.000247881	0.002	0.00430295		9.76562	0.00662738	-0.00464249	-0.00399215	0.00283648	0.00384788	0.0593736		9.76562	0.0524788	0.0243604	-0.0238131	0.00153648	0.00384788	0.0593736		9.76562	0.016035	0.00199558	-0.0438131	0.00283648	0.00384788	0.0593736
19.5312	0.00541879	0.0167536	0.00864795	-0.000418794	0.002	0.0104537		19.5312	0.0026553	0.00290356	0.0141702	0.000648393	0.0593736	0.0826353		19.5312	-0.0268131	0.0567536	-0.0438131	0.0005747	0.0593736	0.0826353		19.5312	0.0223884	-0.0289108	0.0113716	0.000648393	0.0593736	0.0826353
39.0625	0.00831906	-0.00347253	0.0125468	0.000319057	-0.00347253	0.00593553		39.0625	-0.0060707	0.00677074	0.0158878	0.0628474	0.0826353	0.0782749		39.0625	0.00631906	0.0234725	0.0425468	0.0828474	0.0826353	0.0382749		39.0625	0.0412329	-0.0211203	-0.0487648	0.0628474	0.0826353	0.0782749
78.125	0.034303	0.030413	0.0611542	0.00430295	0.000247881	0.0449718		78.125	0.00549103	-0.00650877	0.0283721	0.0738479	0.0782749	0.0782749		78.125	-0.0438131	-0.0268131	0.361154	0.0638479	0.0782749	0.0582749		78.125	0.180371	0.0140259	0.0335052	0.0738479	0.0782749	0.0782749
156.25	0.0453701	0.00771217	0.382618	0.0304537	-0.000418794	0.0382618		156.25	0.00863809	0.00936771	0.189471	0.0593736	0.0806484	0.000648393		156.25	0.12537	0.00771217	0.702618	0.0593736	0.0806484	0.000948393		156.25	0.674027	0.0720103	0.0804615	0.0593736	0.0806484	0.000648393
312.5	0.193553	0.0696124	0.746403	0.0935527	0.000319057	0.0746403		312.5	0.0891312	0.126932	0.707539	0.0826353	0.0628474	0.0628474		312.5	0.193553	0.12537	0.916403	0.0326353	0.0628474	0.0328474		312.5	0.931553	0.372393	0.294057	0.0826353	0.0628474	0.0628474
625	0.397178	0.232923	0.970929	0.0971777	0.0304303	0.0670929		625	0.419221	0.448965	0.987089	0.0382749	0.0938479	0.102836		625	0.727178	0.632923	0.980929	0.0582749	0.0938479	0.0828365		625	0.968564	0.791306	0.620902	0.0382749	0.0938479	0.102836
1250	0.629537	0.61012	1.01183	0.0629537	0.044537	0.0400319		1250	0.742811	0.795264	1.05916	0.0487264	0.0593736	0.0306484		1250	0.829537	0.87012	0.98183	0.0487264	0.0593736	0.0506484		1250	1.02685	0.895193	0.844863	0.0487264	0.0593736	0.0306484
2500	0.888048	0.855412	1.02	0.0880478	0.0935527	0.024303		2500	0.955406	0.963232	1.03204	0.0382738	0.0826353	0.0628474		2500	1.0188	1.01541	1.02	0.0382738	0.0826353	0.0428474		2500	1.04089	0.966696	0.971195	0.0382738	0.0826353	0.0628474
5000	0.99	0.98	1.01	0.099	0.0971777	0.0402479
7500	1.02	1.01	1.03	0.002	0.000247881	-0.000418794
10000	0.99	1.02	1.01	0.002	-0.000418794	0.000319057
in log scale	4PL fitting values							in log scale	4PL fitting values							in log scale	4PL fitting values							in log scale	4PL fitting values
PCBP1. nM	pH 8.0	pH 7.0	pH6.4					PCBP1. nM	pH 8.0	pH 7.0	pH6.4					PCBP1. nM	pH 8.0	pH 7.0	pH6.4					PCBP1. nM	pH 8.0	pH 7.0	pH6.4
9.76562	0.000588126	2.86309e-05	0.000440491					9.76562	2.94234e-05	5.80187e-05	6.82441e-05					9.77	-0.0392868	0.0116411	0.0109235					9.76562	0.00029686	3.59306e-05	0.00024335
9.83362	0.000595025	2.90792e-05	0.000448442					9.81998	2.99572e-05	5.87566e-05	6.90789e-05					10.327	-0.0390502	0.0116411	0.0109235					9.81998	0.000302181	3.6495e-05	0.00024626
9.90209	0.000602005	2.95344e-05	0.000456536					9.87464	3.05006e-05	5.95039e-05	6.99239e-05					10.9158	-0.0387566	0.0116411	0.0109235					9.87464	0.000307598	3.70683e-05	0.000249204
9.97103	0.000609067	2.99968e-05	0.000464776					9.92961	3.1054e-05	6.02607e-05	7.07792e-05					11.5381	-0.0383942	0.0116411	0.0109236					9.92961	0.000313112	3.76506e-05	0.000252184
10.0404	0.000616211	3.04665e-05	0.000473164					9.98488	3.16173e-05	6.10271e-05	7.1645e-05					12.196	-0.037949	0.0116411	0.0109237					9.98488	0.000318724	3.8242e-05	0.0002552
10.1104	0.000623439	3.09435e-05	0.000481704					10.0404	3.21909e-05	6.18033e-05	7.25213e-05					12.8913	-0.0374046	0.0116411	0.0109237					10.0404	0.000324437	3.88427e-05	0.000258252
10.1807	0.000630752	3.14279e-05	0.000490398					10.0963	3.27749e-05	6.25894e-05	7.34084e-05					13.6263	-0.0367422	0.0116411	0.0109239					10.0963	0.000330253	3.94528e-05	0.00026134
10.2516	0.000638151	3.192e-05	0.000499249					10.1525	3.33695e-05	6.33854e-05	7.43064e-05					14.4032	-0.0359396	0.0116411	0.0109241					10.1525	0.000336172	4.00725e-05	0.000264465
10.323	0.000645636	3.24197e-05	0.00050826					10.209	3.39748e-05	6.41916e-05	7.52153e-05					15.2243	-0.0349714	0.0116412	0.0109243					10.209	0.000342198	4.07019e-05	0.000267627
10.3949	0.00065321	3.29273e-05	0.000517433					10.2659	3.45912e-05	6.5008e-05	7.61353e-05					16.0923	-0.0338082	0.0116412	0.0109247					10.2659	0.000348332	4.13413e-05	0.000270827
10.4673	0.000660871	3.34428e-05	0.000526771					10.323	3.52187e-05	6.58348e-05	7.70666e-05					17.0098	-0.0324166	0.0116412	0.0109252					10.323	0.000354576	4.19906e-05	0.000274066
10.5401	0.000668623	3.39664e-05	0.000536278					10.3805	3.58576e-05	6.66721e-05	7.80093e-05					17.9796	-0.0307584	0.0116413	0.0109258					10.3805	0.000360931	4.26502e-05	0.000277343
10.6135	0.000676466	3.44982e-05	0.000545957					10.4383	3.65081e-05	6.75201e-05	7.89635e-05					19.0047	-0.0287903	0.0116414	0.0109268					10.4383	0.0003674	4.33202e-05	0.000280659
10.6874	0.0006844	3.50383e-05	0.00055581					10.4963	3.71704e-05	6.83789e-05	7.99294e-05					20.0882	-0.0264636	0.0116415	0.010928					10.4963	0.000373986	4.40006e-05	0.000284015
10.7618	0.000692428	3.55868e-05	0.000565841					10.5548	3.78447e-05	6.92485e-05	8.09071e-05					21.2335	-0.0237238	0.0116417	0.0109297					10.5548	0.000380689	4.46918e-05	0.000287411
10.8368	0.000700549	3.6144e-05	0.000576052					10.6135	3.85313e-05	7.01293e-05	8.18967e-05					22.4441	-0.0205101	0.0116419	0.0109319					10.6135	0.000387512	4.53938e-05	0.000290848
10.9122	0.000708766	3.67099e-05	0.000586448					10.6726	3.92303e-05	7.10212e-05	8.28985e-05					23.7237	-0.0167554	0.0116423	0.0109349					10.6726	0.000394458	4.61068e-05	0.000294326
10.9882	0.000717079	3.72846e-05	0.000597032					10.732	3.99419e-05	7.19245e-05	8.39125e-05					25.0762	-0.0123862	0.0116427	0.0109389					10.732	0.000401528	4.6831e-05	0.000297845
11.0647	0.00072549	3.78683e-05	0.000607806					10.7918	4.06665e-05	7.28392e-05	8.49389e-05					26.5059	-0.00732234	0.0116434	0.0109441					10.7918	0.000408725	4.75666e-05	0.000301406
11.1417	0.000733999	3.84612e-05	0.000618775					10.8518	4.14043e-05	7.37656e-05	8.59779e-05					28.0171	-0.00147779	0.0116443	0.010951					10.8518	0.000416051	4.83138e-05	0.00030501
11.2193	0.000742608	3.90633e-05	0.000629941					10.9122	4.21554e-05	7.47038e-05	8.70295e-05					29.6144	0.00523917	0.0116455	0.0109599					10.9122	0.000423507	4.90727e-05	0.000308657
11.2974	0.000751318	3.96749e-05	0.000641309					10.973	4.29201e-05	7.56539e-05	8.80941e-05					31.3029	0.0129249	0.0116472	0.0109716					10.973	0.000431098	4.98435e-05	0.000312348
11.3761	0.000760129	4.02961e-05	0.000652881					11.034	4.36987e-05	7.66161e-05	8.91716e-05					33.0875	0.0216793	0.0116495	0.0109867					11.034	0.000438825	5.06264e-05	0.000316083
11.4553	0.000769045	4.0927e-05	0.000664663					11.0954	4.44915e-05	7.75906e-05	9.02623e-05					34.974	0.0316037	0.0116525	0.0110062					11.0954	0.000446689	5.14216e-05	0.000319862
11.5351	0.000778064	4.15677e-05	0.000676657					11.1572	4.52986e-05	7.85774e-05	9.13664e-05					36.968	0.0427992	0.0116566	0.0110312					11.1572	0.000454695	5.22293e-05	0.000323687
11.6154	0.000787189	4.22185e-05	0.000688867					11.2193	4.61204e-05	7.95768e-05	9.2484e-05					39.0756	0.0553636	0.0116621	0.0110632					11.2193	0.000462844	5.30497e-05	0.000327557
11.6962	0.000796422	4.28795e-05	0.000701297					11.2818	4.6957e-05	8.05889e-05	9.36153e-05					41.3035	0.0693882	0.0116694	0.0111041					11.2818	0.00047114	5.3883e-05	0.000331473
11.7777	0.000805762	4.35508e-05	0.000713952					11.3446	4.78089e-05	8.16138e-05	9.47603e-05					43.6583	0.0849544	0.0116791	0.011156					11.3446	0.000479584	5.47293e-05	0.000335437
11.8597	0.000815212	4.42326e-05	0.000726835					11.4077	4.86762e-05	8.26518e-05	9.59194e-05					46.1474	0.102129	0.0116918	0.0112217					11.4077	0.000488179	5.5589e-05	0.000339447
11.9422	0.000824772	4.49251e-05	0.00073995					11.4712	4.95592e-05	8.3703e-05	9.70927e-05					48.7784	0.120963	0.0117085	0.0113047					11.4712	0.000496928	5.64622e-05	0.000343506
12.0254	0.000834445	4.56285e-05	0.000753301					11.5351	5.04583e-05	8.47675e-05	9.82803e-05					51.5594	0.141481	0.0117304	0.0114089					11.5351	0.000505833	5.7349e-05	0.000347613
12.1091	0.000844231	4.63428e-05	0.000766893					11.5993	5.13736e-05	8.58456e-05	9.94824e-05					54.499	0.163684	0.0117589	0.0115396					11.5993	0.000514899	5.82498e-05	0.00035177
12.1934	0.000854132	4.70684e-05	0.000780731					11.6638	5.23056e-05	8.69374e-05	0.000100699					57.6062	0.187542	0.011796	0.0117029					11.6638	0.000524126	5.91648e-05	0.000355975
12.2783	0.000864148	4.78053e-05	0.000794817					11.7287	5.32544e-05	8.80431e-05	0.000101931					60.8905	0.212994	0.0118439	0.0119063					11.7287	0.000533519	6.00941e-05	0.000360232
12.3638	0.000874282	4.85537e-05	0.000809158					11.794	5.42205e-05	8.91629e-05	0.000103178					64.3621	0.239944	0.0119057	0.0121588					11.794	0.00054308	6.1038e-05	0.000364539
12.4499	0.000884535	4.93139e-05	0.000823757					11.8597	5.52041e-05	9.02969e-05	0.00010444					68.0316	0.268263	0.0119851	0.0124715					11.8597	0.000552813	6.19968e-05	0.000368897
12.5366	0.000894908	5.00859e-05	0.00083862					11.9257	5.62056e-05	9.14453e-05	0.000105717					71.9103	0.297788	0.0120868	0.0128574					11.9257	0.00056272	6.29706e-05	0.000373308
12.6239	0.000905402	5.08701e-05	0.00085375					11.9921	5.72252e-05	9.26083e-05	0.00010701					76.0101	0.32833	0.0122166	0.0133323					11.9921	0.000572804	6.39597e-05	0.000377771
12.7118	0.00091602	5.16665e-05	0.000869153					12.0588	5.82633e-05	9.37861e-05	0.000108319					80.3437	0.359673	0.0123818	0.0139152					12.0588	0.000583068	6.49643e-05	0.000382288
12.8003	0.000926761	5.24754e-05	0.000884834					12.1259	5.93202e-05	9.49789e-05	0.000109644					84.9244	0.391583	0.0125913	0.0146284					12.1259	0.000593517	6.59847e-05	0.000386859
12.8894	0.000937629	5.32969e-05	0.000900797					12.1934	6.03964e-05	9.61869e-05	0.000110985					89.7662	0.423817	0.0128563	0.0154988					12.1934	0.000604153	6.70212e-05	0.000391484
12.9791	0.000948624	5.41313e-05	0.000917048					12.2613	6.1492e-05	9.74102e-05	0.000112343					94.884	0.456126	0.0131905	0.0165579					12.2613	0.000614979	6.80739e-05	0.000396165
13.0695	0.000959747	5.49788e-05	0.000933592					12.3295	6.26075e-05	9.86491e-05	0.000113717					100.294	0.488265	0.0136105	0.0178429					12.3295	0.000625999	6.91431e-05	0.000400901
13.1605	0.000971001	5.58396e-05	0.000950435					12.3982	6.37433e-05	9.99037e-05	0.000115108					106.012	0.520001	0.0141369	0.0193976					12.3982	0.000637217	7.02292e-05	0.000405694
13.2521	0.000982387	5.67138e-05	0.00096758					12.4672	6.48996e-05	0.000101174	0.000116516					112.056	0.551117	0.0147947	0.0212732					12.4672	0.000648635	7.13323e-05	0.000410545
13.3444	0.000993906	5.76017e-05	0.000985035					12.5366	6.60769e-05	0.000102461	0.000117941					118.445	0.581419	0.0156143	0.023529					12.5366	0.000660258	7.24527e-05	0.000415453
13.4373	0.00101	5.85035e-05	0.001					12.6064	6.72756e-05	0.000103764	0.000119384					125.197	0.610737	0.0166326	0.026234					12.6064	0.000672088	7.35907e-05	0.00042042
13.5309	0.00102	5.94194e-05	0.00102					12.6765	6.8496e-05	0.000105084	0.000120844					132.335	0.638933	0.0178939	0.0294672					12.6765	0.000684131	7.47466e-05	0.000425447
13.6251	0.00103	6.03497e-05	0.00104					12.7471	6.97386e-05	0.00010642	0.000122322					139.88	0.665894	0.0194515	0.0333191					12.7471	0.00069639	7.59207e-05	0.000430533
13.72	0.00104	6.12945e-05	0.00106					12.818	7.10037e-05	0.000107774	0.000123818					147.855	0.691538	0.0213692	0.0378919					12.818	0.000708867	7.71132e-05	0.00043568
13.8155	0.00105	6.22541e-05	0.00108					12.8894	7.22917e-05	0.000109144	0.000125333					156.285	0.715809	0.0237227	0.0433007					12.8894	0.000721569	7.83244e-05	0.000440889
13.9117	0.00107	6.32287e-05	0.0011					12.9611	7.36031e-05	0.000110532	0.000126866					165.195	0.738678	0.0266016	0.0496732					12.9611	0.000734497	7.95547e-05	0.00044616
14.0085	0.00108	6.42186e-05	0.00112					13.0333	7.49383e-05	0.000111938	0.000128417					174.614	0.760137	0.0301109	0.0571495					13.0333	0.000747657	8.08042e-05	0.000451494
14.1061	0.00109	6.5224e-05	0.00114					13.1058	7.62977e-05	0.000113362	0.000129988					184.569	0.780196	0.0343732	0.0658811					13.1058	0.000761053	8.20734e-05	0.000456892
14.2043	0.0011	6.62451e-05	0.00116					13.1788	7.76818e-05	0.000114804	0.000131578					195.092	0.798885	0.03953	0.0760289					13.1788	0.000774689	8.33625e-05	0.000462354
14.3032	0.00112	6.72822e-05	0.00118					13.2521	7.9091e-05	0.000116264	0.000133187					206.215	0.816244	0.0457427	0.0877599					13.2521	0.000788568	8.46719e-05	0.000467881
14.4028	0.00113	6.83356e-05	0.0012					13.3259	8.05257e-05	0.000117742	0.000134817					217.972	0.832324	0.0531937	0.101243					13.3259	0.000802697	8.60019e-05	0.000473475
14.503	0.00114	6.94054e-05	0.00122					13.4001	8.19865e-05	0.00011924	0.000136465					230.399	0.847184	0.0620854	0.116641					13.4001	0.000817078	8.73527e-05	0.000479135
14.604	0.00116	7.0492e-05	0.00124					13.4747	8.34738e-05	0.000120756	0.000138135					243.535	0.860886	0.0726386	0.134108					13.4747	0.000831716	8.87247e-05	0.000484863
14.7057	0.00117	7.15956e-05	0.00127					13.5497	8.4988e-05	0.000122292	0.000139824					257.419	0.873499	0.0850885	0.153773					13.5497	0.000846617	9.01183e-05	0.00049066
14.8081	0.00118	7.27165e-05	0.00129					13.6251	8.65297e-05	0.000123847	0.000141534					272.096	0.88509	0.0996784	0.175735					13.6251	0.000861784	9.15338e-05	0.000496526
14.9112	0.0012	7.38549e-05	0.00131					13.7009	8.80994e-05	0.000125422	0.000143266					287.609	0.895728	0.11665	0.20005					13.7009	0.000877223	9.29715e-05	0.000502461
15.015	0.00121	7.50111e-05	0.00133					13.7772	8.96975e-05	0.000127017	0.000145018					304.006	0.905478	0.136232	0.22672					13.7772	0.000892938	9.44318e-05	0.000508468
15.1196	0.00123	7.61855e-05	0.00136					13.8539	9.13247e-05	0.000128633	0.000146792					321.339	0.914408	0.158621	0.255682					13.8539	0.000908934	9.5915e-05	0.000514547
15.2248	0.00124	7.73782e-05	0.00138					13.931	9.29813e-05	0.000130269	0.000148587					339.659	0.922578	0.183968	0.286805					13.931	0.000925217	9.74215e-05	0.000520698
15.3308	0.00125	7.85896e-05	0.00141					14.0085	9.4668e-05	0.000131925	0.000150404					359.025	0.93005	0.212351	0.319881					14.0085	0.000941791	9.89517e-05	0.000526922
15.4376	0.00127	7.98199e-05	0.00143					14.0865	9.63853e-05	0.000133603	0.000152244					379.494	0.936878	0.243761	0.354632					14.0865	0.000958661	0.000100506	0.000533221
15.545	0.00128	8.10696e-05	0.00146					14.1649	9.81337e-05	0.000135302	0.000154106					401.13	0.943117	0.278081	0.390715					14.1649	0.000975834	0.000102085	0.000539596
15.6533	0.0013	8.23387e-05	0.00149					14.2438	9.99139e-05	0.000137023	0.000155991					424	0.948815	0.315075	0.427732					14.2438	0.000993314	0.000103688	0.000546046
15.7623	0.00131	8.36278e-05	0.00151					14.323	0.000101726	0.000138766	0.000157899					448.173	0.954018	0.354384	0.46525					14.323	0.00101	0.000105316	0.000552573
15.872	0.00133	8.4937e-05	0.00154					14.4028	0.000103572	0.00014053	0.00015983					473.725	0.95877	0.395536	0.502821					14.4028	0.00103	0.000106971	0.000559179
15.9825	0.00135	8.62667e-05	0.00157					14.4829	0.00010545	0.000142318	0.000161785					500.734	0.963108	0.437963	0.540003					14.4829	0.00105	0.000108651	0.000565863
16.0938	0.00136	8.76173e-05	0.0016					14.5635	0.000107363	0.000144127	0.000163764					529.282	0.96707	0.481035	0.576377					14.5635	0.00107	0.000110357	0.000572628
16.2059	0.00138	8.89889e-05	0.00162					14.6446	0.000109311	0.00014596	0.000165767					559.458	0.970688	0.524091	0.611571					14.6446	0.00109	0.000112091	0.000579473
16.3187	0.00139	9.03821e-05	0.00165					14.7261	0.000111294	0.000147817	0.000167794					591.355	0.973993	0.566485	0.645266					14.7261	0.0011	0.000113851	0.000586399
16.4323	0.00141	9.1797e-05	0.00168					14.8081	0.000113313	0.000149696	0.000169847					625.07	0.977013	0.607619	0.677209					14.8081	0.00112	0.000115639	0.000593409
16.5467	0.00143	9.32342e-05	0.00171					14.8905	0.000115368	0.0001516	0.000171924					660.707	0.979772	0.646978	0.707216					14.8905	0.00114	0.000117456	0.000600502
16.6619	0.00144	9.46938e-05	0.00175					14.9734	0.000117461	0.000153528	0.000174027					698.376	0.982295	0.684146	0.735165					14.9734	0.00117	0.000119301	0.00060768
16.7779	0.00146	9.61762e-05	0.00178					15.0567	0.000119592	0.000155481	0.000176155					738.193	0.984603	0.718821	0.761					15.0567	0.00119	0.000121174	0.000614944
16.8947	0.00148	9.76819e-05	0.00181					15.1405	0.000121761	0.000157458	0.00017831					780.28	0.986714	0.750813	0.784714					15.1405	0.00121	0.000123077	0.000622295
17.0124	0.00149	9.92111e-05	0.00184					15.2248	0.00012397	0.00015946	0.000180491					824.766	0.988646	0.780033	0.806347					15.2248	0.00123	0.000125011	0.000629733
17.1308	0.00151	0.000100764	0.00187					15.3096	0.000126218	0.000161488	0.000182698					871.789	0.990415	0.806484	0.825973					15.3096	0.00125	0.000126974	0.00063726
17.2501	0.00153	0.000102342	0.00191					15.3948	0.000128508	0.000163542	0.000184933					921.493	0.992035	0.83024	0.843692					15.3948	0.00127	0.000128968	0.000644877
17.3702	0.00155	0.000103944	0.00194					15.4805	0.000130839	0.000165622	0.000187195					974.03	0.99352	0.851428	0.859622					15.4805	0.0013	0.000130994	0.000652585
17.4912	0.00157	0.000105571	0.00198					15.5666	0.000133212	0.000167728	0.000189484					1029.56	0.994882	0.870214	0.873891					15.5666	0.00132	0.000133051	0.000660385
17.6129	0.00158	0.000107224	0.00201					15.6533	0.000135629	0.000169861	0.000191802					1088.26	0.996131	0.886785	0.886634					15.6533	0.00134	0.000135141	0.000668279
17.7356	0.0016	0.000108902	0.00205					15.7404	0.000138089	0.000172021	0.000194148					1150.31	0.997277	0.90134	0.897982					15.7404	0.00137	0.000137264	0.000676266
17.859	0.00162	0.000110607	0.00209					15.828	0.000140594	0.000174209	0.000196522					1215.89	0.99833	0.914078	0.908067					15.828	0.00139	0.000139419	0.000684349
17.9834	0.00164	0.000112339	0.00212					15.9161	0.000143144	0.000176424	0.000198926					1285.21	0.999297	0.925193	0.917011					15.9161	0.00142	0.000141609	0.000692529
18.1086	0.00166	0.000114098	0.00216					16.0047	0.000145741	0.000178668	0.000201359					1358.49	1.00019	0.934868	0.924933					16.0047	0.00144	0.000143833	0.000700806
18.2347	0.00168	0.000115884	0.0022					16.0938	0.000148384	0.00018094	0.000203821					1435.94	1.001	0.943273	0.931941					16.0938	0.00147	0.000146092	0.000709182
18.3616	0.0017	0.000117698	0.00224					16.1834	0.000151076	0.000183241	0.000206314					1517.8	1.00176	0.950564	0.938134					16.1834	0.00149	0.000148387	0.000717659
18.4895	0.00172	0.00011954	0.00228					16.2735	0.000153816	0.000185571	0.000208838					1604.34	1.00245	0.956882	0.943603					16.2735	0.00152	0.000150717	0.000726236
18.6182	0.00174	0.000121412	0.00232					16.364	0.000156606	0.000187931	0.000211392					1695.81	1.00309	0.962351	0.948431					16.364	0.00155	0.000153085	0.000734916
18.7478	0.00176	0.000123312	0.00236					16.4551	0.000159447	0.000190321	0.000213977					1792.49	1.00367	0.967084	0.952691					16.4551	0.00158	0.000155489	0.000743699
18.8784	0.00178	0.000125243	0.00241					16.5467	0.000162339	0.000192742	0.000216594					1894.69	1.00422	0.971177	0.956448					16.5467	0.0016	0.000157931	0.000752588
19.0098	0.0018	0.000127204	0.00245					16.6388	0.000165284	0.000195193	0.000219243					2002.71	1.00472	0.974716	0.959764					16.6388	0.00163	0.000160411	0.000761582
19.1422	0.00182	0.000129195	0.00249					16.7314	0.000168282	0.000197675	0.000221925					2116.89	1.00518	0.977778	0.962688					16.7314	0.00166	0.000162931	0.000770684
19.2755	0.00184	0.000131217	0.00254					16.8246	0.000171334	0.000200189	0.000224639					2237.58	1.0056	0.980426	0.965269					16.8246	0.00169	0.00016549	0.000779895
19.4097	0.00186	0.000133272	0.00258					16.9182	0.000174442	0.000202734	0.000227386					2365.15	1.006	0.982717	0.967547					16.9182	0.00172	0.000168089	0.000789215
19.5448	0.00189	0.000135358	0.00263					17.0124	0.000177606	0.000205313	0.000230167					2500	1.00636	0.984699	0.969558					17.0124	0.00175	0.000170729	0.000798647
19.6809	0.00191	0.000137477	0.00268					17.1071	0.000180828	0.000207924	0.000232982													17.1071	0.00178	0.00017341	0.000808192
19.8179	0.00193	0.000139629	0.00273					17.2023	0.000184108	0.000210568	0.000235832													17.2023	0.00182	0.000176134	0.00081785
19.9559	0.00195	0.000141815	0.00278					17.298	0.000187447	0.000213245	0.000238716													17.298	0.00185	0.0001789	0.000827624
20.0948	0.00198	0.000144035	0.00283					17.3943	0.000190847	0.000215957	0.000241635													17.3943	0.00188	0.00018171	0.000837515
20.2347	0.002	0.00014629	0.00288					17.4912	0.000194309	0.000218703	0.000244591													17.4912	0.00192	0.000184563	0.000847523
20.3756	0.00202	0.00014858	0.00293					17.5885	0.000197833	0.000221485	0.000247582													17.5885	0.00195	0.000187462	0.000857651
20.5175	0.00205	0.000150906	0.00298					17.6864	0.000201422	0.000224301	0.00025061													17.6864	0.00198	0.000190406	0.0008679
20.6604	0.00207	0.000153268	0.00304					17.7848	0.000205075	0.000227153	0.000253675													17.7848	0.00202	0.000193396	0.000878272
20.8042	0.0021	0.000155667	0.00309					17.8838	0.000208795	0.000230042	0.000256777													17.8838	0.00206	0.000196434	0.000888767
20.9491	0.00212	0.000158104	0.00315					17.9834	0.000212582	0.000232967	0.000259917													17.9834	0.00209	0.000199519	0.000899388
21.0949	0.00214	0.000160579	0.0032					18.0835	0.000216438	0.00023593	0.000263096													18.0835	0.00213	0.000202652	0.000910135
21.2418	0.00217	0.000163093	0.00326					18.1841	0.000220363	0.00023893	0.000266314													18.1841	0.00217	0.000205835	0.000921011
21.3897	0.00219	0.000165646	0.00332					18.2854	0.00022436	0.000241968	0.000269571													18.2854	0.00221	0.000209068	0.000932016
21.5386	0.00222	0.000168239	0.00338					18.3871	0.00022843	0.000245045	0.000272868													18.3871	0.00225	0.000212351	0.000943153
21.6886	0.00225	0.000170873	0.00344					18.4895	0.000232573	0.000248161	0.000276205													18.4895	0.00229	0.000215686	0.000954423
21.8396	0.00227	0.000173547	0.0035					18.5924	0.000236791	0.000251317	0.000279583													18.5924	0.00233	0.000219073	0.000965827
21.9916	0.0023	0.000176264	0.00356					18.6959	0.000241086	0.000254513	0.000283002													18.6959	0.00237	0.000222514	0.000977367
22.1448	0.00233	0.000179023	0.00363					18.8	0.000245459	0.000257749	0.000286463													18.8	0.00241	0.000226008	0.000989046
22.299	0.00235	0.000181826	0.00369					18.9046	0.000249911	0.000261027	0.000289966													18.9046	0.00246	0.000229557	0.001
22.4542	0.00238	0.000184672	0.00376					19.0098	0.000254444	0.000264346	0.000293512													19.0098	0.0025	0.000233163	0.00101
22.6105	0.00241	0.000187563	0.00383					19.1156	0.000259058	0.000267707	0.000297102													19.1156	0.00254	0.000236824	0.00102
22.768	0.00244	0.000190499	0.0039					19.222	0.000263757	0.000271112	0.000300735													19.222	0.00259	0.000240543	0.00104
22.9265	0.00247	0.000193481	0.00397					19.329	0.000268541	0.000274559	0.000304413													19.329	0.00264	0.000244321	0.00105
23.0861	0.00249	0.00019651	0.00404					19.4366	0.000273411	0.00027805	0.000308135													19.4366	0.00268	0.000248158	0.00106
23.2468	0.00252	0.000199586	0.00411					19.5448	0.00027837	0.000281586	0.000311904													19.5448	0.00273	0.000252055	0.00107
23.4087	0.00255	0.00020271	0.00418					19.6536	0.000283419	0.000285166	0.000315718													19.6536	0.00278	0.000256013	0.00109
23.5717	0.00258	0.000205883	0.00426					19.763	0.000288559	0.000288793	0.000319579													19.763	0.00283	0.000260034	0.0011
23.7358	0.00261	0.000209106	0.00434					19.873	0.000293793	0.000292465	0.000323487													19.873	0.00288	0.000264117	0.00111
23.9011	0.00264	0.000212379	0.00441					19.9836	0.000299121	0.000296184	0.000327443													19.9836	0.00293	0.000268265	0.00113
24.0675	0.00268	0.000215703	0.00449					20.0948	0.000304546	0.00029995	0.000331447													20.0948	0.00298	0.000272478	0.00114
24.2351	0.00271	0.00021908	0.00457					20.2067	0.00031007	0.000303764	0.000335501													20.2067	0.00304	0.000276757	0.00115
24.4038	0.00274	0.000222509	0.00466					20.3192	0.000315693	0.000307626	0.000339604													20.3192	0.00309	0.000281103	0.00117
24.5737	0.00277	0.000225992	0.00474					20.4323	0.000321419	0.000311538	0.000343757													20.4323	0.00315	0.000285517	0.00118
24.7448	0.0028	0.00022953	0.00483					20.546	0.000327248	0.000315499	0.00034796													20.546	0.0032	0.000290001	0.0012
24.9171	0.00284	0.000233122	0.00491					20.6604	0.000333183	0.000319511	0.000352215													20.6604	0.00326	0.000294555	0.00121
25.0906	0.00287	0.000236772	0.005					20.7754	0.000339225	0.000323574	0.000356523													20.7754	0.00332	0.000299181	0.00122
25.2653	0.0029	0.000240478	0.00509					20.891	0.000345378	0.000327688	0.000360882													20.891	0.00338	0.000303879	0.00124
25.4412	0.00294	0.000244242	0.00518					21.0073	0.000351641	0.000331855	0.000365295													21.0073	0.00344	0.000308651	0.00125
25.6183	0.00297	0.000248065	0.00527					21.1242	0.000358018	0.000336074	0.000369762													21.1242	0.0035	0.000313497	0.00127
25.7967	0.00301	0.000251948	0.00537					21.2418	0.000364511	0.000340347	0.000374284													21.2418	0.00356	0.00031842	0.00128
25.9763	0.00304	0.000255892	0.00547					21.36	0.000371122	0.000344675	0.000378861													21.36	0.00363	0.00032342	0.0013
26.1572	0.00308	0.000259897	0.00556					21.4789	0.000377852	0.000349058	0.000383494													21.4789	0.00369	0.000328499	0.00132
26.3393	0.00311	0.000263965	0.00566					21.5985	0.000384705	0.000353496	0.000388183													21.5985	0.00376	0.000333658	0.00133
26.5227	0.00315	0.000268097	0.00577					21.7187	0.000391681	0.00035799	0.00039293													21.7187	0.00382	0.000338897	0.00135
26.7073	0.00319	0.000272293	0.00587					21.8396	0.000398784	0.000362542	0.000397735													21.8396	0.00389	0.000344219	0.00136
26.8933	0.00322	0.000276555	0.00597					21.9611	0.000406016	0.000367152	0.000402599													21.9611	0.00396	0.000349624	0.00138
27.0805	0.00326	0.000280884	0.00608					22.0834	0.000413379	0.00037182	0.000407522													22.0834	0.00403	0.000355114	0.0014
27.2691	0.0033	0.00028528	0.00619					22.2063	0.000420875	0.000376548	0.000412505													22.2063	0.0041	0.00036069	0.00141
27.4589	0.00334	0.000289746	0.0063					22.3299	0.000428508	0.000381335	0.000417549													22.3299	0.00418	0.000366353	0.00143
27.6501	0.00338	0.000294281	0.00641					22.4542	0.000436278	0.000386184	0.000422655													22.4542	0.00425	0.000372106	0.00145
27.8426	0.00342	0.000298887	0.00653					22.5792	0.00044419	0.000391094	0.000427823													22.5792	0.00433	0.000377949	0.00146
28.0365	0.00346	0.000303565	0.00665					22.7049	0.000452245	0.000396067	0.000433054													22.7049	0.0044	0.000383883	0.00148
28.2317	0.0035	0.000308316	0.00677					22.8312	0.000460446	0.000401102	0.00043835													22.8312	0.00448	0.000389911	0.0015
28.4283	0.00354	0.000313142	0.00689					22.9583	0.000468795	0.000406202	0.00044371													22.9583	0.00456	0.000396034	0.00152
28.6262	0.00358	0.000318043	0.00701					23.0861	0.000477296	0.000411367	0.000449135													23.0861	0.00464	0.000402252	0.00153
28.8255	0.00362	0.000323021	0.00714					23.2146	0.000485951	0.000416597	0.000454627													23.2146	0.00473	0.000408568	0.00155
29.0262	0.00366	0.000328077	0.00726					23.3438	0.000494763	0.000421893	0.000460186													23.3438	0.00481	0.000414983	0.00157
29.2283	0.00371	0.000333212	0.00739					23.4738	0.000503734	0.000427257	0.000465813													23.4738	0.0049	0.000421499	0.00159
29.4318	0.00375	0.000338427	0.00753					23.6044	0.000512869	0.00043269	0.000471508													23.6044	0.00499	0.000428117	0.00161
29.6367	0.00379	0.000343724	0.00766					23.7358	0.000522168	0.000438191	0.000477274													23.7358	0.00507	0.000434839	0.00163
29.8431	0.00384	0.000349104	0.0078					23.8679	0.000531637	0.000443762	0.000483109													23.8679	0.00516	0.000441667	0.00165
30.0509	0.00388	0.000354568	0.00794					24.0008	0.000541276	0.000449404	0.000489016													24.0008	0.00526	0.000448601	0.00167
30.2601	0.00393	0.000360117	0.00808					24.1344	0.000551091	0.000455117	0.000494996													24.1344	0.00535	0.000455645	0.00169
30.4708	0.00397	0.000365753	0.00823					24.2687	0.000561083	0.000460904	0.000501048													24.2687	0.00545	0.000462799	0.00171
30.6829	0.00402	0.000371477	0.00837					24.4038	0.000571257	0.000466763	0.000507174													24.4038	0.00554	0.000470065	0.00173
30.8966	0.00407	0.000377291	0.00852					24.5396	0.000581615	0.000472697	0.000513376													24.5396	0.00564	0.000477445	0.00175
31.1117	0.00411	0.000383196	0.00868					24.6762	0.00059216	0.000478707	0.000519652													24.6762	0.00574	0.000484941	0.00177
31.3283	0.00416	0.000389194	0.00883					24.8136	0.000602897	0.000484793	0.000526006													24.8136	0.00584	0.000492555	0.00179
31.5464	0.00421	0.000395285	0.00899					24.9517	0.000613828	0.000490956	0.000532437													24.9517	0.00595	0.000500288	0.00181
31.7661	0.00426	0.000401471	0.00915					25.0906	0.000624957	0.000497198	0.000538947													25.0906	0.00605	0.000508143	0.00183
31.9872	0.00431	0.000407754	0.00931					25.2302	0.000636288	0.000503519	0.000545537													25.2302	0.00616	0.00051612	0.00186
32.2099	0.00436	0.000414136	0.00948					25.3707	0.000647824	0.00050992	0.000552207													25.3707	0.00627	0.000524223	0.00188
32.4342	0.00441	0.000420617	0.00965					25.5119	0.00065957	0.000516403	0.000558958													25.5119	0.00638	0.000532454	0.0019
32.66	0.00446	0.0004272	0.00982					25.6539	0.000671528	0.000522968	0.000565792													25.6539	0.0065	0.000540813	0.00192
32.8874	0.00451	0.000433885	0.01					25.7967	0.000683702	0.000529616	0.00057271													25.7967	0.00661	0.000549303	0.00195
33.1164	0.00457	0.000440675	0.01018					25.9403	0.000696098	0.000536349	0.000579712													25.9403	0.00673	0.000557927	0.00197
33.347	0.00462	0.000447572	0.01036					26.0847	0.000708717	0.000543167	0.000586799													26.0847	0.00685	0.000566686	0.00199
33.5792	0.00467	0.000454576	0.01054					26.2298	0.000721566	0.000550072	0.000593973													26.2298	0.00697	0.000575582	0.00202
33.813	0.00473	0.00046169	0.01073					26.3758	0.000734647	0.000557065	0.000601235													26.3758	0.0071	0.000584618	0.00204
34.0484	0.00478	0.000468915	0.01092					26.5227	0.000747966	0.000564147	0.000608586													26.5227	0.00722	0.000593796	0.00206
34.2854	0.00484	0.000476253	0.01112					26.6703	0.000761525	0.000571318	0.000616026													26.6703	0.00735	0.000603118	0.00209
34.5242	0.0049	0.000483706	0.01132					26.8188	0.00077533	0.000578581	0.000623557													26.8188	0.00748	0.000612585	0.00211
34.7645	0.00495	0.000491276	0.01152					26.968	0.000789385	0.000585936	0.000631181													26.968	0.00762	0.000622202	0.00214
35.0066	0.00501	0.000498964	0.01172					27.1181	0.000803695	0.000593384	0.000638897													27.1181	0.00775	0.000631969	0.00217
35.2503	0.00507	0.000506772	0.01193					27.2691	0.000818264	0.000600927	0.000646708													27.2691	0.00789	0.00064189	0.00219
35.4958	0.00513	0.000514702	0.01215					27.4209	0.000833097	0.000608566	0.000654614													27.4209	0.00803	0.000651966	0.00222
35.7429	0.00519	0.000522757	0.01236					27.5735	0.000848199	0.000616302	0.000662617													27.5735	0.00817	0.0006622	0.00224
35.9918	0.00525	0.000530937	0.01258					27.727	0.000863574	0.000624136	0.000670717													27.727	0.00832	0.000672595	0.00227
36.2423	0.00531	0.000539245	0.01281					27.8813	0.000879227	0.00063207	0.000678917													27.8813	0.00847	0.000683153	0.0023
36.4947	0.00537	0.000547683	0.01304					28.0365	0.000895164	0.000640105	0.000687216													28.0365	0.00862	0.000693876	0.00232
36.7488	0.00544	0.000556254	0.01327					28.1926	0.00091139	0.000648241	0.000695617													28.1926	0.00877	0.000704768	0.00235
37.0046	0.0055	0.000564958	0.01351					28.3495	0.00092791	0.000656481	0.000704121													28.3495	0.00893	0.00071583	0.00238
37.2623	0.00556	0.000573798	0.01375					28.5073	0.000944728	0.000664826	0.000712729													28.5073	0.00908	0.000727066	0.00241
37.5217	0.00563	0.000582777	0.01399					28.6659	0.000961851	0.000673276	0.000721441													28.6659	0.00925	0.000738479	0.00244
37.783	0.00569	0.000591896	0.01424					28.8255	0.000979285	0.000681834	0.00073026													28.8255	0.00941	0.00075007	0.00247
38.046	0.00576	0.000601157	0.01449					28.9859	0.000997034	0.000690501	0.000739187													28.9859	0.00958	0.000761843	0.0025
38.3109	0.00583	0.000610564	0.01475					29.1473	0.00102	0.000699278	0.000748223													29.1473	0.00975	0.000773801	0.00253
38.5777	0.0059	0.000620117	0.01501					29.3095	0.00103	0.000708166	0.000757369													29.3095	0.00992	0.000785946	0.00256
38.8463	0.00597	0.00062982	0.01528					29.4727	0.00105	0.000717167	0.000766628													29.4727	0.0101	0.000798281	0.00259
39.1167	0.00603	0.000639675	0.01555					29.6367	0.00107	0.000726282	0.000775999													29.6367	0.01027	0.000810811	0.00262
39.3891	0.00611	0.000649683	0.01583					29.8017	0.00109	0.000735514	0.000785484													29.8017	0.01046	0.000823536	0.00265
39.6633	0.00618	0.000659849	0.01611					29.9676	0.00111	0.000744862	0.000795086													29.9676	0.01064	0.000836461	0.00268
39.9395	0.00625	0.000670173	0.0164					30.1344	0.00113	0.000754329	0.000804804													30.1344	0.01083	0.000849589	0.00271
40.2176	0.00632	0.000680658	0.01669					30.3021	0.00115	0.000763917	0.000814642													30.3021	0.01102	0.000862923	0.00274
40.4976	0.00639	0.000691308	0.01698					30.4708	0.00117	0.000773626	0.000824599													30.4708	0.01122	0.000876465	0.00278
40.7796	0.00647	0.000702124	0.01728					30.6404	0.00119	0.000783459	0.000834678													30.6404	0.01142	0.00089022	0.00281
41.0635	0.00655	0.000713109	0.01759					30.8109	0.00121	0.000793416	0.000844881													30.8109	0.01162	0.000904191	0.00284
41.3494	0.00662	0.000724266	0.0179					30.9824	0.00124	0.0008035	0.000855207													30.9824	0.01183	0.000918381	0.00288
41.6373	0.0067	0.000735597	0.01822					31.1549	0.00126	0.000813712	0.00086566													31.1549	0.01203	0.000932793	0.00291
41.9272	0.00678	0.000747105	0.01854					31.3283	0.00128	0.000824053	0.000876241													31.3283	0.01225	0.000947431	0.00295
42.2191	0.00686	0.000758794	0.01887					31.5027	0.00131	0.000834526	0.000886951													31.5027	0.01246	0.000962299	0.00298
42.5131	0.00694	0.000770665	0.01921					31.678	0.00133	0.000845132	0.000897792													31.678	0.01269	0.0009774	0.00302
42.8091	0.00702	0.000782722	0.01955					31.8543	0.00135	0.000855873	0.000908765													31.8543	0.01291	0.000992737	0.00305
43.1071	0.0071	0.000794967	0.01989					32.0316	0.00138	0.00086675	0.000919872													32.0316	0.01314	0.00101	0.00309
43.4073	0.00718	0.000807403	0.02024					32.2099	0.0014	0.000877765	0.000931114													32.2099	0.01337	0.00102	0.00313
43.7095	0.00726	0.000820034	0.0206					32.3892	0.00143	0.00088892	0.000942494													32.3892	0.01361	0.00104	0.00316
44.0138	0.00735	0.000832862	0.02097					32.5695	0.00145	0.000900216	0.000954013													32.5695	0.01385	0.00106	0.0032
44.3203	0.00743	0.000845891	0.02134					32.7508	0.00148	0.000911656	0.000965673													32.7508	0.01409	0.00107	0.00324
44.6288	0.00752	0.000859124	0.02171					32.9331	0.00151	0.000923241	0.000977474													32.9331	0.01434	0.00109	0.00328
44.9396	0.00761	0.000872563	0.0221					33.1164	0.00153	0.000934974	0.00098942													33.1164	0.01459	0.00111	0.00332
45.2525	0.0077	0.000886213	0.02249					33.3007	0.00156	0.000946855	0.001													33.3007	0.01485	0.00112	0.00336
45.5675	0.00779	0.000900075	0.02288					33.4861	0.00159	0.000958887	0.00101													33.4861	0.01511	0.00114	0.0034
45.8848	0.00788	0.000914155	0.02329					33.6725	0.00162	0.000971072	0.00103													33.6725	0.01538	0.00116	0.00344
46.2043	0.00797	0.000928454	0.0237					33.8599	0.00165	0.000983412	0.00104													33.8599	0.01565	0.00118	0.00348
46.526	0.00806	0.000942977	0.02411					34.0484	0.00168	0.000995908	0.00105													34.0484	0.01593	0.0012	0.00352
46.8499	0.00816	0.000957727	0.02454					34.2379	0.00171	0.00101	0.00106													34.2379	0.01621	0.00122	0.00356
47.1761	0.00825	0.000972707	0.02497					34.4285	0.00174	0.00102	0.00108													34.4285	0.0165	0.00123	0.0036
47.5046	0.00835	0.000987921	0.02541					34.6201	0.00177	0.00103	0.00109													34.6201	0.01679	0.00125	0.00365
47.8353	0.00844	0.001	0.02586					34.8128	0.0018	0.00105	0.0011													34.8128	0.01708	0.00127	0.00369
48.1684	0.00854	0.00102	0.02631					35.0066	0.00184	0.00106	0.00112													35.0066	0.01738	0.00129	0.00374
48.5038	0.00864	0.00104	0.02678					35.2014	0.00187	0.00107	0.00113													35.2014	0.01769	0.00131	0.00378
48.8415	0.00874	0.00105	0.02725					35.3974	0.0019	0.00109	0.00114													35.3974	0.018	0.00133	0.00382
49.1815	0.00884	0.00107	0.02772					35.5944	0.00194	0.0011	0.00116													35.5944	0.01832	0.00136	0.00387
49.524	0.00895	0.00108	0.02821					35.7925	0.00197	0.00112	0.00117													35.7925	0.01864	0.00138	0.00392
49.8688	0.00905	0.0011	0.02871					35.9918	0.00201	0.00113	0.00119													35.9918	0.01897	0.0014	0.00396
50.216	0.00916	0.00112	0.02921					36.1921	0.00204	0.00114	0.0012													36.1921	0.0193	0.00142	0.00401
50.5656	0.00926	0.00114	0.02972					36.3935	0.00208	0.00116	0.00122													36.3935	0.01964	0.00144	0.00406
50.9177	0.00937	0.00115	0.03024					36.5961	0.00212	0.00117	0.00123													36.5961	0.01998	0.00147	0.00411
51.2722	0.00948	0.00117	0.03077					36.7998	0.00216	0.00119	0.00125													36.7998	0.02034	0.00149	0.00416
51.6292	0.00959	0.00119	0.03131					37.0046	0.0022	0.0012	0.00126													37.0046	0.02069	0.00151	0.0042
51.9886	0.0097	0.00121	0.03186					37.2106	0.00224	0.00122	0.00128													37.2106	0.02106	0.00154	0.00425
52.3506	0.00981	0.00123	0.03241					37.4177	0.00228	0.00123	0.00129													37.4177	0.02142	0.00156	0.00431
52.7151	0.00993	0.00125	0.03298					37.626	0.00232	0.00125	0.00131													37.626	0.0218	0.00158	0.00436
53.0821	0.01004	0.00127	0.03355					37.8354	0.00236	0.00127	0.00132													37.8354	0.02218	0.00161	0.00441
53.4517	0.01016	0.00129	0.03414					38.046	0.0024	0.00128	0.00134													38.046	0.02257	0.00163	0.00446
53.8239	0.01028	0.00131	0.03473					38.2578	0.00245	0.0013	0.00136													38.2578	0.02297	0.00166	0.00451
54.1986	0.0104	0.00133	0.03534					38.4708	0.00249	0.00131	0.00137													38.4708	0.02337	0.00169	0.00457
54.576	0.01052	0.00135	0.03595					38.6849	0.00254	0.00133	0.00139													38.6849	0.02378	0.00171	0.00462
54.956	0.01064	0.00137	0.03658					38.9002	0.00258	0.00135	0.00141													38.9002	0.02419	0.00174	0.00468
55.3386	0.01076	0.00139	0.03722					39.1167	0.00263	0.00137	0.00142													39.1167	0.02462	0.00177	0.00473
55.7239	0.01089	0.00141	0.03786					39.3345	0.00268	0.00138	0.00144													39.3345	0.02505	0.00179	0.00479
56.1119	0.01102	0.00143	0.03852					39.5534	0.00272	0.0014	0.00146													39.5534	0.02548	0.00182	0.00485
56.5026	0.01114	0.00146	0.03919					39.7736	0.00277	0.00142	0.00148													39.7736	0.02593	0.00185	0.0049
56.896	0.01127	0.00148	0.03987					39.995	0.00282	0.00144	0.0015													39.995	0.02638	0.00188	0.00496
57.2921	0.0114	0.0015	0.04056					40.2176	0.00287	0.00145	0.00151													40.2176	0.02684	0.00191	0.00502
57.691	0.01154	0.00153	0.04126					40.4414	0.00293	0.00147	0.00153													40.4414	0.02731	0.00194	0.00508
58.0927	0.01167	0.00155	0.04197					40.6665	0.00298	0.00149	0.00155													40.6665	0.02778	0.00197	0.00514
58.4972	0.0118	0.00157	0.0427					40.8929	0.00303	0.00151	0.00157													40.8929	0.02827	0.002	0.0052
58.9045	0.01194	0.0016	0.04344					41.1205	0.00309	0.00153	0.00159													41.1205	0.02876	0.00203	0.00526
59.3146	0.01208	0.00162	0.04419					41.3494	0.00314	0.00155	0.00161													41.3494	0.02926	0.00206	0.00533
59.7276	0.01222	0.00165	0.04495					41.5796	0.0032	0.00157	0.00163													41.5796	0.02977	0.0021	0.00539
60.1434	0.01236	0.00167	0.04572					41.811	0.00326	0.00159	0.00165													41.811	0.03029	0.00213	0.00545
60.5622	0.01251	0.0017	0.04651					42.0437	0.00332	0.00161	0.00167													42.0437	0.03081	0.00216	0.00552
60.9838	0.01265	0.00173	0.04731					42.2777	0.00338	0.00163	0.00169													42.2777	0.03135	0.0022	0.00559
61.4084	0.0128	0.00175	0.04812					42.5131	0.00344	0.00165	0.00171													42.5131	0.03189	0.00223	0.00565
61.836	0.01295	0.00178	0.04895					42.7497	0.0035	0.00167	0.00173													42.7497	0.03244	0.00226	0.00572
62.2665	0.0131	0.00181	0.04979					42.9877	0.00356	0.00169	0.00175													42.9877	0.03301	0.0023	0.00579
62.7001	0.01325	0.00184	0.05064					43.2269	0.00363	0.00171	0.00177													43.2269	0.03358	0.00234	0.00586
63.1366	0.0134	0.00187	0.05151					43.4675	0.00369	0.00174	0.00179													43.4675	0.03416	0.00237	0.00593
63.5762	0.01356	0.0019	0.05239					43.7095	0.00376	0.00176	0.00182													43.7095	0.03475	0.00241	0.006
64.0189	0.01371	0.00193	0.05329					43.9528	0.00383	0.00178	0.00184													43.9528	0.03535	0.00245	0.00607
64.4646	0.01387	0.00196	0.0542					44.1974	0.0039	0.0018	0.00186													44.1974	0.03596	0.00249	0.00614
64.9134	0.01403	0.00199	0.05512					44.4434	0.00397	0.00183	0.00188													44.4434	0.03658	0.00253	0.00621
65.3654	0.01419	0.00202	0.05606					44.6908	0.00404	0.00185	0.00191													44.6908	0.03721	0.00256	0.00629
65.8205	0.01436	0.00205	0.05702					44.9396	0.00411	0.00187	0.00193													44.9396	0.03785	0.0026	0.00636
66.2788	0.01452	0.00208	0.05799					45.1897	0.00419	0.0019	0.00195													45.1897	0.03851	0.00265	0.00644
66.7403	0.01469	0.00211	0.05897					45.4412	0.00426	0.00192	0.00198													45.4412	0.03917	0.00269	0.00651
67.2049	0.01486	0.00215	0.05997					45.6942	0.00434	0.00194	0.002													45.6942	0.03984	0.00273	0.00659
67.6728	0.01503	0.00218	0.06099					45.9485	0.00442	0.00197	0.00203													45.9485	0.04053	0.00277	0.00667
68.144	0.01521	0.00221	0.06202					46.2043	0.0045	0.00199	0.00205													46.2043	0.04122	0.00282	0.00675
68.6185	0.01538	0.00225	0.06307					46.4615	0.00458	0.00202	0.00208													46.4615	0.04193	0.00286	0.00683
69.0962	0.01556	0.00228	0.06414					46.7201	0.00466	0.00204	0.0021													46.7201	0.04265	0.0029	0.00691
69.5773	0.01574	0.00232	0.06522					46.9801	0.00475	0.00207	0.00213													46.9801	0.04338	0.00295	0.00699
70.0618	0.01592	0.00235	0.06632					47.2416	0.00483	0.0021	0.00215													47.2416	0.04412	0.003	0.00707
70.5496	0.01611	0.00239	0.06744					47.5046	0.00492	0.00212	0.00218													47.5046	0.04488	0.00304	0.00716
71.0408	0.01629	0.00243	0.06857					47.769	0.00501	0.00215	0.0022													47.769	0.04565	0.00309	0.00724
71.5354	0.01648	0.00247	0.06972					48.0349	0.0051	0.00218	0.00223													48.0349	0.04643	0.00314	0.00733
72.0335	0.01667	0.00251	0.07089					48.3023	0.00519	0.00221	0.00226													48.3023	0.04722	0.00319	0.00742
72.535	0.01686	0.00254	0.07208					48.5711	0.00529	0.00223	0.00229													48.5711	0.04802	0.00324	0.0075
73.04	0.01706	0.00258	0.07329					48.8415	0.00538	0.00226	0.00231													48.8415	0.04884	0.00329	0.00759
73.5486	0.01725	0.00262	0.07451					49.1133	0.00548	0.00229	0.00234													49.1133	0.04967	0.00334	0.00768
74.0606	0.01745	0.00267	0.07576					49.3867	0.00558	0.00232	0.00237													49.3867	0.05052	0.00339	0.00777
74.5763	0.01765	0.00271	0.07702					49.6616	0.00568	0.00235	0.0024													49.6616	0.05138	0.00345	0.00787
75.0955	0.01786	0.00275	0.0783					49.938	0.00578	0.00238	0.00243													49.938	0.05225	0.0035	0.00796
75.6184	0.01806	0.00279	0.0796					50.216	0.00588	0.00241	0.00246													50.216	0.05313	0.00355	0.00805
76.1449	0.01827	0.00284	0.08092					50.4955	0.00599	0.00244	0.00249													50.4955	0.05403	0.00361	0.00815
76.675	0.01848	0.00288	0.08226					50.7766	0.0061	0.00247	0.00252													50.7766	0.05495	0.00367	0.00825
77.2089	0.0187	0.00293	0.08362					51.0592	0.00621	0.0025	0.00255													51.0592	0.05588	0.00372	0.00834
77.7465	0.01891	0.00297	0.08501					51.3434	0.00632	0.00253	0.00258													51.3434	0.05682	0.00378	0.00844
78.2878	0.01913	0.00302	0.08641					51.6292	0.00643	0.00257	0.00261													51.6292	0.05778	0.00384	0.00854
78.8329	0.01935	0.00306	0.08783					51.9166	0.00655	0.0026	0.00264													51.9166	0.05875	0.0039	0.00864
79.3817	0.01957	0.00311	0.08928					52.2055	0.00667	0.00263	0.00268													52.2055	0.05974	0.00396	0.00875
79.9344	0.0198	0.00316	0.09074					52.4961	0.00679	0.00266	0.00271													52.4961	0.06075	0.00402	0.00885
80.491	0.02002	0.00321	0.09223					52.7883	0.00691	0.0027	0.00274													52.7883	0.06177	0.00409	0.00895
81.0514	0.02025	0.00326	0.09374					53.0821	0.00704	0.00273	0.00278													53.0821	0.06281	0.00415	0.00906
81.6157	0.02049	0.00331	0.09527					53.3776	0.00716	0.00277	0.00281													53.3776	0.06386	0.00422	0.00917
82.184	0.02072	0.00336	0.09682					53.6747	0.00729	0.0028	0.00284													53.6747	0.06493	0.00428	0.00928
82.7562	0.02096	0.00342	0.0984					53.9735	0.00742	0.00284	0.00288													53.9735	0.06601	0.00435	0.00939
83.3324	0.0212	0.00347	0.1					54.2739	0.00756	0.00287	0.00291													54.2739	0.06712	0.00442	0.0095
83.9126	0.02145	0.00352	0.10162					54.576	0.00769	0.00291	0.00295													54.576	0.06824	0.00449	0.00961
84.4968	0.02169	0.00358	0.10327					54.8798	0.00783	0.00295	0.00299													54.8798	0.06937	0.00456	0.00972
85.0851	0.02194	0.00363	0.10494					55.1853	0.00797	0.00298	0.00302													55.1853	0.07053	0.00463	0.00984
85.6776	0.02219	0.00369	0.10663					55.4924	0.00812	0.00302	0.00306													55.4924	0.0717	0.0047	0.00996
86.2741	0.02245	0.00375	0.10835					55.8013	0.00826	0.00306	0.0031													55.8013	0.07289	0.00477	0.01007
86.8748	0.0227	0.00381	0.11009					56.1119	0.00841	0.0031	0.00313													56.1119	0.0741	0.00485	0.01019
87.4797	0.02296	0.00387	0.11185					56.4242	0.00856	0.00314	0.00317													56.4242	0.07532	0.00492	0.01031
88.0887	0.02323	0.00393	0.11364					56.7383	0.00872	0.00318	0.00321													56.7383	0.07657	0.005	0.01044
88.702	0.02349	0.00399	0.11546					57.0541	0.00887	0.00322	0.00325													57.0541	0.07783	0.00508	0.01056
89.3196	0.02376	0.00405	0.1173					57.3717	0.00903	0.00326	0.00329													57.3717	0.07912	0.00516	0.01068
89.9415	0.02404	0.00411	0.11916					57.691	0.00919	0.0033	0.00333													57.691	0.08042	0.00524	0.01081
90.5678	0.02431	0.00418	0.12105					58.0121	0.00936	0.00334	0.00337													58.0121	0.08174	0.00532	0.01094
91.1983	0.02459	0.00424	0.12297					58.3351	0.00953	0.00339	0.00341													58.3351	0.08308	0.0054	0.01107
91.8333	0.02487	0.00431	0.12492					58.6598	0.0097	0.00343	0.00345													58.6598	0.08444	0.00549	0.0112
92.4727	0.02516	0.00437	0.12688					58.9863	0.00987	0.00347	0.0035													58.9863	0.08582	0.00557	0.01133
93.1166	0.02544	0.00444	0.12888					59.3146	0.01005	0.00352	0.00354													59.3146	0.08723	0.00566	0.01146
93.7649	0.02573	0.00451	0.1309					59.6447	0.01023	0.00356	0.00358													59.6447	0.08865	0.00575	0.0116
94.4177	0.02603	0.00458	0.13295					59.9767	0.01041	0.00361	0.00362													59.9767	0.09009	0.00584	0.01174
95.0751	0.02633	0.00465	0.13503					60.3106	0.0106	0.00365	0.00367													60.3106	0.09156	0.00593	0.01188
95.7371	0.02663	0.00473	0.13713					60.6463	0.01079	0.0037	0.00371													60.6463	0.09304	0.00602	0.01202
96.4036	0.02693	0.0048	0.13926					60.9838	0.01099	0.00374	0.00376													60.9838	0.09455	0.00612	0.01216
97.0748	0.02724	0.00487	0.14142					61.3233	0.01118	0.00379	0.0038													61.3233	0.09608	0.00621	0.0123
97.7507	0.02755	0.00495	0.14361					61.6646	0.01138	0.00384	0.00385													61.6646	0.09763	0.00631	0.01245
98.4313	0.02786	0.00503	0.14583					62.0078	0.01159	0.00389	0.0039													62.0078	0.0992	0.00641	0.01259
99.1167	0.02818	0.00511	0.14807					62.353	0.0118	0.00394	0.00395													62.353	0.1008	0.00651	0.01274
99.8068	0.0285	0.00519	0.15034					62.7001	0.01201	0.00399	0.00399													62.7001	0.10242	0.00661	0.01289
100.502	0.02883	0.00527	0.15264					63.0491	0.01222	0.00404	0.00404													63.0491	0.10406	0.00671	0.01304
101.201	0.02916	0.00535	0.15497					63.4	0.01244	0.00409	0.00409													63.4	0.10572	0.00682	0.0132
101.906	0.02949	0.00543	0.15733					63.7529	0.01266	0.00414	0.00414													63.7529	0.10741	0.00692	0.01335
102.616	0.02982	0.00552	0.15972					64.1078	0.01289	0.00419	0.00419													64.1078	0.10912	0.00703	0.01351
103.33	0.03016	0.0056	0.16213					64.4646	0.01312	0.00425	0.00424													64.4646	0.11086	0.00714	0.01367
104.049	0.03051	0.00569	0.16458					64.8234	0.01336	0.0043	0.00429													64.8234	0.11262	0.00725	0.01383
104.774	0.03085	0.00578	0.16705					65.1842	0.0136	0.00436	0.00435													65.1842	0.1144	0.00736	0.01399
105.503	0.0312	0.00587	0.16956					65.5471	0.01384	0.00441	0.0044													65.5471	0.11621	0.00748	0.01416
106.238	0.03156	0.00596	0.17209					65.9119	0.01409	0.00447	0.00445													65.9119	0.11804	0.0076	0.01433
106.978	0.03192	0.00605	0.17466					66.2788	0.01434	0.00452	0.00451													66.2788	0.1199	0.00771	0.0145
107.722	0.03228	0.00615	0.17725					66.6477	0.0146	0.00458	0.00456													66.6477	0.12178	0.00783	0.01467
108.473	0.03265	0.00624	0.17988					67.0187	0.01486	0.00464	0.00462													67.0187	0.12369	0.00796	0.01484
109.228	0.03302	0.00634	0.18253					67.3917	0.01512	0.0047	0.00467													67.3917	0.12562	0.00808	0.01501
109.988	0.03339	0.00644	0.18522					67.7668	0.01539	0.00476	0.00473													67.7668	0.12758	0.00821	0.01519
110.754	0.03377	0.00654	0.18793					68.144	0.01567	0.00482	0.00479													68.144	0.12957	0.00833	0.01537
111.525	0.03415	0.00664	0.19068					68.5233	0.01595	0.00488	0.00485													68.5233	0.13158	0.00846	0.01555
112.302	0.03454	0.00674	0.19346					68.9047	0.01623	0.00494	0.00491													68.9047	0.13362	0.0086	0.01573
113.084	0.03493	0.00685	0.19627					69.2883	0.01652	0.005	0.00497													69.2883	0.13568	0.00873	0.01592
113.871	0.03533	0.00695	0.1991					69.6739	0.01682	0.00507	0.00503													69.6739	0.13777	0.00887	0.01611
114.664	0.03573	0.00706	0.20197					70.0618	0.01712	0.00513	0.00509													70.0618	0.13989	0.009	0.01629
115.462	0.03613	0.00717	0.20487					70.4517	0.01742	0.00519	0.00515													70.4517	0.14203	0.00914	0.01649
116.266	0.03654	0.00728	0.2078					70.8439	0.01773	0.00526	0.00521													70.8439	0.14421	0.00929	0.01668
117.076	0.03695	0.0074	0.21077					71.2382	0.01805	0.00533	0.00528													71.2382	0.14641	0.00943	0.01688
117.891	0.03737	0.00751	0.21376					71.6347	0.01837	0.00539	0.00534													71.6347	0.14863	0.00958	0.01707
118.712	0.03779	0.00763	0.21678					72.0335	0.0187	0.00546	0.0054													72.0335	0.15089	0.00973	0.01727
119.538	0.03822	0.00775	0.21983					72.4344	0.01903	0.00553	0.00547													72.4344	0.15317	0.00988	0.01748
120.37	0.03865	0.00787	0.22292					72.8376	0.01937	0.0056	0.00554													72.8376	0.15548	0.01003	0.01768
121.208	0.03909	0.00799	0.22604					73.243	0.01971	0.00567	0.0056													73.243	0.15782	0.01019	0.01789
122.052	0.03953	0.00811	0.22918					73.6507	0.02007	0.00574	0.00567													73.6507	0.16019	0.01034	0.0181
122.902	0.03997	0.00824	0.23236					74.0606	0.02042	0.00582	0.00574													74.0606	0.16258	0.01051	0.01831
123.758	0.04042	0.00837	0.23557					74.4729	0.02079	0.00589	0.00581													74.4729	0.16501	0.01067	0.01853
124.62	0.04088	0.0085	0.2388					74.8874	0.02116	0.00596	0.00588													74.8874	0.16746	0.01083	0.01874
125.487	0.04134	0.00863	0.24207					75.3042	0.02153	0.00604	0.00595													75.3042	0.16994	0.011	0.01896
126.361	0.0418	0.00876	0.24537					75.7234	0.02191	0.00612	0.00603													75.7234	0.17245	0.01117	0.01919
127.241	0.04227	0.0089	0.2487					76.1449	0.0223	0.00619	0.0061													76.1449	0.17499	0.01135	0.01941
128.127	0.04275	0.00904	0.25206					76.5687	0.0227	0.00627	0.00617													76.5687	0.17756	0.01152	0.01964
129.019	0.04323	0.00918	0.25545					76.9949	0.0231	0.00635	0.00625													76.9949	0.18016	0.0117	0.01987
129.917	0.04371	0.00932	0.25887					77.4235	0.02351	0.00643	0.00632													77.4235	0.18279	0.01188	0.0201
130.822	0.0442	0.00946	0.26231					77.8544	0.02393	0.00651	0.0064													77.8544	0.18545	0.01207	0.02034
131.732	0.0447	0.00961	0.26579					78.2878	0.02435	0.00659	0.00648													78.2878	0.18813	0.01225	0.02057
132.65	0.0452	0.00976	0.2693					78.7236	0.02478	0.00668	0.00656													78.7236	0.19085	0.01244	0.02082
133.573	0.04571	0.00991	0.27283					79.1617	0.02522	0.00676	0.00664													79.1617	0.1936	0.01264	0.02106
134.503	0.04622	0.01006	0.2764					79.6024	0.02567	0.00685	0.00672													79.6024	0.19637	0.01283	0.02131
135.44	0.04673	0.01022	0.27999					80.0455	0.02612	0.00693	0.0068													80.0455	0.19918	0.01303	0.02155
136.383	0.04726	0.01038	0.28361					80.491	0.02658	0.00702	0.00688													80.491	0.20201	0.01323	0.02181
137.332	0.04779	0.01054	0.28727					80.939	0.02705	0.00711	0.00697													80.939	0.20488	0.01344	0.02206
138.288	0.04832	0.0107	0.29094					81.3895	0.02753	0.0072	0.00705													81.3895	0.20777	0.01365	0.02232
139.251	0.04886	0.01087	0.29465					81.8426	0.02802	0.00729	0.00714													81.8426	0.2107	0.01386	0.02258
140.221	0.0494	0.01104	0.29838					82.2981	0.02851	0.00738	0.00722													82.2981	0.21365	0.01407	0.02284
141.197	0.04995	0.01121	0.30214					82.7562	0.02901	0.00748	0.00731													82.7562	0.21664	0.01429	0.02311
142.18	0.05051	0.01138	0.30593					83.2168	0.02953	0.00757	0.0074													83.2168	0.21965	0.01451	0.02338
143.17	0.05107	0.01156	0.30974					83.68	0.03005	0.00767	0.00749													83.68	0.22269	0.01474	0.02365
144.167	0.05164	0.01174	0.31358					84.1458	0.03057	0.00776	0.00758													84.1458	0.22577	0.01496	0.02393
145.171	0.05222	0.01192	0.31745					84.6142	0.03111	0.00786	0.00767													84.6142	0.22887	0.0152	0.02421
146.181	0.0528	0.0121	0.32134					85.0851	0.03166	0.00796	0.00777													85.0851	0.232	0.01543	0.02449
147.199	0.05338	0.01229	0.32525					85.5588	0.03222	0.00806	0.00786													85.5588	0.23516	0.01567	0.02478
148.224	0.05398	0.01248	0.32919					86.035	0.03278	0.00816	0.00796													86.035	0.23835	0.01591	0.02506
149.256	0.05458	0.01267	0.33316					86.5139	0.03336	0.00827	0.00805													86.5139	0.24157	0.01616	0.02536
150.295	0.05518	0.01287	0.33714					86.9954	0.03394	0.00837	0.00815													86.9954	0.24482	0.01641	0.02565
151.342	0.05579	0.01307	0.34115					87.4797	0.03454	0.00848	0.00825													87.4797	0.2481	0.01666	0.02595
152.395	0.05641	0.01327	0.34519					87.9666	0.03514	0.00858	0.00835													87.9666	0.25141	0.01692	0.02625
153.457	0.05703	0.01347	0.34924					88.4562	0.03576	0.00869	0.00845													88.4562	0.25475	0.01718	0.02656
154.525	0.05767	0.01368	0.35332					88.9486	0.03639	0.0088	0.00855													88.9486	0.25811	0.01744	0.02687
155.601	0.0583	0.01389	0.35742					89.4437	0.03702	0.00891	0.00866													89.4437	0.2615	0.01771	0.02718
156.684	0.05895	0.01411	0.36154					89.9415	0.03767	0.00902	0.00876													89.9415	0.26493	0.01798	0.02749
157.775	0.0596	0.01433	0.36568					90.4422	0.03833	0.00914	0.00887													90.4422	0.26838	0.01826	0.02781
158.874	0.06026	0.01455	0.36984					90.9456	0.039	0.00925	0.00898													90.9456	0.27185	0.01854	0.02814
159.98	0.06092	0.01477	0.37403					91.4518	0.03968	0.00937	0.00908													91.4518	0.27536	0.01883	0.02846
161.094	0.06159	0.015	0.37822					91.9608	0.04037	0.00949	0.00919													91.9608	0.27889	0.01912	0.02879
162.215	0.06227	0.01523	0.38244					92.4727	0.04107	0.00961	0.00931													92.4727	0.28245	0.01941	0.02913
163.345	0.06295	0.01546	0.38668					92.9874	0.04179	0.00973	0.00942													92.9874	0.28604	0.01971	0.02946
164.482	0.06365	0.0157	0.39093					93.505	0.04252	0.00985	0.00953													93.505	0.28965	0.02001	0.02981
165.627	0.06434	0.01594	0.3952					94.0255	0.04325	0.00998	0.00965													94.0255	0.29329	0.02032	0.03015
166.78	0.06505	0.01619	0.39949					94.5488	0.04401	0.0101	0.00977													94.5488	0.29695	0.02063	0.0305
167.942	0.06576	0.01644	0.40379					95.0751	0.04477	0.01023	0.00988													95.0751	0.30064	0.02095	0.03085
169.111	0.06648	0.01669	0.4081					95.6043	0.04555	0.01036	0.01													95.6043	0.30436	0.02127	0.03121
170.288	0.06721	0.01695	0.41243					96.1364	0.04634	0.01049	0.01012													96.1364	0.3081	0.0216	0.03157
171.474	0.06795	0.01721	0.41678					96.6716	0.04714	0.01062	0.01025													96.6716	0.31187	0.02193	0.03194
172.668	0.06869	0.01748	0.42113					97.2096	0.04795	0.01075	0.01037													97.2096	0.31566	0.02227	0.0323
173.87	0.06944	0.01774	0.4255					97.7507	0.04878	0.01089	0.0105													97.7507	0.31948	0.02261	0.03268
175.081	0.0702	0.01802	0.42988					98.2948	0.04963	0.01103	0.01062													98.2948	0.32331	0.02296	0.03306
176.3	0.07096	0.01829	0.43427					98.842	0.05048	0.01116	0.01075													98.842	0.32718	0.02331	0.03344
177.527	0.07174	0.01857	0.43867					99.3921	0.05135	0.0113	0.01088													99.3921	0.33106	0.02366	0.03382
178.763	0.07252	0.01886	0.44309					99.9454	0.05224	0.01145	0.01101													99.9454	0.33497	0.02403	0.03421
180.008	0.07331	0.01915	0.44751					100.502	0.05314	0.01159	0.01115													100.502	0.3389	0.02439	0.03461
181.261	0.0741	0.01944	0.45194					101.061	0.05405	0.01174	0.01128													101.061	0.34285	0.02477	0.03501
182.523	0.07491	0.01974	0.45637					101.624	0.05498	0.01188	0.01142													101.624	0.34682	0.02515	0.03541
183.794	0.07572	0.02005	0.46082					102.189	0.05592	0.01203	0.01156													102.189	0.35081	0.02553	0.03582
185.074	0.07654	0.02035	0.46526					102.758	0.05688	0.01218	0.0117													102.758	0.35482	0.02592	0.03623
186.362	0.07737	0.02066	0.46972					103.33	0.05786	0.01234	0.01184													103.33	0.35886	0.02632	0.03665
187.66	0.07821	0.02098	0.47418					103.905	0.05885	0.01249	0.01198													103.905	0.36291	0.02672	0.03707
188.966	0.07905	0.0213	0.47864					104.484	0.05985	0.01265	0.01213													104.484	0.36698	0.02713	0.03749
190.282	0.07991	0.02163	0.48311					105.065	0.06088	0.01281	0.01227													105.065	0.37107	0.02754	0.03792
191.607	0.08077	0.02196	0.48758					105.65	0.06192	0.01297	0.01242													105.65	0.37517	0.02796	0.03836
192.941	0.08164	0.0223	0.49205					106.238	0.06297	0.01313	0.01257													106.238	0.3793	0.02839	0.0388
194.284	0.08252	0.02264	0.49653					106.829	0.06404	0.0133	0.01272													106.829	0.38344	0.02882	0.03925
195.637	0.08341	0.02298	0.501					107.424	0.06513	0.01346	0.01288													107.424	0.38759	0.02926	0.0397
196.999	0.0843	0.02334	0.50548					108.022	0.06624	0.01363	0.01303													108.022	0.39177	0.0297	0.04015
198.371	0.08521	0.02369	0.50995					108.623	0.06736	0.0138	0.01319													108.623	0.39595	0.03016	0.04061
199.752	0.08612	0.02405	0.51442					109.228	0.0685	0.01398	0.01335													109.228	0.40015	0.03061	0.04108
201.143	0.08704	0.02442	0.51889					109.836	0.06966	0.01415	0.01351													109.836	0.40437	0.03108	0.04155
202.543	0.08798	0.02479	0.52335					110.447	0.07084	0.01433	0.01367													110.447	0.4086	0.03155	0.04202
203.954	0.08892	0.02517	0.52782					111.062	0.07204	0.01451	0.01384													111.062	0.41284	0.03203	0.0425
205.374	0.08987	0.02556	0.53227					111.68	0.07325	0.01469	0.01401													111.68	0.41709	0.03252	0.04299
206.804	0.09083	0.02595	0.53673					112.302	0.07449	0.01488	0.01418													112.302	0.42135	0.03301	0.04348
208.243	0.09179	0.02634	0.54117					112.927	0.07574	0.01506	0.01435													112.927	0.42562	0.03351	0.04397
209.693	0.09277	0.02674	0.54561					113.555	0.07701	0.01525	0.01452													113.555	0.42991	0.03402	0.04448
211.153	0.09376	0.02715	0.55005					114.187	0.0783	0.01544	0.01469													114.187	0.4342	0.03453	0.04498
212.623	0.09475	0.02756	0.55447					114.823	0.07961	0.01564	0.01487													114.823	0.4385	0.03506	0.04549
214.104	0.09576	0.02798	0.55889					115.462	0.08095	0.01583	0.01505													115.462	0.44281	0.03559	0.04601
215.595	0.09678	0.02841	0.5633					116.105	0.0823	0.01603	0.01523													116.105	0.44713	0.03613	0.04654
217.096	0.0978	0.02884	0.56769					116.751	0.08367	0.01623	0.01542													116.751	0.45146	0.03667	0.04707
218.607	0.09883	0.02928	0.57208					117.401	0.08507	0.01643	0.0156													117.401	0.45579	0.03722	0.0476
220.129	0.09988	0.02972	0.57646					118.054	0.08648	0.01664	0.01579													118.054	0.46012	0.03779	0.04814
221.662	0.10093	0.03018	0.58082					118.712	0.08792	0.01685	0.01598													118.712	0.46446	0.03836	0.04869
223.205	0.102	0.03063	0.58517					119.372	0.08937	0.01706	0.01617													119.372	0.46881	0.03893	0.04924
224.759	0.10307	0.0311	0.58951					120.037	0.09085	0.01727	0.01637													120.037	0.47315	0.03952	0.0498
226.324	0.10415	0.03157	0.59383					120.705	0.09236	0.01749	0.01656													120.705	0.4775	0.04012	0.05036
227.9	0.10525	0.03205	0.59814					121.377	0.09388	0.01771	0.01676													121.377	0.48186	0.04072	0.05093
229.487	0.10635	0.03253	0.60243					122.052	0.09543	0.01793	0.01697													122.052	0.48621	0.04133	0.05151
231.085	0.10747	0.03303	0.60671					122.732	0.097	0.01815	0.01717													122.732	0.49056	0.04195	0.05209
232.693	0.10859	0.03353	0.61097					123.415	0.09859	0.01838	0.01738													123.415	0.49492	0.04258	0.05268
234.314	0.10973	0.03403	0.61522					124.102	0.10021	0.01861	0.01758													124.102	0.49927	0.04322	0.05328
235.945	0.11087	0.03455	0.61945					124.793	0.10185	0.01884	0.0178													124.793	0.50362	0.04387	0.05388
237.588	0.11203	0.03507	0.62366					125.487	0.10351	0.01907	0.01801													125.487	0.50797	0.04453	0.05449
239.242	0.11319	0.0356	0.62785					126.186	0.1052	0.01931	0.01823													126.186	0.51232	0.04519	0.0551
240.908	0.11437	0.03614	0.63202					126.888	0.10691	0.01955	0.01845													126.888	0.51666	0.04587	0.05572
242.585	0.11556	0.03668	0.63617					127.594	0.10865	0.0198	0.01867													127.594	0.521	0.04655	0.05635
244.274	0.11675	0.03724	0.6403					128.305	0.11041	0.02004	0.01889													128.305	0.52533	0.04725	0.05698
245.975	0.11796	0.0378	0.64442					129.019	0.1122	0.02029	0.01912													129.019	0.52966	0.04795	0.05762
247.687	0.11918	0.03837	0.64851					129.737	0.11401	0.02055	0.01935													129.737	0.53399	0.04867	0.05827
249.412	0.12041	0.03894	0.65257					130.459	0.11585	0.0208	0.01958													130.459	0.5383	0.04939	0.05893
251.149	0.12165	0.03953	0.65662					131.185	0.11771	0.02106	0.01981													131.185	0.54261	0.05013	0.05959
252.897	0.12291	0.04012	0.66064					131.915	0.1196	0.02133	0.02005													131.915	0.54691	0.05088	0.06025
254.658	0.12417	0.04072	0.66464					132.65	0.12152	0.02159	0.02029													132.65	0.5512	0.05163	0.06093
256.431	0.12544	0.04134	0.66862					133.388	0.12346	0.02186	0.02054													133.388	0.55548	0.0524	0.06161
258.216	0.12673	0.04196	0.67258					134.13	0.12543	0.02213	0.02078													134.13	0.55975	0.05318	0.0623
260.014	0.12803	0.04258	0.6765					134.877	0.12742	0.02241	0.02103													134.877	0.56401	0.05396	0.063
261.825	0.12934	0.04322	0.68041					135.628	0.12945	0.02269	0.02128													135.628	0.56826	0.05476	0.0637
263.648	0.13066	0.04387	0.68429					136.383	0.1315	0.02297	0.02154													136.383	0.5725	0.05557	0.06441
265.483	0.13199	0.04453	0.68814					137.142	0.13358	0.02325	0.0218													137.142	0.57672	0.0564	0.06513
267.332	0.13333	0.04519	0.69197					137.905	0.13569	0.02354	0.02206													137.905	0.58093	0.05723	0.06585
269.193	0.13468	0.04587	0.69577					138.673	0.13782	0.02383	0.02232													138.673	0.58513	0.05807	0.06659
271.067	0.13605	0.04655	0.69954					139.445	0.13999	0.02413	0.02259													139.445	0.58931	0.05893	0.06733
272.955	0.13743	0.04725	0.70329					140.221	0.14218	0.02443	0.02286													140.221	0.59348	0.0598	0.06808
274.855	0.13882	0.04795	0.70701					141.001	0.1444	0.02473	0.02313													141.001	0.59763	0.06068	0.06883
276.769	0.14022	0.04866	0.71071					141.786	0.14665	0.02504	0.02341													141.786	0.60177	0.06157	0.0696
278.696	0.14163	0.04939	0.71437					142.575	0.14893	0.02535	0.02369													142.575	0.60589	0.06247	0.07037
280.636	0.14305	0.05012	0.71801					143.369	0.15124	0.02567	0.02397													143.369	0.60999	0.06339	0.07115
282.59	0.14449	0.05087	0.72162					144.167	0.15358	0.02598	0.02426													144.167	0.61407	0.06432	0.07193
284.558	0.14594	0.05162	0.7252					144.969	0.15594	0.02631	0.02455													144.969	0.61814	0.06526	0.07273
286.539	0.1474	0.05239	0.72875					145.776	0.15834	0.02663	0.02484													145.776	0.62219	0.06622	0.07353
288.534	0.14887	0.05317	0.73228					146.588	0.16077	0.02696	0.02514													146.588	0.62621	0.06718	0.07434
290.543	0.15036	0.05395	0.73577					147.404	0.16323	0.0273	0.02544													147.404	0.63022	0.06816	0.07516
292.566	0.15185	0.05475	0.73923					148.224	0.16572	0.02763	0.02574													148.224	0.63421	0.06916	0.07599
294.603	0.15336	0.05556	0.74267					149.049	0.16824	0.02798	0.02605													149.049	0.63818	0.07016	0.07683
296.654	0.15488	0.05638	0.74607					149.879	0.17079	0.02832	0.02636													149.879	0.64212	0.07118	0.07767
298.719	0.15642	0.05721	0.74945					150.713	0.17337	0.02867	0.02667													150.713	0.64604	0.07222	0.07853
300.799	0.15796	0.05806	0.75279					151.552	0.17599	0.02903	0.02699													151.552	0.64995	0.07327	0.07939
302.894	0.15952	0.05891	0.75611					152.395	0.17863	0.02938	0.02731													152.395	0.65383	0.07433	0.08026
305.003	0.16109	0.05978	0.7594					153.244	0.18131	0.02975	0.02764													153.244	0.65768	0.0754	0.08114
307.126	0.16267	0.06066	0.76265					154.097	0.18401	0.03012	0.02797													154.097	0.66151	0.07649	0.08202
309.264	0.16427	0.06155	0.76587					154.954	0.18675	0.03049	0.0283													154.954	0.66532	0.0776	0.08292
311.418	0.16588	0.06245	0.76907					155.817	0.18952	0.03086	0.02864													155.817	0.66911	0.07872	0.08383
313.586	0.1675	0.06337	0.77223					156.684	0.19233	0.03124	0.02898													156.684	0.67287	0.07985	0.08474
315.769	0.16913	0.0643	0.77536					157.556	0.19516	0.03163	0.02932													157.556	0.6766	0.081	0.08566
317.968	0.17078	0.06524	0.77847					158.433	0.19803	0.03202	0.02967													158.433	0.68031	0.08216	0.08659
320.182	0.17244	0.06619	0.78154					159.315	0.20092	0.03241	0.03002													159.315	0.684	0.08334	0.08754
322.411	0.17411	0.06716	0.78458					160.202	0.20386	0.03281	0.03038													160.202	0.68766	0.08454	0.08849
324.656	0.17579	0.06814	0.78759					161.094	0.20682	0.03322	0.03074													161.094	0.69129	0.08574	0.08945
326.916	0.17749	0.06913	0.79056					161.99	0.20981	0.03362	0.0311													161.99	0.69489	0.08697	0.09042
329.192	0.1792	0.07014	0.79351					162.892	0.21284	0.03404	0.03147													162.892	0.69847	0.08821	0.09139
331.484	0.18092	0.07116	0.79643					163.799	0.2159	0.03446	0.03185													163.799	0.70203	0.08947	0.09238
333.792	0.18266	0.07219	0.79931					164.71	0.21899	0.03488	0.03222													164.71	0.70555	0.09074	0.09338
336.116	0.18441	0.07324	0.80217					165.627	0.22212	0.03531	0.03261													165.627	0.70905	0.09203	0.09439
338.457	0.18617	0.0743	0.80499					166.549	0.22527	0.03574	0.03299													166.549	0.71252	0.09333	0.0954
340.813	0.18794	0.07538	0.80779					167.476	0.22846	0.03618	0.03338													167.476	0.71596	0.09465	0.09643
343.186	0.18973	0.07647	0.81055					168.408	0.23168	0.03662	0.03378													168.408	0.71938	0.09599	0.09747
345.576	0.19153	0.07757	0.81329					169.346	0.23494	0.03707	0.03418													169.346	0.72276	0.09735	0.09851
347.982	0.19335	0.07869	0.81599					170.288	0.23822	0.03753	0.03458													170.288	0.72612	0.09872	0.09957
350.405	0.19517	0.07983	0.81866					171.236	0.24154	0.03799	0.03499													171.236	0.72945	0.10011	0.10063
352.844	0.19701	0.08097	0.8213					172.189	0.24489	0.03845	0.0354													172.189	0.73275	0.10151	0.10171
355.301	0.19886	0.08214	0.82391					173.148	0.24827	0.03892	0.03582													173.148	0.73602	0.10294	0.1028
357.775	0.20073	0.08332	0.82649					174.112	0.25169	0.0394	0.03624													174.112	0.73926	0.10438	0.10389
360.266	0.20261	0.08451	0.82905					175.081	0.25513	0.03988	0.03667													175.081	0.74247	0.10584	0.105
362.774	0.2045	0.08572	0.83157					176.055	0.25861	0.04037	0.03711													176.055	0.74566	0.10732	0.10612
365.3	0.20641	0.08695	0.83406					177.035	0.26212	0.04086	0.03754													177.035	0.74881	0.10881	0.10724
367.843	0.20832	0.08819	0.83652					178.021	0.26566	0.04136	0.03799													178.021	0.75194	0.11032	0.10838
370.404	0.21025	0.08944	0.83895					179.012	0.26923	0.04187	0.03843													179.012	0.75503	0.11185	0.10953
372.983	0.2122	0.09072	0.84136					180.008	0.27284	0.04238	0.03889													180.008	0.7581	0.1134	0.11069
375.58	0.21416	0.09201	0.84373					181.01	0.27647	0.04289	0.03934													181.01	0.76113	0.11497	0.11186
378.195	0.21613	0.09331	0.84608					182.017	0.28013	0.04342	0.03981													182.017	0.76414	0.11656	0.11304
380.829	0.21811	0.09464	0.84839					183.031	0.28383	0.04394	0.04027													183.031	0.76711	0.11816	0.11423
383.48	0.22011	0.09598	0.85068					184.049	0.28756	0.04448	0.04075													184.049	0.77006	0.11979	0.11543
386.15	0.22212	0.09733	0.85294					185.074	0.29131	0.04502	0.04123													185.074	0.77298	0.12143	0.11665
388.839	0.22414	0.09871	0.85517					186.104	0.2951	0.04557	0.04171													186.104	0.77587	0.12309	0.11787
391.546	0.22617	0.1001	0.85737					187.14	0.29891	0.04612	0.0422													187.14	0.77872	0.12478	0.1191
394.272	0.22822	0.1015	0.85955					188.181	0.30276	0.04668	0.04269													188.181	0.78155	0.12648	0.12035
397.017	0.23028	0.10293	0.86169					189.229	0.30663	0.04725	0.0432													189.229	0.78435	0.1282	0.12161
399.781	0.23236	0.10437	0.86381					190.282	0.31053	0.04782	0.0437													190.282	0.78712	0.12994	0.12288
402.565	0.23445	0.10583	0.8659					191.341	0.31446	0.0484	0.04421													191.341	0.78985	0.1317	0.12416
405.368	0.23655	0.10731	0.86797					192.406	0.31842	0.04899	0.04473													192.406	0.79256	0.13348	0.12545
408.19	0.23866	0.10881	0.87001					193.477	0.3224	0.04958	0.04525													193.477	0.79524	0.13528	0.12675
411.032	0.24079	0.11033	0.87202					194.554	0.32642	0.05018	0.04578													194.554	0.79789	0.13711	0.12806
413.894	0.24293	0.11186	0.874					195.637	0.33046	0.05079	0.04632													195.637	0.80051	0.13895	0.12939
416.776	0.24508	0.11341	0.87596					196.726	0.33452	0.0514	0.04686													196.726	0.8031	0.14081	0.13073
419.678	0.24725	0.11499	0.87789					197.821	0.33862	0.05202	0.04741													197.821	0.80567	0.14269	0.13207
422.6	0.24942	0.11658	0.87979					198.922	0.34274	0.05265	0.04796													198.922	0.8082	0.1446	0.13343
425.542	0.25162	0.11819	0.88167					200.029	0.34688	0.05328	0.04852													200.029	0.8107	0.14652	0.13481
428.505	0.25382	0.11981	0.88353					201.143	0.35105	0.05393	0.04908													201.143	0.81318	0.14847	0.13619
431.488	0.25604	0.12146	0.88536					202.262	0.35524	0.05458	0.04966													202.262	0.81562	0.15044	0.13758
434.493	0.25827	0.12313	0.88716					203.388	0.35946	0.05523	0.05023													203.388	0.81804	0.15242	0.13899
437.518	0.26051	0.12482	0.88894					204.52	0.3637	0.0559	0.05082													204.52	0.82043	0.15443	0.14041
440.564	0.26276	0.12652	0.8907					205.659	0.36796	0.05657	0.05141													205.659	0.82279	0.15646	0.14184
443.631	0.26503	0.12825	0.89243					206.804	0.37225	0.05725	0.05201													206.804	0.82512	0.15851	0.14329
446.72	0.26731	0.13	0.89413					207.955	0.37656	0.05794	0.05261													207.955	0.82742	0.16059	0.14474
449.831	0.2696	0.13176	0.89581					209.112	0.38089	0.05863	0.05322													209.112	0.8297	0.16268	0.14621
452.963	0.2719	0.13355	0.89747					210.276	0.38524	0.05933	0.05384													210.276	0.83195	0.1648	0.14769
456.116	0.27422	0.13536	0.89911					211.446	0.38961	0.06004	0.05446													211.446	0.83416	0.16694	0.14918
459.292	0.27655	0.13719	0.90072					212.623	0.394	0.06076	0.05509													212.623	0.83636	0.1691	0.15069
462.49	0.27889	0.13904	0.90231					213.807	0.39841	0.06149	0.05573													213.807	0.83852	0.17128	0.1522
465.71	0.28124	0.14091	0.90387					214.997	0.40284	0.06222	0.05638													214.997	0.84066	0.17349	0.15373
468.952	0.28361	0.1428	0.90542					216.194	0.40728	0.06297	0.05703													216.194	0.84277	0.17571	0.15527
472.218	0.28598	0.14471	0.90694					217.397	0.41175	0.06372	0.05769													217.397	0.84485	0.17796	0.15683
475.505	0.28837	0.14665	0.90844					218.607	0.41623	0.06448	0.05835													218.607	0.84691	0.18023	0.15839
478.816	0.29077	0.1486	0.90992					219.824	0.42072	0.06525	0.05903													219.824	0.84894	0.18252	0.15997
482.15	0.29318	0.15058	0.91137					221.048	0.42524	0.06602	0.05971													221.048	0.85095	0.18484	0.16156
485.507	0.29561	0.15257	0.91281					222.278	0.42976	0.06681	0.0604													222.278	0.85293	0.18718	0.16317
488.887	0.29804	0.15459	0.91422					223.515	0.4343	0.0676	0.06109													223.515	0.85488	0.18954	0.16478
492.291	0.30049	0.15663	0.91562					224.759	0.43886	0.0684	0.06179													224.759	0.85681	0.19192	0.16641
495.719	0.30295	0.1587	0.91699					226.01	0.44342	0.06922	0.0625													226.01	0.85871	0.19432	0.16805
499.17	0.30542	0.16078	0.91834					227.268	0.448	0.07004	0.06322													227.268	0.86058	0.19675	0.16971
502.646	0.3079	0.16289	0.91967					228.533	0.45259	0.07087	0.06395													228.533	0.86243	0.1992	0.17138
506.145	0.31039	0.16502	0.92098					229.805	0.4572	0.07171	0.06468													229.805	0.86426	0.20167	0.17306
509.669	0.3129	0.16717	0.92228					231.085	0.46181	0.07255	0.06542													231.085	0.86606	0.20417	0.17475
513.218	0.31541	0.16935	0.92355					232.371	0.46643	0.07341	0.06617													232.371	0.86784	0.20668	0.17646
516.791	0.31793	0.17154	0.9248					233.664	0.47106	0.07428	0.06693													233.664	0.86959	0.20922	0.17817
520.39	0.32047	0.17376	0.92604					234.965	0.47569	0.07515	0.0677													234.965	0.87132	0.21178	0.17991
524.013	0.32302	0.176	0.92726					236.273	0.48034	0.07604	0.06847													236.273	0.87303	0.21437	0.18165
527.661	0.32557	0.17827	0.92845					237.588	0.48499	0.07693	0.06925													237.588	0.87471	0.21697	0.18341
531.335	0.32814	0.18055	0.92963					238.91	0.48964	0.07784	0.07004													238.91	0.87637	0.2196	0.18518
535.035	0.33072	0.18286	0.93079					240.24	0.4943	0.07875	0.07084													240.24	0.878	0.22225	0.18696
538.76	0.33331	0.1852	0.93194					241.577	0.49897	0.07968	0.07165													241.577	0.87962	0.22493	0.18876
542.511	0.33591	0.18755	0.93307					242.922	0.50364	0.08061	0.07246													242.922	0.88121	0.22762	0.19057
546.288	0.33851	0.18993	0.93417					244.274	0.50831	0.08155	0.07329													244.274	0.88277	0.23034	0.19239
550.092	0.34113	0.19233	0.93527					245.634	0.51298	0.08251	0.07412													245.634	0.88432	0.23308	0.19423
553.922	0.34376	0.19476	0.93634					247.001	0.51766	0.08347	0.07496													247.001	0.88584	0.23584	0.19608
557.778	0.3464	0.19721	0.9374					248.376	0.52233	0.08445	0.07581													248.376	0.88734	0.23862	0.19794
561.662	0.34904	0.19968	0.93844					249.758	0.52701	0.08543	0.07667													249.758	0.88882	0.24143	0.19981
565.573	0.3517	0.20217	0.93947					251.149	0.53168	0.08643	0.07754													251.149	0.89028	0.24426	0.2017
569.51	0.35436	0.20469	0.94048					252.546	0.53635	0.08743	0.07841													252.546	0.89172	0.24711	0.2036
573.476	0.35704	0.20723	0.94147					253.952	0.54102	0.08845	0.0793													253.952	0.89314	0.24998	0.20552
577.468	0.35972	0.20979	0.94245					255.366	0.54568	0.08948	0.0802													255.366	0.89454	0.25287	0.20744
581.489	0.36241	0.21238	0.94341					256.787	0.55034	0.09052	0.0811													256.787	0.89591	0.25578	0.20938
585.538	0.36511	0.21499	0.94436					258.216	0.555	0.09156	0.08201													258.216	0.89727	0.25872	0.21134
589.615	0.36782	0.21762	0.94529					259.654	0.55965	0.09262	0.08294													259.654	0.8986	0.26167	0.2133
593.72	0.37054	0.22028	0.94621					261.099	0.5643	0.0937	0.08387													261.099	0.89992	0.26465	0.21528
597.854	0.37327	0.22296	0.94712					262.552	0.56893	0.09478	0.08481													262.552	0.90122	0.26765	0.21727
602.016	0.376	0.22566	0.948					264.014	0.57356	0.09587	0.08576													264.014	0.9025	0.27067	0.21928
606.208	0.37874	0.22839	0.94888					265.483	0.57818	0.09698	0.08673													265.483	0.90376	0.27371	0.2213
610.428	0.38149	0.23114	0.94974					266.961	0.58279	0.09809	0.0877													266.961	0.905	0.27677	0.22333
614.679	0.38425	0.23391	0.95059					268.447	0.58739	0.09922	0.08868													268.447	0.90622	0.27985	0.22537
618.958	0.38701	0.23671	0.95142					269.941	0.59199	0.10036	0.08967													269.941	0.90742	0.28295	0.22743
623.268	0.38979	0.23953	0.95224					271.444	0.59656	0.10151	0.09067													271.444	0.90861	0.28607	0.2295
627.607	0.39256	0.24237	0.95305					272.955	0.60113	0.10267	0.09168													272.955	0.90977	0.28921	0.23158
631.977	0.39535	0.24523	0.95384					274.474	0.60569	0.10385	0.0927													274.474	0.91092	0.29237	0.23368
636.377	0.39814	0.24812	0.95463					276.002	0.61023	0.10503	0.09374													276.002	0.91206	0.29555	0.23579
640.808	0.40094	0.25103	0.95539					277.538	0.61475	0.10623	0.09478													277.538	0.91317	0.29875	0.23791
645.27	0.40375	0.25396	0.95615					279.083	0.61926	0.10744	0.09583													279.083	0.91427	0.30196	0.24004
649.762	0.40656	0.25691	0.9569					280.636	0.62376	0.10866	0.09689													280.636	0.91535	0.3052	0.24219
654.286	0.40938	0.25989	0.95763					282.198	0.62824	0.1099	0.09797													282.198	0.91642	0.30845	0.24435
658.842	0.4122	0.26289	0.95835					283.769	0.63271	0.11114	0.09905													283.769	0.91746	0.31172	0.24652
663.429	0.41503	0.26591	0.95906					285.349	0.63715	0.1124	0.10015													285.349	0.9185	0.31501	0.2487
668.048	0.41787	0.26896	0.95975					286.937	0.64158	0.11368	0.10125													286.937	0.91951	0.31832	0.2509
672.7	0.42071	0.27202	0.96044					288.534	0.64599	0.11496	0.10237													288.534	0.92051	0.32165	0.25311
677.383	0.42356	0.27511	0.96111					290.14	0.65038	0.11626	0.1035													290.14	0.9215	0.32499	0.25533
682.1	0.42641	0.27822	0.96178					291.755	0.65475	0.11757	0.10464													291.755	0.92247	0.32835	0.25757
686.849	0.42927	0.28135	0.96243					293.379	0.6591	0.11889	0.10579													293.379	0.92342	0.33172	0.25981
691.631	0.43213	0.2845	0.96307					295.012	0.66343	0.12023	0.10695													295.012	0.92436	0.33511	0.26207
696.446	0.43499	0.28767	0.9637					296.654	0.66774	0.12157	0.10812													296.654	0.92529	0.33852	0.26435
701.295	0.43786	0.29087	0.96432					298.305	0.67202	0.12294	0.1093													298.305	0.9262	0.34195	0.26663
706.178	0.44074	0.29408	0.96493					299.966	0.67629	0.12431	0.1105													299.966	0.9271	0.34538	0.26893
711.095	0.44362	0.29732	0.96553					301.635	0.68053	0.1257	0.1117													301.635	0.92798	0.34884	0.27123
716.046	0.4465	0.30057	0.96612					303.314	0.68475	0.1271	0.11292													303.314	0.92885	0.35231	0.27355
721.032	0.44938	0.30385	0.96671					305.003	0.68894	0.12852	0.11415													305.003	0.9297	0.35579	0.27588
726.052	0.45227	0.30715	0.96728					306.7	0.69311	0.12994	0.11539													306.7	0.93054	0.35929	0.27823
731.107	0.45516	0.31046	0.96784					308.407	0.69725	0.13139	0.11665													308.407	0.93137	0.3628	0.28058
736.197	0.45806	0.3138	0.96839					310.124	0.70137	0.13284	0.11791													310.124	0.93219	0.36632	0.28295
741.323	0.46096	0.31715	0.96893					311.85	0.70546	0.13431	0.11919													311.85	0.93299	0.36986	0.28533
746.485	0.46386	0.32053	0.96947					313.586	0.70953	0.13579	0.12048													313.586	0.93378	0.37341	0.28772
751.682	0.46676	0.32392	0.96999					315.331	0.71357	0.13729	0.12178													315.331	0.93455	0.37697	0.29012
756.916	0.46967	0.32733	0.97051					317.087	0.71758	0.1388	0.12309													317.087	0.93532	0.38055	0.29253
762.186	0.47257	0.33076	0.97102					318.852	0.72157	0.14033	0.12442													318.852	0.93607	0.38413	0.29496
767.492	0.47548	0.33421	0.97152					320.626	0.72553	0.14187	0.12576													320.626	0.93681	0.38773	0.29739
772.836	0.4784	0.33767	0.97201					322.411	0.72946	0.14342	0.12711													322.411	0.93754	0.39134	0.29984
778.217	0.48131	0.34116	0.97249					324.206	0.73336	0.14499	0.12847													324.206	0.93825	0.39496	0.30229
783.635	0.48422	0.34466	0.97297					326.01	0.73723	0.14657	0.12984													326.01	0.93896	0.39858	0.30476
789.091	0.48714	0.34817	0.97343					327.825	0.74108	0.14816	0.13123													327.825	0.93965	0.40222	0.30724
794.586	0.49005	0.35171	0.97389					329.65	0.74489	0.14977	0.13263													329.65	0.94033	0.40587	0.30973
800.118	0.49297	0.35526	0.97434					331.484	0.74868	0.1514	0.13405													331.484	0.941	0.40952	0.31223
805.689	0.49589	0.35883	0.97479					333.33	0.75243	0.15304	0.13547													333.33	0.94166	0.41319	0.31474
811.298	0.4988	0.36241	0.97522					335.185	0.75616	0.15469	0.13691													335.185	0.94231	0.41686	0.31726
816.947	0.50172	0.366	0.97565					337.051	0.75986	0.15636	0.13836													337.051	0.94295	0.42054	0.31979
822.635	0.50464	0.36962	0.97607					338.927	0.76352	0.15805	0.13983													338.927	0.94358	0.42423	0.32233
828.363	0.50755	0.37324	0.97649					340.813	0.76715	0.15974	0.14131													340.813	0.9442	0.42792	0.32488
834.13	0.51047	0.37689	0.97689					342.71	0.77076	0.16146	0.1428													342.71	0.94481	0.43162	0.32744
839.938	0.51339	0.38054	0.9773					344.618	0.77433	0.16319	0.1443													344.618	0.9454	0.43533	0.33001
845.786	0.5163	0.38421	0.97769					346.536	0.77787	0.16493	0.14582													346.536	0.94599	0.43904	0.33259
851.675	0.51921	0.38789	0.97808					348.465	0.78138	0.16669	0.14735													348.465	0.94657	0.44275	0.33518
857.605	0.52213	0.39159	0.97846					350.405	0.78486	0.16846	0.1489													350.405	0.94714	0.44647	0.33778
863.576	0.52504	0.39529	0.97883					352.355	0.7883	0.17025	0.15045													352.355	0.9477	0.4502	0.34039
869.588	0.52795	0.39901	0.9792					354.316	0.79172	0.17205	0.15203													354.316	0.94825	0.45393	0.343
875.643	0.53085	0.40274	0.97956					356.288	0.7951	0.17387	0.15361													356.288	0.94879	0.45766	0.34563
881.74	0.53376	0.40649	0.97992					358.272	0.79845	0.17571	0.15521													358.272	0.94932	0.46139	0.34826
887.879	0.53666	0.41024	0.98026					360.266	0.80177	0.17756	0.15682													360.266	0.94985	0.46513	0.35091
894.061	0.53956	0.414	0.98061					362.271	0.80505	0.17942	0.15845													362.271	0.95036	0.46886	0.35356
900.286	0.54246	0.41778	0.98094					364.287	0.80831	0.1813	0.16009													364.287	0.95087	0.4726	0.35622
906.554	0.54535	0.42156	0.98128					366.315	0.81153	0.1832	0.16174													366.315	0.95137	0.47634	0.35889
912.866	0.54825	0.42535	0.9816					368.354	0.81472	0.18511	0.16341													368.354	0.95186	0.48008	0.36156
919.222	0.55113	0.42916	0.98192					370.404	0.81788	0.18704	0.16509													370.404	0.95234	0.48382	0.36425
925.622	0.55402	0.43297	0.98224					372.466	0.821	0.18898	0.16679													372.466	0.95281	0.48757	0.36694
932.066	0.5569	0.43678	0.98255					374.539	0.82409	0.19094	0.1685													374.539	0.95328	0.4913	0.36964
938.556	0.55978	0.44061	0.98285					376.624	0.82715	0.19291	0.17022													376.624	0.95374	0.49504	0.37234
945.091	0.56265	0.44444	0.98315					378.72	0.83018	0.1949	0.17196													378.72	0.95419	0.49878	0.37506
951.671	0.56552	0.44828	0.98344					380.829	0.83317	0.1969	0.17371													380.829	0.95463	0.50251	0.37778
958.297	0.56839	0.45213	0.98373					382.948	0.83614	0.19892	0.17548													382.948	0.95507	0.50624	0.38051
964.969	0.57125	0.45598	0.98402					385.08	0.83907	0.20096	0.17726													385.08	0.95549	0.50997	0.38324
971.688	0.5741	0.45983	0.9843					387.223	0.84197	0.20301	0.17905													387.223	0.95592	0.5137	0.38598
978.453	0.57695	0.4637	0.98457					389.379	0.84483	0.20508	0.18086													389.379	0.95633	0.51742	0.38873
985.266	0.5798	0.46756	0.98484					391.546	0.84767	0.20717	0.18269													391.546	0.95674	0.52113	0.39148
992.126	0.58264	0.47143	0.98511					393.725	0.85047	0.20927	0.18452													393.725	0.95714	0.52484	0.39424
999.033	0.58547	0.4753	0.98537					395.917	0.85324	0.21138	0.18638													395.917	0.95753	0.52855	0.39701
1005.99	0.5883	0.47918	0.98562					398.121	0.85598	0.21351	0.18824													398.121	0.95792	0.53225	0.39978
1012.99	0.59113	0.48306	0.98587					400.337	0.85869	0.21566	0.19013													400.337	0.9583	0.53594	0.40255
1020.05	0.59394	0.48694	0.98612					402.565	0.86136	0.21782	0.19202													402.565	0.95867	0.53963	0.40534
1027.15	0.59675	0.49082	0.98636					404.806	0.86401	0.22	0.19393													404.806	0.95904	0.54331	0.40812
1034.3	0.59956	0.4947	0.9866					407.059	0.86662	0.2222	0.19586													407.059	0.9594	0.54698	0.41092
1041.5	0.60236	0.49859	0.98684					409.325	0.8692	0.22441	0.1978													409.325	0.95976	0.55064	0.41371
1048.75	0.60515	0.50247	0.98707					411.603	0.87175	0.22663	0.19975													411.603	0.96011	0.5543	0.41651
1056.05	0.60793	0.50635	0.98729					413.894	0.87427	0.22887	0.20172													413.894	0.96045	0.55794	0.41932
1063.41	0.61071	0.51024	0.98752					416.198	0.87676	0.23113	0.20371													416.198	0.96079	0.56158	0.42213
1070.81	0.61348	0.51412	0.98773					418.514	0.87922	0.23341	0.20571													418.514	0.96112	0.56521	0.42494
1078.27	0.61625	0.518	0.98795					420.844	0.88165	0.2357	0.20772													420.844	0.96144	0.56883	0.42776
1085.77	0.619	0.52187	0.98816					423.187	0.88405	0.238	0.20975													423.187	0.96177	0.57243	0.43058
1093.33	0.62175	0.52575	0.98837					425.542	0.88642	0.24032	0.21179													425.542	0.96208	0.57603	0.43341
1100.95	0.62449	0.52962	0.98857					427.911	0.88876	0.24266	0.21385													427.911	0.96239	0.57961	0.43624
1108.61	0.62722	0.53349	0.98877					430.292	0.89107	0.24501	0.21592													430.292	0.9627	0.58319	0.43907
1116.33	0.62995	0.53735	0.98897					432.688	0.89334	0.24738	0.21801													432.688	0.963	0.58675	0.4419
1124.1	0.63266	0.54121	0.98916					435.096	0.8956	0.24976	0.22011													435.096	0.96329	0.5903	0.44474
1131.93	0.63537	0.54507	0.98935					437.518	0.89782	0.25216	0.22223													437.518	0.96358	0.59384	0.44758
1139.81	0.63807	0.54892	0.98954					439.953	0.90001	0.25458	0.22436													439.953	0.96386	0.59736	0.45042
1147.75	0.64076	0.55276	0.98972					442.402	0.90217	0.25701	0.22651													442.402	0.96414	0.60087	0.45326
1155.74	0.64344	0.5566	0.9899					444.864	0.90431	0.25945	0.22867													444.864	0.96442	0.60437	0.45611
1163.79	0.64611	0.56043	0.99008					447.341	0.90642	0.26191	0.23085													447.341	0.96469	0.60785	0.45896
1171.89	0.64878	0.56425	0.99026					449.831	0.90849	0.26439	0.23304													449.831	0.96495	0.61132	0.46181
1180.05	0.65143	0.56807	0.99043					452.334	0.91055	0.26688	0.23524													452.334	0.96521	0.61477	0.46466
1188.26	0.65408	0.57188	0.99059					454.852	0.91257	0.26939	0.23747													454.852	0.96547	0.61821	0.46751
1196.54	0.65671	0.57568	0.99076					457.384	0.91457	0.27191	0.2397													457.384	0.96572	0.62163	0.47036
1204.87	0.65934	0.57947	0.99092					459.93	0.91654	0.27444	0.24195													459.93	0.96597	0.62504	0.47321
1213.26	0.66195	0.58325	0.99108					462.49	0.91848	0.277	0.24422													462.49	0.96622	0.62843	0.47606
1221.7	0.66456	0.58702	0.99124					465.064	0.9204	0.27956	0.24649													465.064	0.96645	0.63181	0.47892
1230.21	0.66716	0.59078	0.99139					467.653	0.92229	0.28215	0.24879													467.653	0.96669	0.63516	0.48177
1238.78	0.66974	0.59453	0.99154					470.256	0.92415	0.28474	0.2511													470.256	0.96692	0.6385	0.48463
1247.4	0.67232	0.59827	0.99169					472.873	0.92599	0.28735	0.25342													472.873	0.96715	0.64183	0.48748
1256.09	0.67488	0.602	0.99184					475.505	0.9278	0.28998	0.25576													475.505	0.96737	0.64514	0.49033
1264.83	0.67744	0.60571	0.99198					478.152	0.92959	0.29262	0.25811													478.152	0.96759	0.64842	0.49318
1273.64	0.67998	0.60942	0.99212					480.814	0.93135	0.29527	0.26048													480.814	0.96781	0.6517	0.49603
1282.51	0.68252	0.61311	0.99226					483.49	0.93309	0.29794	0.26286													483.49	0.96802	0.65495	0.49888
1291.44	0.68504	0.61679	0.9924					486.181	0.9348	0.30063	0.26525													486.181	0.96823	0.65818	0.50173
1300.43	0.68755	0.62045	0.99253					488.887	0.93649	0.30333	0.26766													488.887	0.96843	0.6614	0.50458
1309.48	0.69005	0.62411	0.99266					491.608	0.93815	0.30604	0.27009													491.608	0.96863	0.6646	0.50742
1318.6	0.69254	0.62774	0.99279					494.345	0.93979	0.30876	0.27253													494.345	0.96883	0.66777	0.51027
1327.78	0.69502	0.63137	0.99292					497.096	0.94141	0.3115	0.27498													497.096	0.96903	0.67093	0.51311
1337.02	0.69749	0.63497	0.99304					499.863	0.943	0.31426	0.27744													499.863	0.96922	0.67407	0.51595
1346.33	0.69995	0.63857	0.99317					502.646	0.94457	0.31702	0.27992													502.646	0.96941	0.67719	0.51878
1355.71	0.70239	0.64215	0.99329					505.444	0.94612	0.3198	0.28242													505.444	0.96959	0.68029	0.52162
1365.15	0.70483	0.64571	0.99341					508.257	0.94764	0.3226	0.28493													508.257	0.96977	0.68337	0.52445
1374.65	0.70725	0.64925	0.99352					511.086	0.94914	0.3254	0.28745													511.086	0.96995	0.68643	0.52728
1384.22	0.70966	0.65278	0.99364					513.931	0.95062	0.32822	0.28999													513.931	0.97013	0.68947	0.5301
1393.86	0.71206	0.6563	0.99375					516.791	0.95208	0.33106	0.29253													516.791	0.9703	0.69249	0.53292
1403.56	0.71444	0.65979	0.99386					519.668	0.95352	0.3339	0.2951													519.668	0.97047	0.69548	0.53574
1413.34	0.71682	0.66327	0.99397					522.56	0.95493	0.33676	0.29767													522.56	0.97063	0.69846	0.53855
1423.18	0.71918	0.66673	0.99407					525.469	0.95633	0.33963	0.30026													525.469	0.9708	0.70141	0.54136
1433.09	0.72153	0.67017	0.99418					528.394	0.9577	0.34251	0.30287													528.394	0.97096	0.70435	0.54416
1443.06	0.72387	0.6736	0.99428					531.335	0.95905	0.34541	0.30548													531.335	0.97112	0.70726	0.54696
1453.11	0.7262	0.67701	0.99438					534.293	0.96038	0.34832	0.30811													534.293	0.97127	0.71015	0.54976
1463.23	0.72851	0.68039	0.99448					537.267	0.96169	0.35124	0.31076													537.267	0.97142	0.71302	0.55255
1473.42	0.73081	0.68376	0.99458					540.257	0.96299	0.35417	0.31341													540.257	0.97157	0.71587	0.55534
1483.68	0.7331	0.68711	0.99467					543.264	0.96426	0.35711	0.31608													543.264	0.97172	0.7187	0.55812
1494.01	0.73538	0.69044	0.99477					546.288	0.96551	0.36007	0.31876													546.288	0.97186	0.7215	0.56089
1504.41	0.73764	0.69375	0.99486					549.329	0.96675	0.36303	0.32146													549.329	0.97201	0.72429	0.56366
1514.88	0.7399	0.69704	0.99495					552.386	0.96796	0.36601	0.32416													552.386	0.97215	0.72705	0.56643
1525.43	0.74213	0.70031	0.99504					555.461	0.96916	0.369	0.32688													555.461	0.97228	0.72978	0.56919
1536.05	0.74436	0.70356	0.99513					558.553	0.97033	0.37199	0.32962													558.553	0.97242	0.7325	0.57194
1546.75	0.74658	0.70679	0.99521					561.662	0.97149	0.375	0.33236													561.662	0.97255	0.7352	0.57468
1557.51	0.74878	0.71	0.9953					564.788	0.97264	0.37802	0.33511													564.788	0.97268	0.73787	0.57742
1568.36	0.75097	0.71319	0.99538					567.932	0.97376	0.38105	0.33788													567.932	0.97281	0.74052	0.58016
1579.28	0.75314	0.71636	0.99546					571.093	0.97487	0.38409	0.34066													571.093	0.97293	0.74315	0.58288
1590.27	0.7553	0.7195	0.99554					574.272	0.97595	0.38714	0.34345													574.272	0.97306	0.74575	0.5856
1601.35	0.75746	0.72263	0.99562					577.468	0.97703	0.3902	0.34625													577.468	0.97318	0.74833	0.58831
1612.5	0.75959	0.72573	0.9957					580.683	0.97808	0.39327	0.34907													580.683	0.9733	0.75089	0.59102
1623.72	0.76172	0.72881	0.99577					583.915	0.97912	0.39634	0.35189													583.915	0.97342	0.75343	0.59371
1635.03	0.76383	0.73187	0.99585					587.165	0.98014	0.39943	0.35473													587.165	0.97353	0.75595	0.5964
1646.41	0.76593	0.73491	0.99592					590.433	0.98115	0.40253	0.35758													590.433	0.97364	0.75844	0.59909
1657.88	0.76801	0.73793	0.99599					593.72	0.98214	0.40563	0.36044													593.72	0.97376	0.76091	0.60176
1669.42	0.77009	0.74092	0.99607					597.024	0.98311	0.40874	0.36331													597.024	0.97387	0.76336	0.60443
1681.04	0.77214	0.74389	0.99613					600.348	0.98407	0.41186	0.36618													600.348	0.97397	0.76579	0.60708
1692.75	0.77419	0.74684	0.9962					603.689	0.98502	0.41499	0.36907													603.689	0.97408	0.76819	0.60973
1704.53	0.77622	0.74976	0.99627					607.049	0.98595	0.41813	0.37197													607.049	0.97418	0.77057	0.61237
1716.4	0.77825	0.75267	0.99634					610.428	0.98686	0.42127	0.37488													610.428	0.97428	0.77293	0.61501
1728.35	0.78025	0.75555	0.9964					613.826	0.98776	0.42442	0.3778													613.826	0.97438	0.77527	0.61763
1740.38	0.78225	0.75841	0.99646					617.243	0.98864	0.42758	0.38073													617.243	0.97448	0.77758	0.62024
1752.5	0.78423	0.76124	0.99653					620.678	0.98951	0.43074	0.38367													620.678	0.97458	0.77987	0.62285
1764.7	0.7862	0.76405	0.99659					624.133	0.99037	0.43391	0.38662													624.133	0.97467	0.78214	0.62544
1776.99	0.78815	0.76684	0.99665					627.607	0.99121	0.43709	0.38958													627.607	0.97477	0.78439	0.62803
1789.36	0.79009	0.76961	0.99671					631.101	0.99204	0.44027	0.39255													631.101	0.97486	0.78661	0.63061
1801.82	0.79202	0.77235	0.99677					634.614	0.99286	0.44346	0.39552													634.614	0.97495	0.78882	0.63318
1814.37	0.79394	0.77507	0.99682					638.146	0.99366	0.44665	0.39851													638.146	0.97504	0.791	0.63574
1827	0.79584	0.77777	0.99688					641.698	0.99445	0.44985	0.4015													641.698	0.97512	0.79316	0.63828
1839.72	0.79773	0.78044	0.99693					645.27	0.99523	0.45306	0.4045													645.27	0.97521	0.7953	0.64082
1852.53	0.79961	0.78309	0.99699					648.861	0.99599	0.45627	0.40751													648.861	0.97529	0.79741	0.64335
1865.43	0.80147	0.78572	0.99704					652.473	0.99674	0.45948	0.41053													652.473	0.97538	0.79951	0.64587
1878.41	0.80332	0.78832	0.99709					656.105	0.99748	0.4627	0.41355													656.105	0.97546	0.80158	0.64838
1891.49	0.80516	0.79091	0.99715					659.757	0.99821	0.46593	0.41659													659.757	0.97554	0.80363	0.65087
1904.66	0.80698	0.79346	0.9972					663.429	0.99893	0.46915	0.41963													663.429	0.97562	0.80566	0.65336
1917.92	0.80879	0.796	0.99725					667.122	0.99963	0.47238	0.42267													667.122	0.97569	0.80767	0.65584
1931.28	0.81059	0.79851	0.99729					670.835	1.00032	0.47562	0.42573													670.835	0.97577	0.80965	0.6583
1944.72	0.81237	0.801	0.99734					674.569	1.001	0.47885	0.42879													674.569	0.97584	0.81162	0.66076
1958.26	0.81415	0.80346	0.99739					678.324	1.00167	0.48209	0.43185													678.324	0.97592	0.81356	0.6632
1971.9	0.81591	0.8059	0.99744					682.1	1.00233	0.48534	0.43493													682.1	0.97599	0.81549	0.66563
1985.63	0.81765	0.80832	0.99748					685.896	1.00298	0.48858	0.43801													685.896	0.97606	0.81739	0.66805
1999.45	0.81939	0.81072	0.99753					689.714	1.00361	0.49183	0.44109													689.714	0.97613	0.81927	0.67046
2013.37	0.82111	0.81309	0.99757					693.553	1.00424	0.49508	0.44418													693.553	0.97619	0.82113	0.67286
2027.39	0.82281	0.81544	0.99761					697.414	1.00485	0.49833	0.44728													697.414	0.97626	0.82298	0.67525
2041.51	0.82451	0.81777	0.99765					701.295	1.00546	0.50158	0.45038													701.295	0.97633	0.8248	0.67762
2055.72	0.82619	0.82007	0.9977					705.199	1.00606	0.50483	0.45349													705.199	0.97639	0.8266	0.67999
2070.04	0.82786	0.82235	0.99774					709.124	1.00664	0.50809	0.4566													709.124	0.97645	0.82838	0.68234
2084.45	0.82952	0.82461	0.99778					713.071	1.00722	0.51134	0.45972													713.071	0.97652	0.83014	0.68468
2098.96	0.83116	0.82684	0.99782					717.04	1.00778	0.51459	0.46284													717.04	0.97658	0.83188	0.68701
2113.58	0.83279	0.82906	0.99785					721.032	1.00834	0.51785	0.46596													721.032	0.97664	0.8336	0.68933
2128.29	0.83441	0.83125	0.99789					725.045	1.00889	0.5211	0.46909													725.045	0.9767	0.8353	0.69163
2143.11	0.83602	0.83342	0.99793					729.081	1.00942	0.52436	0.47223													729.081	0.97675	0.83698	0.69392
2158.03	0.83761	0.83556	0.99797					733.139	1.00995	0.52761	0.47536													733.139	0.97681	0.83864	0.6962
2173.06	0.83919	0.83768	0.998					737.22	1.01047	0.53086	0.4785													737.22	0.97687	0.84029	0.69847
2188.19	0.84076	0.83979	0.99804					741.323	1.01099	0.53411	0.48164													741.323	0.97692	0.84191	0.70073
2203.42	0.84231	0.84186	0.99807					745.449	1.01149	0.53736	0.48479													745.449	0.97698	0.84351	0.70297
2218.76	0.84386	0.84392	0.99811					749.599	1.01198	0.54061	0.48794													749.599	0.97703	0.8451	0.70521
2234.21	0.84539	0.84596	0.99814					753.771	1.01247	0.54386	0.49109													753.771	0.97708	0.84667	0.70742
2249.77	0.84691	0.84797	0.99817					757.967	1.01295	0.5471	0.49424													757.967	0.97713	0.84822	0.70963
2265.43	0.84842	0.84996	0.99821					762.186	1.01342	0.55034	0.4974													762.186	0.97718	0.84975	0.71183
2281.2	0.84991	0.85193	0.99824					766.428	1.01388	0.55358	0.50055													766.428	0.97723	0.85126	0.71401
2297.09	0.85139	0.85388	0.99827					770.694	1.01433	0.55681	0.50371													770.694	0.97728	0.85275	0.71618
2313.08	0.85286	0.85581	0.9983					774.984	1.01478	0.56004	0.50687													774.984	0.97733	0.85423	0.71833
2329.19	0.85432	0.85772	0.99833					779.298	1.01522	0.56327	0.51003													779.298	0.97738	0.85569	0.72048
2345.4	0.85577	0.8596	0.99836					783.635	1.01565	0.5665	0.51319													783.635	0.97742	0.85713	0.72261
2361.73	0.8572	0.86147	0.99839					787.997	1.01607	0.56972	0.51635													787.997	0.97747	0.85855	0.72473
2378.18	0.85862	0.86331	0.99842					792.383	1.01649	0.57293	0.51951													792.383	0.97751	0.85995	0.72683
2394.74	0.86004	0.86513	0.99844					796.794	1.0169	0.57614	0.52267													796.794	0.97756	0.86134	0.72892
2411.41	0.86143	0.86694	0.99847					801.229	1.0173	0.57935	0.52583													801.229	0.9776	0.86271	0.731
2428.2	0.86282	0.86872	0.9985					805.689	1.0177	0.58255	0.52899													805.689	0.97764	0.86407	0.73307
2445.1	0.8642	0.87048	0.99853					810.173	1.01809	0.58575	0.53215													810.173	0.97768	0.86541	0.73512
2462.13	0.86556	0.87222	0.99855					814.683	1.01847	0.58894	0.53531													814.683	0.97772	0.86673	0.73717
2479.27	0.86691	0.87394	0.99858					819.218	1.01884	0.59212	0.53847													819.218	0.97776	0.86803	0.73919
2496.53	0.86825	0.87564	0.9986					823.777	1.01921	0.5953	0.54163													823.777	0.9778	0.86932	0.74121
2513.92	0.86958	0.87733	0.99863					828.363	1.01958	0.59847	0.54478													828.363	0.97784	0.87059	0.74321
2531.42	0.8709	0.87899	0.99865					832.973	1.01993	0.60164	0.54793													832.973	0.97788	0.87185	0.7452
2549.04	0.87221	0.88063	0.99868					837.61	1.02028	0.6048	0.55109													837.61	0.97792	0.87309	0.74718
2566.79	0.8735	0.88225	0.9987					842.272	1.02063	0.60795	0.55423													842.272	0.97795	0.87431	0.74914
2584.66	0.87478	0.88386	0.99872					846.96	1.02097	0.61109	0.55738													846.96	0.97799	0.87552	0.75109
2602.66	0.87606	0.88544	0.99874					851.675	1.0213	0.61423	0.56052													851.675	0.97802	0.87671	0.75303
2620.78	0.87732	0.88701	0.99877					856.415	1.02163	0.61736	0.56366													856.415	0.97806	0.87789	0.75495
2639.03	0.87857	0.88856	0.99879					861.182	1.02195	0.62048	0.5668													861.182	0.97809	0.87905	0.75686
2657.4	0.87981	0.89009	0.99881					865.976	1.02227	0.6236	0.56994													865.976	0.97813	0.8802	0.75876
2675.9	0.88104	0.8916	0.99883					870.796	1.02258	0.6267	0.57307													870.796	0.97816	0.88133	0.76064
2694.53	0.88225	0.89309	0.99885					875.643	1.02288	0.6298	0.57619													875.643	0.97819	0.88245	0.76251
2713.3	0.88346	0.89456	0.99887					880.517	1.02318	0.63289	0.57931													880.517	0.97822	0.88356	0.76437
2732.19	0.88466	0.89602	0.99889					885.418	1.02348	0.63597	0.58243													885.418	0.97826	0.88465	0.76622
2751.21	0.88584	0.89746	0.99891					890.346	1.02377	0.63904	0.58555													890.346	0.97829	0.88572	0.76805
2770.37	0.88702	0.89888	0.99893					895.302	1.02405	0.6421	0.58865													895.302	0.97832	0.88678	0.76987
2789.65	0.88818	0.90028	0.99895					900.286	1.02433	0.64515	0.59176													900.286	0.97835	0.88783	0.77168
2809.08	0.88934	0.90167	0.99897					905.297	1.02461	0.64819	0.59486													905.297	0.97837	0.88886	0.77347
2828.64	0.89048	0.90304	0.99899					910.336	1.02488	0.65122	0.59795													910.336	0.9784	0.88988	0.77525
2848.33	0.89161	0.90439	0.99901					915.403	1.02514	0.65425	0.60104													915.403	0.97843	0.89089	0.77702
2868.16	0.89273	0.90572	0.99902					920.498	1.0254	0.65726	0.60412													920.498	0.97846	0.89188	0.77877
2888.13	0.89385	0.90704	0.99904					925.622	1.02566	0.66026	0.60719													925.622	0.97849	0.89286	0.78051
2908.24	0.89495	0.90834	0.99906					930.774	1.02591	0.66325	0.61026													930.774	0.97851	0.89383	0.78224
2928.49	0.89604	0.90963	0.99907					935.955	1.02616	0.66623	0.61333													935.955	0.97854	0.89478	0.78396
2948.88	0.89712	0.9109	0.99909					941.164	1.0264	0.6692	0.61638													941.164	0.97856	0.89572	0.78566
2969.41	0.89819	0.91215	0.99911					946.403	1.02664	0.67215	0.61943													946.403	0.97859	0.89665	0.78735
2990.08	0.89926	0.91339	0.99912					951.671	1.02688	0.6751	0.62247													951.671	0.97861	0.89757	0.78903
3010.9	0.90031	0.91461	0.99914					956.968	1.02711	0.67803	0.62551													956.968	0.97864	0.89847	0.79069
3031.87	0.90135	0.91582	0.99915					962.295	1.02734	0.68096	0.62854													962.295	0.97866	0.89936	0.79234
3052.98	0.90238	0.91701	0.99917					967.651	1.02756	0.68387	0.63156													967.651	0.97869	0.90024	0.79398
3074.23	0.90341	0.91818	0.99918					973.037	1.02778	0.68677	0.63457													973.037	0.97871	0.90111	0.79561
3095.64	0.90442	0.91934	0.9992					978.453	1.02799	0.68965	0.63757													978.453	0.97873	0.90197	0.79722
3117.19	0.90542	0.92048	0.99921					983.899	1.0282	0.69253	0.64057													983.899	0.97875	0.90281	0.79882
3138.89	0.90642	0.92161	0.99923					989.376	1.02841	0.69539	0.64355													989.376	0.97878	0.90364	0.80041
3160.75	0.9074	0.92273	0.99924					994.883	1.02862	0.69824	0.64653													994.883	0.9788	0.90446	0.80199
3182.76	0.90838	0.92383	0.99925					1000.42	1.02882	0.70107	0.6495													1000.42	0.97882	0.90527	0.80355
3204.92	0.90935	0.92492	0.99927					1005.99	1.02901	0.7039	0.65246													1005.99	0.97884	0.90607	0.8051
3227.23	0.9103	0.92599	0.99928					1011.59	1.02921	0.70671	0.65541													1011.59	0.97886	0.90686	0.80664
3249.7	0.91125	0.92704	0.99929					1017.22	1.0294	0.7095	0.65836													1017.22	0.97888	0.90764	0.80817
3272.33	0.91219	0.92809	0.9993					1022.88	1.02959	0.71229	0.66129													1022.88	0.9789	0.9084	0.80968
3295.11	0.91312	0.92912	0.99932					1028.57	1.02977	0.71506	0.66421													1028.57	0.97892	0.90916	0.81118
3318.05	0.91404	0.93013	0.99933					1034.3	1.02995	0.71781	0.66712													1034.3	0.97894	0.9099	0.81267
3341.15	0.91496	0.93114	0.99934					1040.06	1.03013	0.72056	0.67003													1040.06	0.97896	0.91064	0.81415
3364.42	0.91586	0.93213	0.99935					1045.85	1.0303	0.72329	0.67292													1045.85	0.97898	0.91136	0.81561
3387.84	0.91675	0.9331	0.99936					1051.67	1.03047	0.726	0.6758													1051.67	0.97899	0.91208	0.81706
3411.43	0.91764	0.93407	0.99938					1057.52	1.03064	0.7287	0.67868													1057.52	0.97901	0.91278	0.8185
3435.18	0.91852	0.93502	0.99939					1063.41	1.03081	0.73139	0.68154													1063.41	0.97903	0.91348	0.81993
3459.1	0.91939	0.93595	0.9994					1069.33	1.03097	0.73406	0.68439													1069.33	0.97905	0.91416	0.82135
3483.18	0.92025	0.93688	0.99941					1075.28	1.03113	0.73672	0.68723													1075.28	0.97906	0.91484	0.82275
3507.44	0.9211	0.93779	0.99942					1081.26	1.03128	0.73936	0.69006													1081.26	0.97908	0.9155	0.82415
3531.86	0.92194	0.93869	0.99943					1087.28	1.03144	0.74199	0.69287													1087.28	0.9791	0.91616	0.82553
3556.45	0.92278	0.93958	0.99944					1093.33	1.03159	0.74461	0.69568													1093.33	0.97911	0.91681	0.8269
3581.21	0.92361	0.94046	0.99945					1099.42	1.03174	0.74721	0.69848													1099.42	0.97913	0.91745	0.82825
3606.14	0.92443	0.94132	0.99946					1105.54	1.03188	0.74979	0.70126													1105.54	0.97914	0.91808	0.8296
3631.25	0.92524	0.94217	0.99947					1111.69	1.03203	0.75237	0.70403													1111.69	0.97916	0.9187	0.83093
3656.53	0.92604	0.94301	0.99948					1117.88	1.03217	0.75492	0.70679													1117.88	0.97917	0.91931	0.83226
3681.99	0.92684	0.94384	0.99949					1124.1	1.03231	0.75746	0.70954													1124.1	0.97919	0.91991	0.83357
3707.63	0.92762	0.94466	0.9995					1130.36	1.03244	0.75999	0.71227													1130.36	0.9792	0.92051	0.83487
3733.44	0.9284	0.94547	0.9995					1136.65	1.03258	0.7625	0.71499													1136.65	0.97922	0.92109	0.83615
3759.44	0.92917	0.94626	0.99951					1142.98	1.03271	0.76499	0.7177													1142.98	0.97923	0.92167	0.83743
3785.61	0.92994	0.94705	0.99952					1149.34	1.03284	0.76747	0.7204													1149.34	0.97924	0.92224	0.8387
3811.97	0.93069	0.94782	0.99953					1155.74	1.03296	0.76994	0.72309													1155.74	0.97926	0.9228	0.83995
3838.51	0.93144	0.94858	0.99954					1162.17	1.03309	0.77239	0.72576													1162.17	0.97927	0.92335	0.8412
3865.24	0.93219	0.94934	0.99955					1168.64	1.03321	0.77482	0.72842													1168.64	0.97928	0.9239	0.84243
3892.15	0.93292	0.95008	0.99956					1175.15	1.03333	0.77724	0.73107													1175.15	0.97929	0.92444	0.84365
3919.25	0.93365	0.95081	0.99956					1181.69	1.03345	0.77964	0.7337													1181.69	0.97931	0.92497	0.84486
3946.54	0.93436	0.95153	0.99957					1188.26	1.03357	0.78203	0.73632													1188.26	0.97932	0.92549	0.84606
3974.01	0.93508	0.95224	0.99958					1194.88	1.03368	0.7844	0.73893													1194.88	0.97933	0.926	0.84725
4001.68	0.93578	0.95294	0.99959					1201.53	1.03379	0.78676	0.74152													1201.53	0.97934	0.92651	0.84842
4029.54	0.93648	0.95364	0.99959					1208.22	1.0339	0.7891	0.74411													1208.22	0.97935	0.92701	0.84959
4057.6	0.93717	0.95432	0.9996					1214.94	1.03401	0.79142	0.74667													1214.94	0.97937	0.9275	0.85075
4085.85	0.93785	0.95499	0.99961					1221.7	1.03412	0.79373	0.74923													1221.7	0.97938	0.92799	0.85189
4114.3	0.93853	0.95565	0.99961					1228.5	1.03422	0.79603	0.75177													1228.5	0.97939	0.92847	0.85303
4142.95	0.9392	0.95631	0.99962					1235.34	1.03432	0.7983	0.75429													1235.34	0.9794	0.92894	0.85415
4171.79	0.93986	0.95695	0.99963					1242.22	1.03442	0.80057	0.75681													1242.22	0.97941	0.92941	0.85527
4200.84	0.94052	0.95759	0.99963					1249.13	1.03452	0.80281	0.7593													1249.13	0.97942	0.92986	0.85637
4230.09	0.94117	0.95821	0.99964					1256.09	1.03462	0.80504	0.76179													1256.09	0.97943	0.93032	0.85747
4259.54	0.94181	0.95883	0.99965					1263.08	1.03471	0.80726	0.76426													1263.08	0.97944	0.93076	0.85855
4289.19	0.94245	0.95944	0.99965					1270.11	1.03481	0.80945	0.76672													1270.11	0.97945	0.9312	0.85962
4319.06	0.94308	0.96004	0.99966					1277.18	1.0349	0.81164	0.76916													1277.18	0.97946	0.93163	0.86069
4349.13	0.9437	0.96063	0.99967					1284.29	1.03499	0.8138	0.77159													1284.29	0.97947	0.93206	0.86174
4379.41	0.94432	0.96122	0.99967					1291.44	1.03508	0.81595	0.774													1291.44	0.97948	0.93248	0.86279
4409.9	0.94493	0.96179	0.99968					1298.62	1.03517	0.81809	0.7764													1298.62	0.97949	0.93289	0.86382
4440.61	0.94553	0.96236	0.99968					1305.85	1.03525	0.82021	0.77879													1305.85	0.9795	0.9333	0.86484
4471.52	0.94613	0.96292	0.99969					1313.12	1.03534	0.82231	0.78116													1313.12	0.97951	0.9337	0.86586
4502.66	0.94672	0.96347	0.99969					1320.43	1.03542	0.8244	0.78351													1320.43	0.97951	0.9341	0.86686
4534.01	0.94731	0.96401	0.9997					1327.78	1.0355	0.82647	0.78586													1327.78	0.97952	0.93449	0.86786
4565.58	0.94789	0.96454	0.99971					1335.17	1.03558	0.82853	0.78818													1335.17	0.97953	0.93487	0.86884
4597.36	0.94846	0.96507	0.99971					1342.6	1.03566	0.83057	0.7905													1342.6	0.97954	0.93525	0.86982
4629.37	0.94903	0.96559	0.99972					1350.07	1.03574	0.83259	0.7928													1350.07	0.97955	0.93562	0.87079
4661.61	0.94959	0.9661	0.99972					1357.59	1.03581	0.8346	0.79508													1357.59	0.97956	0.93599	0.87174
4694.06	0.95014	0.96661	0.99973					1365.15	1.03589	0.8366	0.79735													1365.15	0.97956	0.93635	0.87269
4726.74	0.95069	0.96711	0.99973					1372.74	1.03596	0.83857	0.7996													1372.74	0.97957	0.93671	0.87363
4759.66	0.95124	0.9676	0.99974					1380.39	1.03603	0.84054	0.80184													1380.39	0.97958	0.93706	0.87456
4792.79	0.95178	0.96808	0.99974					1388.07	1.0361	0.84248	0.80407													1388.07	0.97959	0.93741	0.87548
4826.16	0.95231	0.96856	0.99974					1395.8	1.03617	0.84441	0.80628													1395.8	0.97959	0.93775	0.87639
4859.77	0.95284	0.96903	0.99975					1403.56	1.03624	0.84633	0.80848													1403.56	0.9796	0.93808	0.8773
4893.6	0.95336	0.96949	0.99975					1411.38	1.03631	0.84823	0.81066													1411.38	0.97961	0.93842	0.87819
4927.67	0.95387	0.96995	0.99976					1419.23	1.03637	0.85011	0.81282													1419.23	0.97961	0.93874	0.87908
4961.98	0.95439	0.9704	0.99976					1427.13	1.03644	0.85198	0.81497													1427.13	0.97962	0.93906	0.87995
4996.53	0.95489	0.97084	0.99977					1435.08	1.0365	0.85383	0.81711													1435.08	0.97963	0.93938	0.88082
5031.32	0.95539	0.97128	0.99977					1443.06	1.03656	0.85567	0.81923													1443.06	0.97963	0.93969	0.88168
5066.35	0.95589	0.97171	0.99977					1451.1	1.03662	0.8575	0.82134													1451.1	0.97964	0.94	0.88253
5101.63	0.95637	0.97213	0.99978					1459.17	1.03668	0.8593	0.82343													1459.17	0.97965	0.9403	0.88338
5137.15	0.95686	0.97255	0.99978					1467.3	1.03674	0.8611	0.82551													1467.3	0.97965	0.9406	0.88421
5172.91	0.95734	0.97296	0.99979					1475.46	1.0368	0.86287	0.82757													1475.46	0.97966	0.9409	0.88504
5208.93	0.95781	0.97337	0.99979					1483.68	1.03686	0.86463	0.82962													1483.68	0.97967	0.94119	0.88585
5245.2	0.95828	0.97377	0.99979					1491.93	1.03691	0.86638	0.83165													1491.93	0.97967	0.94147	0.88666
5281.72	0.95875	0.97416	0.9998					1500.24	1.03697	0.86811	0.83367													1500.24	0.97968	0.94175	0.88746
5318.49	0.9592	0.97455	0.9998					1508.59	1.03702	0.86983	0.83567													1508.59	0.97968	0.94203	0.88826
5355.52	0.95966	0.97493	0.9998					1516.99	1.03707	0.87153	0.83766													1516.99	0.97969	0.9423	0.88904
5392.81	0.96011	0.97531	0.99981					1525.43	1.03713	0.87322	0.83964													1525.43	0.97969	0.94257	0.88982
5430.36	0.96055	0.97568	0.99981					1533.92	1.03718	0.87489	0.8416													1533.92	0.9797	0.94284	0.89059
5468.17	0.96099	0.97604	0.99981					1542.46	1.03723	0.87655	0.84354													1542.46	0.9797	0.9431	0.89135
5506.24	0.96143	0.97641	0.99982					1551.04	1.03728	0.87819	0.84547													1551.04	0.97971	0.94335	0.8921
5544.58	0.96186	0.97676	0.99982					1559.68	1.03732	0.87982	0.84739													1559.68	0.97971	0.94361	0.89285
5583.18	0.96228	0.97711	0.99982					1568.36	1.03737	0.88144	0.84929													1568.36	0.97972	0.94386	0.89359
5622.05	0.9627	0.97746	0.99983					1577.09	1.03742	0.88304	0.85117													1577.09	0.97972	0.9441	0.89432
5661.2	0.96312	0.9778	0.99983					1585.87	1.03746	0.88462	0.85305													1585.87	0.97973	0.94434	0.89504
5700.61	0.96353	0.97813	0.99983					1594.69	1.03751	0.88619	0.8549													1594.69	0.97973	0.94458	0.89576
5740.3	0.96394	0.97846	0.99984					1603.57	1.03755	0.88775	0.85675													1603.57	0.97974	0.94482	0.89647
5780.27	0.96434	0.97878	0.99984					1612.5	1.0376	0.88929	0.85857													1612.5	0.97974	0.94505	0.89717
5820.52	0.96474	0.9791	0.99984					1621.47	1.03764	0.89082	0.86039													1621.47	0.97975	0.94527	0.89787
5861.04	0.96514	0.97942	0.99985					1630.5	1.03768	0.89233	0.86219													1630.5	0.97975	0.9455	0.89855
5901.85	0.96553	0.97973	0.99985					1639.57	1.03772	0.89384	0.86397													1639.57	0.97976	0.94572	0.89923
5942.94	0.96592	0.98004	0.99985					1648.7	1.03776	0.89532	0.86574													1648.7	0.97976	0.94594	0.89991
5984.32	0.9663	0.98034	0.99985					1657.88	1.0378	0.89679	0.8675													1657.88	0.97977	0.94615	0.90057
6025.99	0.96668	0.98064	0.99986					1667.1	1.03784	0.89825	0.86924													1667.1	0.97977	0.94636	0.90123
6067.94	0.96705	0.98093	0.99986					1676.38	1.03788	0.8997	0.87097													1676.38	0.97977	0.94657	0.90189
6110.19	0.96742	0.98122	0.99986					1685.71	1.03792	0.90113	0.87269													1685.71	0.97978	0.94678	0.90253
6152.73	0.96778	0.9815	0.99986					1695.1	1.03796	0.90255	0.87439													1695.1	0.97978	0.94698	0.90317
6195.57	0.96815	0.98178	0.99987					1704.53	1.03799	0.90395	0.87607													1704.53	0.97979	0.94718	0.9038
6238.71	0.9685	0.98206	0.99987					1714.02	1.03803	0.90535	0.87774													1714.02	0.97979	0.94737	0.90443
6282.15	0.96886	0.98233	0.99987					1723.56	1.03806	0.90672	0.8794													1723.56	0.97979	0.94756	0.90505
6325.89	0.96921	0.9826	0.99987					1733.15	1.0381	0.90809	0.88105													1733.15	0.9798	0.94775	0.90566
6369.93	0.96956	0.98286	0.99988					1742.8	1.03813	0.90944	0.88268													1742.8	0.9798	0.94794	0.90627
6414.28	0.9699	0.98312	0.99988					1752.5	1.03816	0.91078	0.88429													1752.5	0.9798	0.94813	0.90687
6458.94	0.97024	0.98338	0.99988					1762.26	1.0382	0.91211	0.8859													1762.26	0.97981	0.94831	0.90746
6503.91	0.97057	0.98363	0.99988					1772.07	1.03823	0.91342	0.88748													1772.07	0.97981	0.94849	0.90805
6549.19	0.9709	0.98388	0.99988					1781.93	1.03826	0.91472	0.88906													1781.93	0.97981	0.94866	0.90863
6594.79	0.97123	0.98412	0.99989					1791.85	1.03829	0.91601	0.89062													1791.85	0.97982	0.94883	0.9092
6640.71	0.97156	0.98436	0.99989					1801.82	1.03832	0.91728	0.89217													1801.82	0.97982	0.94901	0.90977
6686.95	0.97188	0.9846	0.99989					1811.85	1.03835	0.91854	0.89371													1811.85	0.97982	0.94917	0.91034
6733.5	0.97219	0.98483	0.99989					1821.94	1.03838	0.91979	0.89523													1821.94	0.97983	0.94934	0.91089
6780.39	0.97251	0.98506	0.99989					1832.08	1.03841	0.92103	0.89674													1832.08	0.97983	0.9495	0.91144
6827.6	0.97282	0.98529	0.9999					1842.27	1.03844	0.92226	0.89823													1842.27	0.97983	0.94966	0.91199
6875.13	0.97312	0.98551	0.9999					1852.53	1.03847	0.92347	0.89971													1852.53	0.97984	0.94982	0.91253
6923	0.97343	0.98573	0.9999					1862.84	1.03849	0.92467	0.90118													1862.84	0.97984	0.94998	0.91306
6971.2	0.97373	0.98595	0.9999					1873.21	1.03852	0.92586	0.90264													1873.21	0.97984	0.95013	0.91359
7019.74	0.97402	0.98616	0.9999					1883.64	1.03855	0.92704	0.90408													1883.64	0.97984	0.95028	0.91411
7068.62	0.97432	0.98637	0.9999					1894.12	1.03857	0.9282	0.90551													1894.12	0.97985	0.95043	0.91463
7117.83	0.97461	0.98658	0.99991					1904.66	1.0386	0.92936	0.90693													1904.66	0.97985	0.95058	0.91514
7167.39	0.9749	0.98679	0.99991					1915.26	1.03862	0.9305	0.90833													1915.26	0.97985	0.95072	0.91565
7217.29	0.97518	0.98699	0.99991					1925.93	1.03865	0.93163	0.90973													1925.93	0.97985	0.95086	0.91615
7267.54	0.97546	0.98719	0.99991					1936.65	1.03867	0.93275	0.91111													1936.65	0.97986	0.951	0.91664
7318.14	0.97574	0.98738	0.99991					1947.42	1.03869	0.93386	0.91247													1947.42	0.97986	0.95114	0.91713
7369.1	0.97601	0.98757	0.99991					1958.26	1.03872	0.93495	0.91383													1958.26	0.97986	0.95128	0.91762
7420.4	0.97628	0.98776	0.99992					1969.16	1.03874	0.93604	0.91517													1969.16	0.97986	0.95141	0.91809
7472.07	0.97655	0.98795	0.99992					1980.13	1.03876	0.93711	0.9165													1980.13	0.97987	0.95154	0.91857
7524.09	0.97682	0.98813	0.99992					1991.15	1.03879	0.93817	0.91782													1991.15	0.97987	0.95167	0.91904
7576.48	0.97708	0.98831	0.99992					2002.23	1.03881	0.93922	0.91912													2002.23	0.97987	0.9518	0.9195
7629.23	0.97734	0.98849	0.99992					2013.37	1.03883	0.94027	0.92041													2013.37	0.97987	0.95193	0.91996
7682.35	0.9776	0.98867	0.99992					2024.58	1.03885	0.9413	0.92169													2024.58	0.97988	0.95205	0.92041
7735.84	0.97785	0.98884	0.99992					2035.85	1.03887	0.94231	0.92296													2035.85	0.97988	0.95217	0.92086
7789.7	0.9781	0.98901	0.99993					2047.18	1.03889	0.94332	0.92422													2047.18	0.97988	0.95229	0.92131
7843.94	0.97835	0.98918	0.99993					2058.58	1.03891	0.94432	0.92546													2058.58	0.97988	0.95241	0.92175
7898.55	0.9786	0.98934	0.99993					2070.04	1.03893	0.94531	0.9267													2070.04	0.97988	0.95253	0.92218
7953.54	0.97884	0.9895	0.99993					2081.56	1.03895	0.94629	0.92792													2081.56	0.97989	0.95264	0.92261
8008.92	0.97908	0.98966	0.99993					2093.14	1.03897	0.94725	0.92913													2093.14	0.97989	0.95275	0.92303
8064.68	0.97932	0.98982	0.99993					2104.8	1.03898	0.94821	0.93033													2104.8	0.97989	0.95286	0.92345
8120.83	0.97955	0.98998	0.99993					2116.51	1.039	0.94916	0.93152													2116.51	0.97989	0.95297	0.92387
8177.38	0.97979	0.99013	0.99993					2128.29	1.03902	0.95009	0.93269													2128.29	0.97989	0.95308	0.92428
8234.31	0.98002	0.99028	0.99994					2140.14	1.03904	0.95102	0.93386													2140.14	0.9799	0.95319	0.92469
8291.64	0.98024	0.99043	0.99994					2152.05	1.03906	0.95194	0.93501													2152.05	0.9799	0.95329	0.92509
8349.37	0.98047	0.99058	0.99994					2164.03	1.03907	0.95284	0.93615													2164.03	0.9799	0.9534	0.92549
8407.51	0.98069	0.99072	0.99994					2176.07	1.03909	0.95374	0.93728													2176.07	0.9799	0.9535	0.92588
8466.04	0.98091	0.99086	0.99994					2188.19	1.0391	0.95463	0.9384													2188.19	0.9799	0.9536	0.92627
8524.99	0.98113	0.991	0.99994					2200.37	1.03912	0.95551	0.93951													2200.37	0.97991	0.9537	0.92666
8584.34	0.98134	0.99114	0.99994					2212.61	1.03914	0.95638	0.94061													2212.61	0.97991	0.95379	0.92704
8644.11	0.98156	0.99127	0.99994					2224.93	1.03915	0.95723	0.9417													2224.93	0.97991	0.95389	0.92741
8704.3	0.98177	0.99141	0.99994					2237.31	1.03917	0.95808	0.94277													2237.31	0.97991	0.95398	0.92778
8764.9	0.98197	0.99154	0.99995					2249.77	1.03918	0.95893	0.94384													2249.77	0.97991	0.95407	0.92815
8825.93	0.98218	0.99167	0.99995					2262.29	1.0392	0.95976	0.9449													2262.29	0.97991	0.95417	0.92852
8887.38	0.98238	0.9918	0.99995					2274.88	1.03921	0.96058	0.94594													2274.88	0.97991	0.95426	0.92888
8949.26	0.98258	0.99192	0.99995					2287.54	1.03922	0.96139	0.94698													2287.54	0.97992	0.95434	0.92923
9011.57	0.98278	0.99204	0.99995					2300.28	1.03924	0.9622	0.948													2300.28	0.97992	0.95443	0.92959
9074.31	0.98298	0.99217	0.99995					2313.08	1.03925	0.96299	0.94902													2313.08	0.97992	0.95452	0.92993
9137.49	0.98317	0.99229	0.99995					2325.96	1.03927	0.96378	0.95002													2325.96	0.97992	0.9546	0.93028
9201.11	0.98336	0.9924	0.99995					2338.9	1.03928	0.96456	0.95102													2338.9	0.97992	0.95468	0.93062
9265.17	0.98355	0.99252	0.99995					2351.92	1.03929	0.96533	0.952													2351.92	0.97992	0.95477	0.93096
9329.68	0.98374	0.99263	0.99995					2365.01	1.0393	0.96609	0.95297													2365.01	0.97992	0.95485	0.93129
9394.64	0.98393	0.99275	0.99995					2378.18	1.03932	0.96685	0.95394													2378.18	0.97993	0.95493	0.93162
9460.05	0.98411	0.99286	0.99995					2391.41	1.03933	0.96759	0.95489													2391.41	0.97993	0.955	0.93194
9525.92	0.98429	0.99297	0.99996					2404.73	1.03934	0.96833	0.95584													2404.73	0.97993	0.95508	0.93227
9592.24	0.98447	0.99308	0.99996					2418.11	1.03935	0.96906	0.95677													2418.11	0.97993	0.95516	0.93258
9659.03	0.98465	0.99318	0.99996					2431.57	1.03936	0.96978	0.9577													2431.57	0.97993	0.95523	0.9329
9726.28	0.98482	0.99329	0.99996					2445.1	1.03938	0.97049	0.95862													2445.1	0.97993	0.9553	0.93321
9794	0.985	0.99339	0.99996					2458.71	1.03939	0.9712	0.95952													2458.71	0.97993	0.95538	0.93352
9862.19	0.98517	0.99349	0.99996					2472.4	1.0394	0.97189	0.96042													2472.4	0.97993	0.95545	0.93382
9930.86	0.98534	0.99359	0.99996					2486.16	1.03941	0.97258	0.96131													2486.16	0.97994	0.95552	0.93412
10000	0.98551	0.99369	0.99996																					2500	0.97994	0.95559	0.93442

## Sheet: Fig. 2F
Apparent dissociation constants (KD,app) in nM calculated from MST experiments
	cMYC			ILPR			BCL2			hTeloC			C7T3
	pH 6.4	pH 7.0	pH 8.0	pH 6.4	pH 7.0	pH 8.0	pH 6.4	pH 7.0	pH 8.0	pH 6.4	pH 7.0	pH 8.0	pH 6.4	pH 7.0	pH 8.0
Rep 1	195	1044	812	247.5	717	721	99.95	482.9	533.01	122.64	368.31	466.78	57.83	74.87	265.66
Rep 2	169	976	978	283.6	783	812	123.82	512.2	489.7	102.56	432	328.76	63.36	63.47	244.54
Rep 3	178	958	983	219.6	766	793	130.72	472.8	477.98	162	399	378.98	52.89	61.96	233.5
Average	180.667	992.667	924.333	250.233	755.333	775.333	118.163	489.3	500.23	129.067	399.77	391.507	58.0267	66.7667	247.9
p-value compared to pH 6.4		0.000610654	0.00717724		0.00195767	0.00301245		0.00154661	0.00461909		0.0116486	0.0234777		0.215798	0.00222923
p-value compared to pH 7.0			0.492796			0.130161			0.656876			0.900655			0.000939907

## Sheet: Fig. 2G
Competitive EMSA
	% of iMfs-PCBP1 complexes displaced					4PL fitting values
C-RNA concentration (nM)	pH 6.4	pH 8.0	pH 6.4_error	pH 8.0_error	C-RNA concentration (nM)	pH 6.4	pH 8.0
0	0	0	0	0	0	0.973734	3.86713
1	1.14259	1.95639	0.33	0.33	0.15	0.973734	3.86713
2.5	1.58627	10.9525	0.65	2.4	0.3	0.973735	3.86714
5	1.7959	30.2777	0.48	7.29	0.45	0.973736	3.86722
7.5	5.19631	77.173	1.45	12.24	0.6	0.97374	3.86754
10	16.4208	93.8267	4.4	9.876	0.75	0.973754	3.8685
15	40.9465	95.7702	8.76	6.98	0.9	0.973788	3.87079
					1.05	0.973857	3.87553
					1.2	0.973985	3.88439
					1.35	0.974206	3.89969
					1.5	0.974566	3.92457
					1.65	0.975122	3.96312
Competitive EMSA gels at pH 6.4 (left) and pH 8.0 (right)					1.8	0.975949	4.02049
					1.95	0.97714	4.10304
					2.1	0.978805	4.21847
					2.25	0.981081	4.37592
					2.4	0.984126	4.58604
					2.55	0.988127	4.86102
					2.7	0.9933	5.21459
					2.85	0.999894	5.66188
					3	1.00819	6.21928
					3.15	1.01851	6.90409
					3.3	1.03121	7.7341
					3.45	1.0467	8.72704
					3.6	1.06542	9.89983
					3.75	1.08786	11.2677
					3.9	1.11456	12.8435
					4.05	1.14611	14.6364
					4.2	1.18317	16.651
					4.35	1.22641	18.887
					4.5	1.2766	21.3378
					4.65	1.33454	23.9909
					4.8	1.40109	26.8276
					4.95	1.47717	29.8237
					5.1	1.56375	32.9502
					5.25	1.66184	36.1743
					5.4	1.77252	39.4613
					5.55	1.89691	42.7756
					5.7	2.03615	46.0825
					5.85	2.19144	49.3495
					6	2.364	52.5471
					6.15	2.55507	55.6498
					6.3	2.76589	58.6365
					6.45	2.99772	61.4908
					6.6	3.25179	64.2006
					6.75	3.52932	66.7581
					6.9	3.83147	69.1592
					7.05	4.15936	71.4031
					7.2	4.51404	73.4915
					7.35	4.89645	75.4285
					7.5	5.30746	77.2196
					7.65	5.74778	78.8715
					7.8	6.218	80.3918
					7.95	6.71854	81.7885
					8.1	7.24965	83.0698
					8.25	7.81141	84.244
					8.4	8.40367	85.319
					8.55	9.02609	86.3025
					8.7	9.67812	87.2021
					8.85	10.359	88.0246
					9	11.0676	88.7766
					9.15	11.8029	89.4641
					9.3	12.5633	90.0929
					9.45	13.3473	90.668
					9.6	14.1531	91.1942
					9.75	14.9785	91.676
					9.9	15.8217	92.1173
					10.05	16.6801	92.5216
					10.2	17.5517	92.8925
					10.35	18.4338	93.2327
					10.5	19.3241	93.5451
					10.65	20.22	93.8322
					10.8	21.1191	94.0962
					10.95	22.019	94.3391
					11.1	22.9172	94.5627
					11.25	23.8114	94.7689
					11.4	24.6995	94.959
					11.55	25.5793	95.1345
					11.7	26.449	95.2966
					11.85	27.3067	95.4465
					12	28.1507	95.5852
					12.15	28.9797	95.7135
					12.3	29.7921	95.8325
					12.45	30.5869	95.9428
					12.6	31.3631	96.0452
					12.75	32.1198	96.1403
					12.9	32.8564	96.2286
					13.05	33.5722	96.3108
					13.2	34.2668	96.3873
					13.35	34.9401	96.4586
					13.5	35.5917	96.525
					13.65	36.2217	96.5869
					13.8	36.8301	96.6447
					13.95	37.417	96.6987
					14.1	37.9826	96.7492
					14.25	38.5273	96.7964
					14.4	39.0513	96.8406
					14.55	39.5551	96.882
					14.7	40.039	96.9207
					14.85	40.5037	96.9571
					15	40.9495	96.9912
