# Supplementary material for: Mechanistic insights into PCBP1-driven unfolding of selected i-motif DNA at G1/S checkpoint
Source: Nat Commun. 2026 Feb 2;17:1149. doi: 10.1038/s41467-026-68822-5 (PMC12865031; doi:10.1038/s41467-026-68822-5)
Supplement: Supplementary file 15 — Source data [file 41467_2026_68822_MOESM15_ESM.zip › Source data/Source data_Main figures/Source data_Fig. 3.xlsx]

## Sheet: Fig. 3A
1H NMR spectra of cMYC i-motif upon PCBP1 titrations
cMYC + 0 µM PCBP1			cMYC + 1.25 µM PCBP1			cMYC + 2.5 µM PCBP1			cMYC + 5 µM PCBP1
Chemical shift (ppm)	Intensity		Chemical shift (ppm)	Intensity		Chemical shift (ppm)	Intensity		Chemical shift (ppm)	Intensity
-10.1964	5770.75		-10.3054	35753		-10.3054	6371.75		-10.3054	33019
-10.1962	5763.62		-10.3052	35748		-10.3052	6388.25		-10.3052	33046
-10.196	5755.25		-10.305	35742		-10.305	6405		-10.305	33074
-10.1957	5745.5		-10.3047	35737		-10.3047	6421.25		-10.3047	33102
-10.1955	5734.38		-10.3045	35732		-10.3045	6437.75		-10.3045	33131
-10.1953	5721.62		-10.3043	35727		-10.3043	6453.75		-10.3043	33161
-10.195	5707.25		-10.304	35723		-10.304	6469.75		-10.304	33191
-10.1948	5691.12		-10.3038	35718		-10.3038	6485.5		-10.3038	33223
-10.1946	5673.25		-10.3036	35713		-10.3036	6500.75		-10.3036	33255
-10.1944	5653.38		-10.3034	35709		-10.3034	6515.75		-10.3034	33288
-10.1941	5631.88		-10.3031	35705		-10.3031	6530.25		-10.3031	33322
-10.1939	5608.88		-10.3029	35700		-10.3029	6544		-10.3029	33357
-10.1937	5584.12		-10.3027	35696		-10.3027	6557.25		-10.3027	33392
-10.1934	5558.62		-10.3024	35692		-10.3024	6569.5		-10.3024	33428
-10.1932	5532.5		-10.3022	35687		-10.3022	6581		-10.3022	33464
-10.193	5506.25		-10.302	35683		-10.302	6591.5		-10.302	33501
-10.1928	5480.62		-10.3017	35678		-10.3017	6600.75		-10.3017	33538
-10.1925	5456.12		-10.3015	35673		-10.3015	6608.75		-10.3015	33575
-10.1923	5433.38		-10.3013	35668		-10.3013	6615.5		-10.3013	33612
-10.1921	5413		-10.3011	35663		-10.3011	6621		-10.3011	33650
-10.1918	5395.5		-10.3008	35657		-10.3008	6625		-10.3008	33688
-10.1916	5381.62		-10.3006	35650		-10.3006	6627.75		-10.3006	33726
-10.1914	5371.5		-10.3004	35642		-10.3004	6629		-10.3004	33765
-10.1912	5365.62		-10.3001	35634		-10.3001	6628.75		-10.3001	33804
-10.1909	5364.25		-10.2999	35624		-10.2999	6627.25		-10.2999	33844
-10.1907	5367.38		-10.2997	35613		-10.2997	6624.5		-10.2997	33884
-10.1905	5375		-10.2995	35601		-10.2995	6620.75		-10.2995	33925
-10.1902	5387.38		-10.2992	35587		-10.2992	6616.25		-10.2992	33967
-10.19	5404.25		-10.299	35572		-10.299	6611		-10.299	34009
-10.1898	5425.38		-10.2988	35555		-10.2988	6604.75		-10.2988	34051
-10.1895	5450.88		-10.2985	35537		-10.2985	6598.5		-10.2985	34094
-10.1893	5480.5		-10.2983	35518		-10.2983	6591.75		-10.2983	34137
-10.1891	5514		-10.2981	35497		-10.2981	6585.5		-10.2981	34180
-10.1889	5551.25		-10.2979	35476		-10.2979	6579.5		-10.2979	34223
-10.1886	5592.12		-10.2976	35453		-10.2976	6574		-10.2976	34265
-10.1884	5636.12		-10.2974	35430		-10.2974	6569.25		-10.2974	34307
-10.1882	5683.25		-10.2972	35407		-10.2972	6565.25		-10.2972	34348
-10.1879	5733.25		-10.2969	35383		-10.2969	6562.25		-10.2969	34389
-10.1877	5785.62		-10.2967	35360		-10.2967	6560.25		-10.2967	34429
-10.1875	5840		-10.2965	35336		-10.2965	6559.5		-10.2965	34467
-10.1873	5896		-10.2963	35313		-10.2963	6559.75		-10.2963	34505
-10.187	5953.12		-10.296	35289		-10.296	6560.75		-10.296	34541
-10.1868	6010.75		-10.2958	35267		-10.2958	6562.75		-10.2958	34576
-10.1866	6068.25		-10.2956	35245		-10.2956	6565.5		-10.2956	34609
-10.1863	6125		-10.2953	35223		-10.2953	6568.75		-10.2953	34641
-10.1861	6180.12		-10.2951	35202		-10.2951	6572.5		-10.2951	34672
-10.1859	6233.12		-10.2949	35181		-10.2949	6576.75		-10.2949	34701
-10.1857	6283.38		-10.2947	35161		-10.2947	6581.25		-10.2947	34729
-10.1854	6330.25		-10.2944	35141		-10.2944	6586		-10.2944	34756
-10.1852	6373.38		-10.2942	35122		-10.2942	6590.75		-10.2942	34781
-10.185	6412.12		-10.294	35103		-10.294	6595.75		-10.294	34806
-10.1847	6446.38		-10.2937	35085		-10.2937	6601		-10.2937	34829
-10.1845	6476		-10.2935	35067		-10.2935	6605.75		-10.2935	34852
-10.1843	6500.75		-10.2933	35050		-10.2933	6611		-10.2933	34873
-10.1841	6520.88		-10.293	35034		-10.293	6616.25		-10.293	34894
-10.1838	6536.12		-10.2928	35018		-10.2928	6621.5		-10.2928	34914
-10.1836	6547.25		-10.2926	35003		-10.2926	6626.75		-10.2926	34933
-10.1834	6554		-10.2924	34990		-10.2924	6632		-10.2924	34952
-10.1831	6557		-10.2921	34977		-10.2921	6637.5		-10.2921	34971
-10.1829	6556.62		-10.2919	34965		-10.2919	6643.25		-10.2919	34989
-10.1827	6553.38		-10.2917	34954		-10.2917	6649		-10.2917	35007
-10.1825	6547.5		-10.2914	34944		-10.2914	6655		-10.2914	35024
-10.1822	6539.75		-10.2912	34936		-10.2912	6661		-10.2912	35041
-10.182	6530.62		-10.291	34928		-10.291	6667		-10.291	35058
-10.1818	6520.5		-10.2908	34921		-10.2908	6673.5		-10.2908	35075
-10.1815	6509.75		-10.2905	34915		-10.2905	6680		-10.2905	35091
-10.1813	6498.88		-10.2903	34910		-10.2903	6686.75		-10.2903	35108
-10.1811	6488.25		-10.2901	34905		-10.2901	6693.75		-10.2901	35124
-10.1808	6478.12		-10.2898	34900		-10.2898	6701		-10.2898	35140
-10.1806	6468.62		-10.2896	34895		-10.2896	6708.25		-10.2896	35156
-10.1804	6460		-10.2894	34890		-10.2894	6715.5		-10.2894	35172
-10.1802	6452.25		-10.2892	34884		-10.2892	6723.25		-10.2892	35188
-10.1799	6445.5		-10.2889	34878		-10.2889	6731		-10.2889	35204
-10.1797	6439.75		-10.2887	34871		-10.2887	6739		-10.2887	35220
-10.1795	6435		-10.2885	34863		-10.2885	6747.25		-10.2885	35236
-10.1792	6431.25		-10.2882	34855		-10.2882	6756		-10.2882	35253
-10.179	6428.75		-10.288	34846		-10.288	6765		-10.288	35270
-10.1788	6427.38		-10.2878	34837		-10.2878	6774.5		-10.2878	35287
-10.1786	6427.38		-10.2876	34826		-10.2876	6784.75		-10.2876	35305
-10.1783	6428.75		-10.2873	34815		-10.2873	6795.75		-10.2873	35324
-10.1781	6431.75		-10.2871	34803		-10.2871	6808		-10.2871	35343
-10.1779	6436.38		-10.2869	34791		-10.2869	6820.75		-10.2869	35364
-10.1776	6443		-10.2866	34778		-10.2866	6834.5		-10.2866	35385
-10.1774	6451.75		-10.2864	34765		-10.2864	6849.5		-10.2864	35408
-10.1772	6462.5		-10.2862	34751		-10.2862	6865.25		-10.2862	35431
-10.177	6475.62		-10.286	34737		-10.286	6882.25		-10.286	35455
-10.1767	6490.88		-10.2857	34722		-10.2857	6900.25		-10.2857	35481
-10.1765	6508.62		-10.2855	34707		-10.2855	6919		-10.2855	35507
-10.1763	6528.62		-10.2853	34692		-10.2853	6938.5		-10.2853	35535
-10.176	6550.88		-10.285	34676		-10.285	6959		-10.285	35563
-10.1758	6575.25		-10.2848	34660		-10.2848	6979.75		-10.2848	35592
-10.1756	6601.62		-10.2846	34644		-10.2846	7000.75		-10.2846	35623
-10.1754	6629.75		-10.2844	34628		-10.2844	7022		-10.2844	35654
-10.1751	6659.62		-10.2841	34612		-10.2841	7043.5		-10.2841	35686
-10.1749	6690.88		-10.2839	34596		-10.2839	7064.75		-10.2839	35719
-10.1747	6723.25		-10.2837	34581		-10.2837	7085.5		-10.2837	35752
-10.1744	6756.38		-10.2834	34565		-10.2834	7105.75		-10.2834	35787
-10.1742	6790.12		-10.2832	34549		-10.2832	7125.25		-10.2832	35823
-10.174	6824.12		-10.283	34534		-10.283	7144		-10.283	35860
-10.1738	6858		-10.2827	34519		-10.2827	7161.75		-10.2827	35898
-10.1735	6891.5		-10.2825	34503		-10.2825	7178.5		-10.2825	35938
-10.1733	6924.38		-10.2823	34488		-10.2823	7194		-10.2823	35978
-10.1731	6956.25		-10.2821	34472		-10.2821	7208.75		-10.2821	36019
-10.1728	6986.88		-10.2818	34455		-10.2818	7222		-10.2818	36062
-10.1726	7016.25		-10.2816	34438		-10.2816	7234		-10.2816	36106
-10.1724	7043.88		-10.2814	34420		-10.2814	7245.5		-10.2814	36150
-10.1721	7070		-10.2811	34400		-10.2811	7255.5		-10.2811	36196
-10.1719	7094.25		-10.2809	34379		-10.2809	7264.75		-10.2809	36242
-10.1717	7116.62		-10.2807	34356		-10.2807	7273.5		-10.2807	36289
-10.1715	7137.25		-10.2805	34332		-10.2805	7281.5		-10.2805	36336
-10.1712	7156		-10.2802	34306		-10.2802	7289		-10.2802	36383
-10.171	7173.12		-10.28	34279		-10.28	7295.75		-10.28	36430
-10.1708	7188.38		-10.2798	34250		-10.2798	7302.25		-10.2798	36477
-10.1705	7202.12		-10.2795	34219		-10.2795	7308.75		-10.2795	36523
-10.1703	7214.25		-10.2793	34187		-10.2793	7315		-10.2793	36569
-10.1701	7224.88		-10.2791	34154		-10.2791	7321		-10.2791	36614
-10.1699	7234		-10.2789	34119		-10.2789	7327		-10.2789	36659
-10.1696	7241.75		-10.2786	34084		-10.2786	7333.25		-10.2786	36702
-10.1694	7248.25		-10.2784	34047		-10.2784	7339.75		-10.2784	36744
-10.1692	7253.25		-10.2782	34010		-10.2782	7346.5		-10.2782	36784
-10.1689	7256.88		-10.2779	33973		-10.2779	7353.25		-10.2779	36823
-10.1687	7259.12		-10.2777	33935		-10.2777	7360.5		-10.2777	36861
-10.1685	7260		-10.2775	33896		-10.2775	7368		-10.2775	36897
-10.1683	7259.5		-10.2773	33858		-10.2773	7375.75		-10.2773	36931
-10.168	7257.62		-10.277	33819		-10.277	7383.75		-10.277	36964
-10.1678	7254.38		-10.2768	33780		-10.2768	7391.75		-10.2768	36995
-10.1676	7249.75		-10.2766	33741		-10.2766	7400.25		-10.2766	37025
-10.1673	7244		-10.2763	33702		-10.2763	7408.75		-10.2763	37054
-10.1671	7237.12		-10.2761	33663		-10.2761	7417.25		-10.2761	37082
-10.1669	7229.25		-10.2759	33624		-10.2759	7425.5		-10.2759	37110
-10.1667	7220.62		-10.2757	33586		-10.2757	7434		-10.2757	37136
-10.1664	7211.12		-10.2754	33548		-10.2754	7442.25		-10.2754	37162
-10.1662	7201.25		-10.2752	33511		-10.2752	7450.5		-10.2752	37189
-10.166	7190.88		-10.275	33475		-10.275	7458.25		-10.275	37215
-10.1657	7180.25		-10.2747	33440		-10.2747	7466.25		-10.2747	37242
-10.1655	7169.25		-10.2745	33406		-10.2745	7473.75		-10.2745	37269
-10.1653	7158.12		-10.2743	33374		-10.2743	7481.25		-10.2743	37297
-10.1651	7146.75		-10.274	33342		-10.274	7488.75		-10.274	37325
-10.1648	7135		-10.2738	33313		-10.2738	7496		-10.2738	37355
-10.1646	7123		-10.2736	33285		-10.2736	7503.5		-10.2736	37385
-10.1644	7110.75		-10.2734	33258		-10.2734	7511		-10.2734	37416
-10.1641	7097.88		-10.2731	33233		-10.2731	7518.5		-10.2731	37448
-10.1639	7084.5		-10.2729	33210		-10.2729	7526.25		-10.2729	37481
-10.1637	7070.5		-10.2727	33188		-10.2727	7534		-10.2727	37515
-10.1634	7056		-10.2724	33167		-10.2724	7542.5		-10.2724	37549
-10.1632	7040.88		-10.2722	33148		-10.2722	7551		-10.2722	37584
-10.163	7025.38		-10.272	33129		-10.272	7560.25		-10.272	37619
-10.1628	7009.62		-10.2718	33112		-10.2718	7570		-10.2718	37655
-10.1625	6993.62		-10.2715	33094		-10.2715	7580		-10.2715	37691
-10.1623	6978		-10.2713	33077		-10.2713	7590.75		-10.2713	37727
-10.1621	6962.75		-10.2711	33059		-10.2711	7602		-10.2711	37764
-10.1618	6948.38		-10.2708	33041		-10.2708	7613.75		-10.2708	37800
-10.1616	6935.25		-10.2706	33023		-10.2706	7626		-10.2706	37836
-10.1614	6923.62		-10.2704	33003		-10.2704	7638.75		-10.2704	37872
-10.1612	6913.88		-10.2702	32982		-10.2702	7652		-10.2702	37907
-10.1609	6906.12		-10.2699	32959		-10.2699	7665.5		-10.2699	37943
-10.1607	6900.88		-10.2697	32936		-10.2697	7679		-10.2697	37978
-10.1605	6898		-10.2695	32910		-10.2695	7692.75		-10.2695	38012
-10.1602	6897.5		-10.2692	32882		-10.2692	7706		-10.2692	38047
-10.16	6899.5		-10.269	32853		-10.269	7719.25		-10.269	38080
-10.1598	6904		-10.2688	32822		-10.2688	7731.75		-10.2688	38114
-10.1596	6910.62		-10.2686	32790		-10.2686	7743.5		-10.2686	38147
-10.1593	6919.25		-10.2683	32756		-10.2683	7754.5		-10.2683	38181
-10.1591	6929.5		-10.2681	32720		-10.2681	7764.5		-10.2681	38214
-10.1589	6940.88		-10.2679	32684		-10.2679	7773.5		-10.2679	38247
-10.1586	6953.12		-10.2676	32646		-10.2676	7781		-10.2676	38280
-10.1584	6965.75		-10.2674	32608		-10.2674	7787.25		-10.2674	38313
-10.1582	6978.38		-10.2672	32569		-10.2672	7792.25		-10.2672	38346
-10.158	6990.5		-10.267	32530		-10.267	7796		-10.267	38380
-10.1577	7001.62		-10.2667	32492		-10.2667	7798.5		-10.2667	38414
-10.1575	7011.62		-10.2665	32455		-10.2665	7799.75		-10.2665	38449
-10.1573	7020.25		-10.2663	32418		-10.2663	7800		-10.2663	38484
-10.157	7027		-10.266	32382		-10.266	7799.25		-10.266	38519
-10.1568	7031.88		-10.2658	32349		-10.2658	7798		-10.2658	38555
-10.1566	7034.88		-10.2656	32316		-10.2656	7795.75		-10.2656	38591
-10.1564	7036		-10.2653	32286		-10.2653	7793.25		-10.2653	38628
-10.1561	7035.62		-10.2651	32258		-10.2651	7790.5		-10.2651	38665
-10.1559	7033.62		-10.2649	32232		-10.2649	7787.5		-10.2649	38702
-10.1557	7030.5		-10.2647	32207		-10.2647	7784.5		-10.2647	38740
-10.1554	7026.38		-10.2644	32185		-10.2644	7781.5		-10.2644	38777
-10.1552	7021.88		-10.2642	32164		-10.2642	7779		-10.2642	38814
-10.155	7017.12		-10.264	32145		-10.264	7777		-10.264	38851
-10.1547	7012.38		-10.2637	32128		-10.2637	7775.5		-10.2637	38888
-10.1545	7008.12		-10.2635	32112		-10.2635	7774.5		-10.2635	38925
-10.1543	7004.5		-10.2633	32097		-10.2633	7775		-10.2633	38962
-10.1541	7001.62		-10.2631	32083		-10.2631	7776		-10.2631	38998
-10.1538	7000		-10.2628	32069		-10.2628	7778.5		-10.2628	39034
-10.1536	6999.12		-10.2626	32057		-10.2626	7781.75		-10.2626	39070
-10.1534	6999.62		-10.2624	32045		-10.2624	7786.75		-10.2624	39105
-10.1531	7001.12		-10.2621	32033		-10.2621	7792.75		-10.2621	39140
-10.1529	7003.75		-10.2619	32023		-10.2619	7800.25		-10.2619	39175
-10.1527	7007.62		-10.2617	32012		-10.2617	7808.5		-10.2617	39209
-10.1525	7012.5		-10.2615	32002		-10.2615	7818.25		-10.2615	39243
-10.1522	7018.5		-10.2612	31993		-10.2612	7828.5		-10.2612	39277
-10.152	7025.62		-10.261	31984		-10.261	7839.75		-10.261	39310
-10.1518	7033.88		-10.2608	31976		-10.2608	7851.25		-10.2608	39342
-10.1515	7043		-10.2605	31968		-10.2605	7863.25		-10.2605	39374
-10.1513	7053.38		-10.2603	31962		-10.2603	7875.25		-10.2603	39406
-10.1511	7064.88		-10.2601	31956		-10.2601	7887		-10.2601	39436
-10.1509	7077.12		-10.2599	31950		-10.2599	7898.5		-10.2599	39466
-10.1506	7090.5		-10.2596	31946		-10.2596	7909.25		-10.2596	39495
-10.1504	7104.5		-10.2594	31943		-10.2594	7919.75		-10.2594	39523
-10.1502	7119.12		-10.2592	31940		-10.2592	7929		-10.2592	39550
-10.1499	7134.12		-10.2589	31938		-10.2589	7937.25		-10.2589	39575
-10.1497	7149.25		-10.2587	31937		-10.2587	7944.5		-10.2587	39600
-10.1495	7164.12		-10.2585	31937		-10.2585	7950.75		-10.2585	39623
-10.1493	7178.5		-10.2583	31937		-10.2583	7956		-10.2583	39646
-10.149	7192.12		-10.258	31938		-10.258	7959.75		-10.258	39667
-10.1488	7204.75		-10.2578	31939		-10.2578	7962.5		-10.2578	39687
-10.1486	7216		-10.2576	31940		-10.2576	7964.25		-10.2576	39706
-10.1483	7225.75		-10.2573	31942		-10.2573	7965		-10.2573	39724
-10.1481	7233.88		-10.2571	31944		-10.2571	7964.75		-10.2571	39741
-10.1479	7240.12		-10.2569	31947		-10.2569	7963.75		-10.2569	39757
-10.1477	7244.38		-10.2566	31949		-10.2566	7961.75		-10.2566	39772
-10.1474	7246.62		-10.2564	31952		-10.2564	7959		-10.2564	39786
-10.1472	7246.88		-10.2562	31955		-10.2562	7955.5		-10.2562	39800
-10.147	7244.88		-10.256	31958		-10.256	7952		-10.256	39814
-10.1467	7240.88		-10.2557	31961		-10.2557	7947.75		-10.2557	39827
-10.1465	7234.62		-10.2555	31964		-10.2555	7943.25		-10.2555	39840
-10.1463	7226.38		-10.2553	31968		-10.2553	7938.5		-10.2553	39854
-10.146	7215.75		-10.255	31972		-10.255	7933.75		-10.255	39867
-10.1458	7202.75		-10.2548	31977		-10.2548	7928.75		-10.2548	39881
-10.1456	7187.62		-10.2546	31982		-10.2546	7924		-10.2546	39895
-10.1454	7170		-10.2544	31989		-10.2544	7918.75		-10.2544	39910
-10.1451	7150.25		-10.2541	31997		-10.2541	7913.75		-10.2541	39925
-10.1449	7128		-10.2539	32006		-10.2539	7909		-10.2539	39941
-10.1447	7103.5		-10.2537	32017		-10.2537	7904.25		-10.2537	39957
-10.1444	7076.75		-10.2534	32029		-10.2534	7899.5		-10.2534	39974
-10.1442	7048		-10.2532	32044		-10.2532	7894.75		-10.2532	39992
-10.144	7017.5		-10.253	32060		-10.253	7890.5		-10.253	40010
-10.1438	6985.12		-10.2528	32078		-10.2528	7885.75		-10.2528	40028
-10.1435	6951.62		-10.2525	32098		-10.2525	7881.25		-10.2525	40047
-10.1433	6916.88		-10.2523	32120		-10.2523	7877		-10.2523	40065
-10.1431	6881.25		-10.2521	32143		-10.2521	7872.75		-10.2521	40084
-10.1428	6845.12		-10.2518	32167		-10.2518	7868.75		-10.2518	40103
-10.1426	6808.88		-10.2516	32191		-10.2516	7864.5		-10.2516	40122
-10.1424	6772.5		-10.2514	32216		-10.2514	7861		-10.2514	40141
-10.1422	6736.5		-10.2512	32241		-10.2512	7857.25		-10.2512	40159
-10.1419	6701.12		-10.2509	32266		-10.2509	7854.25		-10.2509	40178
-10.1417	6666.75		-10.2507	32289		-10.2507	7851.25		-10.2507	40196
-10.1415	6633.38		-10.2505	32312		-10.2505	7848.75		-10.2505	40215
-10.1412	6601.25		-10.2502	32332		-10.2502	7846.5		-10.2502	40233
-10.141	6570.88		-10.25	32351		-10.25	7844.5		-10.25	40252
-10.1408	6542.25		-10.2498	32367		-10.2498	7843		-10.2498	40270
-10.1406	6515.75		-10.2496	32381		-10.2496	7841.75		-10.2496	40289
-10.1403	6491.25		-10.2493	32392		-10.2493	7841		-10.2493	40308
-10.1401	6469		-10.2491	32400		-10.2491	7840.25		-10.2491	40327
-10.1399	6449.38		-10.2489	32406		-10.2489	7839.75		-10.2489	40347
-10.1396	6432		-10.2486	32408		-10.2486	7839.75		-10.2486	40367
-10.1394	6417.25		-10.2484	32408		-10.2484	7839.75		-10.2484	40387
-10.1392	6405.25		-10.2482	32405		-10.2482	7839.75		-10.2482	40408
-10.139	6395.5		-10.2479	32398		-10.2479	7840		-10.2479	40429
-10.1387	6388.12		-10.2477	32389		-10.2477	7840.25		-10.2477	40451
-10.1385	6383		-10.2475	32378		-10.2475	7840.5		-10.2475	40473
-10.1383	6379.88		-10.2473	32363		-10.2473	7841		-10.2473	40496
-10.138	6378.5		-10.247	32347		-10.247	7841.5		-10.247	40520
-10.1378	6378.62		-10.2468	32328		-10.2468	7842		-10.2468	40544
-10.1376	6379.62		-10.2466	32306		-10.2466	7842.5		-10.2466	40568
-10.1373	6381.38		-10.2463	32283		-10.2463	7843.5		-10.2463	40593
-10.1371	6383.38		-10.2461	32257		-10.2461	7844.75		-10.2461	40619
-10.1369	6385.25		-10.2459	32230		-10.2459	7846.75		-10.2459	40645
-10.1367	6386.5		-10.2457	32201		-10.2457	7849.25		-10.2457	40672
-10.1364	6386.75		-10.2454	32170		-10.2454	7852.25		-10.2454	40699
-10.1362	6385.5		-10.2452	32138		-10.2452	7856.5		-10.2452	40726
-10.136	6382.88		-10.245	32105		-10.245	7861.75		-10.245	40754
-10.1357	6378.5		-10.2447	32071		-10.2447	7868		-10.2447	40783
-10.1355	6372.12		-10.2445	32037		-10.2445	7875.75		-10.2445	40812
-10.1353	6363.88		-10.2443	32003		-10.2443	7885		-10.2443	40841
-10.1351	6353.75		-10.2441	31969		-10.2441	7895.5		-10.2441	40870
-10.1348	6342		-10.2438	31935		-10.2438	7908		-10.2438	40899
-10.1346	6328.88		-10.2436	31903		-10.2436	7922.25		-10.2436	40929
-10.1344	6314.62		-10.2434	31872		-10.2434	7938		-10.2434	40958
-10.1341	6299.88		-10.2431	31843		-10.2431	7955.25		-10.2431	40987
-10.1339	6284.62		-10.2429	31815		-10.2429	7974.5		-10.2429	41015
-10.1337	6269.38		-10.2427	31790		-10.2427	7995.25		-10.2427	41043
-10.1335	6254.62		-10.2425	31766		-10.2425	8017.75		-10.2425	41071
-10.1332	6240.5		-10.2422	31746		-10.2422	8041.5		-10.2422	41098
-10.133	6227.25		-10.242	31727		-10.242	8066.5		-10.242	41125
-10.1328	6215.25		-10.2418	31712		-10.2418	8092.75		-10.2418	41150
-10.1325	6204.5		-10.2415	31699		-10.2415	8120		-10.2415	41175
-10.1323	6195		-10.2413	31688		-10.2413	8148		-10.2413	41200
-10.1321	6186.75		-10.2411	31681		-10.2411	8176.25		-10.2411	41224
-10.1319	6179.5		-10.2409	31677		-10.2409	8204.75		-10.2409	41247
-10.1316	6173.12		-10.2406	31676		-10.2406	8233.5		-10.2406	41271
-10.1314	6167.38		-10.2404	31678		-10.2404	8262.25		-10.2404	41293
-10.1312	6161.88		-10.2402	31683		-10.2402	8290.75		-10.2402	41316
-10.1309	6156.25		-10.2399	31692		-10.2399	8318.25		-10.2399	41338
-10.1307	6150.12		-10.2397	31704		-10.2397	8345.75		-10.2397	41360
-10.1305	6143.38		-10.2395	31719		-10.2395	8372		-10.2395	41382
-10.1303	6135.38		-10.2392	31737		-10.2392	8397.25		-10.2392	41404
-10.13	6126.38		-10.239	31758		-10.239	8421.75		-10.239	41426
-10.1298	6116		-10.2388	31782		-10.2388	8444.75		-10.2388	41447
-10.1296	6104.25		-10.2386	31808		-10.2386	8466.5		-10.2386	41468
-10.1293	6091.25		-10.2383	31835		-10.2383	8487.25		-10.2383	41488
-10.1291	6077.12		-10.2381	31864		-10.2381	8506.5		-10.2381	41508
-10.1289	6062.38		-10.2379	31893		-10.2379	8524.5		-10.2379	41527
-10.1287	6047.12		-10.2376	31923		-10.2376	8540.75		-10.2376	41546
-10.1284	6032		-10.2374	31952		-10.2374	8555.75		-10.2374	41563
-10.1282	6017.25		-10.2372	31980		-10.2372	8569.5		-10.2372	41580
-10.128	6003.62		-10.237	32007		-10.237	8582.25		-10.237	41596
-10.1277	5991.5		-10.2367	32032		-10.2367	8593.5		-10.2367	41612
-10.1275	5981.38		-10.2365	32055		-10.2365	8603.5		-10.2365	41627
-10.1273	5973.5		-10.2363	32076		-10.2363	8612.75		-10.2363	41641
-10.127	5968.62		-10.236	32094		-10.236	8620.75		-10.236	41655
-10.1268	5967.12		-10.2358	32110		-10.2358	8627.75		-10.2358	41669
-10.1266	5969		-10.2356	32123		-10.2356	8634		-10.2356	41682
-10.1264	5974.62		-10.2354	32134		-10.2354	8639.25		-10.2354	41696
-10.1261	5984.25		-10.2351	32142		-10.2351	8643.75		-10.2351	41710
-10.1259	5997.88		-10.2349	32148		-10.2349	8647		-10.2349	41724
-10.1257	6015.62		-10.2347	32152		-10.2347	8650		-10.2347	41738
-10.1254	6037.38		-10.2344	32154		-10.2344	8652		-10.2344	41753
-10.1252	6062.88		-10.2342	32153		-10.2342	8653.75		-10.2342	41769
-10.125	6092.25		-10.234	32151		-10.234	8654.75		-10.234	41786
-10.1248	6124.75		-10.2338	32147		-10.2338	8655.25		-10.2338	41803
-10.1245	6160.5		-10.2335	32141		-10.2335	8655.5		-10.2335	41822
-10.1243	6198.88		-10.2333	32133		-10.2333	8655.75		-10.2333	41841
-10.1241	6239.38		-10.2331	32124		-10.2331	8655.75		-10.2331	41861
-10.1238	6281.75		-10.2328	32113		-10.2328	8655.75		-10.2328	41882
-10.1236	6325.25		-10.2326	32100		-10.2326	8656		-10.2326	41904
-10.1234	6369.5		-10.2324	32086		-10.2324	8656.5		-10.2324	41927
-10.1232	6414		-10.2322	32070		-10.2322	8657.5		-10.2322	41950
-10.1229	6458.25		-10.2319	32052		-10.2319	8658.5		-10.2319	41974
-10.1227	6501.62		-10.2317	32033		-10.2317	8659.75		-10.2317	41999
-10.1225	6544		-10.2315	32013		-10.2315	8661.25		-10.2315	42025
-10.1222	6584.75		-10.2312	31991		-10.2312	8663		-10.2312	42051
-10.122	6623.88		-10.231	31968		-10.231	8664.75		-10.231	42078
-10.1218	6661.12		-10.2308	31945		-10.2308	8666.5		-10.2308	42105
-10.1216	6696.38		-10.2305	31920		-10.2305	8668		-10.2305	42134
-10.1213	6729.5		-10.2303	31895		-10.2303	8669.5		-10.2303	42162
-10.1211	6760.88		-10.2301	31869		-10.2301	8670.5		-10.2301	42192
-10.1209	6790.5		-10.2299	31843		-10.2299	8671		-10.2299	42223
-10.1206	6818.5		-10.2296	31817		-10.2296	8671		-10.2296	42254
-10.1204	6845.25		-10.2294	31791		-10.2294	8670.5		-10.2294	42286
-10.1202	6871		-10.2292	31765		-10.2292	8669.25		-10.2292	42319
-10.12	6895.88		-10.2289	31739		-10.2289	8667.25		-10.2289	42352
-10.1197	6920.38		-10.2287	31714		-10.2287	8664.5		-10.2287	42386
-10.1195	6944.5		-10.2285	31690		-10.2285	8661.25		-10.2285	42421
-10.1193	6968.5		-10.2283	31667		-10.2283	8657.5		-10.2283	42456
-10.119	6992.62		-10.228	31646		-10.228	8652.75		-10.228	42491
-10.1188	7016.75		-10.2278	31626		-10.2278	8647.5		-10.2278	42526
-10.1186	7041		-10.2276	31607		-10.2276	8641.75		-10.2276	42561
-10.1183	7065.5		-10.2273	31591		-10.2273	8635.75		-10.2273	42596
-10.1181	7089.88		-10.2271	31576		-10.2271	8629		-10.2271	42630
-10.1179	7114.38		-10.2269	31564		-10.2269	8622		-10.2269	42665
-10.1177	7138.62		-10.2267	31554		-10.2267	8614.5		-10.2267	42698
-10.1174	7162.62		-10.2264	31547		-10.2264	8607.25		-10.2264	42731
-10.1172	7186.25		-10.2262	31542		-10.2262	8599.75		-10.2262	42764
-10.117	7209.25		-10.226	31540		-10.226	8592.25		-10.226	42796
-10.1167	7231.75		-10.2257	31539		-10.2257	8585		-10.2257	42827
-10.1165	7253.38		-10.2255	31541		-10.2255	8577.75		-10.2255	42858
-10.1163	7274.38		-10.2253	31545		-10.2253	8571		-10.2253	42888
-10.1161	7294.62		-10.2251	31550		-10.2251	8564.5		-10.2251	42918
-10.1158	7314.12		-10.2248	31556		-10.2248	8559		-10.2248	42948
-10.1156	7332.88		-10.2246	31564		-10.2246	8553.75		-10.2246	42977
-10.1154	7350.88		-10.2244	31572		-10.2244	8549.5		-10.2244	43006
-10.1151	7368.25		-10.2241	31580		-10.2241	8545.75		-10.2241	43035
-10.1149	7384.88		-10.2239	31588		-10.2239	8543.25		-10.2239	43065
-10.1147	7400.62		-10.2237	31595		-10.2237	8541.75		-10.2237	43094
-10.1145	7415.5		-10.2235	31601		-10.2235	8541.25		-10.2235	43124
-10.1142	7429.38		-10.2232	31606		-10.2232	8541.5		-10.2232	43154
-10.114	7442		-10.223	31610		-10.223	8543		-10.223	43186
-10.1138	7453.38		-10.2228	31612		-10.2228	8545.5		-10.2228	43217
-10.1135	7463.25		-10.2225	31612		-10.2225	8549		-10.2225	43250
-10.1133	7471.38		-10.2223	31610		-10.2223	8553.5		-10.2223	43283
-10.1131	7477.75		-10.2221	31605		-10.2221	8558.75		-10.2221	43317
-10.1129	7482.25		-10.2219	31599		-10.2219	8565		-10.2219	43352
-10.1126	7484.75		-10.2216	31590		-10.2216	8572.25		-10.2216	43388
-10.1124	7485.38		-10.2214	31579		-10.2214	8580.25		-10.2214	43424
-10.1122	7484		-10.2212	31566		-10.2212	8588.75		-10.2212	43461
-10.1119	7481		-10.2209	31552		-10.2209	8598		-10.2209	43499
-10.1117	7476.38		-10.2207	31536		-10.2207	8607.75		-10.2207	43537
-10.1115	7470.38		-10.2205	31519		-10.2205	8618		-10.2205	43576
-10.1113	7463.25		-10.2202	31500		-10.2202	8628.5		-10.2202	43614
-10.111	7455.12		-10.22	31481		-10.22	8639.75		-10.22	43653
-10.1108	7446.5		-10.2198	31462		-10.2198	8650.75		-10.2198	43691
-10.1106	7437.25		-10.2196	31442		-10.2196	8662.25		-10.2196	43730
-10.1103	7427.88		-10.2193	31421		-10.2193	8674		-10.2193	43768
-10.1101	7418.38		-10.2191	31401		-10.2191	8685.75		-10.2191	43805
-10.1099	7408.88		-10.2189	31381		-10.2189	8697.5		-10.2189	43842
-10.1096	7399.62		-10.2186	31361		-10.2186	8709.75		-10.2186	43878
-10.1094	7390.5		-10.2184	31342		-10.2184	8722		-10.2184	43914
-10.1092	7381.62		-10.2182	31322		-10.2182	8734.5		-10.2182	43949
-10.109	7373.25		-10.218	31303		-10.218	8747.25		-10.218	43983
-10.1087	7365.5		-10.2177	31284		-10.2177	8760.25		-10.2177	44015
-10.1085	7358.12		-10.2175	31266		-10.2175	8773.75		-10.2175	44047
-10.1083	7351.75		-10.2173	31247		-10.2173	8787.5		-10.2173	44078
-10.108	7346.25		-10.217	31229		-10.217	8801.75		-10.217	44107
-10.1078	7341.88		-10.2168	31211		-10.2168	8816.25		-10.2168	44135
-10.1076	7338.38		-10.2166	31193		-10.2166	8831		-10.2166	44161
-10.1074	7336.25		-10.2164	31175		-10.2164	8846		-10.2164	44186
-10.1071	7335.38		-10.2161	31157		-10.2161	8861.5		-10.2161	44210
-10.1069	7335.75		-10.2159	31139		-10.2159	8877		-10.2159	44232
-10.1067	7337.38		-10.2157	31120		-10.2157	8892.25		-10.2157	44252
-10.1064	7340.25		-10.2154	31102		-10.2154	8907.5		-10.2154	44272
-10.1062	7344.25		-10.2152	31082		-10.2152	8922.75		-10.2152	44290
-10.106	7349.12		-10.215	31063		-10.215	8937.5		-10.215	44306
-10.1058	7355		-10.2148	31043		-10.2148	8952		-10.2148	44322
-10.1055	7361.62		-10.2145	31022		-10.2145	8965.75		-10.2145	44337
-10.1053	7369		-10.2143	31000		-10.2143	8979.25		-10.2143	44351
-10.1051	7376.75		-10.2141	30978		-10.2141	8992		-10.2141	44364
-10.1048	7385.12		-10.2138	30955		-10.2138	9004.25		-10.2138	44376
-10.1046	7393.62		-10.2136	30931		-10.2136	9015.75		-10.2136	44388
-10.1044	7402.38		-10.2134	30906		-10.2134	9026.75		-10.2134	44399
-10.1042	7411.25		-10.2132	30880		-10.2132	9037.25		-10.2132	44410
-10.1039	7419.88		-10.2129	30853		-10.2129	9047		-10.2129	44420
-10.1037	7428.12		-10.2127	30825		-10.2127	9056.25		-10.2127	44431
-10.1035	7435.88		-10.2125	30796		-10.2125	9065.25		-10.2125	44441
-10.1032	7442.88		-10.2122	30765		-10.2122	9074		-10.2122	44450
-10.103	7449		-10.212	30733		-10.212	9082.5		-10.212	44460
-10.1028	7454		-10.2118	30700		-10.2118	9091		-10.2118	44470
-10.1026	7457.5		-10.2115	30666		-10.2115	9099.5		-10.2115	44480
-10.1023	7459.38		-10.2113	30631		-10.2113	9107.75		-10.2113	44490
-10.1021	7459.5		-10.2111	30594		-10.2111	9116		-10.2111	44501
-10.1019	7457.62		-10.2109	30556		-10.2109	9124.25		-10.2109	44512
-10.1016	7453.75		-10.2106	30518		-10.2106	9132.5		-10.2106	44523
-10.1014	7447.88		-10.2104	30478		-10.2104	9140.5		-10.2104	44535
-10.1012	7439.88		-10.2102	30437		-10.2102	9148.75		-10.2102	44548
-10.1009	7429.88		-10.2099	30395		-10.2099	9156.5		-10.2099	44562
-10.1007	7417.88		-10.2097	30353		-10.2097	9163.75		-10.2097	44577
-10.1005	7404.25		-10.2095	30309		-10.2095	9171		-10.2095	44593
-10.1003	7388.88		-10.2093	30265		-10.2093	9177.5		-10.2093	44610
-10.1	7372.12		-10.209	30221		-10.209	9183.25		-10.209	44627
-10.0998	7354.25		-10.2088	30176		-10.2088	9188.75		-10.2088	44647
-10.0996	7335.12		-10.2086	30130		-10.2086	9193.25		-10.2086	44667
-10.0993	7315		-10.2083	30084		-10.2083	9197		-10.2083	44688
-10.0991	7294.12		-10.2081	30037		-10.2081	9200.25		-10.2081	44710
-10.0989	7272.25		-10.2079	29991		-10.2079	9202.75		-10.2079	44734
-10.0987	7249.62		-10.2077	29944		-10.2077	9204.25		-10.2077	44758
-10.0984	7226		-10.2074	29897		-10.2074	9205.75		-10.2074	44783
-10.0982	7201.62		-10.2072	29851		-10.2072	9206.5		-10.2072	44808
-10.098	7176.25		-10.207	29805		-10.207	9206.5		-10.207	44835
-10.0977	7149.75		-10.2067	29760		-10.2067	9206.5		-10.2067	44862
-10.0975	7122.12		-10.2065	29715		-10.2065	9206.25		-10.2065	44890
-10.0973	7093.62		-10.2063	29671		-10.2063	9205.75		-10.2063	44918
-10.0971	7064		-10.2061	29629		-10.2061	9205.25		-10.2061	44947
-10.0968	7033.12		-10.2058	29588		-10.2058	9205		-10.2058	44977
-10.0966	7001.62		-10.2056	29548		-10.2056	9205		-10.2056	45007
-10.0964	6969.25		-10.2054	29511		-10.2054	9205.25		-10.2054	45038
-10.0961	6936.25		-10.2051	29475		-10.2051	9205.75		-10.2051	45070
-10.0959	6902.75		-10.2049	29442		-10.2049	9206.75		-10.2049	45103
-10.0957	6869.12		-10.2047	29411		-10.2047	9208.75		-10.2047	45137
-10.0955	6835.25		-10.2045	29383		-10.2045	9210.75		-10.2045	45171
-10.0952	6801.5		-10.2042	29358		-10.2042	9213.25		-10.2042	45206
-10.095	6767.88		-10.204	29336		-10.204	9216		-10.204	45242
-10.0948	6734.75		-10.2038	29317		-10.2038	9219.5		-10.2038	45279
-10.0945	6702.25		-10.2035	29301		-10.2035	9223.25		-10.2035	45316
-10.0943	6670.12		-10.2033	29288		-10.2033	9227.25		-10.2033	45354
-10.0941	6639		-10.2031	29278		-10.2031	9231.5		-10.2031	45392
-10.0939	6608.62		-10.2028	29271		-10.2028	9236		-10.2028	45430
-10.0936	6579.25		-10.2026	29267		-10.2026	9240.25		-10.2026	45468
-10.0934	6551		-10.2024	29265		-10.2024	9244.25		-10.2024	45506
-10.0932	6523.88		-10.2022	29265		-10.2022	9248		-10.2022	45543
-10.0929	6498		-10.2019	29267		-10.2019	9251		-10.2019	45579
-10.0927	6473.38		-10.2017	29271		-10.2017	9253.5		-10.2017	45615
-10.0925	6450.25		-10.2015	29275		-10.2015	9255		-10.2015	45650
-10.0922	6428.5		-10.2012	29280		-10.2012	9255.75		-10.2012	45684
-10.092	6408.5		-10.201	29285		-10.201	9255		-10.201	45718
-10.0918	6390.25		-10.2008	29290		-10.2008	9253.5		-10.2008	45750
-10.0916	6373.75		-10.2006	29294		-10.2006	9250.5		-10.2006	45781
-10.0913	6359.12		-10.2003	29297		-10.2003	9246.75		-10.2003	45811
-10.0911	6347		-10.2001	29298		-10.2001	9241.25		-10.2001	45841
-10.0909	6337.12		-10.1999	29297		-10.1999	9235.25		-10.1999	45869
-10.0906	6329.88		-10.1996	29294		-10.1996	9228.25		-10.1996	45897
-10.0904	6325.5		-10.1994	29288		-10.1994	9220.5		-10.1994	45923
-10.0902	6324.25		-10.1992	29280		-10.1992	9212.5		-10.1992	45949
-10.09	6326.38		-10.199	29269		-10.199	9204.25		-10.199	45975
-10.0897	6332		-10.1987	29257		-10.1987	9196.25		-10.1987	45999
-10.0895	6341.25		-10.1985	29241		-10.1985	9189		-10.1985	46023
-10.0893	6354		-10.1983	29224		-10.1983	9182.25		-10.1983	46046
-10.089	6370.75		-10.198	29206		-10.198	9176.25		-10.198	46068
-10.0888	6391		-10.1978	29186		-10.1978	9171.75		-10.1978	46090
-10.0886	6414.88		-10.1976	29166		-10.1976	9168.75		-10.1976	46111
-10.0884	6442.25		-10.1974	29146		-10.1974	9167		-10.1974	46131
-10.0881	6472.62		-10.1971	29126		-10.1971	9166.75		-10.1971	46150
-10.0879	6505.88		-10.1969	29107		-10.1969	9168		-10.1969	46169
-10.0877	6541.75		-10.1967	29089		-10.1967	9170.75		-10.1967	46186
-10.0874	6580		-10.1964	29073		-10.1964	9175		-10.1964	46203
-10.0872	6620		-10.1962	29058		-10.1962	9180.25		-10.1962	46219
-10.087	6661.75		-10.196	29045		-10.196	9186.5		-10.196	46234
-10.0868	6705		-10.1958	29034		-10.1958	9193.75		-10.1958	46248
-10.0865	6749.12		-10.1955	29025		-10.1955	9201.25		-10.1955	46262
-10.0863	6794		-10.1953	29017		-10.1953	9209.75		-10.1953	46274
-10.0861	6839.25		-10.1951	29010		-10.1951	9218		-10.1951	46286
-10.0858	6884.88		-10.1948	29005		-10.1948	9226		-10.1948	46296
-10.0856	6930.38		-10.1946	29001		-10.1946	9234		-10.1946	46307
-10.0854	6975.75		-10.1944	28997		-10.1944	9241.5		-10.1944	46316
-10.0852	7020.62		-10.1941	28993		-10.1941	9248.5		-10.1941	46325
-10.0849	7064.62		-10.1939	28990		-10.1939	9254.25		-10.1939	46333
-10.0847	7108		-10.1937	28987		-10.1937	9259.5		-10.1937	46341
-10.0845	7150.38		-10.1935	28983		-10.1935	9263.5		-10.1935	46349
-10.0842	7191.5		-10.1932	28979		-10.1932	9266.5		-10.1932	46357
-10.084	7231.25		-10.193	28975		-10.193	9268.25		-10.193	46364
-10.0838	7269.62		-10.1928	28969		-10.1928	9268.75		-10.1928	46371
-10.0835	7306.5		-10.1925	28963		-10.1925	9268.25		-10.1925	46379
-10.0833	7341.88		-10.1923	28956		-10.1923	9266.25		-10.1923	46386
-10.0831	7375.25		-10.1921	28949		-10.1921	9263.25		-10.1921	46394
-10.0829	7407		-10.1919	28940		-10.1919	9259.25		-10.1919	46401
-10.0826	7436.62		-10.1916	28931		-10.1916	9254.25		-10.1916	46409
-10.0824	7464.38		-10.1914	28920		-10.1914	9248.5		-10.1914	46417
-10.0822	7490		-10.1912	28909		-10.1912	9242		-10.1912	46426
-10.0819	7513.5		-10.1909	28898		-10.1909	9235.25		-10.1909	46435
-10.0817	7534.88		-10.1907	28885		-10.1907	9228.25		-10.1907	46445
-10.0815	7554		-10.1905	28872		-10.1905	9221		-10.1905	46455
-10.0813	7571.38		-10.1903	28858		-10.1903	9214		-10.1903	46466
-10.081	7586.62		-10.19	28844		-10.19	9207		-10.19	46478
-10.0808	7600.5		-10.1898	28829		-10.1898	9200.25		-10.1898	46491
-10.0806	7612.88		-10.1896	28814		-10.1896	9194		-10.1896	46505
-10.0803	7624.25		-10.1893	28798		-10.1893	9188		-10.1893	46521
-10.0801	7634.88		-10.1891	28781		-10.1891	9182.25		-10.1891	46538
-10.0799	7645.12		-10.1889	28763		-10.1889	9176.75		-10.1889	46556
-10.0797	7655.5		-10.1887	28744		-10.1887	9171.25		-10.1887	46577
-10.0794	7666.25		-10.1884	28724		-10.1884	9165.75		-10.1884	46599
-10.0792	7677.62		-10.1882	28702		-10.1882	9160		-10.1882	46622
-10.079	7690.12		-10.188	28679		-10.188	9153.75		-10.188	46648
-10.0787	7703.62		-10.1877	28654		-10.1877	9146.75		-10.1877	46676
-10.0785	7718.75		-10.1875	28628		-10.1875	9138.75		-10.1875	46705
-10.0783	7735.25		-10.1873	28600		-10.1873	9129.5		-10.1873	46737
-10.0781	7753.25		-10.1871	28570		-10.1871	9119.25		-10.1871	46770
-10.0778	7772.75		-10.1868	28539		-10.1868	9107.5		-10.1868	46805
-10.0776	7793.75		-10.1866	28506		-10.1866	9094.75		-10.1866	46841
-10.0774	7816		-10.1864	28472		-10.1864	9080.5		-10.1864	46879
-10.0771	7839.5		-10.1861	28438		-10.1861	9065.5		-10.1861	46918
-10.0769	7863.88		-10.1859	28404		-10.1859	9049.5		-10.1859	46958
-10.0767	7889.12		-10.1857	28369		-10.1857	9033		-10.1857	46999
-10.0765	7915		-10.1854	28336		-10.1854	9016.25		-10.1854	47040
-10.0762	7941.25		-10.1852	28303		-10.1852	8999.5		-10.1852	47081
-10.076	7967.75		-10.185	28271		-10.185	8983		-10.185	47122
-10.0758	7994.12		-10.1848	28241		-10.1848	8967.25		-10.1848	47163
-10.0755	8020.5		-10.1845	28212		-10.1845	8952.5		-10.1845	47203
-10.0753	8046.38		-10.1843	28185		-10.1843	8939		-10.1843	47242
-10.0751	8071.75		-10.1841	28159		-10.1841	8927		-10.1841	47281
-10.0748	8096.5		-10.1838	28135		-10.1838	8916.5		-10.1838	47318
-10.0746	8120.25		-10.1836	28111		-10.1836	8907.75		-10.1836	47354
-10.0744	8143.25		-10.1834	28088		-10.1834	8900.75		-10.1834	47389
-10.0742	8165.25		-10.1832	28065		-10.1832	8895.75		-10.1832	47422
-10.0739	8186.12		-10.1829	28042		-10.1829	8892.5		-10.1829	47454
-10.0737	8206		-10.1827	28019		-10.1827	8891		-10.1827	47485
-10.0735	8224.75		-10.1825	27994		-10.1825	8891.5		-10.1825	47514
-10.0732	8242.38		-10.1822	27968		-10.1822	8893.75		-10.1822	47541
-10.073	8258.88		-10.182	27940		-10.182	8897.75		-10.182	47568
-10.0728	8274		-10.1818	27910		-10.1818	8903		-10.1818	47593
-10.0726	8288		-10.1816	27878		-10.1816	8909.5		-10.1816	47616
-10.0723	8300.62		-10.1813	27845		-10.1813	8917.75		-10.1813	47639
-10.0721	8311.75		-10.1811	27809		-10.1811	8926.75		-10.1811	47661
-10.0719	8321.38		-10.1809	27771		-10.1809	8937		-10.1809	47682
-10.0716	8329.12		-10.1806	27732		-10.1806	8948		-10.1806	47703
-10.0714	8335.12		-10.1804	27692		-10.1804	8959.75		-10.1804	47723
-10.0712	8339.12		-10.1802	27650		-10.1802	8972.25		-10.1802	47742
-10.071	8341		-10.18	27608		-10.18	8985		-10.18	47761
-10.0707	8341		-10.1797	27567		-10.1797	8998.25		-10.1797	47779
-10.0705	8338.75		-10.1795	27525		-10.1795	9011.75		-10.1795	47797
-10.0703	8334.5		-10.1793	27484		-10.1793	9026		-10.1793	47815
-10.07	8328.25		-10.179	27445		-10.179	9040		-10.179	47832
-10.0698	8320.25		-10.1788	27407		-10.1788	9054.25		-10.1788	47850
-10.0696	8310.62		-10.1786	27371		-10.1786	9069		-10.1786	47866
-10.0694	8299.88		-10.1784	27337		-10.1784	9084		-10.1784	47883
-10.0691	8288		-10.1781	27306		-10.1781	9099.25		-10.1781	47899
-10.0689	8275.75		-10.1779	27277		-10.1779	9114.75		-10.1779	47914
-10.0687	8263.25		-10.1777	27250		-10.1777	9130.25		-10.1777	47929
-10.0684	8251.12		-10.1774	27226		-10.1774	9146.25		-10.1774	47944
-10.0682	8239.75		-10.1772	27205		-10.1772	9162.5		-10.1772	47958
-10.068	8229.62		-10.177	27187		-10.177	9178.75		-10.177	47972
-10.0678	8221.25		-10.1767	27170		-10.1767	9195		-10.1767	47985
-10.0675	8215		-10.1765	27157		-10.1765	9211.25		-10.1765	47998
-10.0673	8211.25		-10.1763	27145		-10.1763	9227.5		-10.1763	48010
-10.0671	8210.38		-10.1761	27136		-10.1761	9243.5		-10.1761	48023
-10.0668	8212.62		-10.1758	27128		-10.1758	9259		-10.1758	48035
-10.0666	8218.12		-10.1756	27122		-10.1756	9274		-10.1756	48046
-10.0664	8227		-10.1754	27118		-10.1754	9288.5		-10.1754	48058
-10.0662	8239.12		-10.1751	27115		-10.1751	9302.25		-10.1751	48070
-10.0659	8254.5		-10.1749	27113		-10.1749	9315.5		-10.1749	48082
-10.0657	8272.5		-10.1747	27112		-10.1747	9327.75		-10.1747	48095
-10.0655	8293		-10.1745	27112		-10.1745	9339.25		-10.1745	48108
-10.0652	8315.62		-10.1742	27113		-10.1742	9349.75		-10.1742	48121
-10.065	8339.75		-10.174	27115		-10.174	9359.5		-10.174	48135
-10.0648	8365		-10.1738	27117		-10.1738	9368		-10.1738	48150
-10.0645	8390.75		-10.1735	27119		-10.1735	9375.75		-10.1735	48166
-10.0643	8416.62		-10.1733	27121		-10.1733	9382.75		-10.1733	48182
-10.0641	8442.12		-10.1731	27124		-10.1731	9389		-10.1731	48199
-10.0639	8467		-10.1729	27126		-10.1729	9394.5		-10.1729	48218
-10.0636	8490.88		-10.1726	27128		-10.1726	9399.75		-10.1726	48237
-10.0634	8513.88		-10.1724	27129		-10.1724	9404.75		-10.1724	48256
-10.0632	8535.62		-10.1722	27130		-10.1722	9409.25		-10.1722	48277
-10.0629	8556.25		-10.1719	27131		-10.1719	9413.75		-10.1719	48298
-10.0627	8576.25		-10.1717	27131		-10.1717	9418.75		-10.1717	48320
-10.0625	8595.38		-10.1715	27131		-10.1715	9423.75		-10.1715	48342
-10.0623	8614.25		-10.1713	27131		-10.1713	9429.5		-10.1713	48366
-10.062	8632.88		-10.171	27131		-10.171	9436		-10.171	48389
-10.0618	8652		-10.1708	27130		-10.1708	9443.25		-10.1708	48413
-10.0616	8671.38		-10.1706	27131		-10.1706	9451.25		-10.1706	48438
-10.0613	8691.5		-10.1703	27131		-10.1703	9460.5		-10.1703	48463
-10.0611	8712.75		-10.1701	27132		-10.1701	9470.5		-10.1701	48488
-10.0609	8734.75		-10.1699	27134		-10.1699	9481.75		-10.1699	48513
-10.0607	8757.88		-10.1697	27136		-10.1697	9494.25		-10.1697	48538
-10.0604	8782		-10.1694	27139		-10.1694	9507.75		-10.1694	48564
-10.0602	8806.5		-10.1692	27143		-10.1692	9522.75		-10.1692	48590
-10.06	8831.5		-10.169	27147		-10.169	9538.75		-10.169	48616
-10.0597	8856.5		-10.1687	27152		-10.1687	9556		-10.1687	48641
-10.0595	8881		-10.1685	27158		-10.1685	9574.25		-10.1685	48667
-10.0593	8904.62		-10.1683	27164		-10.1683	9594		-10.1683	48693
-10.0591	8926.88		-10.168	27170		-10.168	9614.5		-10.168	48718
-10.0588	8947.12		-10.1678	27177		-10.1678	9636.25		-10.1678	48744
-10.0586	8965.25		-10.1676	27183		-10.1676	9659		-10.1676	48769
-10.0584	8980.75		-10.1674	27189		-10.1674	9682.75		-10.1674	48794
-10.0581	8993.25		-10.1671	27194		-10.1671	9707.25		-10.1671	48820
-10.0579	9002.75		-10.1669	27200		-10.1669	9732.75		-10.1669	48845
-10.0577	9009.12		-10.1667	27204		-10.1667	9758.75		-10.1667	48870
-10.0575	9012.38		-10.1664	27208		-10.1664	9785.75		-10.1664	48896
-10.0572	9012.62		-10.1662	27211		-10.1662	9813.25		-10.1662	48921
-10.057	9010		-10.166	27212		-10.166	9841		-10.166	48946
-10.0568	9004.88		-10.1658	27213		-10.1658	9869.25		-10.1658	48971
-10.0565	8997.38		-10.1655	27212		-10.1655	9898.25		-10.1655	48996
-10.0563	8988.12		-10.1653	27211		-10.1653	9927.25		-10.1653	49021
-10.0561	8977		-10.1651	27208		-10.1651	9956.75		-10.1651	49045
-10.0558	8964.62		-10.1648	27203		-10.1648	9986.25		-10.1648	49069
-10.0556	8951.25		-10.1646	27197		-10.1646	10015.8		-10.1646	49093
-10.0554	8937.12		-10.1644	27190		-10.1644	10045.2		-10.1644	49116
-10.0552	8922.5		-10.1642	27182		-10.1642	10074.5		-10.1642	49139
-10.0549	8907.88		-10.1639	27172		-10.1639	10103.8		-10.1639	49161
-10.0547	8893.38		-10.1637	27161		-10.1637	10132.2		-10.1637	49183
-10.0545	8879.25		-10.1635	27149		-10.1635	10160.5		-10.1635	49204
-10.0542	8866.12		-10.1632	27135		-10.1632	10188.2		-10.1632	49225
-10.054	8854.12		-10.163	27120		-10.163	10214.8		-10.163	49245
-10.0538	8843.75		-10.1628	27104		-10.1628	10240.8		-10.1628	49265
-10.0536	8835.5		-10.1626	27087		-10.1626	10265.8		-10.1626	49284
-10.0533	8829.5		-10.1623	27069		-10.1623	10289.2		-10.1623	49303
-10.0531	8826.38		-10.1621	27050		-10.1621	10311.2		-10.1621	49322
-10.0529	8826.38		-10.1619	27030		-10.1619	10331.8		-10.1619	49341
-10.0526	8829.75		-10.1616	27010		-10.1616	10350.2		-10.1616	49360
-10.0524	8836.62		-10.1614	26989		-10.1614	10367		-10.1614	49379
-10.0522	8847.25		-10.1612	26967		-10.1612	10381.5		-10.1612	49398
-10.052	8861.38		-10.161	26946		-10.161	10393.8		-10.161	49418
-10.0517	8879.12		-10.1607	26924		-10.1607	10403.5		-10.1607	49438
-10.0515	8900.25		-10.1605	26902		-10.1605	10410.8		-10.1605	49459
-10.0513	8924.25		-10.1603	26881		-10.1603	10415.2		-10.1603	49481
-10.051	8950.88		-10.16	26860		-10.16	10417.2		-10.16	49503
-10.0508	8979.88		-10.1598	26839		-10.1598	10416.5		-10.1598	49526
-10.0506	9010.5		-10.1596	26818		-10.1596	10413.5		-10.1596	49551
-10.0504	9042.5		-10.1594	26798		-10.1594	10408.2		-10.1594	49576
-10.0501	9075.25		-10.1591	26778		-10.1591	10400.5		-10.1591	49603
-10.0499	9108.38		-10.1589	26758		-10.1589	10391		-10.1589	49630
-10.0497	9141.62		-10.1587	26739		-10.1587	10380		-10.1587	49659
-10.0494	9174.38		-10.1584	26719		-10.1584	10367.5		-10.1584	49688
-10.0492	9206.12		-10.1582	26699		-10.1582	10354.2		-10.1582	49718
-10.049	9236.62		-10.158	26679		-10.158	10339.8		-10.158	49749
-10.0488	9265.62		-10.1577	26658		-10.1577	10325		-10.1577	49780
-10.0485	9292.5		-10.1575	26636		-10.1575	10310.2		-10.1575	49812
-10.0483	9317.12		-10.1573	26614		-10.1573	10295.5		-10.1573	49844
-10.0481	9339.25		-10.1571	26590		-10.1571	10280.8		-10.1571	49876
-10.0478	9358.62		-10.1568	26566		-10.1568	10266.5		-10.1568	49908
-10.0476	9375.25		-10.1566	26540		-10.1566	10252.5		-10.1566	49940
-10.0474	9388.75		-10.1564	26513		-10.1564	10239		-10.1564	49971
-10.0471	9399.5		-10.1561	26485		-10.1561	10226.2		-10.1561	50002
-10.0469	9407.25		-10.1559	26456		-10.1559	10214.2		-10.1559	50033
-10.0467	9412.25		-10.1557	26425		-10.1557	10203.2		-10.1557	50063
-10.0465	9415		-10.1555	26392		-10.1555	10192.5		-10.1555	50093
-10.0462	9415.75		-10.1552	26359		-10.1552	10182.5		-10.1552	50123
-10.046	9414.75		-10.155	26325		-10.155	10173		-10.155	50151
-10.0458	9412.62		-10.1548	26289		-10.1548	10164.5		-10.1548	50180
-10.0455	9409.75		-10.1545	26252		-10.1545	10156.2		-10.1545	50208
-10.0453	9406.75		-10.1543	26215		-10.1543	10148.8		-10.1543	50235
-10.0451	9403.75		-10.1541	26177		-10.1541	10142		-10.1541	50262
-10.0449	9401.5		-10.1539	26138		-10.1539	10135.2		-10.1539	50289
-10.0446	9400		-10.1536	26099		-10.1536	10129.2		-10.1536	50315
-10.0444	9399.5		-10.1534	26059		-10.1534	10123.5		-10.1534	50340
-10.0442	9400.25		-10.1532	26020		-10.1532	10117.8		-10.1532	50365
-10.0439	9402.38		-10.1529	25981		-10.1529	10112.5		-10.1529	50389
-10.0437	9405.75		-10.1527	25943		-10.1527	10107.2		-10.1527	50412
-10.0435	9410.25		-10.1525	25905		-10.1525	10102.2		-10.1525	50434
-10.0433	9416		-10.1523	25869		-10.1523	10097		-10.1523	50455
-10.043	9422.75		-10.152	25833		-10.152	10092		-10.152	50475
-10.0428	9430.25		-10.1518	25798		-10.1518	10087		-10.1518	50494
-10.0426	9438.5		-10.1516	25765		-10.1516	10082		-10.1516	50512
-10.0423	9447.38		-10.1513	25733		-10.1513	10077		-10.1513	50528
-10.0421	9456.75		-10.1511	25703		-10.1511	10072		-10.1511	50543
-10.0419	9466.38		-10.1509	25674		-10.1509	10067		-10.1509	50557
-10.0417	9476.38		-10.1507	25646		-10.1507	10062.2		-10.1507	50570
-10.0414	9486.5		-10.1504	25619		-10.1504	10057		-10.1504	50581
-10.0412	9496.88		-10.1502	25594		-10.1502	10052.2		-10.1502	50590
-10.041	9507.12		-10.15	25569		-10.15	10047.5		-10.15	50599
-10.0407	9517.5		-10.1497	25545		-10.1497	10042.8		-10.1497	50606
-10.0405	9527.75		-10.1495	25522		-10.1495	10038.2		-10.1495	50612
-10.0403	9537.88		-10.1493	25499		-10.1493	10033.8		-10.1493	50617
-10.0401	9547.75		-10.149	25476		-10.149	10029.5		-10.149	50621
-10.0398	9557		-10.1488	25453		-10.1488	10025		-10.1488	50624
-10.0396	9565.75		-10.1486	25430		-10.1486	10021.2		-10.1486	50627
-10.0394	9574		-10.1484	25407		-10.1484	10017.8		-10.1484	50630
-10.0391	9581.38		-10.1481	25383		-10.1481	10014		-10.1481	50632
-10.0389	9587.75		-10.1479	25358		-10.1479	10011		-10.1479	50634
-10.0387	9593.25		-10.1477	25332		-10.1477	10008.2		-10.1477	50636
-10.0384	9597.62		-10.1474	25304		-10.1474	10005.5		-10.1474	50639
-10.0382	9601.12		-10.1472	25276		-10.1472	10003		-10.1472	50642
-10.038	9603.5		-10.147	25246		-10.147	10001		-10.147	50646
-10.0378	9604.88		-10.1468	25215		-10.1468	9999.25		-10.1468	50651
-10.0375	9605.38		-10.1465	25182		-10.1465	9997.75		-10.1465	50657
-10.0373	9605.25		-10.1463	25149		-10.1463	9996.5		-10.1463	50664
-10.0371	9604.25		-10.1461	25114		-10.1461	9995		-10.1461	50672
-10.0368	9603.12		-10.1458	25078		-10.1458	9994		-10.1458	50682
-10.0366	9601.62		-10.1456	25041		-10.1456	9993.25		-10.1456	50693
-10.0364	9600		-10.1454	25004		-10.1454	9992.5		-10.1454	50706
-10.0362	9598.88		-10.1452	24967		-10.1452	9991.5		-10.1452	50721
-10.0359	9597.88		-10.1449	24929		-10.1449	9991.25		-10.1449	50737
-10.0357	9597.38		-10.1447	24892		-10.1447	9990.75		-10.1447	50754
-10.0355	9597.5		-10.1445	24854		-10.1445	9990.75		-10.1445	50772
-10.0352	9598.25		-10.1442	24817		-10.1442	9991		-10.1442	50792
-10.035	9599.25		-10.144	24781		-10.144	9991.5		-10.144	50812
-10.0348	9600.5		-10.1438	24745		-10.1438	9992.5		-10.1438	50834
-10.0346	9602.12		-10.1436	24710		-10.1436	9994.25		-10.1436	50855
-10.0343	9603.38		-10.1433	24675		-10.1433	9996.5		-10.1433	50877
-10.0341	9604.38		-10.1431	24641		-10.1431	9999.75		-10.1431	50899
-10.0339	9604.5		-10.1429	24607		-10.1429	10003.5		-10.1429	50921
-10.0336	9603.88		-10.1426	24573		-10.1426	10008.2		-10.1426	50942
-10.0334	9601.88		-10.1424	24539		-10.1424	10014		-10.1424	50963
-10.0332	9598.75		-10.1422	24505		-10.1422	10020.5		-10.1422	50984
-10.033	9594.25		-10.142	24470		-10.142	10028		-10.142	51003
-10.0327	9588.12		-10.1417	24434		-10.1417	10036.2		-10.1417	51022
-10.0325	9580.5		-10.1415	24398		-10.1415	10045.5		-10.1415	51040
-10.0323	9571.12		-10.1413	24361		-10.1413	10055.5		-10.1413	51057
-10.032	9560.25		-10.141	24323		-10.141	10066		-10.141	51073
-10.0318	9547.75		-10.1408	24283		-10.1408	10077.5		-10.1408	51088
-10.0316	9533.75		-10.1406	24243		-10.1406	10089.2		-10.1406	51102
-10.0314	9517.88		-10.1403	24202		-10.1403	10102		-10.1403	51115
-10.0311	9500.38		-10.1401	24160		-10.1401	10115		-10.1401	51127
-10.0309	9481.25		-10.1399	24117		-10.1399	10128		-10.1399	51139
-10.0307	9460.25		-10.1397	24073		-10.1397	10141.2		-10.1397	51150
-10.0304	9437.5		-10.1394	24029		-10.1394	10154.5		-10.1394	51161
-10.0302	9412.75		-10.1392	23984		-10.1392	10167.5		-10.1392	51171
-10.03	9386.5		-10.139	23938		-10.139	10179.8		-10.139	51182
-10.0297	9358.38		-10.1387	23892		-10.1387	10191.5		-10.1387	51193
-10.0295	9328.88		-10.1385	23846		-10.1385	10202.2		-10.1385	51203
-10.0293	9298.12		-10.1383	23799		-10.1383	10211.8		-10.1383	51215
-10.0291	9266.5		-10.1381	23752		-10.1381	10220.2		-10.1381	51226
-10.0288	9234.12		-10.1378	23705		-10.1378	10227		-10.1378	51239
-10.0286	9201.88		-10.1376	23658		-10.1376	10232.5		-10.1376	51252
-10.0284	9169.88		-10.1374	23611		-10.1374	10236.2		-10.1374	51266
-10.0281	9138.88		-10.1371	23564		-10.1371	10238.5		-10.1371	51282
-10.0279	9109.38		-10.1369	23518		-10.1369	10238.8		-10.1369	51298
-10.0277	9081.88		-10.1367	23474		-10.1367	10237.5		-10.1367	51315
-10.0275	9056.75		-10.1365	23430		-10.1365	10234.2		-10.1365	51334
-10.0272	9034.62		-10.1362	23389		-10.1362	10229.8		-10.1362	51354
-10.027	9016.12		-10.136	23349		-10.136	10223.8		-10.136	51375
-10.0268	9001		-10.1358	23311		-10.1358	10216.5		-10.1358	51397
-10.0265	8989.88		-10.1355	23276		-10.1355	10208.2		-10.1355	51420
-10.0263	8982.62		-10.1353	23244		-10.1353	10198.8		-10.1353	51444
-10.0261	8979.25		-10.1351	23214		-10.1351	10188.8		-10.1351	51468
-10.0259	8979.5		-10.1349	23187		-10.1349	10178		-10.1349	51494
-10.0256	8983.25		-10.1346	23163		-10.1346	10167		-10.1346	51519
-10.0254	8989.88		-10.1344	23142		-10.1344	10155.8		-10.1344	51546
-10.0252	8999.25		-10.1342	23123		-10.1342	10144.8		-10.1342	51572
-10.0249	9010.38		-10.1339	23106		-10.1339	10133.8		-10.1339	51599
-10.0247	9023.12		-10.1337	23092		-10.1337	10123.8		-10.1337	51625
-10.0245	9036.88		-10.1335	23080		-10.1335	10114		-10.1335	51652
-10.0243	9051		-10.1333	23069		-10.1333	10105		-10.1333	51678
-10.024	9065.12		-10.133	23060		-10.133	10097		-10.133	51704
-10.0238	9078.75		-10.1328	23052		-10.1328	10090		-10.1328	51729
-10.0236	9091.62		-10.1326	23045		-10.1326	10084.2		-10.1326	51754
-10.0233	9103.38		-10.1323	23038		-10.1323	10079.8		-10.1323	51777
-10.0231	9113.88		-10.1321	23032		-10.1321	10076.2		-10.1321	51801
-10.0229	9122.88		-10.1319	23026		-10.1319	10073.8		-10.1319	51823
-10.0227	9130.25		-10.1316	23021		-10.1316	10072.5		-10.1316	51844
-10.0224	9135.88		-10.1314	23015		-10.1314	10072.5		-10.1314	51864
-10.0222	9139.62		-10.1312	23009		-10.1312	10073.5		-10.1312	51884
-10.022	9141.62		-10.131	23003		-10.131	10075.5		-10.131	51902
-10.0217	9141.75		-10.1307	22996		-10.1307	10078.5		-10.1307	51920
-10.0215	9140		-10.1305	22990		-10.1305	10082		-10.1305	51937
-10.0213	9136.38		-10.1303	22983		-10.1303	10086.5		-10.1303	51953
-10.021	9131		-10.13	22975		-10.13	10092		-10.13	51968
-10.0208	9124		-10.1298	22968		-10.1298	10097.8		-10.1298	51982
-10.0206	9115.62		-10.1296	22961		-10.1296	10104		-10.1296	51996
-10.0204	9105.88		-10.1294	22954		-10.1294	10110.8		-10.1294	52010
-10.0201	9095.12		-10.1291	22947		-10.1291	10118		-10.1291	52022
-10.0199	9083.5		-10.1289	22941		-10.1289	10125.8		-10.1289	52035
-10.0197	9071.5		-10.1287	22935		-10.1287	10133.5		-10.1287	52047
-10.0194	9059.25		-10.1284	22930		-10.1284	10141.5		-10.1284	52058
-10.0192	9047.38		-10.1282	22926		-10.1282	10150		-10.1282	52069
-10.019	9035.75		-10.128	22923		-10.128	10158.2		-10.128	52080
-10.0188	9025		-10.1278	22921		-10.1278	10166.8		-10.1278	52091
-10.0185	9015.38		-10.1275	22921		-10.1275	10175.5		-10.1275	52102
-10.0183	9006.75		-10.1273	22922		-10.1273	10184.2		-10.1273	52112
-10.0181	8999.62		-10.1271	22924		-10.1271	10193		-10.1271	52123
-10.0178	8993.75		-10.1268	22928		-10.1268	10201.5		-10.1268	52134
-10.0176	8989.5		-10.1266	22934		-10.1266	10210		-10.1266	52146
-10.0174	8986.38		-10.1264	22942		-10.1264	10218.2		-10.1264	52158
-10.0172	8984.88		-10.1262	22951		-10.1262	10226.2		-10.1262	52170
-10.0169	8984.5		-10.1259	22962		-10.1259	10234		-10.1259	52183
-10.0167	8985.25		-10.1257	22975		-10.1257	10241		-10.1257	52196
-10.0165	8986.88		-10.1255	22990		-10.1255	10247.8		-10.1255	52209
-10.0162	8989.25		-10.1252	23006		-10.1252	10253.5		-10.1252	52222
-10.016	8992.25		-10.125	23024		-10.125	10258.5		-10.125	52236
-10.0158	8995.62		-10.1248	23043		-10.1248	10262.5		-10.1248	52250
-10.0156	8999.25		-10.1246	23063		-10.1246	10265.2		-10.1246	52265
-10.0153	9003		-10.1243	23084		-10.1243	10266.8		-10.1243	52279
-10.0151	9006.75		-10.1241	23106		-10.1241	10267		-10.1241	52294
-10.0149	9010.5		-10.1239	23128		-10.1239	10265.5		-10.1239	52308
-10.0146	9014.25		-10.1236	23150		-10.1236	10262.8		-10.1236	52323
-10.0144	9018.12		-10.1234	23171		-10.1234	10258.2		-10.1234	52338
-10.0142	9021.88		-10.1232	23192		-10.1232	10252.2		-10.1232	52353
-10.014	9025.88		-10.1229	23212		-10.1229	10245		-10.1229	52369
-10.0137	9030.12		-10.1227	23230		-10.1227	10236.8		-10.1227	52385
-10.0135	9034.75		-10.1225	23247		-10.1225	10227.8		-10.1225	52402
-10.0133	9039.88		-10.1223	23262		-10.1223	10218		-10.1223	52419
-10.013	9045.75		-10.122	23275		-10.122	10207.5		-10.122	52437
-10.0128	9052.5		-10.1218	23286		-10.1218	10197.5		-10.1218	52455
-10.0126	9060.25		-10.1216	23294		-10.1216	10187.5		-10.1216	52474
-10.0123	9069.25		-10.1213	23301		-10.1213	10178.5		-10.1213	52493
-10.0121	9079.62		-10.1211	23304		-10.1211	10170.2		-10.1211	52514
-10.0119	9091.38		-10.1209	23306		-10.1209	10163.2		-10.1209	52534
-10.0117	9104.75		-10.1207	23306		-10.1207	10157.5		-10.1207	52556
-10.0114	9119.75		-10.1204	23304		-10.1204	10153.2		-10.1204	52578
-10.0112	9136.38		-10.1202	23301		-10.1202	10150.8		-10.1202	52600
-10.011	9154.88		-10.12	23296		-10.12	10149.8		-10.12	52623
-10.0107	9175.12		-10.1197	23290		-10.1197	10150.8		-10.1197	52646
-10.0105	9197		-10.1195	23283		-10.1195	10153.2		-10.1195	52670
-10.0103	9220.62		-10.1193	23275		-10.1193	10157.5		-10.1193	52693
-10.0101	9245.88		-10.1191	23268		-10.1191	10163.2		-10.1191	52717
-10.0098	9272.75		-10.1188	23259		-10.1188	10170.5		-10.1188	52742
-10.0096	9300.75		-10.1186	23251		-10.1186	10178.8		-10.1186	52766
-10.0094	9330		-10.1184	23243		-10.1184	10188.5		-10.1184	52790
-10.0091	9360		-10.1181	23235		-10.1181	10198.8		-10.1181	52815
-10.0089	9390.5		-10.1179	23227		-10.1179	10210		-10.1179	52839
-10.0087	9421.12		-10.1177	23219		-10.1177	10221.5		-10.1177	52864
-10.0085	9451.5		-10.1175	23211		-10.1175	10233.2		-10.1175	52888
-10.0082	9481.25		-10.1172	23203		-10.1172	10245.2		-10.1172	52913
-10.008	9509.88		-10.117	23195		-10.117	10257		-10.117	52937
-10.0078	9537.12		-10.1168	23186		-10.1168	10267.8		-10.1168	52962
-10.0075	9562.5		-10.1165	23177		-10.1165	10278.2		-10.1165	52987
-10.0073	9585.5		-10.1163	23168		-10.1163	10287.5		-10.1163	53012
-10.0071	9606		-10.1161	23158		-10.1161	10295.5		-10.1161	53036
-10.0069	9623.62		-10.1159	23148		-10.1159	10302.2		-10.1159	53061
-10.0066	9638.38		-10.1156	23137		-10.1156	10307.5		-10.1156	53085
-10.0064	9649.62		-10.1154	23126		-10.1154	10311		-10.1154	53110
-10.0062	9657.62		-10.1152	23114		-10.1152	10313.2		-10.1152	53133
-10.0059	9662.5		-10.1149	23102		-10.1149	10314		-10.1149	53156
-10.0057	9664		-10.1147	23089		-10.1147	10313.5		-10.1147	53179
-10.0055	9662.62		-10.1145	23077		-10.1145	10312		-10.1145	53201
-10.0053	9658.25		-10.1142	23065		-10.1142	10309.8		-10.1142	53221
-10.005	9651.25		-10.114	23054		-10.114	10307		-10.114	53241
-10.0048	9642.12		-10.1138	23044		-10.1138	10304		-10.1138	53259
-10.0046	9631		-10.1136	23034		-10.1136	10301.2		-10.1136	53277
-10.0043	9618.38		-10.1133	23026		-10.1133	10299		-10.1133	53293
-10.0041	9604.62		-10.1131	23019		-10.1131	10297.2		-10.1131	53308
-10.0039	9590.12		-10.1129	23013		-10.1129	10296.8		-10.1129	53321
-10.0037	9575.12		-10.1126	23008		-10.1126	10297.2		-10.1126	53334
-10.0034	9560.12		-10.1124	23005		-10.1124	10299.2		-10.1124	53345
-10.0032	9545.25		-10.1122	23003		-10.1122	10302.5		-10.1122	53356
-10.003	9531.12		-10.112	23002		-10.112	10307.2		-10.112	53365
-10.0027	9517.75		-10.1117	23002		-10.1117	10313.5		-10.1117	53373
-10.0025	9505.5		-10.1115	23003		-10.1115	10321		-10.1115	53381
-10.0023	9494.5		-10.1113	23003		-10.1113	10329.5		-10.1113	53388
-10.002	9485.12		-10.111	23005		-10.111	10338.8		-10.111	53394
-10.0018	9477.5		-10.1108	23006		-10.1108	10349.2		-10.1108	53399
-10.0016	9472.12		-10.1106	23006		-10.1106	10359.8		-10.1106	53404
-10.0014	9468.62		-10.1104	23006		-10.1104	10371		-10.1104	53408
-10.0011	9467.62		-10.1101	23005		-10.1101	10381.8		-10.1101	53411
-10.0009	9469		-10.1099	23003		-10.1099	10392.2		-10.1099	53414
-10.0007	9473		-10.1097	22999		-10.1097	10402		-10.1097	53417
-10.0004	9479.62		-10.1094	22993		-10.1094	10411		-10.1094	53419
-10.0002	9489		-10.1092	22985		-10.1092	10418.8		-10.1092	53420
-9.99999	9500.88		-10.109	22974		-10.109	10425.2		-10.109	53421
-9.99976	9515.25		-10.1088	22961		-10.1088	10430.2		-10.1088	53422
-9.99953	9532.12		-10.1085	22944		-10.1085	10433.2		-10.1085	53422
-9.9993	9551.25		-10.1083	22925		-10.1083	10434.5		-10.1083	53423
-9.99907	9572.25		-10.1081	22903		-10.1081	10434		-10.1081	53423
-9.99884	9595.12		-10.1078	22878		-10.1078	10431.2		-10.1078	53424
-9.99861	9619.38		-10.1076	22849		-10.1076	10427		-10.1076	53425
-9.99838	9644.5		-10.1074	22818		-10.1074	10420.8		-10.1074	53426
-9.99816	9670.38		-10.1072	22785		-10.1072	10413		-10.1072	53428
-9.99793	9696.62		-10.1069	22749		-10.1069	10403.2		-10.1069	53431
-9.9977	9722.25		-10.1067	22710		-10.1067	10392.2		-10.1067	53435
-9.99747	9747.5		-10.1065	22670		-10.1065	10380.5		-10.1065	53439
-9.99724	9771.38		-10.1062	22629		-10.1062	10367.2		-10.1062	53445
-9.99701	9793.75		-10.106	22587		-10.106	10353.5		-10.106	53452
-9.99678	9814.25		-10.1058	22544		-10.1058	10339.2		-10.1058	53460
-9.99655	9832.5		-10.1056	22501		-10.1056	10324.5		-10.1056	53469
-9.99632	9848.38		-10.1053	22457		-10.1053	10309.8		-10.1053	53480
-9.9961	9861.62		-10.1051	22415		-10.1051	10295.5		-10.1051	53492
-9.99587	9872.25		-10.1049	22373		-10.1049	10281		-10.1049	53505
-9.99564	9880.25		-10.1046	22332		-10.1046	10267.2		-10.1046	53519
-9.99541	9885.5		-10.1044	22292		-10.1044	10254.2		-10.1044	53534
-9.99518	9888.38		-10.1042	22254		-10.1042	10241.5		-10.1042	53551
-9.99495	9888.88		-10.1039	22217		-10.1039	10229.8		-10.1039	53568
-9.99472	9887		-10.1037	22181		-10.1037	10219		-10.1037	53587
-9.99449	9883.25		-10.1035	22146		-10.1035	10209		-10.1035	53606
-9.99426	9877.38		-10.1033	22113		-10.1033	10199.5		-10.1033	53627
-9.99403	9870		-10.103	22082		-10.103	10191		-10.103	53648
-9.99381	9861.12		-10.1028	22051		-10.1028	10183.2		-10.1028	53670
-9.99358	9850.62		-10.1026	22022		-10.1026	10175.5		-10.1026	53693
-9.99335	9838.88		-10.1023	21995		-10.1023	10168.2		-10.1023	53716
-9.99312	9826.12		-10.1021	21969		-10.1021	10161.5		-10.1021	53739
-9.99289	9812		-10.1019	21944		-10.1019	10154.5		-10.1019	53763
-9.99266	9797		-10.1017	21921		-10.1017	10147.5		-10.1017	53787
-9.99243	9780.88		-10.1014	21900		-10.1014	10140.5		-10.1014	53812
-9.9922	9763.75		-10.1012	21880		-10.1012	10133.5		-10.1012	53836
-9.99197	9745.38		-10.101	21862		-10.101	10126.2		-10.101	53860
-9.99175	9725.75		-10.1007	21846		-10.1007	10119		-10.1007	53883
-9.99152	9704.88		-10.1005	21832		-10.1005	10111.8		-10.1005	53907
-9.99129	9682.5		-10.1003	21820		-10.1003	10104.8		-10.1003	53930
-9.99106	9658.88		-10.1001	21810		-10.1001	10097.8		-10.1001	53952
-9.99083	9633.5		-10.0998	21802		-10.0998	10090.8		-10.0998	53975
-9.9906	9606.5		-10.0996	21797		-10.0996	10084.5		-10.0996	53997
-9.99037	9577.62		-10.0994	21793		-10.0994	10078.2		-10.0994	54018
-9.99014	9547.38		-10.0991	21792		-10.0991	10073		-10.0991	54039
-9.98991	9515.38		-10.0989	21792		-10.0989	10068		-10.0989	54060
-9.98969	9481.88		-10.0987	21795		-10.0987	10064		-10.0987	54081
-9.98946	9446.75		-10.0985	21798		-10.0985	10060.5		-10.0985	54101
-9.98923	9410.62		-10.0982	21804		-10.0982	10057.5		-10.0982	54121
-9.989	9373.25		-10.098	21811		-10.098	10055.8		-10.098	54142
-9.98877	9334.88		-10.0978	21818		-10.0978	10054.8		-10.0978	54162
-9.98854	9295.88		-10.0975	21827		-10.0975	10054.5		-10.0975	54182
-9.98831	9256.38		-10.0973	21836		-10.0973	10055		-10.0973	54203
-9.98808	9216.5		-10.0971	21846		-10.0971	10056.5		-10.0971	54223
-9.98785	9176.88		-10.0969	21855		-10.0969	10058.8		-10.0969	54244
-9.98762	9137.38		-10.0966	21865		-10.0966	10062.2		-10.0966	54265
-9.9874	9098.38		-10.0964	21875		-10.0964	10066.5		-10.0964	54287
-9.98717	9060.12		-10.0962	21884		-10.0962	10071.8		-10.0962	54309
-9.98694	9023		-10.0959	21892		-10.0959	10077.5		-10.0959	54331
-9.98671	8987.25		-10.0957	21900		-10.0957	10084.5		-10.0957	54354
-9.98648	8952.88		-10.0955	21906		-10.0955	10092.2		-10.0955	54377
-9.98625	8920.38		-10.0952	21912		-10.0952	10100.8		-10.0952	54401
-9.98602	8889.62		-10.095	21915		-10.095	10110		-10.095	54425
-9.98579	8861.12		-10.0948	21917		-10.0948	10120		-10.0948	54449
-9.98556	8834.75		-10.0946	21917		-10.0946	10130.2		-10.0946	54474
-9.98534	8810.88		-10.0943	21914		-10.0943	10141.2		-10.0943	54500
-9.98511	8789.38		-10.0941	21909		-10.0941	10152.8		-10.0941	54526
-9.98488	8770.25		-10.0939	21901		-10.0939	10164.2		-10.0939	54552
-9.98465	8753.62		-10.0936	21890		-10.0936	10176.2		-10.0936	54578
-9.98442	8739.62		-10.0934	21876		-10.0934	10188.5		-10.0934	54605
-9.98419	8728.12		-10.0932	21859		-10.0932	10201		-10.0932	54631
-9.98396	8718.88		-10.093	21838		-10.093	10213.8		-10.093	54658
-9.98373	8712.25		-10.0927	21815		-10.0927	10226.8		-10.0927	54685
-9.9835	8707.75		-10.0925	21787		-10.0925	10239.8		-10.0925	54712
-9.98327	8705.75		-10.0923	21757		-10.0923	10253		-10.0923	54738
-9.98305	8705.88		-10.092	21724		-10.092	10266.2		-10.092	54764
-9.98282	8708.38		-10.0918	21688		-10.0918	10279		-10.0918	54790
-9.98259	8713		-10.0916	21650		-10.0916	10292.2		-10.0916	54815
-9.98236	8720		-10.0914	21609		-10.0914	10305		-10.0914	54839
-9.98213	8729.12		-10.0911	21567		-10.0911	10317.8		-10.0911	54861
-9.9819	8740.62		-10.0909	21523		-10.0909	10330.2		-10.0909	54883
-9.98167	8754.5		-10.0907	21477		-10.0907	10342.5		-10.0907	54904
-9.98144	8771		-10.0904	21430		-10.0904	10354.5		-10.0904	54923
-9.98121	8790		-10.0902	21383		-10.0902	10366.2		-10.0902	54941
-9.98099	8811.88		-10.09	21334		-10.09	10377.8		-10.09	54957
-9.98076	8836.62		-10.0898	21285		-10.0898	10389		-10.0898	54972
-9.98053	8864.5		-10.0895	21234		-10.0895	10400.2		-10.0895	54986
-9.9803	8895.38		-10.0893	21183		-10.0893	10411.5		-10.0893	54998
-9.98007	8929.88		-10.0891	21131		-10.0891	10422.8		-10.0891	55010
-9.97984	8967.62		-10.0888	21078		-10.0888	10434.2		-10.0888	55020
-9.97961	9008.75		-10.0886	21024		-10.0886	10446		-10.0886	55029
-9.97938	9053.62		-10.0884	20969		-10.0884	10458.5		-10.0884	55038
-9.97915	9101.88		-10.0882	20914		-10.0882	10471.2		-10.0882	55046
-9.97893	9153.62		-10.0879	20858		-10.0879	10484.2		-10.0879	55053
-9.9787	9208.75		-10.0877	20803		-10.0877	10498.2		-10.0877	55059
-9.97847	9267		-10.0875	20748		-10.0875	10512.5		-10.0875	55066
-9.97824	9328.12		-10.0872	20694		-10.0872	10527.5		-10.0872	55072
-9.97801	9392		-10.087	20641		-10.087	10542.8		-10.087	55077
-9.97778	9458		-10.0868	20590		-10.0868	10558.8		-10.0868	55083
-9.97755	9525.88		-10.0865	20542		-10.0865	10575		-10.0865	55088
-9.97732	9595.12		-10.0863	20497		-10.0863	10591.8		-10.0863	55093
-9.97709	9665.12		-10.0861	20455		-10.0861	10608.8		-10.0861	55097
-9.97686	9735.12		-10.0859	20417		-10.0859	10626		-10.0859	55101
-9.97664	9804.75		-10.0856	20383		-10.0856	10643		-10.0856	55105
-9.97641	9873.12		-10.0854	20353		-10.0854	10660.2		-10.0854	55109
-9.97618	9939.62		-10.0852	20328		-10.0852	10677		-10.0852	55112
-9.97595	10003.8		-10.0849	20308		-10.0849	10694		-10.0849	55115
-9.97572	10064.8		-10.0847	20292		-10.0847	10710.2		-10.0847	55118
-9.97549	10122.2		-10.0845	20280		-10.0845	10726.2		-10.0845	55121
-9.97526	10175.5		-10.0843	20273		-10.0843	10741.8		-10.0843	55124
-9.97503	10224.6		-10.084	20270		-10.084	10756.5		-10.084	55126
-9.9748	10269.1		-10.0838	20271		-10.0838	10770.8		-10.0838	55129
-9.97458	10308.9		-10.0836	20276		-10.0836	10784.2		-10.0836	55132
-9.97435	10344.1		-10.0833	20284		-10.0833	10796.8		-10.0833	55136
-9.97412	10374.6		-10.0831	20294		-10.0831	10809		-10.0831	55139
-9.97389	10400.5		-10.0829	20307		-10.0829	10820.2		-10.0829	55144
-9.97366	10422.4		-10.0827	20322		-10.0827	10830.5		-10.0827	55148
-9.97343	10440.2		-10.0824	20339		-10.0824	10840.5		-10.0824	55154
-9.9732	10454.4		-10.0822	20357		-10.0822	10849.8		-10.0822	55160
-9.97297	10465.2		-10.082	20376		-10.082	10858.5		-10.082	55167
-9.97274	10473.2		-10.0817	20396		-10.0817	10866.8		-10.0817	55174
-9.97251	10478.6		-10.0815	20417		-10.0815	10874.8		-10.0815	55183
-9.97229	10482		-10.0813	20437		-10.0813	10882.2		-10.0813	55193
-9.97206	10483.5		-10.0811	20457		-10.0811	10889.5		-10.0811	55203
-9.97183	10483.8		-10.0808	20476		-10.0808	10896.5		-10.0808	55215
-9.9716	10483.1		-10.0806	20494		-10.0806	10903		-10.0806	55228
-9.97137	10481.9		-10.0804	20511		-10.0804	10909		-10.0804	55242
-9.97114	10480.5		-10.0801	20525		-10.0801	10914.5		-10.0801	55257
-9.97091	10479		-10.0799	20538		-10.0799	10919.5		-10.0799	55274
-9.97068	10478		-10.0797	20547		-10.0797	10923.5		-10.0797	55291
-9.97045	10477.8		-10.0795	20554		-10.0795	10926.8		-10.0795	55309
-9.97023	10478.5		-10.0792	20557		-10.0792	10928.5		-10.0792	55328
-9.97	10480.2		-10.079	20557		-10.079	10928.5		-10.079	55348
-9.96977	10483.5		-10.0788	20552		-10.0788	10927.2		-10.0788	55368
-9.96954	10488.4		-10.0785	20543		-10.0785	10923.8		-10.0785	55389
-9.96931	10494.9		-10.0783	20529		-10.0783	10918.2		-10.0783	55410
-9.96908	10503		-10.0781	20511		-10.0781	10910.2		-10.0781	55432
-9.96885	10513		-10.0778	20488		-10.0778	10900.2		-10.0778	55453
-9.96862	10524.6		-10.0776	20460		-10.0776	10887.8		-10.0776	55475
-9.96839	10537.8		-10.0774	20428		-10.0774	10873		-10.0774	55496
-9.96817	10552.4		-10.0772	20392		-10.0772	10855.5		-10.0772	55517
-9.96794	10568		-10.0769	20352		-10.0769	10836.2		-10.0769	55539
-9.96771	10584.5		-10.0767	20308		-10.0767	10814.8		-10.0767	55560
-9.96748	10601.5		-10.0765	20260		-10.0765	10791.2		-10.0765	55582
-9.96725	10618.5		-10.0762	20210		-10.0762	10766.2		-10.0762	55603
-9.96702	10635.2		-10.076	20158		-10.076	10740		-10.076	55625
-9.96679	10651.1		-10.0758	20104		-10.0758	10712.5		-10.0758	55646
-9.96656	10665.9		-10.0756	20048		-10.0756	10684.2		-10.0756	55668
-9.96633	10678.8		-10.0753	19992		-10.0753	10655.5		-10.0753	55690
-9.9661	10689.6		-10.0751	19935		-10.0751	10626.8		-10.0751	55712
-9.96588	10698		-10.0749	19878		-10.0749	10597.8		-10.0749	55735
-9.96565	10703.2		-10.0746	19822		-10.0746	10569.8		-10.0746	55757
-9.96542	10704.9		-10.0744	19767		-10.0744	10542.2		-10.0744	55780
-9.96519	10703		-10.0742	19713		-10.0742	10516		-10.0742	55803
-9.96496	10697.1		-10.074	19660		-10.074	10491.2		-10.074	55826
-9.96473	10686.6		-10.0737	19609		-10.0737	10468		-10.0737	55849
-9.9645	10671.8		-10.0735	19560		-10.0735	10447.2		-10.0735	55872
-9.96427	10652		-10.0733	19512		-10.0733	10428.2		-10.0733	55894
-9.96404	10627.5		-10.073	19465		-10.073	10411.8		-10.073	55916
-9.96382	10598.2		-10.0728	19421		-10.0728	10397.5		-10.0728	55938
-9.96359	10564.1		-10.0726	19378		-10.0726	10385.8		-10.0726	55959
-9.96336	10525.2		-10.0724	19338		-10.0724	10376.2		-10.0724	55979
-9.96313	10481.9		-10.0721	19299		-10.0721	10369.5		-10.0721	55998
-9.9629	10434.4		-10.0719	19263		-10.0719	10364.8		-10.0719	56017
-9.96267	10382.9		-10.0717	19229		-10.0717	10361.8		-10.0717	56035
-9.96244	10328.1		-10.0714	19198		-10.0714	10360.5		-10.0714	56052
-9.96221	10270.2		-10.0712	19169		-10.0712	10361		-10.0712	56068
-9.96198	10210.2		-10.071	19143		-10.071	10362.5		-10.071	56083
-9.96175	10148.6		-10.0708	19120		-10.0708	10365		-10.0708	56097
-9.96153	10086.4		-10.0705	19100		-10.0705	10368.5		-10.0705	56110
-9.9613	10024		-10.0703	19082		-10.0703	10372.2		-10.0703	56122
-9.96107	9962.75		-10.0701	19067		-10.0701	10376		-10.0701	56133
-9.96084	9903.12		-10.0698	19055		-10.0698	10380.2		-10.0698	56143
-9.96061	9846.38		-10.0696	19046		-10.0696	10384.2		-10.0696	56151
-9.96038	9793.25		-10.0694	19039		-10.0694	10388		-10.0694	56157
-9.96015	9744.38		-10.0691	19034		-10.0691	10391.2		-10.0691	56163
-9.95992	9700.5		-10.0689	19031		-10.0689	10394.2		-10.0689	56166
-9.95969	9662.25		-10.0687	19030		-10.0687	10396.5		-10.0687	56168
-9.95947	9629.88		-10.0685	19030		-10.0685	10398.2		-10.0685	56168
-9.95924	9603.62		-10.0682	19032		-10.0682	10399.2		-10.0682	56166
-9.95901	9583.25		-10.068	19034		-10.068	10399.2		-10.068	56163
-9.95878	9569		-10.0678	19037		-10.0678	10398.5		-10.0678	56158
-9.95855	9560.25		-10.0675	19041		-10.0675	10396.2		-10.0675	56152
-9.95832	9556.75		-10.0673	19045		-10.0673	10393.2		-10.0673	56144
-9.95809	9558		-10.0671	19049		-10.0671	10389.2		-10.0671	56135
-9.95786	9563.38		-10.0669	19053		-10.0669	10384		-10.0669	56125
-9.95763	9572.38		-10.0666	19056		-10.0666	10377.8		-10.0666	56115
-9.9574	9584.5		-10.0664	19060		-10.0664	10370.5		-10.0664	56104
-9.95718	9599.12		-10.0662	19063		-10.0662	10362		-10.0662	56093
-9.95695	9616.12		-10.0659	19065		-10.0659	10352.8		-10.0659	56083
-9.95672	9635.12		-10.0657	19066		-10.0657	10342.8		-10.0657	56072
-9.95649	9656		-10.0655	19067		-10.0655	10332		-10.0655	56062
-9.95626	9678.25		-10.0653	19066		-10.0653	10320.5		-10.0653	56053
-9.95603	9702.25		-10.065	19065		-10.065	10309		-10.065	56045
-9.9558	9727.75		-10.0648	19062		-10.0648	10297.2		-10.0648	56037
-9.95557	9754.62		-10.0646	19059		-10.0646	10285.5		-10.0646	56030
-9.95534	9783.12		-10.0643	19054		-10.0643	10274		-10.0643	56025
-9.95512	9813		-10.0641	19049		-10.0641	10263		-10.0641	56020
-9.95489	9844.12		-10.0639	19042		-10.0639	10252.2		-10.0639	56016
-9.95466	9876.5		-10.0637	19034		-10.0637	10242.5		-10.0637	56013
-9.95443	9909.88		-10.0634	19026		-10.0634	10234		-10.0634	56012
-9.9542	9944		-10.0632	19016		-10.0632	10226		-10.0632	56011
-9.95397	9978.75		-10.063	19005		-10.063	10219.8		-10.063	56011
-9.95374	10013.9		-10.0627	18993		-10.0627	10214.8		-10.0627	56011
-9.95351	10049		-10.0625	18979		-10.0625	10211		-10.0625	56013
-9.95328	10084.1		-10.0623	18965		-10.0623	10209		-10.0623	56015
-9.95306	10118.6		-10.0621	18950		-10.0621	10208.5		-10.0621	56018
-9.95283	10152.9		-10.0618	18933		-10.0618	10209.8		-10.0618	56022
-9.9526	10186.2		-10.0616	18916		-10.0616	10212.5		-10.0616	56026
-9.95237	10219		-10.0614	18898		-10.0614	10217		-10.0614	56030
-9.95214	10250.9		-10.0611	18880		-10.0611	10223		-10.0611	56035
-9.95191	10282		-10.0609	18861		-10.0609	10230.8		-10.0609	56041
-9.95168	10312.4		-10.0607	18842		-10.0607	10240.2		-10.0607	56046
-9.95145	10342		-10.0604	18824		-10.0604	10251.2		-10.0604	56052
-9.95122	10370.8		-10.0602	18806		-10.0602	10263.8		-10.0602	56059
-9.95099	10398.6		-10.06	18790		-10.06	10278		-10.06	56065
-9.95077	10425.9		-10.0598	18775		-10.0598	10293.5		-10.0598	56072
-9.95054	10451.9		-10.0595	18762		-10.0595	10310.8		-10.0595	56079
-9.95031	10477		-10.0593	18751		-10.0593	10329.5		-10.0593	56086
-9.95008	10500.6		-10.0591	18743		-10.0591	10349.8		-10.0591	56093
-9.94985	10522.8		-10.0588	18737		-10.0588	10371.2		-10.0588	56100
-9.94962	10543.1		-10.0586	18734		-10.0586	10394.8		-10.0586	56108
-9.94939	10561.5		-10.0584	18734		-10.0584	10419.5		-10.0584	56115
-9.94916	10577.6		-10.0582	18736		-10.0582	10446		-10.0582	56123
-9.94893	10591.5		-10.0579	18741		-10.0579	10474		-10.0579	56131
-9.94871	10603.1		-10.0577	18748		-10.0577	10503.5		-10.0577	56138
-9.94848	10612.4		-10.0575	18756		-10.0575	10534.5		-10.0575	56146
-9.94825	10619.6		-10.0572	18765		-10.0572	10566.5		-10.0572	56154
-9.94802	10624.9		-10.057	18775		-10.057	10599.5		-10.057	56162
-9.94779	10628.8		-10.0568	18785		-10.0568	10633		-10.0568	56170
-9.94756	10631.6		-10.0566	18794		-10.0566	10667		-10.0566	56178
-9.94733	10633.8		-10.0563	18803		-10.0563	10701		-10.0563	56186
-9.9471	10635.9		-10.0561	18811		-10.0561	10734.5		-10.0561	56194
-9.94687	10638.2		-10.0559	18817		-10.0559	10767.8		-10.0559	56201
-9.94664	10641.5		-10.0556	18821		-10.0556	10799.8		-10.0556	56208
-9.94642	10646.1		-10.0554	18824		-10.0554	10830.2		-10.0554	56215
-9.94619	10652.1		-10.0552	18824		-10.0552	10859.5		-10.0552	56222
-9.94596	10660		-10.055	18823		-10.055	10886.8		-10.055	56229
-9.94573	10669.8		-10.0547	18819		-10.0547	10912.2		-10.0547	56235
-9.9455	10681.4		-10.0545	18814		-10.0545	10936		-10.0545	56242
-9.94527	10694.6		-10.0543	18807		-10.0543	10957.5		-10.0543	56248
-9.94504	10709.4		-10.054	18797		-10.054	10977.5		-10.054	56255
-9.94481	10725		-10.0538	18787		-10.0538	10995.5		-10.0538	56262
-9.94458	10741		-10.0536	18774		-10.0536	11012		-10.0536	56269
-9.94436	10756.8		-10.0534	18761		-10.0534	11027.2		-10.0534	56277
-9.94413	10771.8		-10.0531	18745		-10.0531	11041		-10.0531	56285
-9.9439	10785.2		-10.0529	18729		-10.0529	11053.8		-10.0529	56295
-9.94367	10796.8		-10.0527	18711		-10.0527	11065.8		-10.0527	56306
-9.94344	10805.6		-10.0524	18692		-10.0524	11077		-10.0524	56318
-9.94321	10811.4		-10.0522	18673		-10.0522	11087.5		-10.0522	56331
-9.94298	10813.9		-10.052	18652		-10.052	11097.2		-10.052	56345
-9.94275	10812.8		-10.0517	18632		-10.0517	11106.5		-10.0517	56361
-9.94252	10808		-10.0515	18610		-10.0515	11115.2		-10.0515	56378
-9.9423	10799.8		-10.0513	18589		-10.0513	11123.5		-10.0513	56396
-9.94207	10787.9		-10.0511	18568		-10.0511	11131.5		-10.0511	56415
-9.94184	10773		-10.0508	18546		-10.0508	11138.8		-10.0508	56436
-9.94161	10755.6		-10.0506	18526		-10.0506	11145.8		-10.0506	56457
-9.94138	10736		-10.0504	18506		-10.0504	11152.5		-10.0504	56479
-9.94115	10714.8		-10.0501	18487		-10.0501	11159		-10.0501	56501
-9.94092	10692.4		-10.0499	18470		-10.0499	11165.5		-10.0499	56525
-9.94069	10669.6		-10.0497	18453		-10.0497	11172.2		-10.0497	56549
-9.94046	10646.9		-10.0495	18439		-10.0495	11179		-10.0495	56573
-9.94023	10624.9		-10.0492	18426		-10.0492	11186.2		-10.0492	56597
-9.94001	10603.8		-10.049	18415		-10.049	11194.2		-10.049	56622
-9.93978	10584.1		-10.0488	18405		-10.0488	11203.2		-10.0488	56647
-9.93955	10566.1		-10.0485	18398		-10.0485	11212.8		-10.0485	56671
-9.93932	10549.9		-10.0483	18392		-10.0483	11223.2		-10.0483	56696
-9.93909	10535.5		-10.0481	18389		-10.0481	11235		-10.0481	56720
-9.93886	10523		-10.0479	18387		-10.0479	11248		-10.0479	56743
-9.93863	10512.2		-10.0476	18387		-10.0476	11262.2		-10.0476	56766
-9.9384	10502.8		-10.0474	18389		-10.0474	11277.5		-10.0474	56789
-9.93817	10494.4		-10.0472	18393		-10.0472	11293.5		-10.0472	56811
-9.93795	10487		-10.0469	18398		-10.0469	11310.5		-10.0469	56832
-9.93772	10479.9		-10.0467	18405		-10.0467	11328.2		-10.0467	56853
-9.93749	10473		-10.0465	18413		-10.0465	11346		-10.0465	56873
-9.93726	10465.9		-10.0463	18422		-10.0463	11364.5		-10.0463	56893
-9.93703	10458.4		-10.046	18433		-10.046	11382.8		-10.046	56912
-9.9368	10450.1		-10.0458	18444		-10.0458	11400.8		-10.0458	56931
-9.93657	10441.2		-10.0456	18456		-10.0456	11418.5		-10.0456	56951
-9.93634	10431.5		-10.0453	18468		-10.0453	11435.5		-10.0453	56970
-9.93611	10421		-10.0451	18481		-10.0451	11451.8		-10.0451	56989
-9.93588	10409.8		-10.0449	18493		-10.0449	11467.2		-10.0449	57009
-9.93566	10398.1		-10.0447	18504		-10.0447	11482		-10.0447	57029
-9.93543	10385.9		-10.0444	18514		-10.0444	11495.5		-10.0444	57050
-9.9352	10373.6		-10.0442	18523		-10.0442	11508.2		-10.0442	57071
-9.93497	10361.5		-10.044	18531		-10.044	11519.8		-10.044	57092
-9.93474	10349.6		-10.0437	18537		-10.0437	11530.8		-10.0437	57115
-9.93451	10338.1		-10.0435	18541		-10.0435	11541		-10.0435	57137
-9.93428	10327.4		-10.0433	18542		-10.0433	11550.5		-10.0433	57161
-9.93405	10317.1		-10.0431	18541		-10.0431	11559.8		-10.0431	57184
-9.93382	10308		-10.0428	18538		-10.0428	11568.5		-10.0428	57208
-9.9336	10299.6		-10.0426	18533		-10.0426	11577.2		-10.0426	57232
-9.93337	10292.1		-10.0424	18525		-10.0424	11586		-10.0424	57256
-9.93314	10285.9		-10.0421	18515		-10.0421	11594.8		-10.0421	57280
-9.93291	10280.2		-10.0419	18503		-10.0419	11603.8		-10.0419	57303
-9.93268	10275.8		-10.0417	18490		-10.0417	11612.8		-10.0417	57325
-9.93245	10272.1		-10.0414	18475		-10.0414	11622.5		-10.0414	57347
-9.93222	10269.5		-10.0412	18459		-10.0412	11632.5		-10.0412	57368
-9.93199	10267.8		-10.041	18442		-10.041	11643		-10.041	57387
-9.93176	10267.1		-10.0408	18423		-10.0408	11653.8		-10.0408	57405
-9.93154	10267.5		-10.0405	18405		-10.0405	11665.2		-10.0405	57421
-9.93131	10269.1		-10.0403	18385		-10.0403	11677		-10.0403	57436
-9.93108	10272.2		-10.0401	18364		-10.0401	11689		-10.0401	57449
-9.93085	10276.8		-10.0398	18343		-10.0398	11701.2		-10.0398	57461
-9.93062	10282.8		-10.0396	18321		-10.0396	11714		-10.0396	57471
-9.93039	10290.5		-10.0394	18298		-10.0394	11726.8		-10.0394	57479
-9.93016	10299.9		-10.0392	18273		-10.0392	11739		-10.0392	57486
-9.92993	10311.1		-10.0389	18248		-10.0389	11751.8		-10.0389	57492
-9.9297	10323.9		-10.0387	18221		-10.0387	11763.5		-10.0387	57497
-9.92947	10338		-10.0385	18193		-10.0385	11775		-10.0385	57502
-9.92925	10353.8		-10.0382	18164		-10.0382	11785.8		-10.0382	57507
-9.92902	10370.5		-10.038	18133		-10.038	11795.8		-10.038	57511
-9.92879	10387.9		-10.0378	18102		-10.0378	11804.8		-10.0378	57516
-9.92856	10405.9		-10.0376	18069		-10.0376	11812.8		-10.0376	57521
-9.92833	10424		-10.0373	18035		-10.0373	11819.2		-10.0373	57528
-9.9281	10442		-10.0371	18001		-10.0371	11824.5		-10.0371	57535
-9.92787	10459.6		-10.0369	17966		-10.0369	11828.5		-10.0369	57544
-9.92764	10476.4		-10.0366	17931		-10.0366	11830.8		-10.0366	57554
-9.92741	10492.2		-10.0364	17896		-10.0364	11832		-10.0364	57566
-9.92719	10506.9		-10.0362	17860		-10.0362	11832		-10.0362	57578
-9.92696	10520.4		-10.036	17826		-10.036	11830.5		-10.036	57591
-9.92673	10532.2		-10.0357	17791		-10.0357	11828		-10.0357	57606
-9.9265	10543		-10.0355	17757		-10.0355	11824.2		-10.0355	57620
-9.92627	10552.2		-10.0353	17724		-10.0353	11820		-10.0353	57636
-9.92604	10560.6		-10.035	17691		-10.035	11814.5		-10.035	57651
-9.92581	10568		-10.0348	17659		-10.0348	11808.8		-10.0348	57665
-9.92558	10574.8		-10.0346	17628		-10.0346	11802.2		-10.0346	57680
-9.92535	10581.2		-10.0344	17597		-10.0344	11795.2		-10.0344	57693
-9.92512	10587.8		-10.0341	17567		-10.0341	11788		-10.0341	57705
-9.9249	10594.5		-10.0339	17537		-10.0339	11780.8		-10.0339	57716
-9.92467	10602		-10.0337	17508		-10.0337	11773.5		-10.0337	57725
-9.92444	10610.4		-10.0334	17479		-10.0334	11765.8		-10.0334	57733
-9.92421	10619.9		-10.0332	17451		-10.0332	11758		-10.0332	57740
-9.92398	10630.6		-10.033	17422		-10.033	11750.2		-10.033	57744
-9.92375	10642.6		-10.0327	17395		-10.0327	11742.2		-10.0327	57747
-9.92352	10656		-10.0325	17367		-10.0325	11734.5		-10.0325	57749
-9.92329	10670.4		-10.0323	17340		-10.0323	11726		-10.0323	57749
-9.92306	10685.8		-10.0321	17314		-10.0321	11717.2		-10.0321	57747
-9.92284	10701.9		-10.0318	17288		-10.0318	11708.2		-10.0318	57745
-9.92261	10718.4		-10.0316	17264		-10.0316	11698.8		-10.0316	57741
-9.92238	10735		-10.0314	17240		-10.0314	11688.8		-10.0314	57737
-9.92215	10751.2		-10.0311	17217		-10.0311	11678.2		-10.0311	57732
-9.92192	10766.9		-10.0309	17196		-10.0309	11667.2		-10.0309	57726
-9.92169	10781.4		-10.0307	17176		-10.0307	11655.5		-10.0307	57720
-9.92146	10794.6		-10.0305	17157		-10.0305	11643.5		-10.0305	57714
-9.92123	10806		-10.0302	17141		-10.0302	11631		-10.0302	57708
-9.921	10815.5		-10.03	17126		-10.03	11618.2		-10.03	57701
-9.92077	10822.6		-10.0298	17113		-10.0298	11605.2		-10.0298	57694
-9.92055	10827.4		-10.0295	17102		-10.0295	11592		-10.0295	57687
-9.92032	10829.6		-10.0293	17093		-10.0293	11578.8		-10.0293	57680
-9.92009	10829.5		-10.0291	17086		-10.0291	11565.8		-10.0291	57673
-9.91986	10827		-10.0289	17080		-10.0289	11552.8		-10.0289	57665
-9.91963	10822.1		-10.0286	17076		-10.0286	11540		-10.0286	57657
-9.9194	10815.2		-10.0284	17072		-10.0284	11527.8		-10.0284	57648
-9.91917	10806.8		-10.0282	17069		-10.0282	11516.2		-10.0282	57639
-9.91894	10796.5		-10.0279	17066		-10.0279	11505		-10.0279	57629
-9.91871	10785.4		-10.0277	17063		-10.0277	11494.5		-10.0277	57619
-9.91849	10773.2		-10.0275	17060		-10.0275	11484.8		-10.0275	57608
-9.91826	10760.6		-10.0273	17057		-10.0273	11475.8		-10.0273	57596
-9.91803	10747.6		-10.027	17052		-10.027	11467.5		-10.027	57585
-9.9178	10734.5		-10.0268	17046		-10.0268	11459.8		-10.0268	57572
-9.91757	10721.4		-10.0266	17039		-10.0266	11453		-10.0266	57560
-9.91734	10708.4		-10.0263	17031		-10.0263	11446.8		-10.0263	57547
-9.91711	10695.6		-10.0261	17021		-10.0261	11441.2		-10.0261	57535
-9.91688	10682.8		-10.0259	17011		-10.0259	11436.2		-10.0259	57522
-9.91665	10669.6		-10.0257	16999		-10.0257	11432.2		-10.0257	57510
-9.91643	10656.2		-10.0254	16987		-10.0254	11428.8		-10.0254	57499
-9.9162	10642.4		-10.0252	16975		-10.0252	11426		-10.0252	57489
-9.91597	10627.6		-10.025	16963		-10.025	11424		-10.025	57479
-9.91574	10611.9		-10.0247	16951		-10.0247	11422.5		-10.0247	57471
-9.91551	10594.6		-10.0245	16940		-10.0245	11422		-10.0245	57463
-9.91528	10576.1		-10.0243	16930		-10.0243	11422.2		-10.0243	57458
-9.91505	10555.9		-10.024	16922		-10.024	11423.2		-10.024	57453
-9.91482	10533.8		-10.0238	16915		-10.0238	11424.8		-10.0238	57450
-9.91459	10510.1		-10.0236	16910		-10.0236	11427		-10.0236	57449
-9.91436	10484.5		-10.0234	16907		-10.0234	11430		-10.0234	57449
-9.91414	10457.2		-10.0231	16905		-10.0231	11433.2		-10.0231	57451
-9.91391	10428.6		-10.0229	16905		-10.0229	11437.2		-10.0229	57455
-9.91368	10398.8		-10.0227	16907		-10.0227	11441.2		-10.0227	57460
-9.91345	10367.9		-10.0224	16909		-10.0224	11445.8		-10.0224	57467
-9.91322	10336.4		-10.0222	16913		-10.0222	11450.8		-10.0222	57475
-9.91299	10304.5		-10.022	16916		-10.022	11455.5		-10.022	57485
-9.91276	10272.4		-10.0218	16920		-10.0218	11460.2		-10.0218	57496
-9.91253	10240.6		-10.0215	16923		-10.0215	11465.2		-10.0215	57509
-9.9123	10209		-10.0213	16925		-10.0213	11470		-10.0213	57522
-9.91208	10178.1		-10.0211	16925		-10.0211	11474.5		-10.0211	57537
-9.91185	10147.9		-10.0208	16924		-10.0208	11479		-10.0208	57552
-9.91162	10118.2		-10.0206	16920		-10.0206	11483.2		-10.0206	57567
-9.91139	10089.2		-10.0204	16912		-10.0204	11487.2		-10.0204	57584
-9.91116	10060.8		-10.0202	16902		-10.0202	11491		-10.0202	57600
-9.91093	10032.5		-10.0199	16888		-10.0199	11494.2		-10.0199	57616
-9.9107	10004.2		-10.0197	16870		-10.0197	11497.2		-10.0197	57632
-9.91047	9976		-10.0195	16848		-10.0195	11499.5		-10.0195	57648
-9.91024	9947.25		-10.0192	16822		-10.0192	11501.5		-10.0192	57664
-9.91001	9917.75		-10.019	16792		-10.019	11503.2		-10.019	57679
-9.90979	9887.38		-10.0188	16758		-10.0188	11504.2		-10.0188	57693
-9.90956	9855.88		-10.0186	16720		-10.0186	11504.8		-10.0186	57708
-9.90933	9823.38		-10.0183	16678		-10.0183	11504.8		-10.0183	57721
-9.9091	9789.75		-10.0181	16633		-10.0181	11504.5		-10.0181	57735
-9.90887	9755.12		-10.0179	16585		-10.0179	11503.2		-10.0179	57748
-9.90864	9719.5		-10.0176	16535		-10.0176	11502		-10.0176	57762
-9.90841	9683.5		-10.0174	16483		-10.0174	11500.2		-10.0174	57775
-9.90818	9647		-10.0172	16430		-10.0172	11498.5		-10.0172	57789
-9.90795	9610.5		-10.017	16376		-10.017	11496.5		-10.017	57803
-9.90773	9574.25		-10.0167	16322		-10.0167	11494.2		-10.0167	57818
-9.9075	9538.62		-10.0165	16269		-10.0165	11492.2		-10.0165	57834
-9.90727	9503.88		-10.0163	16216		-10.0163	11490.2		-10.0163	57850
-9.90704	9470.62		-10.016	16166		-10.016	11489		-10.016	57868
-9.90681	9438.88		-10.0158	16117		-10.0158	11487.5		-10.0158	57887
-9.90658	9409.25		-10.0156	16070		-10.0156	11486.5		-10.0156	57907
-9.90635	9381.88		-10.0153	16025		-10.0153	11485.8		-10.0153	57928
-9.90612	9357.25		-10.0151	15983		-10.0151	11486		-10.0151	57951
-9.90589	9335.62		-10.0149	15943		-10.0149	11486.2		-10.0149	57974
-9.90567	9317.25		-10.0147	15904		-10.0147	11487.2		-10.0147	57999
-9.90544	9302.5		-10.0144	15868		-10.0144	11488.5		-10.0144	58025
-9.90521	9291.5		-10.0142	15832		-10.0142	11490.8		-10.0142	58052
-9.90498	9284.38		-10.014	15798		-10.014	11493		-10.014	58079
-9.90475	9281.38		-10.0137	15764		-10.0137	11496		-10.0137	58107
-9.90452	9282.38		-10.0135	15730		-10.0135	11499.2		-10.0135	58135
-9.90429	9287.5		-10.0133	15696		-10.0133	11503.2		-10.0133	58164
-9.90406	9296.5		-10.0131	15662		-10.0131	11507.5		-10.0131	58192
-9.90383	9309.12		-10.0128	15627		-10.0128	11512.5		-10.0128	58220
-9.9036	9325		-10.0126	15591		-10.0126	11517.5		-10.0126	58247
-9.90338	9343.75		-10.0124	15555		-10.0124	11523		-10.0124	58274
-9.90315	9364.88		-10.0121	15518		-10.0121	11529		-10.0121	58300
-9.90292	9388		-10.0119	15480		-10.0119	11535		-10.0119	58324
-9.90269	9412.25		-10.0117	15442		-10.0117	11541.5		-10.0117	58347
-9.90246	9437.25		-10.0115	15402		-10.0115	11547.8		-10.0115	58369
-9.90223	9462.12		-10.0112	15363		-10.0112	11554.2		-10.0112	58389
-9.902	9486.5		-10.011	15324		-10.011	11560.2		-10.011	58407
-9.90177	9509.62		-10.0108	15284		-10.0108	11566		-10.0108	58424
-9.90154	9530.62		-10.0105	15245		-10.0105	11571.2		-10.0105	58439
-9.90132	9549.38		-10.0103	15206		-10.0103	11576		-10.0103	58451
-9.90109	9565		-10.0101	15168		-10.0101	11579.5		-10.0101	58462
-9.90086	9577.38		-10.0099	15130		-10.0099	11582.2		-10.0099	58471
-9.90063	9585.88		-10.0096	15093		-10.0096	11583.2		-10.0096	58479
-9.9004	9590.5		-10.0094	15057		-10.0094	11583		-10.0094	58485
-9.90017	9590.88		-10.0092	15022		-10.0092	11581		-10.0092	58489
-9.89994	9587.25		-10.0089	14988		-10.0089	11577.2		-10.0089	58492
-9.89971	9579.75		-10.0087	14955		-10.0087	11571.5		-10.0087	58494
-9.89948	9568.25		-10.0085	14924		-10.0085	11564.2		-10.0085	58495
-9.89925	9553.25		-10.0083	14894		-10.0083	11554.8		-10.0083	58495
-9.89903	9535		-10.008	14867		-10.008	11543.8		-10.008	58495
-9.8988	9514.12		-10.0078	14841		-10.0078	11531		-10.0078	58495
-9.89857	9490.88		-10.0076	14818		-10.0076	11516.5		-10.0076	58494
-9.89834	9466		-10.0073	14798		-10.0073	11500.8		-10.0073	58494
-9.89811	9439.88		-10.0071	14781		-10.0071	11484		-10.0071	58494
-9.89788	9412.88		-10.0069	14767		-10.0069	11466.5		-10.0069	58495
-9.89765	9385.62		-10.0066	14757		-10.0066	11448		-10.0066	58496
-9.89742	9358.75		-10.0064	14750		-10.0064	11429.2		-10.0064	58498
-9.89719	9332.62		-10.0062	14746		-10.0062	11410.2		-10.0062	58501
-9.89697	9307.62		-10.006	14746		-10.006	11391.5		-10.006	58505
-9.89674	9284.38		-10.0057	14749		-10.0057	11373.2		-10.0057	58510
-9.89651	9263.12		-10.0055	14754		-10.0055	11355.5		-10.0055	58515
-9.89628	9244.25		-10.0053	14762		-10.0053	11338.2		-10.0053	58520
-9.89605	9228.25		-10.005	14772		-10.005	11321.5		-10.005	58526
-9.89582	9215.12		-10.0048	14783		-10.0048	11306		-10.0048	58532
-9.89559	9205.25		-10.0046	14794		-10.0046	11291.2		-10.0046	58539
-9.89536	9199		-10.0044	14806		-10.0044	11277.2		-10.0044	58545
-9.89513	9196.25		-10.0041	14818		-10.0041	11264.2		-10.0041	58550
-9.89491	9196.88		-10.0039	14828		-10.0039	11252.2		-10.0039	58556
-9.89468	9201.25		-10.0037	14837		-10.0037	11241		-10.0037	58561
-9.89445	9209		-10.0034	14845		-10.0034	11230.5		-10.0034	58565
-9.89422	9219.75		-10.0032	14850		-10.0032	11220.5		-10.0032	58570
-9.89399	9233.38		-10.003	14854		-10.003	11211.2		-10.003	58573
-9.89376	9249.38		-10.0028	14856		-10.0028	11202.5		-10.0028	58576
-9.89353	9267.38		-10.0025	14857		-10.0025	11194.2		-10.0025	58579
-9.8933	9286.62		-10.0023	14855		-10.0023	11186.5		-10.0023	58581
-9.89307	9306.88		-10.0021	14853		-10.0021	11179.2		-10.0021	58583
-9.89284	9327.5		-10.0018	14849		-10.0018	11172.5		-10.0018	58584
-9.89262	9348		-10.0016	14845		-10.0016	11166.5		-10.0016	58585
-9.89239	9368.12		-10.0014	14840		-10.0014	11161.2		-10.0014	58586
-9.89216	9387.62		-10.0012	14834		-10.0012	11156.5		-10.0012	58586
-9.89193	9406.12		-10.0009	14828		-10.0009	11152.5		-10.0009	58585
-9.8917	9423.88		-10.0007	14822		-10.0007	11149.8		-10.0007	58584
-9.89147	9440.75		-10.0005	14816		-10.0005	11148		-10.0005	58583
-9.89124	9457		-10.0002	14809		-10.0002	11147.5		-10.0002	58581
-9.89101	9472.75		-10	14802		-10	11148.2		-10	58578
-9.89078	9488.12		-9.99978	14794		-9.99978	11150.8		-9.99978	58576
-9.89056	9503.88		-9.99955	14785		-9.99955	11154.2		-9.99955	58573
-9.89033	9519.88		-9.99932	14775		-9.99932	11159.8		-9.99932	58570
-9.8901	9536.62		-9.99909	14764		-9.99909	11166.8		-9.99909	58567
-9.88987	9554.25		-9.99887	14752		-9.99887	11175.5		-9.99887	58564
-9.88964	9573.12		-9.99864	14737		-9.99864	11185.5		-9.99864	58562
-9.88941	9593.38		-9.99841	14722		-9.99841	11197		-9.99841	58560
-9.88918	9615.38		-9.99818	14705		-9.99818	11209.8		-9.99818	58560
-9.88895	9638.88		-9.99795	14686		-9.99795	11224.2		-9.99795	58560
-9.88872	9664.25		-9.99772	14666		-9.99772	11239.2		-9.99772	58562
-9.88849	9691.5		-9.99749	14644		-9.99749	11255.5		-9.99749	58566
-9.88827	9720.75		-9.99726	14622		-9.99726	11272.5		-9.99726	58571
-9.88804	9751.88		-9.99703	14599		-9.99703	11290		-9.99703	58577
-9.88781	9785		-9.9968	14575		-9.9968	11307.8		-9.9968	58586
-9.88758	9819.75		-9.99658	14551		-9.99658	11325.8		-9.99658	58596
-9.88735	9856.25		-9.99635	14527		-9.99635	11343.5		-9.99635	58608
-9.88712	9894.12		-9.99612	14504		-9.99612	11361.2		-9.99612	58622
-9.88689	9932.88		-9.99589	14481		-9.99589	11378.5		-9.99589	58637
-9.88666	9972.25		-9.99566	14459		-9.99566	11395		-9.99566	58655
-9.88643	10011.8		-9.99543	14438		-9.99543	11410.8		-9.99543	58673
-9.88621	10050.9		-9.9952	14418		-9.9952	11425.5		-9.9952	58693
-9.88598	10089.2		-9.99497	14400		-9.99497	11439.2		-9.99497	58715
-9.88575	10125.9		-9.99474	14382		-9.99474	11451.8		-9.99474	58737
-9.88552	10160.5		-9.99452	14366		-9.99452	11463		-9.99452	58761
-9.88529	10192.5		-9.99429	14350		-9.99429	11472.8		-9.99429	58785
-9.88506	10221.4		-9.99406	14335		-9.99406	11481.5		-9.99406	58811
-9.88483	10246.8		-9.99383	14320		-9.99383	11489		-9.99383	58837
-9.8846	10268.2		-9.9936	14305		-9.9936	11494.8		-9.9936	58864
-9.88437	10285.9		-9.99337	14290		-9.99337	11499.8		-9.99337	58892
-9.88414	10299.2		-9.99314	14274		-9.99314	11503.2		-9.99314	58919
-9.88392	10308.6		-9.99291	14257		-9.99291	11506.2		-9.99291	58947
-9.88369	10313.8		-9.99268	14239		-9.99268	11508.2		-9.99268	58976
-9.88346	10315.1		-9.99245	14219		-9.99245	11509.5		-9.99245	59004
-9.88323	10312.9		-9.99223	14198		-9.99223	11510.2		-9.99223	59032
-9.883	10307.2		-9.992	14175		-9.992	11510.5		-9.992	59059
-9.88277	10298.5		-9.99177	14152		-9.99177	11510.8		-9.99177	59086
-9.88254	10287.1		-9.99154	14127		-9.99154	11510.5		-9.99154	59113
-9.88231	10273.5		-9.99131	14101		-9.99131	11510.5		-9.99131	59138
-9.88208	10257.8		-9.99108	14076		-9.99108	11510.2		-9.99108	59163
-9.88186	10240.6		-9.99085	14050		-9.99085	11509.5		-9.99085	59187
-9.88163	10222.2		-9.99062	14024		-9.99062	11509		-9.99062	59211
-9.8814	10203.2		-9.99039	13999		-9.99039	11508.5		-9.99039	59233
-9.88117	10183.9		-9.99017	13975		-9.99017	11507.5		-9.99017	59254
-9.88094	10164.8		-9.98994	13953		-9.98994	11506.2		-9.98994	59274
-9.88071	10146		-9.98971	13932		-9.98971	11504.5		-9.98971	59293
-9.88048	10128.2		-9.98948	13913		-9.98948	11501.8		-9.98948	59311
-9.88025	10111.9		-9.98925	13896		-9.98925	11498.5		-9.98925	59328
-9.88002	10097.2		-9.98902	13881		-9.98902	11494.5		-9.98902	59344
-9.8798	10084.8		-9.98879	13869		-9.98879	11489.5		-9.98879	59359
-9.87957	10074.5		-9.98856	13859		-9.98856	11483.2		-9.98856	59373
-9.87934	10067		-9.98833	13852		-9.98833	11476.5		-9.98833	59386
-9.87911	10062.2		-9.98811	13848		-9.98811	11468.5		-9.98811	59398
-9.87888	10060.2		-9.98788	13846		-9.98788	11460		-9.98788	59409
-9.87865	10060.9		-9.98765	13847		-9.98765	11450.5		-9.98765	59419
-9.87842	10064		-9.98742	13851		-9.98742	11440.2		-9.98742	59429
-9.87819	10069.2		-9.98719	13858		-9.98719	11429.5		-9.98719	59437
-9.87796	10076.2		-9.98696	13867		-9.98696	11418.5		-9.98696	59444
-9.87773	10084.6		-9.98673	13879		-9.98673	11407.8		-9.98673	59451
-9.87751	10094		-9.9865	13892		-9.9865	11396.5		-9.9865	59456
-9.87728	10103.8		-9.98627	13907		-9.98627	11385.8		-9.98627	59461
-9.87705	10113.6		-9.98604	13923		-9.98604	11375.5		-9.98604	59465
-9.87682	10123		-9.98582	13940		-9.98582	11365.5		-9.98582	59467
-9.87659	10131.6		-9.98559	13956		-9.98559	11356.5		-9.98559	59469
-9.87636	10139.4		-9.98536	13972		-9.98536	11348.2		-9.98536	59470
-9.87613	10146.1		-9.98513	13987		-9.98513	11341		-9.98513	59470
-9.8759	10151.2		-9.9849	14000		-9.9849	11334.8		-9.9849	59468
-9.87567	10154.9		-9.98467	14011		-9.98467	11329.5		-9.98467	59467
-9.87545	10156.9		-9.98444	14019		-9.98444	11325.2		-9.98444	59464
-9.87522	10157.1		-9.98421	14023		-9.98421	11322		-9.98421	59460
-9.87499	10155.6		-9.98398	14024		-9.98398	11320		-9.98398	59456
-9.87476	10152.1		-9.98376	14021		-9.98376	11318.5		-9.98376	59451
-9.87453	10146.5		-9.98353	14013		-9.98353	11317.8		-9.98353	59446
-9.8743	10139.1		-9.9833	14002		-9.9833	11317.8		-9.9833	59440
-9.87407	10129.4		-9.98307	13986		-9.98307	11317.8		-9.98307	59434
-9.87384	10117.5		-9.98284	13966		-9.98284	11318.2		-9.98284	59427
-9.87361	10103.8		-9.98261	13943		-9.98261	11318.8		-9.98261	59419
-9.87338	10087.8		-9.98238	13916		-9.98238	11319		-9.98238	59412
-9.87316	10069.8		-9.98215	13887		-9.98215	11318.8		-9.98215	59404
-9.87293	10049.9		-9.98192	13855		-9.98192	11318.2		-9.98192	59396
-9.8727	10028.2		-9.98169	13821		-9.98169	11317		-9.98169	59388
-9.87247	10005		-9.98147	13786		-9.98147	11315.5		-9.98147	59381
-9.87224	9980.25		-9.98124	13750		-9.98124	11313		-9.98124	59373
-9.87201	9954.38		-9.98101	13714		-9.98101	11310		-9.98101	59365
-9.87178	9927.5		-9.98078	13678		-9.98078	11306.2		-9.98078	59358
-9.87155	9900		-9.98055	13643		-9.98055	11302		-9.98055	59351
-9.87132	9872		-9.98032	13608		-9.98032	11297.5		-9.98032	59345
-9.8711	9843.88		-9.98009	13575		-9.98009	11292.2		-9.98009	59338
-9.87087	9815.88		-9.97986	13543		-9.97986	11287		-9.97986	59332
-9.87064	9788.62		-9.97963	13513		-9.97963	11281.5		-9.97963	59326
-9.87041	9762.12		-9.97941	13485		-9.97941	11276.2		-9.97941	59320
-9.87018	9737		-9.97918	13459		-9.97918	11271.2		-9.97918	59314
-9.86995	9713.62		-9.97895	13435		-9.97895	11267		-9.97895	59308
-9.86972	9692.12		-9.97872	13413		-9.97872	11263		-9.97872	59302
-9.86949	9673.25		-9.97849	13393		-9.97849	11260.2		-9.97849	59297
-9.86926	9656.88		-9.97826	13376		-9.97826	11258.2		-9.97826	59291
-9.86904	9643.75		-9.97803	13360		-9.97803	11257.5		-9.97803	59286
-9.86881	9633.75		-9.9778	13346		-9.9778	11257.8		-9.9778	59281
-9.86858	9627.38		-9.97757	13334		-9.97757	11259.2		-9.97757	59276
-9.86835	9624.62		-9.97735	13322		-9.97735	11261.8		-9.97735	59272
-9.86812	9625.88		-9.97712	13313		-9.97712	11266		-9.97712	59269
-9.86789	9631		-9.97689	13304		-9.97689	11271		-9.97689	59267
-9.86766	9640.12		-9.97666	13296		-9.97666	11277.8		-9.97666	59266
-9.86743	9653.38		-9.97643	13288		-9.97643	11285.5		-9.97643	59267
-9.8672	9670.5		-9.9762	13281		-9.9762	11294.5		-9.9762	59268
-9.86697	9691.62		-9.97597	13275		-9.97597	11304.8		-9.97597	59272
-9.86675	9716.62		-9.97574	13269		-9.97574	11316		-9.97574	59277
-9.86652	9745.25		-9.97551	13264		-9.97551	11328.2		-9.97551	59283
-9.86629	9777.62		-9.97528	13259		-9.97528	11341.5		-9.97528	59292
-9.86606	9813		-9.97506	13255		-9.97506	11355.5		-9.97506	59301
-9.86583	9851.62		-9.97483	13251		-9.97483	11370		-9.97483	59312
-9.8656	9892.88		-9.9746	13248		-9.9746	11385.2		-9.9746	59324
-9.86537	9936.75		-9.97437	13246		-9.97437	11400.8		-9.97437	59336
-9.86514	9982.75		-9.97414	13244		-9.97414	11416.8		-9.97414	59350
-9.86491	10030.6		-9.97391	13242		-9.97391	11432.5		-9.97391	59363
-9.86469	10079.9		-9.97368	13241		-9.97368	11448		-9.97368	59377
-9.86446	10130.4		-9.97345	13239		-9.97345	11463.5		-9.97345	59390
-9.86423	10181.5		-9.97322	13237		-9.97322	11478		-9.97322	59403
-9.864	10233		-9.973	13234		-9.973	11491.8		-9.973	59416
-9.86377	10284.9		-9.97277	13231		-9.97277	11504.2		-9.97277	59427
-9.86354	10336.4		-9.97254	13226		-9.97254	11515.8		-9.97254	59438
-9.86331	10387.4		-9.97231	13220		-9.97231	11525.5		-9.97231	59448
-9.86308	10438		-9.97208	13213		-9.97208	11534		-9.97208	59456
-9.86285	10487.8		-9.97185	13204		-9.97185	11540.5		-9.97185	59463
-9.86262	10536.8		-9.97162	13193		-9.97162	11545		-9.97162	59469
-9.8624	10585		-9.97139	13181		-9.97139	11548		-9.97139	59474
-9.86217	10632.4		-9.97116	13167		-9.97116	11548.5		-9.97116	59477
-9.86194	10679.2		-9.97093	13151		-9.97093	11547.5		-9.97093	59479
-9.86171	10725.6		-9.97071	13134		-9.97071	11544.8		-9.97071	59480
-9.86148	10771.8		-9.97048	13115		-9.97048	11539.8		-9.97048	59479
-9.86125	10818		-9.97025	13095		-9.97025	11533.5		-9.97025	59476
-9.86102	10864.5		-9.97002	13074		-9.97002	11525.5		-9.97002	59473
-9.86079	10911.4		-9.96979	13052		-9.96979	11516.2		-9.96979	59468
-9.86056	10958.9		-9.96956	13029		-9.96956	11505.8		-9.96956	59462
-9.86034	11007		-9.96933	13006		-9.96933	11494.5		-9.96933	59454
-9.86011	11055.9		-9.9691	12982		-9.9691	11482.2		-9.9691	59446
-9.85988	11105.2		-9.96887	12958		-9.96887	11469.5		-9.96887	59436
-9.85965	11155.1		-9.96865	12934		-9.96865	11456.2		-9.96865	59425
-9.85942	11205		-9.96842	12910		-9.96842	11442.8		-9.96842	59414
-9.85919	11254.9		-9.96819	12886		-9.96819	11428.8		-9.96819	59402
-9.85896	11303.8		-9.96796	12863		-9.96796	11414.5		-9.96796	59390
-9.85873	11351.6		-9.96773	12840		-9.96773	11400.2		-9.96773	59377
-9.8585	11397.9		-9.9675	12818		-9.9675	11385.8		-9.9675	59365
-9.85828	11441.9		-9.96727	12797		-9.96727	11371.2		-9.96727	59352
-9.85805	11483.5		-9.96704	12777		-9.96704	11356.2		-9.96704	59339
-9.85782	11521.9		-9.96681	12758		-9.96681	11341.2		-9.96681	59327
-9.85759	11557.1		-9.96659	12740		-9.96659	11326.2		-9.96659	59314
-9.85736	11588.9		-9.96636	12724		-9.96636	11310.8		-9.96636	59302
-9.85713	11617.1		-9.96613	12709		-9.96613	11295.5		-9.96613	59291
-9.8569	11642		-9.9659	12696		-9.9659	11280.5		-9.9659	59280
-9.85667	11663.5		-9.96567	12684		-9.96567	11265.2		-9.96567	59269
-9.85644	11682		-9.96544	12674		-9.96544	11250.5		-9.96544	59259
-9.85621	11697.6		-9.96521	12666		-9.96521	11236.2		-9.96521	59250
-9.85599	11711		-9.96498	12659		-9.96498	11222.5		-9.96498	59241
-9.85576	11722.5		-9.96475	12654		-9.96475	11210		-9.96475	59233
-9.85553	11732.2		-9.96452	12649		-9.96452	11198		-9.96452	59225
-9.8553	11741		-9.9643	12646		-9.9643	11187.5		-9.9643	59218
-9.85507	11748.9		-9.96407	12643		-9.96407	11178.2		-9.96407	59211
-9.85484	11756		-9.96384	12641		-9.96384	11170.5		-9.96384	59205
-9.85461	11762.9		-9.96361	12639		-9.96361	11164.5		-9.96361	59200
-9.85438	11769		-9.96338	12636		-9.96338	11160		-9.96338	59196
-9.85415	11774.9		-9.96315	12633		-9.96315	11157.8		-9.96315	59193
-9.85393	11780		-9.96292	12629		-9.96292	11157		-9.96292	59190
-9.8537	11784.2		-9.96269	12623		-9.96269	11158.2		-9.96269	59189
-9.85347	11787		-9.96246	12617		-9.96246	11162		-9.96246	59188
-9.85324	11787.9		-9.96224	12609		-9.96224	11167.2		-9.96224	59189
-9.85301	11786.5		-9.96201	12600		-9.96201	11174.8		-9.96201	59191
-9.85278	11782		-9.96178	12590		-9.96178	11184.2		-9.96178	59195
-9.85255	11774.2		-9.96155	12578		-9.96155	11195.8		-9.96155	59200
-9.85232	11762.2		-9.96132	12566		-9.96132	11209		-9.96132	59207
-9.85209	11745.9		-9.96109	12553		-9.96109	11224		-9.96109	59215
-9.85186	11724.5		-9.96086	12540		-9.96086	11240.5		-9.96086	59225
-9.85164	11698		-9.96063	12527		-9.96063	11258.2		-9.96063	59236
-9.85141	11666		-9.9604	12515		-9.9604	11277.5		-9.9604	59248
-9.85118	11628.6		-9.96017	12503		-9.96017	11297.8		-9.96017	59262
-9.85095	11585.8		-9.95995	12492		-9.95995	11318.5		-9.95995	59277
-9.85072	11537.6		-9.95972	12482		-9.95972	11340		-9.95972	59293
-9.85049	11484.5		-9.95949	12473		-9.95949	11362		-9.95949	59309
-9.85026	11426.9		-9.95926	12466		-9.95926	11384		-9.95926	59327
-9.85003	11365.2		-9.95903	12461		-9.95903	11405.8		-9.95903	59344
-9.8498	11300		-9.9588	12457		-9.9588	11427.5		-9.9588	59363
-9.84958	11231.9		-9.95857	12455		-9.95857	11449		-9.95857	59381
-9.84935	11161.4		-9.95834	12454		-9.95834	11469.8		-9.95834	59399
-9.84912	11089.4		-9.95811	12455		-9.95811	11490		-9.95811	59418
-9.84889	11016.4		-9.95789	12456		-9.95789	11509.8		-9.95789	59436
-9.84866	10943		-9.95766	12459		-9.95766	11529		-9.95766	59454
-9.84843	10869.9		-9.95743	12462		-9.95743	11547		-9.95743	59471
-9.8482	10797.5		-9.9572	12465		-9.9572	11564.5		-9.9572	59488
-9.84797	10726.6		-9.95697	12469		-9.95697	11581.2		-9.95697	59504
-9.84774	10657.5		-9.95674	12472		-9.95674	11597		-9.95674	59519
-9.84751	10590.8		-9.95651	12475		-9.95651	11612.2		-9.95651	59534
-9.84729	10526.8		-9.95628	12478		-9.95628	11626.5		-9.95628	59547
-9.84706	10466.1		-9.95605	12479		-9.95605	11640		-9.95605	59559
-9.84683	10409		-9.95582	12479		-9.95582	11652.5		-9.95582	59570
-9.8466	10356		-9.9556	12478		-9.9556	11664.5		-9.9556	59580
-9.84637	10307.5		-9.95537	12475		-9.95537	11675.5		-9.95537	59588
-9.84614	10263.6		-9.95514	12471		-9.95514	11686		-9.95514	59595
-9.84591	10224.9		-9.95491	12465		-9.95491	11695.5		-9.95491	59601
-9.84568	10191.2		-9.95468	12457		-9.95468	11704.5		-9.95468	59605
-9.84545	10163		-9.95445	12447		-9.95445	11713		-9.95445	59607
-9.84523	10140		-9.95422	12435		-9.95422	11720.8		-9.95422	59609
-9.845	10122.4		-9.95399	12421		-9.95399	11728		-9.95399	59609
-9.84477	10109.9		-9.95376	12406		-9.95376	11734.8		-9.95376	59607
-9.84454	10102		-9.95354	12388		-9.95354	11740.8		-9.95354	59605
-9.84431	10098.8		-9.95331	12369		-9.95331	11746.5		-9.95331	59602
-9.84408	10099.5		-9.95308	12349		-9.95308	11751.8		-9.95308	59598
-9.84385	10103.9		-9.95285	12327		-9.95285	11756.8		-9.95285	59593
-9.84362	10111.5		-9.95262	12305		-9.95262	11761.2		-9.95262	59588
-9.84339	10121.6		-9.95239	12281		-9.95239	11765.5		-9.95239	59582
-9.84317	10134.1		-9.95216	12257		-9.95216	11769		-9.95216	59577
-9.84294	10148.4		-9.95193	12233		-9.95193	11772.5		-9.95193	59572
-9.84271	10164		-9.9517	12209		-9.9517	11775.5		-9.9517	59567
-9.84248	10181		-9.95148	12186		-9.95148	11778		-9.95148	59563
-9.84225	10198.8		-9.95125	12163		-9.95125	11780.5		-9.95125	59560
-9.84202	10217.2		-9.95102	12141		-9.95102	11782.2		-9.95102	59557
-9.84179	10236.2		-9.95079	12120		-9.95079	11784.2		-9.95079	59556
-9.84156	10255.8		-9.95056	12101		-9.95056	11785.8		-9.95056	59555
-9.84133	10275.5		-9.95033	12084		-9.95033	11786.8		-9.95033	59556
-9.8411	10295.6		-9.9501	12068		-9.9501	11787.5		-9.9501	59557
-9.84088	10315.6		-9.94987	12055		-9.94987	11788.2		-9.94987	59559
-9.84065	10335.9		-9.94964	12043		-9.94964	11788.8		-9.94964	59562
-9.84042	10355.9		-9.94941	12034		-9.94941	11789.2		-9.94941	59565
-9.84019	10375.5		-9.94919	12028		-9.94919	11789.5		-9.94919	59568
-9.83996	10394.9		-9.94896	12023		-9.94896	11790.2		-9.94896	59573
-9.83973	10413.2		-9.94873	12021		-9.94873	11791		-9.94873	59577
-9.8395	10430.8		-9.9485	12020		-9.9485	11792.2		-9.9485	59581
-9.83927	10446.9		-9.94827	12022		-9.94827	11794		-9.94827	59586
-9.83904	10461.9		-9.94804	12025		-9.94804	11796.5		-9.94804	59591
-9.83882	10475.1		-9.94781	12029		-9.94781	11800		-9.94781	59596
-9.83859	10486.6		-9.94758	12034		-9.94758	11804.2		-9.94758	59601
-9.83836	10496.2		-9.94735	12039		-9.94735	11809.5		-9.94735	59606
-9.83813	10503.9		-9.94713	12044		-9.94713	11815.5		-9.94713	59611
-9.8379	10509.6		-9.9469	12049		-9.9469	11822.8		-9.9469	59616
-9.83767	10513.2		-9.94667	12053		-9.94667	11831.2		-9.94667	59622
-9.83744	10515		-9.94644	12056		-9.94644	11840.8		-9.94644	59628
-9.83721	10514.9		-9.94621	12057		-9.94621	11851.2		-9.94621	59633
-9.83698	10512.9		-9.94598	12056		-9.94598	11862.2		-9.94598	59639
-9.83675	10508.9		-9.94575	12054		-9.94575	11874		-9.94575	59645
-9.83653	10503.1		-9.94552	12049		-9.94552	11885.8		-9.94552	59650
-9.8363	10495.5		-9.94529	12041		-9.94529	11897.8		-9.94529	59656
-9.83607	10486.2		-9.94506	12031		-9.94506	11910		-9.94506	59661
-9.83584	10475		-9.94484	12019		-9.94484	11921.5		-9.94484	59665
-9.83561	10461.8		-9.94461	12004		-9.94461	11932.5		-9.94461	59669
-9.83538	10446.8		-9.94438	11986		-9.94438	11943		-9.94438	59671
-9.83515	10429.9		-9.94415	11967		-9.94415	11952.8		-9.94415	59673
-9.83492	10411		-9.94392	11946		-9.94392	11961.8		-9.94392	59674
-9.83469	10390.1		-9.94369	11924		-9.94369	11969.5		-9.94369	59674
-9.83447	10367.5		-9.94346	11901		-9.94346	11976.8		-9.94346	59673
-9.83424	10343.1		-9.94323	11877		-9.94323	11982.8		-9.94323	59670
-9.83401	10317.1		-9.943	11854		-9.943	11988.2		-9.943	59666
-9.83378	10289.8		-9.94278	11831		-9.94278	11993		-9.94278	59661
-9.83355	10261.2		-9.94255	11809		-9.94255	11997.2		-9.94255	59655
-9.83332	10231.5		-9.94232	11789		-9.94232	12001		-9.94232	59648
-9.83309	10201.1		-9.94209	11770		-9.94209	12004		-9.94209	59639
-9.83286	10170		-9.94186	11753		-9.94186	12007		-9.94186	59629
-9.83263	10138.5		-9.94163	11738		-9.94163	12009.2		-9.94163	59619
-9.83241	10106.5		-9.9414	11725		-9.9414	12011.8		-9.9414	59607
-9.83218	10074.4		-9.94117	11714		-9.94117	12014		-9.94117	59594
-9.83195	10042		-9.94094	11705		-9.94094	12015.8		-9.94094	59581
-9.83172	10009.5		-9.94072	11699		-9.94072	12017.8		-9.94072	59567
-9.83149	9976.75		-9.94049	11694		-9.94049	12019.5		-9.94049	59553
-9.83126	9943.75		-9.94026	11691		-9.94026	12021.2		-9.94026	59538
-9.83103	9910.62		-9.94003	11690		-9.94003	12022.8		-9.94003	59524
-9.8308	9877.38		-9.9398	11690		-9.9398	12024.2		-9.9398	59511
-9.83057	9844.12		-9.93957	11690		-9.93957	12025.5		-9.93957	59498
-9.83034	9811		-9.93934	11692		-9.93934	12026.5		-9.93934	59486
-9.83012	9778.12		-9.93911	11694		-9.93911	12027.8		-9.93911	59475
-9.82989	9745.62		-9.93888	11696		-9.93888	12028.5		-9.93888	59466
-9.82966	9714.25		-9.93865	11699		-9.93865	12029.5		-9.93865	59459
-9.82943	9684		-9.93843	11702		-9.93843	12029.8		-9.93843	59454
-9.8292	9655.25		-9.9382	11705		-9.9382	12030.5		-9.9382	59451
-9.82897	9628.5		-9.93797	11708		-9.93797	12030.8		-9.93797	59450
-9.82874	9604.25		-9.93774	11711		-9.93774	12030.8		-9.93774	59452
-9.82851	9582.88		-9.93751	11714		-9.93751	12031		-9.93751	59455
-9.82828	9564.62		-9.93728	11717		-9.93728	12031.2		-9.93728	59461
-9.82806	9549.88		-9.93705	11721		-9.93705	12031.5		-9.93705	59469
-9.82783	9539.12		-9.93682	11724		-9.93682	12031.5		-9.93682	59478
-9.8276	9532.38		-9.93659	11727		-9.93659	12031.5		-9.93659	59489
-9.82737	9529.75		-9.93637	11731		-9.93637	12031.8		-9.93637	59501
-9.82714	9531.38		-9.93614	11734		-9.93614	12031.5		-9.93614	59514
-9.82691	9537.12		-9.93591	11737		-9.93591	12031.5		-9.93591	59528
-9.82668	9546.75		-9.93568	11739		-9.93568	12031.5		-9.93568	59542
-9.82645	9560.12		-9.93545	11741		-9.93545	12030.8		-9.93545	59557
-9.82622	9577		-9.93522	11741		-9.93522	12030.2		-9.93522	59572
-9.82599	9596.88		-9.93499	11741		-9.93499	12028.8		-9.93499	59587
-9.82577	9619.5		-9.93476	11739		-9.93476	12027.5		-9.93476	59602
-9.82554	9644.5		-9.93453	11736		-9.93453	12025.5		-9.93453	59618
-9.82531	9671.5		-9.9343	11731		-9.9343	12023		-9.9343	59633
-9.82508	9700		-9.93408	11725		-9.93408	12020.2		-9.93408	59648
-9.82485	9729.88		-9.93385	11716		-9.93385	12017		-9.93385	59663
-9.82462	9760.75		-9.93362	11705		-9.93362	12013.5		-9.93362	59678
-9.82439	9792.38		-9.93339	11692		-9.93339	12010		-9.93339	59693
-9.82416	9824.62		-9.93316	11677		-9.93316	12005.8		-9.93316	59708
-9.82393	9857.12		-9.93293	11660		-9.93293	12001.8		-9.93293	59724
-9.82371	9890		-9.9327	11641		-9.9327	11997.8		-9.9327	59740
-9.82348	9922.88		-9.93247	11619		-9.93247	11993		-9.93247	59756
-9.82325	9955.88		-9.93224	11596		-9.93224	11988.5		-9.93224	59773
-9.82302	9988.75		-9.93202	11571		-9.93202	11983.8		-9.93202	59789
-9.82279	10021.4		-9.93179	11544		-9.93179	11978.5		-9.93179	59807
-9.82256	10053.6		-9.93156	11516		-9.93156	11973.2		-9.93156	59824
-9.82233	10085.4		-9.93133	11486		-9.93133	11967.5		-9.93133	59842
-9.8221	10116.5		-9.9311	11455		-9.9311	11961.8		-9.9311	59860
-9.82187	10147.1		-9.93087	11423		-9.93087	11955.5		-9.93087	59878
-9.82165	10176.6		-9.93064	11390		-9.93064	11948.8		-9.93064	59896
-9.82142	10205.1		-9.93041	11356		-9.93041	11942		-9.93041	59914
-9.82119	10232.5		-9.93018	11322		-9.93018	11935		-9.93018	59932
-9.82096	10258.5		-9.92996	11287		-9.92996	11927.8		-9.92996	59949
-9.82073	10282.9		-9.92973	11252		-9.92973	11920.8		-9.92973	59966
-9.8205	10305.6		-9.9295	11217		-9.9295	11913.8		-9.9295	59982
-9.82027	10326.5		-9.92927	11183		-9.92927	11907.2		-9.92927	59998
-9.82004	10345.5		-9.92904	11149		-9.92904	11901.2		-9.92904	60013
-9.81981	10362.6		-9.92881	11115		-9.92881	11895.5		-9.92881	60028
-9.81958	10377.8		-9.92858	11083		-9.92858	11890.8		-9.92858	60041
-9.81936	10390.6		-9.92835	11053		-9.92835	11886.8		-9.92835	60055
-9.81913	10401.6		-9.92812	11024		-9.92812	11883.8		-9.92812	60068
-9.8189	10410.6		-9.92789	10999		-9.92789	11881.2		-9.92789	60080
-9.81867	10417.9		-9.92767	10976		-9.92767	11880		-9.92767	60092
-9.81844	10423.2		-9.92744	10957		-9.92744	11879.5		-9.92744	60103
-9.81821	10427.1		-9.92721	10942		-9.92721	11880.2		-9.92721	60114
-9.81798	10429.8		-9.92698	10931		-9.92698	11881.5		-9.92698	60125
-9.81775	10431.4		-9.92675	10925		-9.92675	11883.8		-9.92675	60135
-9.81752	10431.9		-9.92652	10925		-9.92652	11886.5		-9.92652	60145
-9.8173	10431.9		-9.92629	10929		-9.92629	11890.2		-9.92629	60154
-9.81707	10431.4		-9.92606	10939		-9.92606	11894		-9.92606	60163
-9.81684	10430.6		-9.92583	10955		-9.92583	11898.5		-9.92583	60172
-9.81661	10429.6		-9.92561	10975		-9.92561	11903		-9.92561	60180
-9.81638	10428.6		-9.92538	11000		-9.92538	11908		-9.92538	60189
-9.81615	10427.5		-9.92515	11029		-9.92515	11913		-9.92515	60197
-9.81592	10426.4		-9.92492	11062		-9.92492	11918.2		-9.92492	60205
-9.81569	10425		-9.92469	11099		-9.92469	11923.5		-9.92469	60214
-9.81546	10423.4		-9.92446	11138		-9.92446	11928.5		-9.92446	60222
-9.81523	10421.4		-9.92423	11179		-9.92423	11933.5		-9.92423	60231
-9.81501	10418.9		-9.924	11222		-9.924	11938.2		-9.924	60239
-9.81478	10415.8		-9.92377	11265		-9.92377	11943		-9.92377	60248
-9.81455	10411.6		-9.92354	11309		-9.92354	11947.2		-9.92354	60258
-9.81432	10407		-9.92332	11352		-9.92332	11951		-9.92332	60268
-9.81409	10401.4		-9.92309	11395		-9.92309	11954.2		-9.92309	60278
-9.81386	10395.1		-9.92286	11437		-9.92286	11957.2		-9.92286	60288
-9.81363	10388		-9.92263	11476		-9.92263	11959.2		-9.92263	60299
-9.8134	10380.2		-9.9224	11514		-9.9224	11960.5		-9.9224	60310
-9.81317	10371.8		-9.92217	11550		-9.92217	11960.8		-9.92217	60322
-9.81295	10362.9		-9.92194	11583		-9.92194	11960.2		-9.92194	60333
-9.81272	10353.6		-9.92171	11612		-9.92171	11958.5		-9.92171	60345
-9.81249	10343.9		-9.92148	11639		-9.92148	11955.2		-9.92148	60356
-9.81226	10334.1		-9.92126	11663		-9.92126	11950.8		-9.92126	60368
-9.81203	10324.1		-9.92103	11683		-9.92103	11944.8		-9.92103	60379
-9.8118	10314.2		-9.9208	11700		-9.9208	11937.5		-9.9208	60390
-9.81157	10304.2		-9.92057	11713		-9.92057	11928.2		-9.92057	60401
-9.81134	10294.4		-9.92034	11723		-9.92034	11917.5		-9.92034	60412
-9.81111	10284.6		-9.92011	11730		-9.92011	11904.8		-9.92011	60422
-9.81089	10275.1		-9.91988	11735		-9.91988	11890.5		-9.91988	60433
-9.81066	10265.6		-9.91965	11736		-9.91965	11874.2		-9.91965	60442
-9.81043	10256.4		-9.91942	11735		-9.91942	11856.5		-9.91942	60452
-9.8102	10247.4		-9.91919	11732		-9.91919	11837		-9.91919	60461
-9.80997	10238.6		-9.91897	11727		-9.91897	11815.2		-9.91897	60470
-9.80974	10230.1		-9.91874	11721		-9.91874	11792.2		-9.91874	60478
-9.80951	10221.9		-9.91851	11713		-9.91851	11767.8		-9.91851	60486
-9.80928	10213.9		-9.91828	11705		-9.91828	11741.8		-9.91828	60493
-9.80905	10206.2		-9.91805	11696		-9.91805	11714.2		-9.91805	60499
-9.80882	10198.9		-9.91782	11687		-9.91782	11685.8		-9.91782	60505
-9.8086	10191.8		-9.91759	11678		-9.91759	11656.5		-9.91759	60509
-9.80837	10184.9		-9.91736	11669		-9.91736	11626.2		-9.91736	60513
-9.80814	10178.2		-9.91713	11661		-9.91713	11595.8		-9.91713	60515
-9.80791	10172		-9.91691	11654		-9.91691	11564.5		-9.91691	60517
-9.80768	10165.9		-9.91668	11648		-9.91668	11533.8		-9.91668	60517
-9.80745	10159.8		-9.91645	11642		-9.91645	11503.5		-9.91645	60516
-9.80722	10153.8		-9.91622	11638		-9.91622	11473.5		-9.91622	60515
-9.80699	10147.9		-9.91599	11635		-9.91599	11444.8		-9.91599	60512
-9.80676	10141.5		-9.91576	11633		-9.91576	11417.2		-9.91576	60509
-9.80654	10134.8		-9.91553	11632		-9.91553	11391.8		-9.91553	60505
-9.80631	10127.5		-9.9153	11632		-9.9153	11367.8		-9.9153	60500
-9.80608	10119.2		-9.91507	11633		-9.91507	11346.5		-9.91507	60495
-9.80585	10109.9		-9.91485	11635		-9.91485	11328		-9.91485	60490
-9.80562	10099.2		-9.91462	11637		-9.91462	11312.2		-9.91462	60485
-9.80539	10087		-9.91439	11640		-9.91439	11300		-9.91439	60480
-9.80516	10073		-9.91416	11643		-9.91416	11291.2		-9.91416	60475
-9.80493	10057.1		-9.91393	11647		-9.91393	11286		-9.91393	60471
-9.8047	10039.4		-9.9137	11652		-9.9137	11284.5		-9.9137	60466
-9.80447	10019.6		-9.91347	11656		-9.91347	11286.8		-9.91347	60462
-9.80425	9998.25		-9.91324	11662		-9.91324	11292.5		-9.91324	60459
-9.80402	9975.25		-9.91301	11667		-9.91301	11302.2		-9.91301	60455
-9.80379	9951.12		-9.91278	11673		-9.91278	11315		-9.91278	60452
-9.80356	9926.25		-9.91256	11680		-9.91256	11330.8		-9.91256	60448
-9.80333	9900.75		-9.91233	11688		-9.91233	11349.5		-9.91233	60445
-9.8031	9875.62		-9.9121	11696		-9.9121	11370.8		-9.9121	60441
-9.80287	9851.38		-9.91187	11705		-9.91187	11393.8		-9.91187	60437
-9.80264	9828.75		-9.91164	11715		-9.91164	11418.2		-9.91164	60432
-9.80241	9808		-9.91141	11726		-9.91141	11444		-9.91141	60428
-9.80219	9790.38		-9.91118	11738		-9.91118	11470.5		-9.91118	60422
-9.80196	9776		-9.91095	11752		-9.91095	11497		-9.91095	60416
-9.80173	9765.75		-9.91072	11767		-9.91072	11523.2		-9.91072	60409
-9.8015	9760		-9.9105	11783		-9.9105	11548.8		-9.9105	60401
-9.80127	9759.25		-9.91027	11800		-9.91027	11573.5		-9.91027	60393
-9.80104	9763.75		-9.91004	11819		-9.91004	11596.8		-9.91004	60384
-9.80081	9773.62		-9.90981	11839		-9.90981	11618.5		-9.90981	60375
-9.80058	9789.25		-9.90958	11860		-9.90958	11638.8		-9.90958	60366
-9.80035	9810.38		-9.90935	11882		-9.90935	11656.8		-9.90935	60356
-9.80012	9836.75		-9.90912	11904		-9.90912	11673.5		-9.90912	60347
-9.7999	9868.12		-9.90889	11926		-9.90889	11688		-9.90889	60339
-9.79967	9904.62		-9.90866	11949		-9.90866	11701.2		-9.90866	60331
-9.79944	9945.12		-9.90843	11970		-9.90843	11713		-9.90843	60324
-9.79921	9989.5		-9.90821	11991		-9.90821	11723.2		-9.90821	60318
-9.79898	10036.8		-9.90798	12011		-9.90798	11732.5		-9.90798	60314
-9.79875	10086.8		-9.90775	12028		-9.90775	11741		-9.90775	60312
-9.79852	10138.2		-9.90752	12044		-9.90752	11748.8		-9.90752	60311
-9.79829	10190.6		-9.90729	12058		-9.90729	11756.5		-9.90729	60312
-9.79806	10243		-9.90706	12069		-9.90706	11764.2		-9.90706	60315
-9.79784	10294.6		-9.90683	12078		-9.90683	11772.5		-9.90683	60321
-9.79761	10344.8		-9.9066	12085		-9.9066	11781		-9.9066	60328
-9.79738	10392.8		-9.90637	12089		-9.90637	11790.5		-9.90637	60337
-9.79715	10437.9		-9.90615	12091		-9.90615	11800.8		-9.90615	60348
-9.79692	10479.6		-9.90592	12091		-9.90592	11812.5		-9.90592	60362
-9.79669	10517.8		-9.90569	12089		-9.90569	11824.8		-9.90569	60376
-9.79646	10551.9		-9.90546	12086		-9.90546	11838.5		-9.90546	60393
-9.79623	10582.2		-9.90523	12081		-9.90523	11853.2		-9.90523	60410
-9.796	10608.5		-9.905	12075		-9.905	11868.8		-9.905	60429
-9.79578	10631.2		-9.90477	12069		-9.90477	11885.2		-9.90477	60449
-9.79555	10650.5		-9.90454	12061		-9.90454	11902.2		-9.90454	60469
-9.79532	10666.6		-9.90431	12054		-9.90431	11919.5		-9.90431	60490
-9.79509	10680.2		-9.90409	12045		-9.90409	11937		-9.90409	60511
-9.79486	10691.4		-9.90386	12037		-9.90386	11954.8		-9.90386	60532
-9.79463	10700.8		-9.90363	12028		-9.90363	11972.2		-9.90363	60553
-9.7944	10708.5		-9.9034	12019		-9.9034	11989.8		-9.9034	60574
-9.79417	10714.9		-9.90317	12010		-9.90317	12006.8		-9.90317	60594
-9.79394	10720.1		-9.90294	12001		-9.90294	12023.5		-9.90294	60613
-9.79371	10724.4		-9.90271	11991		-9.90271	12039.5		-9.90271	60631
-9.79349	10727.8		-9.90248	11982		-9.90248	12055		-9.90248	60648
-9.79326	10730.1		-9.90225	11973		-9.90225	12070.2		-9.90225	60664
-9.79303	10731.6		-9.90202	11963		-9.90202	12084.8		-9.90202	60679
-9.7928	10732.1		-9.9018	11955		-9.9018	12099		-9.9018	60692
-9.79257	10731.5		-9.90157	11946		-9.90157	12112.8		-9.90157	60703
-9.79234	10729.8		-9.90134	11939		-9.90134	12126		-9.90134	60713
-9.79211	10726.8		-9.90111	11932		-9.90111	12138.8		-9.90111	60720
-9.79188	10722.6		-9.90088	11926		-9.90088	12151.2		-9.90088	60726
-9.79165	10717.4		-9.90065	11921		-9.90065	12163.5		-9.90065	60730
-9.79143	10711		-9.90042	11917		-9.90042	12175		-9.90042	60733
-9.7912	10703.8		-9.90019	11914		-9.90019	12186.8		-9.90019	60733
-9.79097	10695.6		-9.89996	11913		-9.89996	12197.8		-9.89996	60732
-9.79074	10687.1		-9.89974	11913		-9.89974	12208.5		-9.89974	60729
-9.79051	10678.1		-9.89951	11915		-9.89951	12218.8		-9.89951	60725
-9.79028	10669.4		-9.89928	11918		-9.89928	12229		-9.89928	60720
-9.79005	10660.6		-9.89905	11923		-9.89905	12238.5		-9.89905	60714
-9.78982	10652.6		-9.89882	11929		-9.89882	12247.5		-9.89882	60707
-9.78959	10645.2		-9.89859	11936		-9.89859	12256.5		-9.89859	60700
-9.78936	10639		-9.89836	11944		-9.89836	12264.5		-9.89836	60693
-9.78914	10634		-9.89813	11952		-9.89813	12272.2		-9.89813	60686
-9.78891	10630.6		-9.8979	11961		-9.8979	12279		-9.8979	60679
-9.78868	10628.9		-9.89767	11969		-9.89767	12285.2		-9.89767	60673
-9.78845	10629.1		-9.89745	11977		-9.89745	12290.5		-9.89745	60667
-9.78822	10631.5		-9.89722	11984		-9.89722	12295		-9.89722	60662
-9.78799	10636.1		-9.89699	11990		-9.89699	12298.5		-9.89699	60658
-9.78776	10643.1		-9.89676	11993		-9.89676	12300.8		-9.89676	60655
-9.78753	10652.5		-9.89653	11995		-9.89653	12302		-9.89653	60652
-9.7873	10664.1		-9.8963	11995		-9.8963	12301.8		-9.8963	60650
-9.78708	10678.2		-9.89607	11991		-9.89607	12300.5		-9.89607	60649
-9.78685	10694.6		-9.89584	11985		-9.89584	12298.2		-9.89584	60648
-9.78662	10713		-9.89561	11976		-9.89561	12294.8		-9.89561	60647
-9.78639	10733.4		-9.89539	11964		-9.89539	12290.5		-9.89539	60646
-9.78616	10755.4		-9.89516	11949		-9.89516	12285		-9.89516	60646
-9.78593	10778.6		-9.89493	11931		-9.89493	12278.8		-9.89493	60644
-9.7857	10803		-9.8947	11910		-9.8947	12271.8		-9.8947	60643
-9.78547	10827.9		-9.89447	11886		-9.89447	12264		-9.89447	60641
-9.78524	10853.2		-9.89424	11859		-9.89424	12256		-9.89424	60638
-9.78502	10878.8		-9.89401	11830		-9.89401	12247.2		-9.89401	60635
-9.78479	10903.8		-9.89378	11799		-9.89378	12238		-9.89378	60631
-9.78456	10928.1		-9.89355	11766		-9.89355	12228.5		-9.89355	60626
-9.78433	10951.6		-9.89333	11731		-9.89333	12218.5		-9.89333	60620
-9.7841	10973.5		-9.8931	11694		-9.8931	12208.2		-9.8931	60613
-9.78387	10993.9		-9.89287	11656		-9.89287	12197.2		-9.89287	60605
-9.78364	11012.1		-9.89264	11618		-9.89264	12185.8		-9.89264	60597
-9.78341	11028.2		-9.89241	11578		-9.89241	12174		-9.89241	60587
-9.78318	11042		-9.89218	11538		-9.89218	12161.8		-9.89218	60577
-9.78295	11053.1		-9.89195	11497		-9.89195	12149.2		-9.89195	60565
-9.78273	11061.5		-9.89172	11456		-9.89172	12136.2		-9.89172	60553
-9.7825	11067.1		-9.89149	11414		-9.89149	12123.2		-9.89149	60539
-9.78227	11070.1		-9.89126	11372		-9.89126	12110.5		-9.89126	60525
-9.78204	11070.2		-9.89104	11329		-9.89104	12097.8		-9.89104	60510
-9.78181	11067.9		-9.89081	11286		-9.89081	12085.5		-9.89081	60494
-9.78158	11063		-9.89058	11242		-9.89058	12074.2		-9.89058	60477
-9.78135	11055.8		-9.89035	11198		-9.89035	12064		-9.89035	60459
-9.78112	11046.4		-9.89012	11153		-9.89012	12054.5		-9.89012	60441
-9.78089	11035.1		-9.88989	11108		-9.88989	12046.5		-9.88989	60423
-9.78067	11022.6		-9.88966	11062		-9.88966	12040		-9.88966	60405
-9.78044	11008.8		-9.88943	11015		-9.88943	12034.8		-9.88943	60387
-9.78021	10994.5		-9.8892	10968		-9.8892	12031		-9.8892	60369
-9.77998	10979.8		-9.88898	10921		-9.88898	12028.8		-9.88898	60351
-9.77975	10965.2		-9.88875	10874		-9.88875	12027.5		-9.88875	60335
-9.77952	10951.2		-9.88852	10827		-9.88852	12027.5		-9.88852	60319
-9.77929	10938.2		-9.88829	10781		-9.88829	12028.5		-9.88829	60304
-9.77906	10926.2		-9.88806	10736		-9.88806	12030		-9.88806	60290
-9.77883	10915.8		-9.88783	10692		-9.88783	12032		-9.88783	60277
-9.7786	10906.8		-9.8876	10650		-9.8876	12034		-9.8876	60266
-9.77838	10899.6		-9.88737	10609		-9.88737	12036.5		-9.88737	60255
-9.77815	10894.1		-9.88714	10572		-9.88714	12039		-9.88714	60245
-9.77792	10890		-9.88691	10536		-9.88691	12041.2		-9.88691	60236
-9.77769	10887.6		-9.88669	10504		-9.88669	12043.2		-9.88669	60228
-9.77746	10886.2		-9.88646	10475		-9.88646	12045.2		-9.88646	60221
-9.77723	10886.2		-9.88623	10448		-9.88623	12046.8		-9.88623	60215
-9.777	10886.9		-9.886	10425		-9.886	12048.5		-9.886	60209
-9.77677	10888.1		-9.88577	10405		-9.88577	12050		-9.88577	60204
-9.77654	10889.8		-9.88554	10388		-9.88554	12051.2		-9.88554	60199
-9.77632	10891.5		-9.88531	10373		-9.88531	12053		-9.88531	60194
-9.77609	10893		-9.88508	10362		-9.88508	12054.2		-9.88508	60190
-9.77586	10894		-9.88485	10353		-9.88485	12055.8		-9.88485	60186
-9.77563	10894.4		-9.88463	10347		-9.88463	12057.5		-9.88463	60183
-9.7754	10894		-9.8844	10343		-9.8844	12059.5		-9.8844	60180
-9.77517	10892.6		-9.88417	10341		-9.88417	12061.2		-9.88417	60177
-9.77494	10890		-9.88394	10341		-9.88394	12063		-9.88394	60175
-9.77471	10886.1		-9.88371	10342		-9.88371	12064.8		-9.88371	60174
-9.77448	10880.9		-9.88348	10345		-9.88348	12066.5		-9.88348	60173
-9.77426	10874.1		-9.88325	10349		-9.88325	12068		-9.88325	60172
-9.77403	10865.6		-9.88302	10353		-9.88302	12069.5		-9.88302	60173
-9.7738	10855.5		-9.88279	10357		-9.88279	12070.5		-9.88279	60175
-9.77357	10843.5		-9.88256	10362		-9.88256	12071		-9.88256	60178
-9.77334	10830		-9.88234	10366		-9.88234	12071.2		-9.88234	60182
-9.77311	10814.5		-9.88211	10371		-9.88211	12071.2		-9.88211	60188
-9.77288	10797.4		-9.88188	10374		-9.88188	12071		-9.88188	60195
-9.77265	10778.4		-9.88165	10377		-9.88165	12070.5		-9.88165	60204
-9.77242	10757.9		-9.88142	10379		-9.88142	12069.8		-9.88142	60215
-9.77219	10735.9		-9.88119	10381		-9.88119	12069		-9.88119	60227
-9.77197	10712.6		-9.88096	10380		-9.88096	12068.2		-9.88096	60240
-9.77174	10688.1		-9.88073	10379		-9.88073	12067.5		-9.88073	60255
-9.77151	10663		-9.8805	10376		-9.8805	12067.2		-9.8805	60272
-9.77128	10637.4		-9.88028	10372		-9.88028	12067		-9.88028	60289
-9.77105	10611.2		-9.88005	10367		-9.88005	12067.8		-9.88005	60308
-9.77082	10585.6		-9.87982	10360		-9.87982	12068.5		-9.87982	60327
-9.77059	10560.6		-9.87959	10353		-9.87959	12069.5		-9.87959	60347
-9.77036	10536.6		-9.87936	10344		-9.87936	12071		-9.87936	60367
-9.77013	10514.1		-9.87913	10334		-9.87913	12073		-9.87913	60387
-9.76991	10493.8		-9.8789	10325		-9.8789	12075.2		-9.8789	60406
-9.76968	10475.9		-9.87867	10315		-9.87867	12077.5		-9.87867	60425
-9.76945	10461		-9.87844	10305		-9.87844	12080.2		-9.87844	60443
-9.76922	10449.8		-9.87822	10296		-9.87822	12082.8		-9.87822	60460
-9.76899	10442.1		-9.87799	10288		-9.87799	12085.2		-9.87799	60475
-9.76876	10438.9		-9.87776	10281		-9.87776	12087.5		-9.87776	60489
-9.76853	10440		-9.87753	10275		-9.87753	12089.5		-9.87753	60502
-9.7683	10446		-9.8773	10269		-9.8773	12091		-9.8773	60513
-9.76807	10456.8		-9.87707	10265		-9.87707	12092.2		-9.87707	60523
-9.76784	10472.5		-9.87684	10262		-9.87684	12092.8		-9.87684	60531
-9.76762	10493		-9.87661	10259		-9.87661	12092.8		-9.87661	60538
-9.76739	10518.5		-9.87638	10256		-9.87638	12091.8		-9.87638	60544
-9.76716	10548.6		-9.87615	10253		-9.87615	12090		-9.87615	60550
-9.76693	10583.2		-9.87593	10250		-9.87593	12087		-9.87593	60555
-9.7667	10622		-9.8757	10245		-9.8757	12083.2		-9.8757	60559
-9.76647	10664.9		-9.87547	10240		-9.87547	12078.2		-9.87547	60564
-9.76624	10711.5		-9.87524	10233		-9.87524	12071.8		-9.87524	60569
-9.76601	10761.4		-9.87501	10224		-9.87501	12064		-9.87501	60574
-9.76578	10814.6		-9.87478	10213		-9.87478	12055		-9.87478	60580
-9.76556	10870.5		-9.87455	10201		-9.87455	12044.8		-9.87455	60587
-9.76533	10929		-9.87432	10186		-9.87432	12033		-9.87432	60594
-9.7651	10989.5		-9.87409	10168		-9.87409	12020		-9.87409	60603
-9.76487	11052		-9.87387	10149		-9.87387	12006		-9.87387	60612
-9.76464	11116		-9.87364	10128		-9.87364	11991		-9.87364	60622
-9.76441	11180.9		-9.87341	10105		-9.87341	11975		-9.87341	60633
-9.76418	11246.5		-9.87318	10081		-9.87318	11958.5		-9.87318	60645
-9.76395	11312.4		-9.87295	10056		-9.87295	11942.2		-9.87295	60657
-9.76372	11377.8		-9.87272	10030		-9.87272	11925.5		-9.87272	60670
-9.76349	11442.4		-9.87249	10005		-9.87249	11909		-9.87249	60682
-9.76327	11505.5		-9.87226	9979		-9.87226	11893.2		-9.87226	60695
-9.76304	11566.5		-9.87203	9954		-9.87203	11878.2		-9.87203	60707
-9.76281	11624.8		-9.8718	9931		-9.8718	11864.5		-9.8718	60719
-9.76258	11679.6		-9.87158	9909		-9.87158	11852		-9.87158	60730
-9.76235	11730.5		-9.87135	9888		-9.87135	11840.8		-9.87135	60740
-9.76212	11777		-9.87112	9869		-9.87112	11831.5		-9.87112	60749
-9.76189	11818.4		-9.87089	9852		-9.87089	11823.5		-9.87089	60757
-9.76166	11854.6		-9.87066	9837		-9.87066	11817		-9.87066	60763
-9.76143	11885.2		-9.87043	9824		-9.87043	11812.5		-9.87043	60768
-9.76121	11910.1		-9.8702	9813		-9.8702	11809		-9.8702	60772
-9.76098	11929.5		-9.86997	9804		-9.86997	11807		-9.86997	60775
-9.76075	11943.4		-9.86974	9797		-9.86974	11806.2		-9.86974	60776
-9.76052	11952		-9.86952	9791		-9.86952	11806		-9.86952	60777
-9.76029	11955.9		-9.86929	9786		-9.86929	11806.8		-9.86929	60776
-9.76006	11955.4		-9.86906	9783		-9.86906	11807.8		-9.86906	60774
-9.75983	11951.1		-9.86883	9780		-9.86883	11809.2		-9.86883	60771
-9.7596	11943.6		-9.8686	9778		-9.8686	11810.2		-9.8686	60768
-9.75937	11933.6		-9.86837	9777		-9.86837	11811.8		-9.86837	60764
-9.75915	11921.6		-9.86814	9775		-9.86814	11812.8		-9.86814	60760
-9.75892	11908.1		-9.86791	9774		-9.86791	11813.5		-9.86791	60755
-9.75869	11893.8		-9.86768	9772		-9.86768	11814		-9.86768	60751
-9.75846	11879		-9.86746	9770		-9.86746	11814.5		-9.86746	60747
-9.75823	11864.5		-9.86723	9767		-9.86723	11814.2		-9.86723	60743
-9.758	11850.2		-9.867	9763		-9.867	11814.2		-9.867	60740
-9.75777	11837		-9.86677	9759		-9.86677	11814.2		-9.86677	60737
-9.75754	11824.9		-9.86654	9753		-9.86654	11814		-9.86654	60734
-9.75731	11814		-9.86631	9746		-9.86631	11814		-9.86631	60732
-9.75708	11804.9		-9.86608	9739		-9.86608	11814.5		-9.86608	60730
-9.75686	11797.8		-9.86585	9730		-9.86585	11814.8		-9.86585	60729
-9.75663	11792.4		-9.86562	9721		-9.86562	11815.8		-9.86562	60728
-9.7564	11789.2		-9.86539	9711		-9.86539	11817.2		-9.86539	60727
-9.75617	11788.4		-9.86517	9702		-9.86517	11819		-9.86517	60727
-9.75594	11789.8		-9.86494	9692		-9.86494	11821.2		-9.86494	60726
-9.75571	11793.4		-9.86471	9682		-9.86471	11823.5		-9.86471	60726
-9.75548	11799.1		-9.86448	9674		-9.86448	11826.5		-9.86448	60726
-9.75525	11807		-9.86425	9666		-9.86425	11829.8		-9.86425	60726
-9.75502	11817		-9.86402	9660		-9.86402	11833.2		-9.86402	60727
-9.7548	11828.4		-9.86379	9655		-9.86379	11837		-9.86379	60728
-9.75457	11841		-9.86356	9652		-9.86356	11841.2		-9.86356	60730
-9.75434	11854.9		-9.86333	9650		-9.86333	11845.2		-9.86333	60732
-9.75411	11869.1		-9.86311	9651		-9.86311	11849.8		-9.86311	60735
-9.75388	11883.6		-9.86288	9654		-9.86288	11854.2		-9.86288	60738
-9.75365	11898.1		-9.86265	9658		-9.86265	11859		-9.86265	60743
-9.75342	11912		-9.86242	9664		-9.86242	11863.8		-9.86242	60748
-9.75319	11925.1		-9.86219	9672		-9.86219	11868.8		-9.86219	60754
-9.75296	11937.1		-9.86196	9681		-9.86196	11873.8		-9.86196	60761
-9.75273	11947.9		-9.86173	9692		-9.86173	11879		-9.86173	60768
-9.75251	11957.2		-9.8615	9703		-9.8615	11883.8		-9.8615	60777
-9.75228	11965.2		-9.86127	9714		-9.86127	11889		-9.86127	60786
-9.75205	11971.8		-9.86104	9726		-9.86104	11894.2		-9.86104	60796
-9.75182	11976.9		-9.86082	9736		-9.86082	11899.2		-9.86082	60806
-9.75159	11980.8		-9.86059	9747		-9.86059	11904.5		-9.86059	60816
-9.75136	11983.5		-9.86036	9756		-9.86036	11909.8		-9.86036	60827
-9.75113	11985.4		-9.86013	9764		-9.86013	11914.8		-9.86013	60837
-9.7509	11986.6		-9.8599	9770		-9.8599	11920.2		-9.8599	60848
-9.75067	11987.2		-9.85967	9775		-9.85967	11925.5		-9.85967	60859
-9.75045	11987.4		-9.85944	9778		-9.85944	11930.5		-9.85944	60869
-9.75022	11987.5		-9.85921	9779		-9.85921	11936.2		-9.85921	60879
-9.74999	11987.1		-9.85898	9779		-9.85898	11941.5		-9.85898	60889
-9.74976	11986.6		-9.85876	9778		-9.85876	11947.2		-9.85876	60898
-9.74953	11985.9		-9.85853	9775		-9.85853	11953.2		-9.85853	60907
-9.7493	11984.6		-9.8583	9772		-9.8583	11959.2		-9.8583	60915
-9.74907	11982.8		-9.85807	9769		-9.85807	11965.8		-9.85807	60923
-9.74884	11980.4		-9.85784	9766		-9.85784	11972.5		-9.85784	60930
-9.74861	11977		-9.85761	9762		-9.85761	11979.5		-9.85761	60937
-9.74839	11972.8		-9.85738	9759		-9.85738	11987.2		-9.85738	60943
-9.74816	11967.1		-9.85715	9756		-9.85715	11995.2		-9.85715	60948
-9.74793	11960.2		-9.85692	9754		-9.85692	12004		-9.85692	60953
-9.7477	11951.8		-9.8567	9752		-9.8567	12013.2		-9.8567	60958
-9.74747	11941.9		-9.85647	9750		-9.85647	12023		-9.85647	60962
-9.74724	11930.4		-9.85624	9748		-9.85624	12033.2		-9.85624	60965
-9.74701	11917.4		-9.85601	9746		-9.85601	12044		-9.85601	60968
-9.74678	11902.8		-9.85578	9743		-9.85578	12055.8		-9.85578	60970
-9.74655	11886.9		-9.85555	9739		-9.85555	12067.5		-9.85555	60972
-9.74632	11869.6		-9.85532	9733		-9.85532	12080		-9.85532	60973
-9.7461	11851.4		-9.85509	9727		-9.85509	12092.8		-9.85509	60974
-9.74587	11832.2		-9.85486	9718		-9.85486	12106		-9.85486	60974
-9.74564	11812.8		-9.85463	9708		-9.85463	12119.5		-9.85463	60973
-9.74541	11792.9		-9.85441	9696		-9.85441	12133.2		-9.85441	60973
-9.74518	11773.1		-9.85418	9682		-9.85418	12147.5		-9.85418	60972
-9.74495	11753.8		-9.85395	9667		-9.85395	12161.2		-9.85395	60970
-9.74472	11734.9		-9.85372	9650		-9.85372	12175.5		-9.85372	60968
-9.74449	11716.8		-9.85349	9632		-9.85349	12189.2		-9.85349	60966
-9.74426	11699.6		-9.85326	9614		-9.85326	12202.8		-9.85326	60964
-9.74404	11683.5		-9.85303	9596		-9.85303	12215.8		-9.85303	60961
-9.74381	11668.8		-9.8528	9577		-9.8528	12228		-9.8528	60959
-9.74358	11655.1		-9.85257	9559		-9.85257	12239.8		-9.85257	60956
-9.74335	11642.8		-9.85235	9542		-9.85235	12250.5		-9.85235	60953
-9.74312	11631.6		-9.85212	9525		-9.85212	12260		-9.85212	60950
-9.74289	11621.8		-9.85189	9509		-9.85189	12268.8		-9.85189	60946
-9.74266	11612.9		-9.85166	9493		-9.85166	12276.2		-9.85166	60943
-9.74243	11604.9		-9.85143	9478		-9.85143	12282.2		-9.85143	60939
-9.7422	11597.6		-9.8512	9463		-9.8512	12287.2		-9.8512	60935
-9.74197	11590.9		-9.85097	9447		-9.85097	12290.8		-9.85097	60931
-9.74175	11584.4		-9.85074	9430		-9.85074	12293.5		-9.85074	60927
-9.74152	11577.8		-9.85051	9412		-9.85051	12294.8		-9.85051	60923
-9.74129	11570.8		-9.85028	9391		-9.85028	12295.2		-9.85028	60918
-9.74106	11562.9		-9.85006	9368		-9.85006	12294.8		-9.85006	60914
-9.74083	11554		-9.84983	9342		-9.84983	12293.5		-9.84983	60909
-9.7406	11543.1		-9.8496	9312		-9.8496	12291.5		-9.8496	60904
-9.74037	11530.2		-9.84937	9278		-9.84937	12289.2		-9.84937	60898
-9.74014	11514.6		-9.84914	9240		-9.84914	12286.2		-9.84914	60893
-9.73991	11496		-9.84891	9198		-9.84891	12283.2		-9.84891	60887
-9.73969	11474		-9.84868	9152		-9.84868	12280		-9.84868	60881
-9.73946	11448		-9.84845	9103		-9.84845	12276.5		-9.84845	60874
[truncated: 129,075 more rows]

## Sheet: Fig. 3B_CD-cMYC-iMfs+PCBP1
Experiment type:	CD spectroscopy of cMYC i-motif-forming sequence upon increasing concentration of PCBP1
Sequence name:	cMYC-iMfs
Sequence details:	AATCCCACCCCTCCCATCCCTT
Baseline corrected
	MCD (M-1 cm-1)
Wavelength (nm)	0 µM PCBP1	1 µM PCBP1	2 µM PCBP1	3 µM PCBP1	4 µM PCBP1
310	64.6869	57.0497	54.9833	66.1469	49.057
309.5	67.6645	57.077	53.634	67.3454	48.5476
309	70.827	55.4495	53.2565	67.4113	46.7799
308.5	74.035	54.6657	52.4651	68.4529	45.3351
308	77.6539	53.9532	51.955	70.5913	44.928
307.5	81.867	54.082	51.6389	69.6468	44.5702
307	86.3971	54.7635	52.3908	71.1515	45.2312
306.5	90.6928	55.7239	52.8942	70.4533	46.3296
306	94.3193	56.6381	53.1239	72.03	47.8297
305.5	97.7759	57.384	52.7168	72.5045	48.4127
305	101.253	57.9055	52.0133	71.5987	49.1616
304.5	104.959	58.3657	51.6571	71.4145	49.5596
304	108.691	58.6787	51.4183	71.0233	49.8355
303.5	112.755	59.1745	51.2083	70.4033	50.0804
303	116.936	59.7968	51.1234	70.0099	50.8323
302.5	121.214	60.7216	51.3637	73.1133	51.5979
302	125.716	61.7473	51.723	76.4698	52.4545
301.5	130.168	62.9328	52.5129	75.7686	53.5901
301	134.784	64.195	53.4096	77.7009	54.7476
300.5	139.256	65.5473	54.3913	79.1586	56.112
300	143.669	67.0315	55.8058	80.185	57.8828
299.5	148.078	68.8933	57.1816	76.1317	59.8492
299	152.503	70.5776	58.5279	78.4574	61.9663
298.5	156.797	72.3128	59.9583	76.961	64.1267
298	161.169	74.3329	61.4532	79.3693	66.4236
297.5	165.265	76.5888	63.1853	81.4964	68.9395
297	169.508	78.9357	65.1016	84.8954	71.5085
296.5	173.914	81.632	67.0232	88.3452	74.0487
296	178.339	84.1366	69.2579	93.8	77.3128
295.5	182.59	87.1286	71.9292	95.7239	80.7398
295	187.094	90.4124	74.9924	100.28	84.3034
294.5	191.541	93.9857	78.3755	103.197	88.1693
294	195.986	97.6819	82.0899	105.195	92.3658
293.5	200.502	101.465	86.0355	111.102	96.9535
293	204.605	105.46	90.2562	114.464	101.892
292.5	208.554	109.669	94.5308	124.122	106.465
292	212.122	113.961	98.8281	127.943	111.392
291.5	215.15	118.122	103.276	134.818	116.352
291	218.02	122.55	107.517	140.822	121.183
290.5	220.553	126.984	111.956	146.402	125.995
290	222.703	131.44	116.583	153.409	130.664
289.5	224.777	135.598	120.964	160.174	135.379
289	226.86	139.334	125.307	163.062	140.083
288.5	228.64	143.067	129.744	166.927	144.666
288	230.384	146.585	133.874	170.098	149.317
287.5	231.873	149.778	138.214	173.228	153.804
287	233.233	152.715	142.283	174.961	158.105
286.5	234.265	155.757	146.253	177.583	162.283
286	234.945	158.647	150.451	177.687	166.095
285.5	235.117	161.728	154.701	179.938	169.431
285	234.789	164.724	158.703	187.297	172.748
284.5	233.673	167.414	162.449	193.005	175.698
284	231.973	170.002	165.721	195.011	178.462
283.5	229.61	172.274	168.678	200.262	180.735
283	226.797	174.325	171.358	206.317	182.776
282.5	223.566	176.17	173.672	211.056	184.558
282	219.886	177.622	175.855	213.222	186.43
281.5	216.143	178.546	177.629	211.838	188.134
281	212.328	179.459	179.171	211.762	189.584
280.5	208.136	179.905	180.477	213.41	191.142
280	203.601	180.202	181.223	212.726	192.467
279.5	198.556	180.086	181.504	213.12	193.573
279	193.078	179.885	181.519	211.571	194.004
278.5	186.963	179.525	181.485	208.952	193.707
278	180.261	179.132	181.093	210.573	193.165
277.5	173.247	178.597	180.763	208.75	192.141
277	165.85	177.961	180.025	209.069	190.475
276.5	158.304	177.079	179.314	205.591	188.494
276	150.54	175.916	178.352	199.211	186.235
275.5	142.422	174.296	176.944	201.27	183.955
275	134.409	172.49	175.068	201.254	181.441
274.5	126.245	169.941	173.293	198.85	178.529
274	118.371	167.154	171.334	194.103	175.433
273.5	110.449	163.955	169.284	193.488	172.079
273	102.456	160.277	166.896	189.4	168.484
272.5	94.3867	156.305	164.244	186.104	164.517
272	86.3637	151.911	161.475	182.287	160.252
271.5	78.2611	147.455	158.275	180.518	155.71
271	69.9447	143.191	154.655	178.431	150.684
270.5	61.6404	138.352	150.625	173.689	145.431
270	53.4786	133.514	146.221	167.78	139.473
269.5	45.2759	128.419	141.875	163.853	133.475
269	37.5227	123.168	137.267	156.929	127.197
268.5	29.8264	117.881	132.447	148.799	120.952
268	22.4234	112.351	127.229	137.322	114.74
267.5	15.2737	106.631	121.965	131.004	108.236
267	8.52941	101.004	116.342	123.343	101.893
266.5	2.09597	95.2494	110.446	118.768	95.9225
266	-4.04184	89.4027	104.165	112.777	90.1273
265.5	-10.0129	83.4703	98.0443	105.854	84.1813
265	-15.4814	77.4204	91.8723	102.343	78.4566
264.5	-20.8278	71.2182	85.7444	100.219	72.9647
264	-25.9748	65.282	79.5012	92.1407	67.4174
263.5	-31.2007	59.1821	73.1345	89.5133	61.8504
263	-36.2129	53.1792	67.0118	81.7033	56.1628
262.5	-40.758	47.4083	60.9551	77.3825	50.451
262	-45.0599	42.03	54.9485	72.9571	44.881
261.5	-49.3367	36.836	48.8978	61.7298	39.4747
261	-53.2815	31.8451	43.0124	56.8087	34.0646
260.5	-56.6101	26.6624	37.4977	50.4571	28.9312
260	-59.7029	21.8579	32.384	40.1569	24.1101
259.5	-62.688	17.1164	27.4295	37.3067	19.5558
259	-65.3836	12.5318	22.3385	30.4624	15.2971
258.5	-67.7918	8.24136	17.4492	27.6683	11.4668
258	-69.7324	3.93496	13.1891	21.7253	7.66904
257.5	-71.372	0.0243448	9.25788	15.2039	4.3299
257	-72.76	-3.79624	5.21983	11.4001	1.24848
256.5	-74.2116	-7.74864	1.36371	9.99848	-1.97317
256	-75.4207	-11.5259	-2.01107	8.50212	-5.19709
255.5	-76.4532	-14.9795	-4.74833	8.01622	-8.63629
255	-77.2764	-18.3869	-7.49318	7.41131	-12.0073
254.5	-78.133	-21.6032	-10.404	5.1175	-15.7565
254	-78.6173	-24.3739	-13.0663	-0.16601	-19.6172
253.5	-78.6257	-27.0778	-15.7035	-8.64918	-23.0268
253	-78.3467	-29.527	-18.017	-9.84612	-26.4395
252.5	-77.7009	-31.8185	-20.8445	-9.0282	-29.5353
252	-76.9156	-33.7204	-23.8357	-15.6269	-32.2423
251.5	-76.1666	-35.4222	-26.5327	-12.024	-34.9659
251	-75.1342	-36.8147	-29.1904	-12.4469	-37.4598
250.5	-74.1101	-38.2906	-31.5722	-10.7489	-40.1486
250	-73.0359	-39.2291	-33.747	-9.98711	-42.9586
249.5	-71.9436	-39.9621	-36.1007	-12.1771	-45.9521
249	-70.4669	-40.4063	-38.0951	-10.1941	-49.1396
248.5	-68.8902	-40.7929	-39.7514	-16.2462	-52.9715
248	-67.074	-41.1545	-41.6358	-18.5196	-57.2567
247.5	-65.4048	-41.4243	-44.2048	-19.9454	-61.8428
247	-63.8038	-41.8542	-46.93	-19.8507	-67.1543
246.5	-62.1695	-42.4242	-49.5649	-20.0538	-73.1921
246	-60.7542	-42.7987	-52.193	-22.8381	-79.6248
245.5	-59.5376	-43.3975	-55.3191	-29.643	-86.5714
245	-58.2376	-44.2859	-58.9888	-30.5731	-94.0274
244.5	-56.9595	-45.1501	-63.0041	-35.2835	-102.156
244	-55.6602	-46.0567	-67.2044	-41.2212	-110.82
243.5	-54.6233	-47.0224	-71.9262	-47.1862	-120.153
243	-53.6029	-48.0966	-76.9982	-56.3008	-130.478
242.5	-52.6918	-48.9994	-82.5273	-60.7884	-141.909
242	-51.7738	-50.1751	-88.3399	-71.0984	-154.674
241.5	-50.8611	-51.6753	-94.1525	-80.2706	-168.774
241	-49.7165	-53.5233	-100.578	-91.9868	-184.315
240.5	-48.4991	-55.5829	-107.304	-104.297	-201.474
240	-47.2612	-57.97	-114.912	-119.137	-219.906
239.5	-45.802	-61.0415	-123.18	-132.293	-239.911
239	-44.3322	-64.6945	-132.107	-143.642	-261.456
238.5	-42.804	-68.982	-141.881	-156.476	-284.493
238	-40.9839	-73.3376	-152.426	-170.133	-308.884
237.5	-39.596	-78.0314	-163.358	-186.236	-334.396
237	-38.3361	-83.0011	-174.666	-209.566	-361.371
236.5	-37.0331	-88.0799	-186.7	-227.959	-389.763
236	-35.5632	-93.1769	-199.464	-248.193	-419.422
235.5	-34.0039	-98.1928	-213.066	-270.187	-450.515
235	-32.3492	-103.426	-227.295	-296.37	-483.053
234.5	-30.9081	-108.47	-242.231	-322.341	-517.044
234	-29.2526	-113.648	-257.647	-344.71	-552.077
233.5	-27.4098	-118.849	-272.959	-370.328	-588.131
233	-25.5632	-124.414	-288.636	-399.953	-625.102
232.5	-24.0108	-130.075	-304.845	-430.424	-662.931
232	-22.0679	-136.125	-321.03	-453.437	-701.292
231.5	-20.2941	-141.931	-337.038	-482.069	-739.832
231	-18.3012	-147.868	-353.319	-516.32	-778.538
230.5	-16.5532	-153.704	-369.668	-543.779	-817.129
230	-14.7567	-159.747	-386.438	-575.284	-855.689
229.5	-13.1102	-165.694	-402.584	-599.159	-893.927
229	-11.6897	-171.242	-418.558	-628.366	-930.955
228.5	-10.426	-176.443	-433.987	-653.861	-967.069
228	-9.64297	-181.195	-448.901	-676.393	-1002.17
227.5	-8.96831	-185.629	-463.262	-694.253	-1036.05
227	-8.17238	-189.711	-476.991	-720.169	-1068.37
226.5	-7.34384	-193.342	-489.694	-740.14	-1098.91
226	-6.46831	-196.736	-501.772	-764.365	-1128.01
225.5	-5.82398	-199.776	-513.153	-780.731	-1155.54
225	-5.16601	-202.811	-523.492	-792.526	-1181.2
224.5	-4.4762	-205.434	-532.78	-807.505	-1204.66
224	-3.72271	-208.382	-540.818	-823.56	-1225.95
223.5	-3.29063	-211.164	-547.987	-835.173	-1245.52
223	-3.02835	-213.996	-554.828	-844.853	-1263.26
222.5	-2.85779	-216.692	-560.816	-853.146	-1278.98
222	-2.77441	-219.472	-566.159	-864.357	-1292.91
221.5	-3.40206	-222.151	-571.526	-874.977	-1305.32
221	-4.58687	-225.183	-576.563	-878.957	-1316.56
220.5	-6.81246	-228.07	-581.331	-882.118	-1326.53
220	-9.36022	-231.287	-586.029	-881.049	-1335.67
219.5	-12.5114	-234.619	-590.319	-888.842	-1344.1
219	-15.7444	-237.939	-595.111	-894.466	-1352.11
218.5	-19.5854	-241.555	-599.943	-894.648	-1360.59
218	-23.7508	-245.455	-605.127	-899.159	-1369.1
217.5	-28.0625	-249.601	-610.603	-901.501	-1377.67
217	-32.926	-254.3	-616.411	-913.72	-1386.69
216.5	-38.0374	-259.632	-622.57	-921.847	-1396.74
216	-43.4923	-265.395	-629.653	-923.81	-1407.55
215.5	-49.101	-271.316	-636.942	-930.238	-1419.21
215	-55.2138	-277.657	-644.463	-939.865	-1431.47
214.5	-60.7611	-283.727	-650.278	-950.22	-1439.49
214	-67.6903	-290.088	-657.693	-967.518	-1448.94
213.5	-76.1045	-297.294	-666.738	-975.887	-1460.64
213	-85.4904	-304.738	-676.913	-998.438	-1475.72
212.5	-93.919	-312.57	-688.622	-1021.34	-1493.98
212	-101.433	-320.318	-700.866	-1041.25	-1514.76
211.5	-108.953	-328.658	-713.03	-1060.35	-1536.52
211	-115.794	-337.657	-724.995	-1081.63	-1559.41
210.5	-121.796	-345.887	-737.496	-1102.45	-1583.57
210	-129.821	-352.954	-747.956	-1125.17	-1609.09

## Sheet: Fig. 3B_CD-BCL2-iMfs+PCBP1
Experiment type:	CD spectroscopy of BCL2 i-motif-forming sequence upon increasing concentration of PCBP1
Sequence name:	BCL2-iMfs
Sequence details:	CAGCCCCGCTCCCGCCCCCTTCCTCCCGCGCCCGCCCCT
Baseline corrected
	MCD (M-1 cm-1)
Wavelength (nm)	0 µM PCBP1	1 µM PCBP1	2 µM PCBP1	3 µM PCBP1	4 µM PCBP1
310	151.831	148.053	132.436	147.809	136.451
309.5	166.717	158.391	139.582	159.146	143.507
309	181.23	171.546	150.286	168.914	152.846
308.5	196.201	184.131	162.045	178.97	163.276
308	212.174	196.522	173.779	189.413	172.454
307.5	228.003	209.341	185.652	199.698	181.483
307	244.885	222.915	197.229	210.929	190.723
306.5	262.132	237.312	209.316	222.381	200.23
306	279.3	251.849	221.902	234.09	210.347
305.5	296.622	266.817	234.886	246.358	220.941
305	314.134	282.069	248.48	259.193	232.234
304.5	331.312	296.554	261.491	271.546	242.966
304	348.896	311.451	275.098	284.197	254.219
303.5	367.087	326.639	289.07	296.833	265.924
303	385.546	342.085	303.283	310.121	277.918
302.5	404.217	357.869	317.923	323.489	290.23
302	423.403	374.174	332.871	337.393	302.711
301.5	442.856	391.043	348.109	351.743	315.722
301	462.364	408.329	363.83	366.396	329.414
300.5	482.094	426.015	379.786	381.517	343.354
300	502.085	444.063	395.951	396.97	357.771
299.5	522.176	462.272	412.559	412.76	372.596
299	542.411	480.517	429.498	428.829	387.704
298.5	562.266	498.692	446.806	445.192	403.254
298	582.127	517.008	464.348	461.808	418.953
297.5	602.068	535.492	481.715	478.756	435.202
297	621.876	554.121	499.272	496.02	451.295
296.5	641.613	573.065	516.944	513.529	467.611
296	661.079	591.745	534.572	531.187	484.18
295.5	680.474	610.483	552.16	548.998	501.048
295	699.56	629.077	569.665	566.609	517.788
294.5	718.323	647.289	586.899	584.074	534.251
294	736.678	665.278	604.071	601.338	550.75
293.5	754.428	682.821	620.923	618.624	567.06
293	771.173	699.903	637.361	635.838	582.735
292.5	787.285	716.352	653.444	652.27	598.262
292	802.439	731.862	668.785	668.194	613.154
291.5	816.469	746.531	683.251	683.363	627.678
291	829.345	760.299	696.966	697.888	641.488
290.5	840.936	772.746	709.637	711.471	654.62
290	851.256	784.123	721.43	724.247	667.107
289.5	860.44	794.55	732.492	736.095	678.762
289	868.212	803.658	742.354	746.718	689.507
288.5	874.303	811.777	751.232	756.342	699.255
288	878.964	818.664	758.706	764.569	708.111
287.5	882.03	823.886	764.849	771.509	715.828
287	883.317	827.583	769.989	776.973	722.348
286.5	882.842	829.579	773.569	780.765	727.624
286	880.309	829.734	775.174	782.753	731.256
285.5	875.916	828.252	775.279	782.979	733.274
285	869.353	824.729	773.647	781.513	733.814
284.5	860.622	819.398	770.317	778.667	732.931
284	849.761	812.417	765.18	773.997	730.49
283.5	836.615	803.458	757.758	767.502	726.377
283	821.257	792.71	748.539	758.908	720.453
282.5	803.733	780.053	737.558	748.586	713.104
282	784.309	765.861	724.541	736.781	704.037
281.5	762.711	750.246	709.965	723.408	693.314
281	739.025	732.8	693.822	708.13	681.061
280.5	713.724	713.792	676.023	691.409	667.139
280	686.668	693.414	656.815	673.056	651.579
279.5	657.801	671.419	635.979	653.366	634.682
279	626.947	647.649	613.446	632.174	616.143
278.5	594.599	622.724	589.555	609.82	596.258
278	561.306	596.38	564.479	586.194	575.099
277.5	526.95	568.947	538.36	561.812	552.671
277	491.571	540.457	511.482	536.519	529.369
276.5	455.696	511.063	483.476	510.444	505.078
276	419.66	481.117	454.967	483.852	480.244
275.5	383.651	450.468	426.34	457.025	455.212
275	347.402	419.455	397.243	429.748	429.787
274.5	311.364	388.23	367.98	402.188	403.756
274	275.726	357.079	338.434	374.216	377.442
273.5	240.643	326.198	308.934	346.384	351.236
273	205.75	295.747	279.788	318.481	325.026
272.5	171.457	265.644	250.985	290.919	299.184
272	138.145	236.313	222.652	263.553	273.508
271.5	105.643	207.709	195.186	236.735	248.291
271	74.6316	179.889	168.413	210.392	223.921
270.5	44.9143	152.84	142.465	184.989	199.954
270	16.394	126.606	117.68	160.06	176.671
269.5	-10.6762	101.494	93.8781	136.376	154.036
269	-35.9809	77.4181	71.1628	113.678	132.138
268.5	-59.0972	54.6756	49.9121	92.1945	111.405
268	-80.2471	33.1292	29.8158	71.9739	91.5115
267.5	-99.8886	12.8032	10.6633	52.9071	73.1466
267	-117.893	-5.99833	-7.21043	34.9803	55.9165
266.5	-134.052	-23.1133	-23.9168	18.3172	39.6703
266	-148.508	-38.6636	-38.9463	3.01395	24.3989
265.5	-161.867	-52.4394	-52.7433	-10.9953	10.3351
265	-173.846	-64.7233	-65.2062	-23.7159	-2.58187
264.5	-184.488	-75.3866	-76.4289	-34.9598	-14.527
264	-193.548	-84.7013	-86.3546	-44.9045	-25.1175
263.5	-200.872	-92.8297	-95.0015	-53.5885	-34.649
263	-206.787	-99.8135	-102.333	-61.0961	-43.1451
262.5	-210.91	-105.704	-108.544	-67.5788	-50.3934
262	-213.464	-110.983	-113.686	-72.8904	-56.5335
261.5	-214.713	-115.287	-117.805	-77.0232	-61.6161
261	-214.504	-119.01	-121.211	-80.232	-65.8475
260.5	-213.514	-121.671	-123.498	-82.4348	-69.4406
260	-211.408	-123.172	-124.847	-83.8864	-72.1013
259.5	-208.31	-123.815	-125.796	-84.2404	-74.1965
259	-203.899	-123.426	-126.108	-84.1139	-75.5549
258.5	-198.839	-122.119	-125.512	-83.6939	-76.369
258	-193.314	-120.052	-124.516	-82.9435	-76.7268
257.5	-187.716	-117.354	-123.046	-81.648	-76.4107
257	-181.561	-114.241	-120.861	-79.7415	-76.0468
256.5	-175.112	-111.186	-118.196	-77.3029	-75.2805
256	-168.477	-108.1	-115.203	-74.599	-73.9895
255.5	-162.266	-104.916	-112.132	-71.9603	-72.2802
255	-155.772	-101.776	-109.008	-69.132	-70.3737
254.5	-148.924	-98.6454	-105.633	-66.6025	-68.8675
254	-141.689	-95.4344	-101.836	-64.176	-67.3461
253.5	-134.624	-91.7617	-98.3096	-61.7124	-65.7133
253	-127.895	-87.7903	-94.5694	-59.649	-64.0487
252.5	-121.17	-83.562	-90.9529	-57.6243	-62.6289
252	-114.782	-79.3822	-87.6372	-55.2206	-61.5911
251.5	-108.84	-74.5755	-84.5907	-53.1701	-60.8255
251	-103.198	-69.9955	-81.7996	-51.1606	-60.1562
250.5	-97.9351	-65.5503	-79.2404	-49.4618	-59.6938
250	-92.829	-61.7746	-77.221	-48.2777	-59.571
249.5	-88.0602	-58.4559	-75.5321	-47.1968	-59.9659
249	-83.6151	-55.5185	-74.1396	-46.7518	-60.611
248.5	-79.9704	-53.3596	-72.8078	-46.5221	-61.6169
248	-76.372	-51.3918	-71.8526	-46.4592	-63.0875
247.5	-73.1678	-49.9712	-71.4016	-46.6851	-65.0478
247	-70.0728	-49.0312	-71.4638	-47.2468	-67.7297
246.5	-67.2665	-48.211	-71.9989	-48.7887	-70.893
246	-64.5634	-47.4879	-73.0344	-51.3432	-75.0296
245.5	-61.9042	-47.0876	-74.5778	-54.4641	-80.1888
245	-58.9547	-47.1733	-77.1293	-58.1792	-86.2371
244.5	-56.2523	-48.0284	-80.3214	-62.7721	-93.3498
244	-53.7568	-48.8455	-84.3549	-67.9055	-101.333
243.5	-51.529	-49.8946	-89.3109	-73.7902	-110.331
243	-49.2238	-51.9247	-94.4853	-80.6542	-121.029
242.5	-47.0573	-54.3155	-100.659	-87.7903	-132.804
242	-45.1516	-56.9694	-107.26	-96.0082	-145.827
241.5	-43.136	-60.047	-114.065	-104.972	-160.052
241	-40.846	-63.6052	-120.995	-114.597	-175.903
240.5	-38.5681	-67.428	-127.928	-125.488	-193.122
240	-36.4494	-71.5608	-135.035	-137.267	-211.721
239.5	-34.3163	-75.6466	-142.681	-149.98	-231.662
239	-32.4757	-80.5102	-150.775	-163.795	-253.188
238.5	-30.5071	-85.5617	-159.472	-178.209	-276.159
238	-28.2952	-90.5518	-169.262	-194.115	-300.911
237.5	-26.2356	-95.8187	-179.784	-210.917	-326.924
237	-24.2291	-101.12	-191.026	-228.293	-354.447
236.5	-21.7427	-106.584	-202.934	-247.139	-383.368
236	-19.3344	-112.292	-215.524	-266.874	-414.309
235.5	-16.4016	-118.184	-228.7	-287.663	-446.6
235	-13.3263	-124.213	-242.365	-309.488	-480.042
234.5	-10.2941	-130.254	-255.966	-332.056	-514.717
234	-6.9815	-136.149	-269.663	-355.102	-550.354
233.5	-3.28836	-142.306	-283.38	-378.69	-586.783
233	0.552608	-148.746	-297.14	-402.505	-623.805
232.5	4.40039	-154.727	-311.203	-426.644	-660.888
232	8.09885	-160.732	-325.12	-451.05	-698.541
231.5	11.8754	-167.319	-339.281	-475.41	-736.031
231	15.8877	-173.846	-353.473	-500.128	-773.348
230.5	19.7521	-180.488	-368.094	-524.895	-810.093
230	23.5673	-187.008	-382.825	-549.506	-846.701
229.5	27.3112	-193.632	-397.802	-573.933	-883.279
229	31.1431	-200.337	-412.589	-597.57	-918.976
228.5	35.3745	-206.75	-427.27	-620.7	-953.796
228	39.0517	-212.917	-441.312	-643.847	-987.912
227.5	42.3226	-219.03	-454.625	-665.96	-1020.9
227	45.3373	-225.265	-467.441	-687.436	-1052.84
226.5	48.1458	-231.448	-479.549	-708.673	-1082.89
226	50.5647	-237.203	-490.772	-728.651	-1111.61
225.5	52.7153	-242.622	-501.211	-747.855	-1138.37
225	54.1669	-247.871	-511.239	-765.839	-1162.88
224.5	55.0379	-252.793	-520.939	-782.787	-1185.5
224	55.8217	-258.155	-530.535	-798.388	-1206.18
223.5	55.8975	-263.105	-539.597	-813.227	-1225.28
223	55.3214	-267.993	-548.586	-826.87	-1242.44
222.5	54.3102	-273.136	-557.232	-839.969	-1257.98
222	52.5485	-278.745	-565.329	-851.737	-1272.21
221.5	50.5344	-284.806	-572.667	-862.56	-1284.87
221	48.2603	-290.588	-579.625	-872.599	-1296.73
220.5	45.542	-295.901	-586.227	-881.964	-1307.46
220	42.7873	-301.89	-592.705	-890.756	-1317.53
219.5	39.4421	-308.379	-599.077	-899.178	-1326.78
219	35.5572	-315.027	-605.592	-907.496	-1335.19
218.5	31.4509	-321.634	-611.873	-915.945	-1343.41
218	27.2408	-327.906	-618.265	-924.318	-1351.46
217.5	23.0428	-334.957	-624.892	-932	-1358.98
217	18.6552	-342.389	-632.138	-940.123	-1366.42
216.5	13.772	-348.824	-639.662	-948.143	-1373.88
216	8.9956	-355.75	-647.284	-955.738	-1381.79
215.5	4.32914	-362.733	-655.069	-963.763	-1389.83
215	-0.133414	-370.163	-663.343	-971.514	-1397.41
214.5	-4.94391	-378.017	-670.646	-977.603	-1403.61
214	-10.0796	-385.738	-677.437	-983.857	-1410.65
213.5	-15.191	-394.325	-684.022	-990.68	-1418.98
213	-19.3686	-402.27	-691.652	-999.554	-1428.62
212.5	-24.1389	-412.01	-700.967	-1010.44	-1439.92
212	-30.1941	-420.109	-711.316	-1022.99	-1453.34
211.5	-34.6142	-426.772	-722.132	-1034.19	-1468.24
211	-41.3106	-432.422	-734.519	-1045.56	-1482.81
210.5	-43.5347	-436.717	-744.009	-1053.99	-1494.95
210	-41.767	-444.001	-754.962	-1063.93	-1500.36

## Sheet: Fig. 3D
	i-motif-destabilisation trapping assay: cMYC and BCL2 with and without PCBP1
	cMYC + PCBP1 (1:1)			cMYC + No PCBP1				BCL2 + No PCBP1			BCL2 + PCBP1 (1:1)

## Sheet: Fig. 3E
							Fitted values for hybridization kinetics														Fitted values for hybridization kinetics
						Time (min)	fit_cMYC only	fit_cMYC + PCBP1	lower_cMYC only	lower_cMYC + PCBP1	upper_cMYC only	upper_cMYC + PCBP1								Time (min)	fit_BCL2 only	fit_BCL2 + PCBP1	lower_BCL2 only	lower_BCL2 + PCBP1	upper_BCL2 only	upper_BCL2 + PCBP1
	Normalised hybridized fraction					0	0	0	0	0	0	0			Normalised hybridized fraction					0	0	0	0	0	0	0
Time (min)	cMYC_only	cMYC_PCBP1	error_cMYC_only	error_cMYC+PCBP1		0.1	0.00601526	0.0166473	0.00560026	0.0162273	0.00643026	0.0170673		Time (min)	BCL2_only	BCL2_PCBP1	error_BCL2_only	error_BCL2+PCBP1		0.1	0.00167693	0.00281944	0.00062693	0.00186944	0.00272693	0.00376944
0	0	0	0	0		0.2	0.0119696	0.032931	0.0111396	0.032091	0.0127996	0.033771		0	0	0	0	0		0.2	0.00334389	0.00562419	0.00124389	0.00372419	0.00544389	0.00752419
2	0.04717	0.21709	0.0083	0.0084		0.3	0.0178635	0.0488588	0.0166185	0.0475988	0.0191085	0.0501188		2	0.0488	0.0571	0.021	0.019		0.3	0.00500094	0.00841432	0.00185094	0.00556432	0.00815094	0.0112643
4	0.15767	0.4179	0.02	0.04		0.4	0.0236978	0.0644386	0.0220378	0.0627586	0.0253578	0.0661186		4	0.0672	0.08747	0.012	0.017		0.4	0.00664814	0.0111899	0.00244814	0.0073899	0.0108481	0.0149899
6	0.2788	0.58472	0.05	0.06		0.5	0.0294729	0.079678	0.0273979	0.077578	0.0315479	0.081778		6	0.0772	0.1172	0.023	0.027		0.5	0.00828555	0.013951	0.00303555	0.00920102	0.0135356	0.018701
8	0.3277	0.67873	0.04	0.06		0.6	0.0351895	0.0945845	0.0326995	0.0920645	0.0376795	0.0971045		8	0.0973	0.19808	0.03	0.022		0.6	0.00991323	0.0166977	0.00361323	0.0109977	0.0162132	0.0223977
10	0.4466	0.7062	0.06	0.03		0.7	0.0408481	0.109165	0.0379431	0.106225	0.0437531	0.112105		10	0.12337	0.2478	0.02	0.018		0.7	0.0115312	0.0194302	0.00418122	0.0127802	0.0188812	0.0260802
15	0.4788	0.71818	0.03	0.05		0.8	0.0464494	0.123427	0.0431294	0.120067	0.0497694	0.126787		15	0.17722	0.2877	0.02	0.021		0.8	0.0131396	0.0221483	0.0047396	0.0145483	0.0215396	0.0297483
20	0.4811	0.72224	0.04	0.07		0.9	0.051994	0.137378	0.048259	0.133598	0.055729	0.141158		20	0.19333	0.3471	0.013	0.03		0.9	0.0147384	0.0248523	0.00528842	0.0163023	0.0241884	0.0334023
						1	0.0574823	0.151024	0.0533323	0.146824	0.0616323	0.155224								1	0.0163277	0.0275422	0.00582773	0.0180422	0.0268277	0.0370422
						1.1	0.0629151	0.164371	0.0583501	0.159751	0.0674801	0.168991								1.1	0.0179076	0.0302181	0.0063576	0.0197681	0.0294576	0.0406681
						1.2	0.0682928	0.177427	0.0633128	0.172387	0.0732728	0.182467								1.2	0.0194781	0.03288	0.00687807	0.02148	0.0320781	0.04428
Condition	Fmax	k				1.3	0.073616	0.190198	0.068221	0.184738	0.079011	0.195658								1.3	0.0210392	0.0355281	0.00738921	0.0231781	0.0346892	0.0478781
cMYC only	0.593578	0.101856				1.4	0.0788852	0.20269	0.0730752	0.19681	0.0846952	0.20857								1.4	0.0225911	0.0381624	0.00789106	0.0248624	0.0372911	0.0514624
cMYC + PCBP1	0.761919	0.220915				1.5	0.0841011	0.214908	0.0778761	0.208608	0.0903261	0.221208								1.5	0.0241337	0.0407829	0.00838369	0.0265329	0.0398837	0.0550329
						1.6	0.089264	0.22686	0.082624	0.22014	0.095904	0.23358								1.6	0.0256672	0.0433898	0.00886715	0.0281898	0.0424672	0.0585898
						1.7	0.0943747	0.238551	0.0873197	0.231411	0.10143	0.245691								1.7	0.0271915	0.045983	0.0093415	0.029833	0.0450415	0.062133
						1.8	0.0994336	0.249986	0.0919636	0.242426	0.106904	0.257546								1.8	0.0287068	0.0485628	0.00980678	0.0314628	0.0476068	0.0656628
						1.9	0.104441	0.261171	0.0965562	0.253191	0.112326	0.269151								1.9	0.0302131	0.0511291	0.0102631	0.0330791	0.0501631	0.0691791
						2	0.109398	0.272112	0.101098	0.263712	0.117698	0.280512								2	0.0317104	0.0536821	0.0107104	0.0346821	0.0527104	0.0726821
						2.1	0.114305	0.282814	0.10542	0.272834	0.12319	0.292794								2.1	0.0331988	0.0562217	0.0126488	0.0373217	0.0537488	0.0751217
						2.2	0.119162	0.293282	0.109692	0.281722	0.128632	0.304842								2.2	0.0346784	0.0587481	0.0145784	0.0399481	0.0547784	0.0775481
						2.3	0.123969	0.303522	0.113914	0.290382	0.134024	0.316662								2.3	0.0361491	0.0612613	0.0164991	0.0425613	0.0557991	0.0799613
						2.4	0.128728	0.313537	0.118088	0.298817	0.139368	0.328257								2.4	0.0376112	0.0637614	0.0184112	0.0451614	0.0568112	0.0823614
						2.5	0.133439	0.323334	0.122214	0.307034	0.144664	0.339634								2.5	0.0390645	0.0662485	0.0203145	0.0477485	0.0578145	0.0847485
						2.6	0.138102	0.332917	0.126292	0.315037	0.149912	0.350797								2.6	0.0405092	0.0687227	0.0222092	0.0503227	0.0588092	0.0871227
						2.7	0.142718	0.34229	0.130323	0.32283	0.155113	0.36175								2.7	0.0419453	0.0711839	0.0240953	0.0528839	0.0597953	0.0894839
						2.8	0.147287	0.351459	0.134307	0.330419	0.160267	0.372499								2.8	0.0433729	0.0736323	0.0259729	0.0554323	0.0607729	0.0918323
						2.9	0.151809	0.360427	0.138244	0.337807	0.165374	0.383047								2.9	0.044792	0.076068	0.027842	0.057968	0.061742	0.094168
						3	0.156286	0.369199	0.142136	0.344999	0.170436	0.393399								3	0.0462026	0.0784909	0.0297026	0.0604909	0.0627026	0.0964909
						3.1	0.160718	0.37778	0.145983	0.352	0.175453	0.40356								3.1	0.0476049	0.0809012	0.0315549	0.0630012	0.0636549	0.0988012
						3.2	0.165104	0.386173	0.149784	0.358813	0.180424	0.413533								3.2	0.0489988	0.083299	0.0333988	0.065499	0.0645988	0.101099
						3.3	0.169446	0.394383	0.153541	0.365443	0.185351	0.423323								3.3	0.0503844	0.0856843	0.0352344	0.0679843	0.0655344	0.103384
						3.4	0.173745	0.402413	0.157255	0.371893	0.190235	0.432933								3.4	0.0517619	0.0880571	0.0370619	0.0704571	0.0664619	0.105657
						3.5	0.177999	0.410268	0.160924	0.378168	0.195074	0.442368								3.5	0.0531311	0.0904175	0.0388811	0.0729175	0.0673811	0.107918
						3.6	0.18221	0.417951	0.16455	0.384271	0.19987	0.451631								3.6	0.0544921	0.0927657	0.0406921	0.0753657	0.0682921	0.110166
						3.7	0.186379	0.425467	0.168134	0.390207	0.204624	0.460727								3.7	0.0558451	0.0951016	0.0424951	0.0778016	0.0691951	0.112402
						3.8	0.190506	0.432818	0.171676	0.395978	0.209336	0.469658								3.8	0.0571901	0.0974254	0.0442901	0.0802254	0.0700901	0.114625
						3.9	0.19459	0.440009	0.175175	0.401589	0.214005	0.478429								3.9	0.058527	0.099737	0.046077	0.082637	0.070977	0.116837
						4	0.198634	0.447042	0.178634	0.407042	0.218634	0.487042								4	0.059856	0.102037	0.047856	0.0850366	0.071856	0.119037
						4.1	0.202636	0.453922	0.181136	0.412922	0.224136	0.494922								4.1	0.0611771	0.104324	0.0486271	0.0868242	0.0737271	0.121824
						4.2	0.206598	0.460651	0.183598	0.418651	0.229598	0.502651								4.2	0.0624903	0.1066	0.0493903	0.0885998	0.0755903	0.1246
						4.3	0.210519	0.467234	0.186019	0.424234	0.235019	0.510234								4.3	0.0637958	0.108864	0.0501458	0.0903636	0.0774458	0.127364
						4.4	0.214401	0.473672	0.188401	0.429672	0.240401	0.517672								4.4	0.0650935	0.111116	0.0508935	0.0921156	0.0792935	0.130116
						4.5	0.218244	0.47997	0.190744	0.43497	0.245744	0.52497								4.5	0.0663834	0.113356	0.0516334	0.0938559	0.0811334	0.132856
						4.6	0.222047	0.486131	0.193047	0.440131	0.251047	0.532131								4.6	0.0676657	0.115585	0.0523657	0.0955845	0.0829657	0.135585
						4.7	0.225813	0.492157	0.195313	0.445157	0.256313	0.539157								4.7	0.0689404	0.117801	0.0530904	0.0973015	0.0847904	0.138301
						4.8	0.229539	0.498051	0.197539	0.450051	0.261539	0.546051								4.8	0.0702075	0.120007	0.0538075	0.0990069	0.0866075	0.141007
						4.9	0.233229	0.503816	0.199729	0.454816	0.266729	0.552816								4.9	0.071467	0.122201	0.054517	0.100701	0.088417	0.143701
						5	0.23688	0.509455	0.20188	0.459455	0.27188	0.559455								5	0.0727191	0.124383	0.0552191	0.102383	0.0902191	0.146383
						5.1	0.240495	0.514971	0.203995	0.463971	0.276995	0.565971								5.1	0.0739637	0.126554	0.0559137	0.104054	0.0920137	0.149054
						5.2	0.244073	0.520367	0.206073	0.468367	0.282073	0.572367								5.2	0.075201	0.128714	0.056601	0.105714	0.093801	0.151714
						5.3	0.247615	0.525645	0.208115	0.472645	0.287115	0.578645								5.3	0.0764308	0.130863	0.0572808	0.107363	0.0955808	0.154363
						5.4	0.251121	0.530807	0.210121	0.476807	0.292121	0.584807								5.4	0.0776534	0.133	0.0579534	0.109	0.0973534	0.157
						5.5	0.254591	0.535857	0.212091	0.480857	0.297091	0.590857								5.5	0.0788687	0.135126	0.0586187	0.110626	0.0991187	0.159626
						5.6	0.258027	0.540796	0.214027	0.484796	0.302027	0.596796								5.6	0.0800768	0.137241	0.0592768	0.112241	0.100877	0.162241
						5.7	0.261427	0.545627	0.215927	0.488627	0.306927	0.602627								5.7	0.0812776	0.139346	0.0599276	0.113846	0.102628	0.164846
						5.8	0.264793	0.550353	0.217793	0.492353	0.311793	0.608353								5.8	0.0824714	0.141439	0.0605714	0.115439	0.104371	0.167439
						5.9	0.268125	0.554976	0.219625	0.495976	0.316625	0.613976								5.9	0.083658	0.143521	0.061208	0.117021	0.106108	0.170021
						6	0.271423	0.559497	0.221423	0.499497	0.321423	0.619497								6	0.0848376	0.145592	0.0618376	0.118592	0.107838	0.172592
						6.1	0.274688	0.56392	0.225188	0.50392	0.324188	0.62392								6.1	0.0860102	0.147653	0.0626602	0.120903	0.10936	0.174403
						6.2	0.277919	0.568246	0.228919	0.508246	0.326919	0.628246								6.2	0.0871758	0.149703	0.0634758	0.123203	0.110876	0.176203
						6.3	0.281118	0.572478	0.232618	0.512478	0.329618	0.632478								6.3	0.0883345	0.151742	0.0642845	0.125492	0.112385	0.177992
						6.4	0.284285	0.576617	0.236285	0.516617	0.332285	0.636617								6.4	0.0894863	0.15377	0.0650863	0.12777	0.113886	0.17977
						6.5	0.287419	0.580666	0.239919	0.520666	0.334919	0.640666								6.5	0.0906313	0.155788	0.0658813	0.130038	0.115381	0.181538
						6.6	0.290522	0.584626	0.243522	0.524626	0.337522	0.644626								6.6	0.0917694	0.157796	0.0666694	0.132296	0.116869	0.183296
						6.7	0.293593	0.5885	0.247093	0.5285	0.340093	0.6485								6.7	0.0929008	0.159793	0.0674508	0.134543	0.118351	0.185043
						6.8	0.296633	0.592289	0.250633	0.532289	0.342633	0.652289								6.8	0.0940254	0.161779	0.0682254	0.136779	0.119825	0.186779
						6.9	0.299642	0.595995	0.254142	0.535995	0.345142	0.655995								6.9	0.0951434	0.163755	0.0689934	0.139005	0.121293	0.188505
						7	0.302621	0.59962	0.257621	0.53962	0.347621	0.65962								7	0.0962547	0.165721	0.0697547	0.141221	0.122755	0.190221
						7.1	0.305569	0.603166	0.261069	0.543166	0.350069	0.663166								7.1	0.0973594	0.167677	0.0705094	0.143427	0.124209	0.191927
						7.2	0.308488	0.606635	0.264488	0.546635	0.352488	0.666635								7.2	0.0984576	0.169622	0.0712576	0.145622	0.125658	0.193622
						7.3	0.311377	0.610028	0.267877	0.550028	0.354877	0.670028								7.3	0.0995492	0.171558	0.0719992	0.147808	0.127099	0.195308
						7.4	0.314237	0.613347	0.271237	0.553347	0.357237	0.673347								7.4	0.100634	0.173483	0.0727343	0.149983	0.128534	0.196983
						7.5	0.317068	0.616593	0.274568	0.556593	0.359568	0.676593								7.5	0.101713	0.175398	0.073463	0.152148	0.129963	0.198648
						7.6	0.31987	0.619768	0.27787	0.559768	0.36187	0.679768								7.6	0.102785	0.177303	0.0741853	0.154303	0.131385	0.200303
						7.7	0.322643	0.622874	0.281143	0.562874	0.364143	0.682874								7.7	0.103851	0.179199	0.0749012	0.156449	0.132801	0.201949
						7.8	0.325389	0.625912	0.284389	0.565912	0.366389	0.685912								7.8	0.104911	0.181084	0.0756107	0.158584	0.134211	0.203584
						7.9	0.328107	0.628884	0.287607	0.568884	0.368607	0.688884								7.9	0.105964	0.18296	0.076314	0.16071	0.135614	0.20521
						8	0.330797	0.63179	0.290797	0.57179	0.370797	0.69179								8	0.107011	0.184825	0.077011	0.162825	0.137011	0.206825
						8.1	0.33346	0.634634	0.29246	0.576134	0.37446	0.693134								8.1	0.108052	0.186681	0.0785517	0.164881	0.137552	0.208481
						8.2	0.336096	0.637415	0.294096	0.580415	0.378096	0.694415								8.2	0.109086	0.188528	0.0800863	0.166928	0.138086	0.210128
						8.3	0.338705	0.640135	0.295705	0.584635	0.381705	0.695635								8.3	0.110115	0.190365	0.0816147	0.168965	0.138615	0.211765
						8.4	0.341288	0.642796	0.297288	0.588796	0.385288	0.696796								8.4	0.111137	0.192192	0.083137	0.170992	0.139137	0.213392
						8.5	0.343845	0.645399	0.298845	0.592899	0.388845	0.697899								8.5	0.112153	0.194009	0.0846533	0.173009	0.139653	0.215009
						8.6	0.346376	0.647944	0.300376	0.596944	0.392376	0.698944								8.6	0.113163	0.195818	0.0861635	0.175018	0.140163	0.216618
						8.7	0.348881	0.650435	0.301881	0.600935	0.395881	0.699935								8.7	0.114168	0.197616	0.0876677	0.177016	0.140668	0.218216
						8.8	0.351361	0.652871	0.303361	0.604871	0.399361	0.700871								8.8	0.115166	0.199406	0.0891659	0.179006	0.141166	0.219806
						8.9	0.353815	0.655253	0.304815	0.608753	0.402815	0.701753								8.9	0.116158	0.201186	0.0906582	0.180986	0.141658	0.221386
						9	0.356245	0.657584	0.306245	0.612584	0.406245	0.702584								9	0.117145	0.202957	0.0921446	0.182957	0.142145	0.222957
						9.1	0.35865	0.659863	0.30765	0.616363	0.40965	0.703363								9.1	0.118125	0.204718	0.0936251	0.184918	0.142625	0.224518
						9.2	0.361031	0.662093	0.309031	0.620093	0.413031	0.704093								9.2	0.1191	0.206471	0.0950998	0.186871	0.1431	0.226071
						9.3	0.363387	0.664274	0.310387	0.623774	0.416387	0.704774								9.3	0.120069	0.208214	0.0965687	0.188814	0.143569	0.227614
						9.4	0.36572	0.666408	0.31172	0.627408	0.41972	0.705408								9.4	0.121032	0.209948	0.0980318	0.190748	0.144032	0.229148
						9.5	0.368029	0.668495	0.313029	0.630995	0.423029	0.705995								9.5	0.121989	0.211673	0.0994893	0.192673	0.144489	0.230673
						9.6	0.370315	0.670536	0.314315	0.634536	0.426315	0.706536								9.6	0.122941	0.213389	0.100941	0.194589	0.144941	0.232189
						9.7	0.372577	0.672533	0.315577	0.638033	0.429577	0.707033								9.7	0.123887	0.215097	0.102387	0.196497	0.145387	0.233697
						9.8	0.374817	0.674486	0.316817	0.641486	0.432817	0.707486								9.8	0.124827	0.216795	0.103827	0.198395	0.145827	0.235195
						9.9	0.377034	0.676396	0.318034	0.644896	0.436034	0.707896								9.9	0.125762	0.218484	0.105262	0.200284	0.146262	0.236684
						10	0.379228	0.678265	0.319228	0.648265	0.439228	0.708265								10	0.126692	0.220165	0.106692	0.202165	0.146692	0.238165
						10.1	0.3814	0.680092	0.322	0.649692	0.4408	0.710492								10.1	0.127615	0.221837	0.107615	0.203777	0.147615	0.239897
						10.2	0.383551	0.68188	0.324751	0.65108	0.442351	0.71268								10.2	0.128534	0.2235	0.108534	0.20538	0.148534	0.24162
						10.3	0.385679	0.683629	0.327479	0.652429	0.443879	0.714829								10.3	0.129447	0.225154	0.109447	0.206974	0.149447	0.243334
						10.4	0.387786	0.68534	0.330186	0.65374	0.445386	0.71694								10.4	0.130354	0.2268	0.110354	0.20856	0.150354	0.24504
						10.5	0.389871	0.687013	0.332871	0.655013	0.446871	0.719013								10.5	0.131256	0.228438	0.111256	0.210138	0.151256	0.246738
						10.6	0.391936	0.688649	0.335536	0.656249	0.448336	0.721049								10.6	0.132153	0.230066	0.112153	0.211706	0.152153	0.248426
						10.7	0.393979	0.69025	0.338179	0.65745	0.449779	0.72305								10.7	0.133044	0.231687	0.113044	0.213267	0.153044	0.250107
						10.8	0.396002	0.691816	0.340802	0.658616	0.451202	0.725016								10.8	0.13393	0.233298	0.11393	0.214818	0.15393	0.251778
						10.9	0.398004	0.693348	0.343404	0.659748	0.452604	0.726948								10.9	0.134811	0.234902	0.114811	0.216362	0.154811	0.253442
						11	0.399986	0.694846	0.345986	0.660846	0.453986	0.728846								11	0.135686	0.236497	0.115686	0.217897	0.155686	0.255097
						11.1	0.401948	0.696312	0.348548	0.661912	0.455348	0.730712								11.1	0.136556	0.238084	0.116556	0.219424	0.156556	0.256744
						11.2	0.40389	0.697745	0.35109	0.662945	0.45669	0.732545								11.2	0.137422	0.239662	0.117422	0.220942	0.157422	0.258382
						11.3	0.405812	0.699147	0.353612	0.663947	0.458012	0.734347								11.3	0.138282	0.241232	0.118282	0.222452	0.158282	0.260012
						11.4	0.407715	0.700519	0.356115	0.664919	0.459315	0.736119								11.4	0.139136	0.242794	0.119136	0.223954	0.159136	0.261634
						11.5	0.409598	0.70186	0.358598	0.66586	0.460598	0.73786								11.5	0.139986	0.244348	0.119986	0.225448	0.159986	0.263248
						11.6	0.411463	0.703172	0.361063	0.666772	0.461863	0.739572								11.6	0.140831	0.245894	0.120831	0.226934	0.160831	0.264854
						11.7	0.413308	0.704456	0.363508	0.667656	0.463108	0.741256								11.7	0.141671	0.247432	0.121671	0.228412	0.161671	0.266452
						11.8	0.415135	0.705712	0.365935	0.668512	0.464335	0.742912								11.8	0.142505	0.248962	0.122505	0.229882	0.162505	0.268042
						11.9	0.416943	0.70694	0.368343	0.66934	0.465543	0.74454								11.9	0.143335	0.250483	0.123335	0.231343	0.163335	0.269623
						12	0.418733	0.708141	0.370733	0.670141	0.466733	0.746141								12	0.14416	0.251997	0.12416	0.232797	0.16416	0.271197
						12.1	0.420505	0.709316	0.373105	0.670916	0.467905	0.747716								12.1	0.14498	0.253503	0.12498	0.234243	0.16498	0.272763
						12.2	0.422259	0.710465	0.375459	0.671665	0.469059	0.749265								12.2	0.145795	0.255001	0.125795	0.235681	0.165795	0.274321
						12.3	0.423995	0.711589	0.377795	0.672389	0.470195	0.750789								12.3	0.146605	0.256492	0.126605	0.237112	0.166605	0.275872
						12.4	0.425714	0.712689	0.380114	0.673089	0.471314	0.752289								12.4	0.14741	0.257974	0.12741	0.238534	0.16741	0.277414
						12.5	0.427415	0.713765	0.382415	0.673765	0.472415	0.753765								12.5	0.148211	0.259449	0.128211	0.239949	0.168211	0.278949
						12.6	0.429099	0.714817	0.384699	0.674417	0.473499	0.755217								12.6	0.149007	0.260916	0.129007	0.241356	0.169007	0.280476
						12.7	0.430766	0.715846	0.386966	0.675046	0.474566	0.756646								12.7	0.149798	0.262375	0.129798	0.242755	0.169798	0.281995
						12.8	0.432416	0.716853	0.389216	0.675653	0.475616	0.758053								12.8	0.150584	0.263827	0.130584	0.244147	0.170584	0.283507
						12.9	0.434049	0.717837	0.391449	0.676237	0.476649	0.759437								12.9	0.151366	0.265272	0.131366	0.245532	0.171366	0.285012
						13	0.435665	0.718801	0.393665	0.676801	0.477665	0.760801								13	0.152143	0.266708	0.132143	0.246908	0.172143	0.286508
						13.1	0.437266	0.719743	0.395866	0.677343	0.478666	0.762143								13.1	0.152916	0.268138	0.132916	0.248278	0.172916	0.287998
						13.2	0.43885	0.720664	0.39805	0.677864	0.47965	0.763464								13.2	0.153684	0.269559	0.133684	0.249639	0.173684	0.289479
						13.3	0.440418	0.721566	0.400218	0.678366	0.480618	0.764766								13.3	0.154447	0.270974	0.134447	0.250994	0.174447	0.290954
						13.4	0.44197	0.722447	0.40237	0.678847	0.48157	0.766047								13.4	0.155206	0.272381	0.135206	0.252341	0.175206	0.292421
						13.5	0.443506	0.72331	0.404506	0.67931	0.482506	0.76731								13.5	0.15596	0.273781	0.13596	0.253681	0.17596	0.293881
						13.6	0.445027	0.724153	0.406627	0.679753	0.483427	0.768553								13.6	0.15671	0.275173	0.13671	0.255013	0.17671	0.295333
						13.7	0.446532	0.724978	0.408732	0.680178	0.484332	0.769778								13.7	0.157455	0.276558	0.137455	0.256338	0.177455	0.296778
						13.8	0.448023	0.725785	0.410823	0.680585	0.485223	0.770985								13.8	0.158196	0.277936	0.138196	0.257656	0.178196	0.298216
						13.9	0.449498	0.726575	0.412898	0.680975	0.486098	0.772175								13.9	0.158932	0.279307	0.138932	0.258967	0.178932	0.299647
						14	0.450958	0.727347	0.414958	0.681347	0.486958	0.773347								14	0.159664	0.28067	0.139664	0.26027	0.179664	0.30107
						14.1	0.452403	0.728103	0.417003	0.681703	0.487803	0.774503								14.1	0.160392	0.282027	0.140392	0.261567	0.180392	0.302487
						14.2	0.453834	0.728841	0.419034	0.682041	0.488634	0.775641								14.2	0.161116	0.283376	0.141116	0.262856	0.181116	0.303896
						14.3	0.45525	0.729564	0.42105	0.682364	0.48945	0.776764								14.3	0.161835	0.284719	0.141835	0.264139	0.181835	0.305299
						14.4	0.456652	0.730271	0.423052	0.682671	0.490252	0.777871								14.4	0.16255	0.286054	0.14255	0.265414	0.18255	0.306694
						14.5	0.458039	0.730963	0.425039	0.682963	0.491039	0.778963								14.5	0.16326	0.287383	0.14326	0.266683	0.18326	0.308083
						14.6	0.459413	0.731639	0.427013	0.683239	0.491813	0.780039								14.6	0.163967	0.288704	0.143967	0.267944	0.183967	0.309464
						14.7	0.460772	0.732301	0.428972	0.683501	0.492572	0.781101								14.7	0.164669	0.290019	0.144669	0.269199	0.184669	0.310839
						14.8	0.462118	0.732948	0.430918	0.683748	0.493318	0.782148								14.8	0.165367	0.291326	0.145367	0.270446	0.185367	0.312206
						14.9	0.46345	0.733581	0.43285	0.683981	0.49405	0.783181								14.9	0.166061	0.292627	0.146061	0.271687	0.186061	0.313567
						15	0.464769	0.7342	0.434769	0.6842	0.494769	0.7842								15	0.16675	0.293922	0.14675	0.272922	0.18675	0.314922
						15.1	0.466074	0.734805	0.435874	0.684405	0.496274	0.785205								15.1	0.167436	0.295209	0.147576	0.274029	0.187296	0.316389
						15.2	0.467367	0.735398	0.436967	0.684598	0.497767	0.786198								15.2	0.168118	0.29649	0.148398	0.27513	0.187838	0.31785
						15.3	0.468646	0.735977	0.438046	0.684777	0.499246	0.787177								15.3	0.168795	0.297764	0.149215	0.276224	0.188375	0.319304
						15.4	0.469912	0.736544	0.439112	0.684944	0.500712	0.788144								15.4	0.169469	0.299031	0.150029	0.277311	0.188909	0.320751
						15.5	0.471165	0.737099	0.440165	0.685099	0.502165	0.789099								15.5	0.170138	0.300292	0.150838	0.278392	0.189438	0.322192
						15.6	0.472405	0.737641	0.441205	0.685241	0.503605	0.790041								15.6	0.170803	0.301546	0.151643	0.279466	0.189963	0.323626
						15.7	0.473633	0.738171	0.442233	0.685371	0.505033	0.790971								15.7	0.171465	0.302794	0.152445	0.280534	0.190485	0.325054
						15.8	0.474849	0.73869	0.443249	0.68549	0.506449	0.79189								15.8	0.172123	0.304035	0.153243	0.281595	0.191003	0.326475
						15.9	0.476052	0.739198	0.444252	0.685598	0.507852	0.792798								15.9	0.172776	0.30527	0.154036	0.28265	0.191516	0.32789
						16	0.477243	0.739694	0.445243	0.685694	0.509243	0.793694								16	0.173426	0.306498	0.154826	0.283698	0.192026	0.329298
						16.1	0.478422	0.74018	0.446222	0.68578	0.510622	0.79458								16.1	0.174072	0.30772	0.155612	0.28474	0.192532	0.3307
						16.2	0.479589	0.740655	0.447189	0.685855	0.511989	0.795455								16.2	0.174714	0.308935	0.156394	0.285775	0.193034	0.332095
						16.3	0.480744	0.741119	0.448144	0.685919	0.513344	0.796319								16.3	0.175352	0.310145	0.157172	0.286805	0.193532	0.333485
						16.4	0.481887	0.741574	0.449087	0.685974	0.514687	0.797174								16.4	0.175987	0.311347	0.157947	0.287827	0.194027	0.334867
						16.5	0.483019	0.742018	0.450019	0.686018	0.516019	0.798018								16.5	0.176618	0.312544	0.158718	0.288844	0.194518	0.336244
						16.6	0.48414	0.742453	0.45094	0.686053	0.51734	0.798853								16.6	0.177245	0.313734	0.159485	0.289854	0.195005	0.337614
						16.7	0.485249	0.742878	0.451849	0.686078	0.518649	0.799678								16.7	0.177868	0.314919	0.160248	0.290859	0.195488	0.338979
						16.8	0.486347	0.743294	0.452747	0.686094	0.519947	0.800494								16.8	0.178487	0.316097	0.161007	0.291857	0.195967	0.340337
						16.9	0.487433	0.743701	0.453633	0.686101	0.521233	0.801301								16.9	0.179103	0.317268	0.161763	0.292848	0.196443	0.341688
						17	0.488509	0.744099	0.454509	0.686099	0.522509	0.802099								17	0.179715	0.318434	0.162515	0.293834	0.196915	0.343034
						17.1	0.489574	0.744489	0.455374	0.686089	0.523774	0.802889								17.1	0.180324	0.319594	0.163264	0.294814	0.197384	0.344374
						17.2	0.490628	0.74487	0.456228	0.68607	0.525028	0.80367								17.2	0.180929	0.320747	0.164009	0.295787	0.197849	0.345707
						17.3	0.491671	0.745242	0.457071	0.686042	0.526271	0.804442								17.3	0.18153	0.321895	0.16475	0.296755	0.19831	0.347035
						17.4	0.492704	0.745607	0.457904	0.686007	0.527504	0.805207								17.4	0.182128	0.323037	0.165488	0.297717	0.198768	0.348357
						17.5	0.493726	0.745963	0.458726	0.685963	0.528726	0.805963								17.5	0.182722	0.324172	0.166222	0.298672	0.199222	0.349672
						17.6	0.494738	0.746312	0.459538	0.685912	0.529938	0.806712								17.6	0.183313	0.325302	0.166953	0.299622	0.199673	0.350982
						17.7	0.495739	0.746653	0.460339	0.685853	0.531139	0.807453								17.7	0.1839	0.326426	0.16768	0.300566	0.20012	0.352286
						17.8	0.496731	0.746986	0.461131	0.685786	0.532331	0.808186								17.8	0.184484	0.327544	0.168404	0.301504	0.200564	0.353584
						17.9	0.497712	0.747312	0.461912	0.685712	0.533512	0.808912								17.9	0.185064	0.328656	0.169124	0.302436	0.201004	0.354876
						18	0.498684	0.747632	0.462684	0.685632	0.534684	0.809632								18	0.185641	0.329762	0.169841	0.303362	0.201441	0.356162
						18.1	0.499645	0.747944	0.463445	0.685544	0.535845	0.810344								18.1	0.186214	0.330863	0.170554	0.304283	0.201874	0.357443
						18.2	0.500597	0.748249	0.464197	0.685449	0.536997	0.811049								18.2	0.186784	0.331958	0.171264	0.305198	0.202304	0.358718
						18.3	0.50154	0.748548	0.46494	0.685348	0.53814	0.811748								18.3	0.18735	0.333047	0.17197	0.306107	0.20273	0.359987
						18.4	0.502472	0.74884	0.465672	0.68524	0.539272	0.81244								18.4	0.187914	0.334131	0.172674	0.307011	0.203154	0.361251
						18.5	0.503396	0.749126	0.466396	0.685126	0.540396	0.813126								18.5	0.188473	0.335208	0.173373	0.307908	0.203573	0.362508
						18.6	0.504309	0.749405	0.467109	0.685005	0.541509	0.813805								18.6	0.18903	0.336281	0.17407	0.308801	0.20399	0.363761
						18.7	0.505214	0.749679	0.467814	0.684879	0.542614	0.814479								18.7	0.189583	0.337347	0.174763	0.309687	0.204403	0.365007
						18.8	0.50611	0.749946	0.46851	0.684746	0.54371	0.815146								18.8	0.190133	0.338408	0.175453	0.310568	0.204813	0.366248
						18.9	0.506996	0.750208	0.469196	0.684608	0.544796	0.815808								18.9	0.19068	0.339464	0.17614	0.311444	0.20522	0.367484
						19	0.507873	0.750463	0.469873	0.684463	0.545873	0.816463								19	0.191223	0.340514	0.176823	0.312314	0.205623	0.368714
						19.1	0.508742	0.750714	0.470542	0.684314	0.546942	0.817114								19.1	0.191763	0.341558	0.177503	0.313178	0.206023	0.369938
						19.2	0.509602	0.750959	0.471202	0.684159	0.548002	0.817759								19.2	0.1923	0.342598	0.17818	0.314038	0.20642	0.371158
						19.3	0.510453	0.751198	0.471853	0.683998	0.549053	0.818398								19.3	0.192834	0.343631	0.178854	0.314891	0.206814	0.372371
						19.4	0.511295	0.751432	0.472495	0.683832	0.550095	0.819032								19.4	0.193364	0.34466	0.179524	0.31574	0.207204	0.37358
						19.5	0.512129	0.751661	0.473129	0.683661	0.551129	0.819661								19.5	0.193892	0.345683	0.180192	0.316583	0.207592	0.374783
						19.6	0.512954	0.751886	0.473754	0.683486	0.552154	0.820286								19.6	0.194416	0.3467	0.180856	0.31742	0.207976	0.37598
						19.7	0.513771	0.752105	0.474371	0.683305	0.553171	0.820905								19.7	0.194937	0.347713	0.181517	0.318253	0.208357	0.377173
						19.8	0.51458	0.752319	0.47498	0.683119	0.55418	0.821519								19.8	0.195455	0.34872	0.182175	0.31908	0.208735	0.37836
						19.9	0.515381	0.752529	0.475581	0.682929	0.555181	0.822129								19.9	0.19597	0.349721	0.18283	0.319901	0.20911	0.379541
						20	0.516173	0.752734	0.476173	0.682734	0.556173	0.822734								20	0.196482	0.350718	0.183482	0.320718	0.209482	0.380718

## Sheet: Fig. 3F
	ChIP-iMab (Fold enrichment over HTR6 control)
	Control			PCBP1-KD
	Rep 1	Rep 2	Rep 3	Rep 1	Rep 2	Rep 3	p-value
BCL2	21.259	24.2515	23.2636	20.5348	22.7848	21.1121	0.0723819
cMYC	13.6422	19.6983	20.5348	50.5626	63.5579	52.7098	0.0080223
ILPR	34.5353	35.5062	27.2843	80.4489	74.5429	79.3413	0.00671246
