# Supplementary material for: Mechanistic insights into PCBP1-driven unfolding of selected i-motif DNA at G1/S checkpoint
Source: Nat Commun. 2026 Feb 2;17:1149. doi: 10.1038/s41467-026-68822-5 (PMC12865031; doi:10.1038/s41467-026-68822-5)
Supplement: Supplementary file 15 — Source data [file 41467_2026_68822_MOESM15_ESM.zip › Source data/Source data_Main figures/Source data_Fig. 4.xlsx]

## Sheet: Fig. 4C
Primer extension assay: cMYC in presence of PCBP1 (left) and without PCBP1

## Sheet: Fig. 4D
Primer extension assay: replication kinetics analyses data-points, fitted values from single exponential function and fitted parameters
							Time-points (min)	fit	err	lower	upper	Condition
							0	0	0.0645276	-0.0645276	0.0645276	cMYC only
	full-length replication product intensity						0.0668896	0.149798	0.0863671	0.0634307	0.236165	cMYC only
Time-points (min)	cMYC only	cMYC + PCBP1 (1:1)	error_cMYC only	error_cMYC + PCBP1 (1:1)			0.133779	0.296641	0.108207	0.188435	0.404848	cMYC only
0	0.273633	0.0073567	0.0645276	0.0268349			0.200669	0.440588	0.130046	0.310542	0.570634	cMYC only
1	1.56416	4.73574	0.391028	0.352543			0.267559	0.581696	0.151885	0.429811	0.733582	cMYC only
2	2.65074	5.70191	0.376229	0.295615			0.334448	0.720021	0.173725	0.546296	0.893746	cMYC only
3	4.83603	8.72214	0.38732	0.313868			0.401338	0.855618	0.195564	0.660053	1.05118	cMYC only
4	5.45449	8.62205	0.12906	0.305035			0.468227	0.98854	0.217404	0.771136	1.20594	cMYC only
6	6.77755	9.83998	0.161593	0.9431			0.535117	1.11884	0.239243	0.879597	1.35808	cMYC only
8	6.88417	9.45504	0.269454	0.383069			0.602007	1.24657	0.261083	0.985488	1.50765	cMYC only
10	7.334	10.5824	0.0724137	0.214545			0.668896	1.37178	0.282922	1.08886	1.6547	cMYC only
20	7.20384	11.5461	0.246504	0.334114			0.735786	1.49452	0.304762	1.18976	1.79929	cMYC only
							0.802676	1.61485	0.326601	1.28824	1.94145	cMYC only
							0.869565	1.73279	0.348441	1.38435	2.08123	cMYC only
							0.936455	1.84841	0.37028	1.47813	2.2187	cMYC only
term	estimate	std.error	statistic	p.value	Condition		1.00334	1.96176	0.390978	1.57078	2.35273	cMYC only
A	7.59501	0.332178	22.8643	7.75704e-08	cMYC only		1.07023	2.07286	0.389988	1.68287	2.46285	cMYC only
k	0.297808	0.0362574	8.21371	7.6998e-05	cMYC only		1.13712	2.18178	0.388998	1.79278	2.57077	cMYC only
A	10.6406	0.420159	25.3253	3.82141e-08	cMYC + PCBP1		1.20401	2.28854	0.388008	1.90053	2.67655	cMYC only
k	0.464313	0.0637121	7.28768	0.000164496	cMYC + PCBP1		1.2709	2.3932	0.387019	2.00618	2.78022	cMYC only
							1.33779	2.4958	0.386029	2.10977	2.88183	cMYC only
							1.40468	2.59637	0.385039	2.21133	2.98141	cMYC only
							1.47157	2.69496	0.384049	2.31091	3.07901	cMYC only
							1.53846	2.79161	0.383059	2.40855	3.17466	cMYC only
							1.60535	2.88634	0.382069	2.50427	3.26841	cMYC only
							1.67224	2.97921	0.381079	2.59813	3.36029	cMYC only
							1.73913	3.07025	0.380089	2.69016	3.45034	cMYC only
							1.80602	3.15949	0.3791	2.7804	3.53859	cMYC only
							1.87291	3.24698	0.37811	2.86887	3.62509	cMYC only
							1.9398	3.33273	0.37712	2.95561	3.70985	cMYC only
							2.00669	3.4168	0.376303	3.0405	3.7931	cMYC only
							2.07358	3.49921	0.377045	3.12216	3.87625	cMYC only
							2.14047	3.57999	0.377787	3.2022	3.95778	cMYC only
							2.20736	3.65918	0.378529	3.28065	4.03771	cMYC only
							2.27425	3.73681	0.379271	3.35754	4.11608	cMYC only
							2.34114	3.8129	0.380013	3.43289	4.19291	cMYC only
							2.40803	3.8875	0.380755	3.50674	4.26825	cMYC only
							2.47492	3.96062	0.381496	3.57912	4.34212	cMYC only
							2.54181	4.0323	0.382238	3.65006	4.41454	cMYC only
							2.6087	4.10257	0.38298	3.71959	4.48555	cMYC only
							2.67559	4.17145	0.383722	3.78773	4.55518	cMYC only
							2.74247	4.23898	0.384464	3.85451	4.62344	cMYC only
							2.80936	4.30517	0.385206	3.91996	4.69037	cMYC only
							2.87625	4.37005	0.385948	3.98411	4.756	cMYC only
							2.94314	4.43366	0.38669	4.04697	4.82035	cMYC only
							3.01003	4.49601	0.384729	4.11128	4.88074	cMYC only
							3.07692	4.55713	0.367454	4.18968	4.92459	cMYC only
							3.14381	4.61705	0.350179	4.26687	4.96723	cMYC only
							3.2107	4.67579	0.332904	4.34288	5.00869	cMYC only
							3.27759	4.73336	0.315629	4.41773	5.04899	cMYC only
							3.34448	4.7898	0.298354	4.49145	5.08816	cMYC only
							3.41137	4.84513	0.28108	4.56405	5.12621	cMYC only
							3.47826	4.89937	0.263805	4.63556	5.16317	cMYC only
							3.54515	4.95253	0.24653	4.706	5.19906	cMYC only
							3.61204	5.00465	0.229255	4.7754	5.23391	cMYC only
							3.67893	5.05574	0.21198	4.84376	5.26772	cMYC only
							3.74582	5.10583	0.194705	4.91112	5.30053	cMYC only
							3.81271	5.15492	0.17743	4.97749	5.33235	cMYC only
							3.8796	5.20305	0.160155	5.04289	5.3632	cMYC only
							3.94649	5.25022	0.14288	5.10734	5.3931	cMYC only
							4.01338	5.29647	0.129277	5.16719	5.42575	cMYC only
							4.08027	5.3418	0.130366	5.21144	5.47217	cMYC only
							4.14716	5.38624	0.131454	5.25479	5.5177	cMYC only
							4.21405	5.42981	0.132542	5.29727	5.56235	cMYC only
							4.28094	5.47251	0.13363	5.33888	5.60614	cMYC only
							4.34783	5.51438	0.134718	5.37966	5.64909	cMYC only
							4.41472	5.55541	0.135806	5.41961	5.69122	cMYC only
							4.48161	5.59564	0.136894	5.45875	5.73253	cMYC only
							4.54849	5.63507	0.137982	5.49709	5.77306	cMYC only
							4.61538	5.67373	0.13907	5.53466	5.8128	cMYC only
							4.68227	5.71162	0.140158	5.57147	5.85178	cMYC only
							4.74916	5.74877	0.141246	5.60752	5.89002	cMYC only
							4.81605	5.78518	0.142334	5.64285	5.92752	cMYC only
							4.88294	5.82088	0.143422	5.67746	5.9643	cMYC only
							4.94983	5.85587	0.14451	5.71136	6.00038	cMYC only
							5.01672	5.89017	0.145598	5.74457	6.03577	cMYC only
							5.08361	5.9238	0.146687	5.77711	6.07048	cMYC only
							5.1505	5.95676	0.147775	5.80898	6.10453	cMYC only
							5.21739	5.98907	0.148863	5.84021	6.13793	cMYC only
							5.28428	6.02075	0.149951	5.87079	6.1707	cMYC only
							5.35117	6.05179	0.151039	5.90076	6.20283	cMYC only
							5.41806	6.08223	0.152127	5.93011	6.23436	cMYC only
							5.48495	6.11207	0.153215	5.95885	6.26528	cMYC only
							5.55184	6.14132	0.154303	5.98701	6.29562	cMYC only
							5.61873	6.16999	0.155391	6.0146	6.32538	cMYC only
							5.68562	6.19809	0.156479	6.04162	6.35457	cMYC only
							5.75251	6.22565	0.157567	6.06808	6.38321	cMYC only
							5.8194	6.25265	0.158655	6.094	6.41131	cMYC only
							5.88629	6.27913	0.159743	6.11939	6.43887	cMYC only
							5.95318	6.30508	0.160831	6.14425	6.46591	cMYC only
							6.02007	6.33053	0.162675	6.16785	6.4932	cMYC only
							6.08696	6.35546	0.166283	6.18918	6.52175	cMYC only
							6.15385	6.37991	0.16989	6.21002	6.5498	cMYC only
							6.22074	6.40388	0.173497	6.23038	6.57738	cMYC only
							6.28763	6.42737	0.177105	6.25027	6.60448	cMYC only
							6.35452	6.4504	0.180712	6.26969	6.63111	cMYC only
							6.4214	6.47298	0.184319	6.28866	6.6573	cMYC only
							6.48829	6.49511	0.187927	6.30718	6.68303	cMYC only
							6.55518	6.5168	0.191534	6.32527	6.70833	cMYC only
							6.62207	6.53807	0.195142	6.34292	6.73321	cMYC only
							6.68896	6.55891	0.198749	6.36016	6.75766	cMYC only
							6.75585	6.57935	0.202356	6.37699	6.7817	cMYC only
							6.82274	6.59938	0.205964	6.39342	6.80534	cMYC only
							6.88963	6.61902	0.209571	6.40945	6.82859	cMYC only
							6.95652	6.63827	0.213178	6.42509	6.85144	cMYC only
							7.02341	6.65714	0.216786	6.44035	6.87392	cMYC only
							7.0903	6.67563	0.220393	6.45524	6.89603	cMYC only
							7.15719	6.69377	0.224001	6.46977	6.91777	cMYC only
							7.22408	6.71154	0.227608	6.48393	6.93915	cMYC only
							7.29097	6.72897	0.231215	6.49775	6.96018	cMYC only
							7.35786	6.74605	0.234823	6.51123	6.98087	cMYC only
							7.42475	6.76279	0.23843	6.52436	7.00122	cMYC only
							7.49164	6.77921	0.242037	6.53717	7.02124	cMYC only
							7.55853	6.7953	0.245645	6.54965	7.04094	cMYC only
							7.62542	6.81107	0.249252	6.56182	7.06032	cMYC only
							7.69231	6.82653	0.25286	6.57367	7.07939	cMYC only
							7.7592	6.84169	0.256467	6.58522	7.09816	cMYC only
							7.82609	6.85655	0.260074	6.59647	7.11662	cMYC only
							7.89298	6.87111	0.263682	6.60743	7.13479	cMYC only
							7.95987	6.88539	0.267289	6.6181	7.15268	cMYC only
							8.02676	6.89939	0.266818	6.63257	7.1662	cMYC only
							8.09365	6.91311	0.260228	6.65288	7.17333	cMYC only
							8.16054	6.92656	0.253638	6.67292	7.18019	cMYC only
							8.22742	6.93974	0.247048	6.69269	7.18679	cMYC only
							8.29431	6.95266	0.240458	6.71221	7.19312	cMYC only
							8.3612	6.96533	0.233868	6.73146	7.1992	cMYC only
							8.42809	6.97775	0.227278	6.75047	7.20503	cMYC only
							8.49498	6.98993	0.220688	6.76924	7.21061	cMYC only
							8.56187	7.00186	0.214098	6.78776	7.21596	cMYC only
							8.62876	7.01356	0.207508	6.80605	7.22107	cMYC only
							8.69565	7.02503	0.200918	6.82411	7.22595	cMYC only
							8.76254	7.03627	0.194328	6.84194	7.2306	cMYC only
							8.82943	7.04729	0.187738	6.85955	7.23503	cMYC only
							8.89632	7.05809	0.181148	6.87694	7.23924	cMYC only
							8.96321	7.06868	0.174558	6.89412	7.24324	cMYC only
							9.0301	7.07906	0.167968	6.91109	7.24703	cMYC only
							9.09699	7.08924	0.161378	6.92786	7.25062	cMYC only
							9.16388	7.09921	0.154788	6.94443	7.254	cMYC only
							9.23077	7.10899	0.148198	6.9608	7.25719	cMYC only
							9.29766	7.11858	0.141608	6.97697	7.26019	cMYC only
							9.36455	7.12798	0.135018	6.99296	7.26299	cMYC only
							9.43144	7.13719	0.128428	7.00876	7.26562	cMYC only
							9.49833	7.14622	0.121838	7.02438	7.26806	cMYC only
							9.56522	7.15507	0.115248	7.03982	7.27032	cMYC only
							9.63211	7.16375	0.108658	7.05509	7.2724	cMYC only
							9.699	7.17225	0.102069	7.07018	7.27432	cMYC only
							9.76589	7.18059	0.0954785	7.08511	7.27607	cMYC only
							9.83278	7.18876	0.0888886	7.09988	7.27765	cMYC only
							9.89967	7.19678	0.0822986	7.11448	7.27908	cMYC only
							9.96656	7.20463	0.0757087	7.12892	7.28034	cMYC only
							10.0334	7.21233	0.0729959	7.13933	7.28533	cMYC only
							10.1003	7.21988	0.0741604	7.14572	7.29404	cMYC only
							10.1672	7.22728	0.0753249	7.15195	7.3026	cMYC only
							10.2341	7.23453	0.0764894	7.15804	7.31102	cMYC only
							10.301	7.24164	0.0776539	7.16399	7.31929	cMYC only
							10.3679	7.24861	0.0788183	7.16979	7.32743	cMYC only
							10.4348	7.25544	0.0799828	7.17546	7.33542	cMYC only
							10.5017	7.26214	0.0811473	7.18099	7.34329	cMYC only
							10.5686	7.2687	0.0823118	7.18639	7.35102	cMYC only
							10.6355	7.27514	0.0834763	7.19166	7.35862	cMYC only
							10.7023	7.28145	0.0846408	7.19681	7.36609	cMYC only
							10.7692	7.28763	0.0858053	7.20183	7.37344	cMYC only
							10.8361	7.2937	0.0869697	7.20673	7.38067	cMYC only
							10.903	7.29964	0.0881342	7.2115	7.38777	cMYC only
							10.9699	7.30546	0.0892987	7.21617	7.39476	cMYC only
							11.0368	7.31118	0.0904632	7.22071	7.40164	cMYC only
							11.1037	7.31677	0.0916277	7.22515	7.4084	cMYC only
							11.1706	7.32226	0.0927922	7.22947	7.41505	cMYC only
							11.2375	7.32764	0.0939567	7.23368	7.4216	cMYC only
							11.3043	7.33291	0.0951212	7.23779	7.42804	cMYC only
							11.3712	7.33808	0.0962856	7.2418	7.43437	cMYC only
							11.4381	7.34315	0.0974501	7.2457	7.4406	cMYC only
							11.505	7.34812	0.0986146	7.2495	7.44673	cMYC only
							11.5719	7.35299	0.0997791	7.25321	7.45277	cMYC only
							11.6388	7.35776	0.100944	7.25682	7.45871	cMYC only
							11.7057	7.36244	0.102108	7.26033	7.46455	cMYC only
							11.7726	7.36703	0.103273	7.26376	7.4703	cMYC only
							11.8395	7.37153	0.104437	7.26709	7.47596	cMYC only
							11.9064	7.37593	0.105602	7.27033	7.48153	cMYC only
							11.9732	7.38025	0.106766	7.27349	7.48702	cMYC only
							12.0401	7.38449	0.10793	7.27656	7.49242	cMYC only
							12.107	7.38864	0.109095	7.27955	7.49774	cMYC only
							12.1739	7.39271	0.110259	7.28245	7.50297	cMYC only
							12.2408	7.3967	0.111424	7.28528	7.50813	cMYC only
							12.3077	7.40061	0.112588	7.28803	7.5132	cMYC only
							12.3746	7.40445	0.113753	7.29069	7.5182	cMYC only
							12.4415	7.40821	0.114917	7.29329	7.52312	cMYC only
							12.5084	7.41189	0.116082	7.29581	7.52797	cMYC only
							12.5753	7.4155	0.117246	7.29826	7.53275	cMYC only
							12.6421	7.41904	0.118411	7.30063	7.53745	cMYC only
							12.709	7.42251	0.119575	7.30294	7.54209	cMYC only
							12.7759	7.42592	0.12074	7.30518	7.54666	cMYC only
							12.8428	7.42925	0.121904	7.30735	7.55116	cMYC only
							12.9097	7.43252	0.123069	7.30945	7.55559	cMYC only
							12.9766	7.43573	0.124233	7.31149	7.55996	cMYC only
							13.0435	7.43887	0.125398	7.31347	7.56426	cMYC only
							13.1104	7.44195	0.126562	7.31538	7.56851	cMYC only
							13.1773	7.44497	0.127727	7.31724	7.57269	cMYC only
							13.2441	7.44792	0.128891	7.31903	7.57682	cMYC only
							13.311	7.45083	0.130056	7.32077	7.58088	cMYC only
							13.3779	7.45367	0.13122	7.32245	7.58489	cMYC only
							13.4448	7.45646	0.132385	7.32407	7.58884	cMYC only
							13.5117	7.45919	0.133549	7.32564	7.59274	cMYC only
							13.5786	7.46187	0.134714	7.32716	7.59658	cMYC only
							13.6455	7.4645	0.135878	7.32862	7.60037	cMYC only
							13.7124	7.46707	0.137043	7.33003	7.60411	cMYC only
							13.7793	7.46959	0.138207	7.33139	7.6078	cMYC only
							13.8462	7.47207	0.139372	7.3327	7.61144	cMYC only
							13.913	7.47449	0.140536	7.33396	7.61503	cMYC only
							13.9799	7.47687	0.141701	7.33517	7.61857	cMYC only
							14.0468	7.4792	0.142865	7.33633	7.62206	cMYC only
							14.1137	7.48148	0.14403	7.33745	7.62551	cMYC only
							14.1806	7.48372	0.145194	7.33853	7.62892	cMYC only
							14.2475	7.48592	0.146359	7.33956	7.63228	cMYC only
							14.3144	7.48807	0.147523	7.34055	7.63559	cMYC only
							14.3813	7.49018	0.148688	7.34149	7.63887	cMYC only
							14.4482	7.49225	0.149852	7.34239	7.6421	cMYC only
							14.5151	7.49427	0.151016	7.34326	7.64529	cMYC only
							14.5819	7.49626	0.152181	7.34408	7.64844	cMYC only
							14.6488	7.49821	0.153345	7.34486	7.65155	cMYC only
							14.7157	7.50012	0.15451	7.34561	7.65463	cMYC only
							14.7826	7.50199	0.155674	7.34631	7.65766	cMYC only
							14.8495	7.50382	0.156839	7.34698	7.66066	cMYC only
							14.9164	7.50562	0.158003	7.34762	7.66363	cMYC only
							14.9833	7.50738	0.159168	7.34822	7.66655	cMYC only
							15.0502	7.50911	0.160332	7.34878	7.66945	cMYC only
							15.1171	7.51081	0.161497	7.34931	7.6723	cMYC only
							15.1839	7.51247	0.162661	7.34981	7.67513	cMYC only
							15.2508	7.5141	0.163826	7.35027	7.67792	cMYC only
							15.3177	7.51569	0.16499	7.3507	7.68068	cMYC only
							15.3846	7.51726	0.166155	7.3511	7.68341	cMYC only
							15.4515	7.51879	0.167319	7.35147	7.68611	cMYC only
							15.5184	7.52029	0.168484	7.35181	7.68878	cMYC only
							15.5853	7.52177	0.169648	7.35212	7.69142	cMYC only
							15.6522	7.52321	0.170813	7.3524	7.69402	cMYC only
							15.7191	7.52463	0.171977	7.35265	7.69661	cMYC only
							15.786	7.52602	0.173142	7.35287	7.69916	cMYC only
							15.8528	7.52738	0.174306	7.35307	7.70168	cMYC only
							15.9197	7.52871	0.175471	7.35324	7.70418	cMYC only
							15.9866	7.53002	0.176635	7.35338	7.70665	cMYC only
							16.0535	7.5313	0.1778	7.3535	7.7091	cMYC only
							16.1204	7.53256	0.178964	7.35359	7.71152	cMYC only
							16.1873	7.53379	0.180129	7.35366	7.71392	cMYC only
							16.2542	7.535	0.181293	7.3537	7.71629	cMYC only
							16.3211	7.53618	0.182458	7.35372	7.71864	cMYC only
							16.388	7.53734	0.183622	7.35372	7.72096	cMYC only
							16.4548	7.53848	0.184787	7.35369	7.72326	cMYC only
							16.5217	7.53959	0.185951	7.35364	7.72554	cMYC only
							16.5886	7.54069	0.187116	7.35357	7.7278	cMYC only
							16.6555	7.54176	0.18828	7.35348	7.73004	cMYC only
							16.7224	7.54281	0.189445	7.35336	7.73225	cMYC only
							16.7893	7.54384	0.190609	7.35323	7.73445	cMYC only
							16.8562	7.54485	0.191773	7.35307	7.73662	cMYC only
							16.9231	7.54584	0.192938	7.3529	7.73877	cMYC only
							16.99	7.54681	0.194102	7.3527	7.74091	cMYC only
							17.0569	7.54776	0.195267	7.35249	7.74302	cMYC only
							17.1237	7.54869	0.196431	7.35226	7.74512	cMYC only
							17.1906	7.5496	0.197596	7.35201	7.7472	cMYC only
							17.2575	7.5505	0.19876	7.35174	7.74926	cMYC only
							17.3244	7.55138	0.199925	7.35145	7.7513	cMYC only
							17.3913	7.55224	0.201089	7.35115	7.75333	cMYC only
							17.4582	7.55308	0.202254	7.35083	7.75533	cMYC only
							17.5251	7.55391	0.203418	7.35049	7.75733	cMYC only
							17.592	7.55472	0.204583	7.35014	7.7593	cMYC only
							17.6589	7.55551	0.205747	7.34977	7.76126	cMYC only
							17.7258	7.55629	0.206912	7.34938	7.7632	cMYC only
							17.7926	7.55706	0.208076	7.34898	7.76513	cMYC only
							17.8595	7.5578	0.209241	7.34856	7.76705	cMYC only
							17.9264	7.55854	0.210405	7.34813	7.76894	cMYC only
							17.9933	7.55926	0.21157	7.34769	7.77083	cMYC only
							18.0602	7.55996	0.212734	7.34723	7.7727	cMYC only
							18.1271	7.56065	0.213899	7.34676	7.77455	cMYC only
							18.194	7.56133	0.215063	7.34627	7.7764	cMYC only
							18.2609	7.562	0.216228	7.34577	7.77822	cMYC only
							18.3278	7.56265	0.217392	7.34526	7.78004	cMYC only
							18.3946	7.56329	0.218557	7.34473	7.78184	cMYC only
							18.4615	7.56391	0.219721	7.34419	7.78363	cMYC only
							18.5284	7.56453	0.220886	7.34364	7.78541	cMYC only
							18.5953	7.56513	0.22205	7.34308	7.78718	cMYC only
							18.6622	7.56572	0.223215	7.3425	7.78893	cMYC only
							18.7291	7.56629	0.224379	7.34191	7.79067	cMYC only
							18.796	7.56686	0.225544	7.34132	7.7924	cMYC only
							18.8629	7.56742	0.226708	7.34071	7.79412	cMYC only
							18.9298	7.56796	0.227873	7.34009	7.79583	cMYC only
							18.9967	7.56849	0.229037	7.33946	7.79753	cMYC only
							19.0635	7.56902	0.230202	7.33882	7.79922	cMYC only
							19.1304	7.56953	0.231366	7.33816	7.8009	cMYC only
							19.1973	7.57003	0.232531	7.3375	7.80256	cMYC only
							19.2642	7.57052	0.233695	7.33683	7.80422	cMYC only
							19.3311	7.57101	0.234859	7.33615	7.80587	cMYC only
							19.398	7.57148	0.236024	7.33546	7.80751	cMYC only
							19.4649	7.57195	0.237188	7.33476	7.80913	cMYC only
							19.5318	7.5724	0.238353	7.33405	7.81075	cMYC only
							19.5987	7.57285	0.239517	7.33333	7.81236	cMYC only
							19.6656	7.57328	0.240682	7.3326	7.81397	cMYC only
							19.7324	7.57371	0.241846	7.33187	7.81556	cMYC only
							19.7993	7.57413	0.243011	7.33112	7.81714	cMYC only
							19.8662	7.57454	0.244175	7.33037	7.81872	cMYC only
							19.9331	7.57495	0.24534	7.32961	7.82029	cMYC only
							20	7.57534	0.246504	7.32884	7.82185	cMYC only
							0	0	0.0268349	-0.0268349	0.0268349	cMYC + PCBP1
							0.0668896	0.325395	0.0486214	0.276774	0.374017	cMYC + PCBP1
							0.133779	0.64084	0.0704079	0.570432	0.711248	cMYC + PCBP1
							0.200669	0.946638	0.0921944	0.854444	1.03883	cMYC + PCBP1
							0.267559	1.24309	0.113981	1.1291	1.35707	cMYC + PCBP1
							0.334448	1.53047	0.135767	1.3947	1.66623	cMYC + PCBP1
							0.401338	1.80906	0.157554	1.65151	1.96661	cMYC + PCBP1
							0.468227	2.07913	0.17934	1.89979	2.25847	cMYC + PCBP1
							0.535117	2.34095	0.201127	2.13982	2.54207	cMYC + PCBP1
							0.602007	2.59476	0.222914	2.37184	2.81767	cMYC + PCBP1
							0.668896	2.8408	0.2447	2.5961	3.0855	cMYC + PCBP1
							0.735786	3.07933	0.266487	2.81284	3.34581	cMYC + PCBP1
							0.802676	3.31055	0.288273	3.02228	3.59883	cMYC + PCBP1
							0.869565	3.53471	0.31006	3.22465	3.84477	cMYC + PCBP1
							0.936455	3.75201	0.331846	3.42017	4.08386	cMYC + PCBP1
							1.00334	3.96267	0.352353	3.61032	4.31502	cMYC + PCBP1
							1.07023	4.16689	0.348545	3.81834	4.51543	cMYC + PCBP1
							1.13712	4.36486	0.344737	4.02012	4.70959	cMYC + PCBP1
							1.20401	4.55677	0.340929	4.21584	4.8977	cMYC + PCBP1
							1.2709	4.74282	0.337121	4.4057	5.07994	cMYC + PCBP1
							1.33779	4.92318	0.333313	4.58986	5.25649	cMYC + PCBP1
							1.40468	5.09802	0.329505	4.76851	5.42753	cMYC + PCBP1
							1.47157	5.26752	0.325697	4.94182	5.59321	cMYC + PCBP1
							1.53846	5.43183	0.32189	5.10994	5.75372	cMYC + PCBP1
							1.60535	5.59112	0.318082	5.27303	5.9092	cMYC + PCBP1
							1.67224	5.74553	0.314274	5.43126	6.05981	cMYC + PCBP1
							1.73913	5.89523	0.310466	5.58476	6.20569	cMYC + PCBP1
							1.80602	6.04034	0.306658	5.73369	6.347	cMYC + PCBP1
							1.87291	6.18102	0.30285	5.87817	6.48387	cMYC + PCBP1
							1.9398	6.3174	0.299042	6.01836	6.61644	cMYC + PCBP1
							2.00669	6.44961	0.295737	6.15387	6.74534	cMYC + PCBP1
							2.07358	6.57777	0.296958	6.28081	6.87473	cMYC + PCBP1
							2.14047	6.70202	0.298179	6.40384	7.00019	cMYC + PCBP1
							2.20736	6.82246	0.2994	6.52306	7.12186	cMYC + PCBP1
							2.27425	6.93922	0.300621	6.6386	7.23984	cMYC + PCBP1
							2.34114	7.05241	0.301842	6.75057	7.35426	cMYC + PCBP1
							2.40803	7.16214	0.303063	6.85908	7.46521	cMYC + PCBP1
							2.47492	7.26852	0.304284	6.96423	7.5728	cMYC + PCBP1
							2.54181	7.37164	0.305505	7.06613	7.67714	cMYC + PCBP1
							2.6087	7.47161	0.306726	7.16488	7.77833	cMYC + PCBP1
							2.67559	7.56852	0.307947	7.26057	7.87646	cMYC + PCBP1
							2.74247	7.66246	0.309168	7.3533	7.97163	cMYC + PCBP1
							2.80936	7.75354	0.310388	7.44315	8.06393	cMYC + PCBP1
							2.87625	7.84183	0.311609	7.53022	8.15344	cMYC + PCBP1
							2.94314	7.92742	0.31283	7.61459	8.24025	cMYC + PCBP1
							3.01003	8.01039	0.31378	7.69661	8.32417	cMYC + PCBP1
							3.07692	8.09082	0.313189	7.77763	8.40401	cMYC + PCBP1
							3.14381	8.1688	0.312598	7.8562	8.48139	cMYC + PCBP1
							3.2107	8.24439	0.312007	7.93238	8.55639	cMYC + PCBP1
							3.27759	8.31767	0.311416	8.00625	8.62908	cMYC + PCBP1
							3.34448	8.3887	0.310825	8.07788	8.69953	cMYC + PCBP1
							3.41137	8.45757	0.310234	8.14733	8.7678	cMYC + PCBP1
							3.47826	8.52433	0.309643	8.21468	8.83397	cMYC + PCBP1
							3.54515	8.58905	0.309053	8.27999	8.8981	cMYC + PCBP1
							3.61204	8.65179	0.308462	8.34332	8.96025	cMYC + PCBP1
							3.67893	8.71261	0.307871	8.40473	9.02048	cMYC + PCBP1
							3.74582	8.77157	0.30728	8.46429	9.07885	cMYC + PCBP1
							3.81271	8.82872	0.306689	8.52203	9.13541	cMYC + PCBP1
							3.8796	8.88413	0.306098	8.57803	9.19023	cMYC + PCBP1
							3.94649	8.93785	0.305507	8.63234	9.24335	cMYC + PCBP1
							4.01338	8.98992	0.309303	8.68062	9.29922	cMYC + PCBP1
							4.08027	9.0404	0.330643	8.70976	9.37104	cMYC + PCBP1
							4.14716	9.08934	0.351983	8.73735	9.44132	cMYC + PCBP1
							4.21405	9.13678	0.373323	8.76345	9.5101	cMYC + PCBP1
							4.28094	9.18276	0.394663	8.7881	9.57743	cMYC + PCBP1
							4.34783	9.22735	0.416003	8.81134	9.64335	cMYC + PCBP1
							4.41472	9.27057	0.437343	8.83322	9.70791	cMYC + PCBP1
							4.48161	9.31246	0.458683	8.85378	9.77115	cMYC + PCBP1
							4.54849	9.35308	0.480023	8.87306	9.8331	cMYC + PCBP1
							4.61538	9.39246	0.501363	8.89109	9.89382	cMYC + PCBP1
							4.68227	9.43063	0.522703	8.90792	9.95333	cMYC + PCBP1
							4.74916	9.46763	0.544043	8.92359	10.0117	cMYC + PCBP1
							4.81605	9.5035	0.565383	8.93812	10.0689	cMYC + PCBP1
							4.88294	9.53827	0.586723	8.95155	10.125	cMYC + PCBP1
							4.94983	9.57199	0.608063	8.96392	10.18	cMYC + PCBP1
							5.01672	9.60467	0.629403	8.97526	10.2341	cMYC + PCBP1
							5.08361	9.63635	0.650743	8.9856	10.2871	cMYC + PCBP1
							5.1505	9.66706	0.672083	8.99498	10.3391	cMYC + PCBP1
							5.21739	9.69683	0.693423	9.00341	10.3903	cMYC + PCBP1
							5.28428	9.72569	0.714762	9.01093	10.4405	cMYC + PCBP1
							5.35117	9.75367	0.736102	9.01757	10.4898	cMYC + PCBP1
							5.41806	9.7808	0.757442	9.02335	10.5382	cMYC + PCBP1
							5.48495	9.80709	0.778782	9.02831	10.5859	cMYC + PCBP1
							5.55184	9.83258	0.800122	9.03246	10.6327	cMYC + PCBP1
							5.61873	9.85729	0.821462	9.03583	10.6788	cMYC + PCBP1
							5.68562	9.88125	0.842802	9.03845	10.7241	cMYC + PCBP1
							5.75251	9.90447	0.864142	9.04033	10.7686	cMYC + PCBP1
							5.8194	9.92698	0.885482	9.0415	10.8125	cMYC + PCBP1
							5.88629	9.94881	0.906822	9.04199	10.8556	cMYC + PCBP1
							5.95318	9.96996	0.928162	9.0418	10.8981	cMYC + PCBP1
							6.02007	9.99047	0.937481	9.05299	10.928	cMYC + PCBP1
							6.08696	10.0104	0.918751	9.09161	10.9291	cMYC + PCBP1
							6.15385	10.0296	0.900021	9.12961	10.9297	cMYC + PCBP1
							6.22074	10.0483	0.881291	9.16703	10.9296	cMYC + PCBP1
							6.28763	10.0664	0.862561	9.20387	10.929	cMYC + PCBP1
							6.35452	10.084	0.843831	9.24016	10.9278	cMYC + PCBP1
							6.4214	10.101	0.8251	9.27591	10.9261	cMYC + PCBP1
							6.48829	10.1175	0.80637	9.31114	10.9239	cMYC + PCBP1
							6.55518	10.1335	0.78764	9.34587	10.9212	cMYC + PCBP1
							6.62207	10.149	0.76891	9.38011	10.9179	cMYC + PCBP1
							6.68896	10.1641	0.75018	9.41388	10.9142	cMYC + PCBP1
							6.75585	10.1786	0.73145	9.44718	10.9101	cMYC + PCBP1
							6.82274	10.1928	0.71272	9.48004	10.9055	cMYC + PCBP1
							6.88963	10.2065	0.693989	9.51247	10.9004	cMYC + PCBP1
							6.95652	10.2197	0.675259	9.54447	10.895	cMYC + PCBP1
							7.02341	10.2326	0.656529	9.57608	10.8891	cMYC + PCBP1
							7.0903	10.2451	0.637799	9.60728	10.8829	cMYC + PCBP1
							7.15719	10.2572	0.619069	9.63811	10.8762	cMYC + PCBP1
							7.22408	10.2689	0.600339	9.66857	10.8692	cMYC + PCBP1
							7.29097	10.2803	0.581609	9.69867	10.8619	cMYC + PCBP1
							7.35786	10.2913	0.562878	9.72842	10.8542	cMYC + PCBP1
							7.42475	10.302	0.544148	9.75783	10.8461	cMYC + PCBP1
							7.49164	10.3123	0.525418	9.78692	10.8378	cMYC + PCBP1
							7.55853	10.3224	0.506688	9.81569	10.8291	cMYC + PCBP1
							7.62542	10.3321	0.487958	9.84415	10.8201	cMYC + PCBP1
							7.69231	10.3415	0.469228	9.87232	10.8108	cMYC + PCBP1
							7.7592	10.3507	0.450498	9.90019	10.8012	cMYC + PCBP1
							7.82609	10.3596	0.431767	9.92779	10.7913	cMYC + PCBP1
							7.89298	10.3682	0.413037	9.95512	10.7812	cMYC + PCBP1
							7.95987	10.3765	0.394307	9.98218	10.7708	cMYC + PCBP1
							8.02676	10.3846	0.380815	10.0037	10.7654	cMYC + PCBP1
							8.09365	10.3924	0.375178	10.0172	10.7676	cMYC + PCBP1
							8.16054	10.4	0.369542	10.0304	10.7695	cMYC + PCBP1
							8.22742	10.4073	0.363906	10.0434	10.7713	cMYC + PCBP1
							8.29431	10.4145	0.358269	10.0562	10.7728	cMYC + PCBP1
							8.3612	10.4214	0.352633	10.0688	10.774	cMYC + PCBP1
							8.42809	10.4281	0.346997	10.0811	10.7751	cMYC + PCBP1
							8.49498	10.4346	0.341361	10.0932	10.776	cMYC + PCBP1
							8.56187	10.4409	0.335724	10.1052	10.7766	cMYC + PCBP1
							8.62876	10.447	0.330088	10.1169	10.7771	cMYC + PCBP1
							8.69565	10.4529	0.324452	10.1285	10.7774	cMYC + PCBP1
							8.76254	10.4587	0.318816	10.1399	10.7775	cMYC + PCBP1
							8.82943	10.4642	0.313179	10.1511	10.7774	cMYC + PCBP1
							8.89632	10.4696	0.307543	10.1621	10.7772	cMYC + PCBP1
							8.96321	10.4749	0.301907	10.173	10.7768	cMYC + PCBP1
							9.0301	10.4799	0.296271	10.1837	10.7762	cMYC + PCBP1
							9.09699	10.4848	0.290634	10.1942	10.7755	cMYC + PCBP1
							9.16388	10.4896	0.284998	10.2046	10.7746	cMYC + PCBP1
							9.23077	10.4942	0.279362	10.2149	10.7736	cMYC + PCBP1
							9.29766	10.4987	0.273726	10.225	10.7724	cMYC + PCBP1
							9.36455	10.503	0.268089	10.235	10.7711	cMYC + PCBP1
							9.43144	10.5073	0.262453	10.2448	10.7697	cMYC + PCBP1
							9.49833	10.5113	0.256817	10.2545	10.7682	cMYC + PCBP1
							9.56522	10.5153	0.251181	10.2641	10.7665	cMYC + PCBP1
							9.63211	10.5191	0.245544	10.2736	10.7647	cMYC + PCBP1
							9.699	10.5228	0.239908	10.2829	10.7627	cMYC + PCBP1
							9.76589	10.5264	0.234272	10.2922	10.7607	cMYC + PCBP1
							9.83278	10.5299	0.228635	10.3013	10.7586	cMYC + PCBP1
							9.89967	10.5333	0.222999	10.3103	10.7563	cMYC + PCBP1
							9.96656	10.5366	0.217363	10.3192	10.754	cMYC + PCBP1
							10.0334	10.5398	0.214945	10.3248	10.7547	cMYC + PCBP1
							10.1003	10.5429	0.215745	10.3271	10.7586	cMYC + PCBP1
							10.1672	10.5459	0.216544	10.3293	10.7624	cMYC + PCBP1
							10.2341	10.5488	0.217344	10.3314	10.7661	cMYC + PCBP1
							10.301	10.5516	0.218144	10.3334	10.7697	cMYC + PCBP1
							10.3679	10.5543	0.218944	10.3353	10.7732	cMYC + PCBP1
							10.4348	10.5569	0.219744	10.3372	10.7767	cMYC + PCBP1
							10.5017	10.5595	0.220543	10.3389	10.78	cMYC + PCBP1
							10.5686	10.562	0.221343	10.3406	10.7833	cMYC + PCBP1
							10.6355	10.5644	0.222143	10.3422	10.7865	cMYC + PCBP1
							10.7023	10.5667	0.222943	10.3438	10.7897	cMYC + PCBP1
							10.7692	10.569	0.223742	10.3452	10.7927	cMYC + PCBP1
							10.8361	10.5712	0.224542	10.3466	10.7957	cMYC + PCBP1
							10.903	10.5733	0.225342	10.3479	10.7986	cMYC + PCBP1
							10.9699	10.5753	0.226142	10.3492	10.8015	cMYC + PCBP1
							11.0368	10.5773	0.226942	10.3504	10.8043	cMYC + PCBP1
							11.1037	10.5793	0.227741	10.3515	10.807	cMYC + PCBP1
							11.1706	10.5812	0.228541	10.3526	10.8097	cMYC + PCBP1
							11.2375	10.583	0.229341	10.3536	10.8123	cMYC + PCBP1
							11.3043	10.5847	0.230141	10.3546	10.8149	cMYC + PCBP1
							11.3712	10.5865	0.230941	10.3555	10.8174	cMYC + PCBP1
							11.4381	10.5881	0.23174	10.3564	10.8198	cMYC + PCBP1
							11.505	10.5897	0.23254	10.3572	10.8223	cMYC + PCBP1
							11.5719	10.5913	0.23334	10.3579	10.8246	cMYC + PCBP1
							11.6388	10.5928	0.23414	10.3586	10.8269	cMYC + PCBP1
							11.7057	10.5942	0.23494	10.3593	10.8292	cMYC + PCBP1
							11.7726	10.5957	0.235739	10.3599	10.8314	cMYC + PCBP1
							11.8395	10.597	0.236539	10.3605	10.8336	cMYC + PCBP1
							11.9064	10.5984	0.237339	10.361	10.8357	cMYC + PCBP1
							11.9732	10.5997	0.238139	10.3615	10.8378	cMYC + PCBP1
							12.0401	10.6009	0.238939	10.362	10.8399	cMYC + PCBP1
							12.107	10.6021	0.239738	10.3624	10.8419	cMYC + PCBP1
							12.1739	10.6033	0.240538	10.3628	10.8439	cMYC + PCBP1
							12.2408	10.6045	0.241338	10.3631	10.8458	cMYC + PCBP1
							12.3077	10.6056	0.242138	10.3634	10.8477	cMYC + PCBP1
							12.3746	10.6066	0.242938	10.3637	10.8496	cMYC + PCBP1
							12.4415	10.6077	0.243737	10.3639	10.8514	cMYC + PCBP1
							12.5084	10.6087	0.244537	10.3641	10.8532	cMYC + PCBP1
							12.5753	10.6097	0.245337	10.3643	10.855	cMYC + PCBP1
							12.6421	10.6106	0.246137	10.3645	10.8567	cMYC + PCBP1
							12.709	10.6115	0.246937	10.3646	10.8585	cMYC + PCBP1
							12.7759	10.6124	0.247736	10.3647	10.8602	cMYC + PCBP1
							12.8428	10.6133	0.248536	10.3647	10.8618	cMYC + PCBP1
							12.9097	10.6141	0.249336	10.3648	10.8635	cMYC + PCBP1
							12.9766	10.6149	0.250136	10.3648	10.8651	cMYC + PCBP1
							13.0435	10.6157	0.250936	10.3648	10.8667	cMYC + PCBP1
							13.1104	10.6165	0.251735	10.3647	10.8682	cMYC + PCBP1
							13.1773	10.6172	0.252535	10.3647	10.8698	cMYC + PCBP1
							13.2441	10.6179	0.253335	10.3646	10.8713	cMYC + PCBP1
							13.311	10.6186	0.254135	10.3645	10.8728	cMYC + PCBP1
							13.3779	10.6193	0.254935	10.3644	10.8742	cMYC + PCBP1
							13.4448	10.62	0.255734	10.3642	10.8757	cMYC + PCBP1
							13.5117	10.6206	0.256534	10.3641	10.8771	cMYC + PCBP1
							13.5786	10.6212	0.257334	10.3639	10.8785	cMYC + PCBP1
							13.6455	10.6218	0.258134	10.3637	10.8799	cMYC + PCBP1
							13.7124	10.6224	0.258934	10.3634	10.8813	cMYC + PCBP1
							13.7793	10.6229	0.259733	10.3632	10.8827	cMYC + PCBP1
							13.8462	10.6235	0.260533	10.3629	10.884	cMYC + PCBP1
							13.913	10.624	0.261333	10.3627	10.8853	cMYC + PCBP1
							13.9799	10.6245	0.262133	10.3624	10.8866	cMYC + PCBP1
							14.0468	10.625	0.262932	10.3621	10.8879	cMYC + PCBP1
							14.1137	10.6255	0.263732	10.3617	10.8892	cMYC + PCBP1
							14.1806	10.6259	0.264532	10.3614	10.8905	cMYC + PCBP1
							14.2475	10.6264	0.265332	10.3611	10.8917	cMYC + PCBP1
							14.3144	10.6268	0.266132	10.3607	10.893	cMYC + PCBP1
							14.3813	10.6273	0.266931	10.3603	10.8942	cMYC + PCBP1
							14.4482	10.6277	0.267731	10.3599	10.8954	cMYC + PCBP1
							14.5151	10.6281	0.268531	10.3595	10.8966	cMYC + PCBP1
							14.5819	10.6284	0.269331	10.3591	10.8978	cMYC + PCBP1
							14.6488	10.6288	0.270131	10.3587	10.8989	cMYC + PCBP1
							14.7157	10.6292	0.27093	10.3582	10.9001	cMYC + PCBP1
							14.7826	10.6295	0.27173	10.3578	10.9013	cMYC + PCBP1
							14.8495	10.6299	0.27253	10.3573	10.9024	cMYC + PCBP1
							14.9164	10.6302	0.27333	10.3569	10.9035	cMYC + PCBP1
							14.9833	10.6305	0.27413	10.3564	10.9046	cMYC + PCBP1
							15.0502	10.6308	0.274929	10.3559	10.9058	cMYC + PCBP1
							15.1171	10.6311	0.275729	10.3554	10.9069	cMYC + PCBP1
							15.1839	10.6314	0.276529	10.3549	10.9079	cMYC + PCBP1
							15.2508	10.6317	0.277329	10.3544	10.909	cMYC + PCBP1
							15.3177	10.632	0.278129	10.3538	10.9101	cMYC + PCBP1
							15.3846	10.6322	0.278928	10.3533	10.9112	cMYC + PCBP1
							15.4515	10.6325	0.279728	10.3528	10.9122	cMYC + PCBP1
							15.5184	10.6327	0.280528	10.3522	10.9133	cMYC + PCBP1
							15.5853	10.633	0.281328	10.3517	10.9143	cMYC + PCBP1
							15.6522	10.6332	0.282128	10.3511	10.9154	cMYC + PCBP1
							15.7191	10.6334	0.282927	10.3505	10.9164	cMYC + PCBP1
							15.786	10.6337	0.283727	10.3499	10.9174	cMYC + PCBP1
							15.8528	10.6339	0.284527	10.3494	10.9184	cMYC + PCBP1
							15.9197	10.6341	0.285327	10.3488	10.9194	cMYC + PCBP1
							15.9866	10.6343	0.286127	10.3482	10.9204	cMYC + PCBP1
							16.0535	10.6345	0.286926	10.3476	10.9214	cMYC + PCBP1
							16.1204	10.6347	0.287726	10.3469	10.9224	cMYC + PCBP1
							16.1873	10.6349	0.288526	10.3463	10.9234	cMYC + PCBP1
							16.2542	10.635	0.289326	10.3457	10.9244	cMYC + PCBP1
							16.3211	10.6352	0.290126	10.3451	10.9253	cMYC + PCBP1
							16.388	10.6354	0.290925	10.3444	10.9263	cMYC + PCBP1
							16.4548	10.6355	0.291725	10.3438	10.9273	cMYC + PCBP1
							16.5217	10.6357	0.292525	10.3432	10.9282	cMYC + PCBP1
							16.5886	10.6358	0.293325	10.3425	10.9292	cMYC + PCBP1
							16.6555	10.636	0.294125	10.3419	10.9301	cMYC + PCBP1
							16.7224	10.6361	0.294924	10.3412	10.9311	cMYC + PCBP1
							16.7893	10.6363	0.295724	10.3405	10.932	cMYC + PCBP1
							16.8562	10.6364	0.296524	10.3399	10.9329	cMYC + PCBP1
							16.9231	10.6365	0.297324	10.3392	10.9339	cMYC + PCBP1
							16.99	10.6367	0.298124	10.3385	10.9348	cMYC + PCBP1
							17.0569	10.6368	0.298923	10.3379	10.9357	cMYC + PCBP1
							17.1237	10.6369	0.299723	10.3372	10.9366	cMYC + PCBP1
							17.1906	10.637	0.300523	10.3365	10.9375	cMYC + PCBP1
							17.2575	10.6371	0.301323	10.3358	10.9384	cMYC + PCBP1
							17.3244	10.6372	0.302122	10.3351	10.9394	cMYC + PCBP1
							17.3913	10.6373	0.302922	10.3344	10.9403	cMYC + PCBP1
							17.4582	10.6374	0.303722	10.3337	10.9412	cMYC + PCBP1
							17.5251	10.6375	0.304522	10.333	10.9421	cMYC + PCBP1
							17.592	10.6376	0.305322	10.3323	10.943	cMYC + PCBP1
							17.6589	10.6377	0.306121	10.3316	10.9438	cMYC + PCBP1
							17.7258	10.6378	0.306921	10.3309	10.9447	cMYC + PCBP1
							17.7926	10.6379	0.307721	10.3302	10.9456	cMYC + PCBP1
							17.8595	10.638	0.308521	10.3295	10.9465	cMYC + PCBP1
							17.9264	10.6381	0.309321	10.3287	10.9474	cMYC + PCBP1
							17.9933	10.6381	0.31012	10.328	10.9483	cMYC + PCBP1
							18.0602	10.6382	0.31092	10.3273	10.9491	cMYC + PCBP1
							18.1271	10.6383	0.31172	10.3266	10.95	cMYC + PCBP1
							18.194	10.6384	0.31252	10.3258	10.9509	cMYC + PCBP1
							18.2609	10.6384	0.31332	10.3251	10.9518	cMYC + PCBP1
							18.3278	10.6385	0.314119	10.3244	10.9526	cMYC + PCBP1
							18.3946	10.6386	0.314919	10.3237	10.9535	cMYC + PCBP1
							18.4615	10.6386	0.315719	10.3229	10.9544	cMYC + PCBP1
							18.5284	10.6387	0.316519	10.3222	10.9552	cMYC + PCBP1
							18.5953	10.6388	0.317319	10.3214	10.9561	cMYC + PCBP1
							18.6622	10.6388	0.318118	10.3207	10.9569	cMYC + PCBP1
							18.7291	10.6389	0.318918	10.32	10.9578	cMYC + PCBP1
							18.796	10.6389	0.319718	10.3192	10.9586	cMYC + PCBP1
							18.8629	10.639	0.320518	10.3185	10.9595	cMYC + PCBP1
							18.9298	10.639	0.321318	10.3177	10.9603	cMYC + PCBP1
							18.9967	10.6391	0.322117	10.317	10.9612	cMYC + PCBP1
							19.0635	10.6391	0.322917	10.3162	10.962	cMYC + PCBP1
							19.1304	10.6392	0.323717	10.3155	10.9629	cMYC + PCBP1
							19.1973	10.6392	0.324517	10.3147	10.9637	cMYC + PCBP1
							19.2642	10.6393	0.325317	10.3139	10.9646	cMYC + PCBP1
							19.3311	10.6393	0.326116	10.3132	10.9654	cMYC + PCBP1
							19.398	10.6393	0.326916	10.3124	10.9663	cMYC + PCBP1
							19.4649	10.6394	0.327716	10.3117	10.9671	cMYC + PCBP1
							19.5318	10.6394	0.328516	10.3109	10.9679	cMYC + PCBP1
							19.5987	10.6395	0.329316	10.3101	10.9688	cMYC + PCBP1
							19.6656	10.6395	0.330115	10.3094	10.9696	cMYC + PCBP1
							19.7324	10.6395	0.330915	10.3086	10.9704	cMYC + PCBP1
							19.7993	10.6396	0.331715	10.3079	10.9713	cMYC + PCBP1
							19.8662	10.6396	0.332515	10.3071	10.9721	cMYC + PCBP1
							19.9331	10.6396	0.333315	10.3063	10.9729	cMYC + PCBP1
							20	10.6397	0.334114	10.3055	10.9738	cMYC + PCBP1

## Sheet: Fig. 4E
1H NMR spectra of BCL2 i-motif (wild-type and mutants
BCL2-wt		BCL2-G10TG12T		BCL2-GallT
Chemical shift (ppm)	Intensity	Chemical shift (ppm)	Intensity	Chemical shift (ppm)	Intensity
-10.3064	246038528	-10.3054	2331	-10.1961	7820.75
-10.3061	247242752	-10.3052	2338.62	-10.1959	7872.25
-10.3059	248438784	-10.305	2347.25	-10.1957	7923.88
-10.3057	249610240	-10.3047	2356.94	-10.1954	7975.62
-10.3054	250773504	-10.3045	2367.78	-10.1952	8027.12
-10.3052	251904000	-10.3043	2379.81	-10.195	8078.25
-10.305	253001728	-10.304	2393.06	-10.1948	8128.62
-10.3047	254066688	-10.3038	2407.41	-10.1945	8178
-10.3045	255090688	-10.3036	2422.81	-10.1943	8226.25
-10.3043	256065536	-10.3034	2439.12	-10.1941	8273.12
-10.304	256999424	-10.3031	2456.16	-10.1938	8318.62
-10.3038	257867776	-10.3029	2473.72	-10.1936	8362.38
-10.3036	258686976	-10.3027	2491.62	-10.1934	8404.62
-10.3033	259440640	-10.3024	2509.62	-10.1932	8445
-10.3031	260128768	-10.3022	2527.5	-10.1929	8483.75
-10.3029	260751360	-10.302	2545.03	-10.1927	8520.62
-10.3027	261300224	-10.3017	2562.06	-10.1925	8555.75
-10.3024	261791744	-10.3015	2578.41	-10.1922	8589
-10.3022	262201344	-10.3013	2593.88	-10.192	8620.38
-10.302	262553600	-10.3011	2608.44	-10.1918	8649.75
-10.3017	262832128	-10.3008	2622	-10.1916	8676.88
-10.3015	263045120	-10.3006	2634.5	-10.1913	8701.88
-10.3013	263192576	-10.3004	2646	-10.1911	8724.62
-10.301	263282688	-10.3001	2656.5	-10.1909	8744.75
-10.3008	263323648	-10.2999	2666.09	-10.1906	8762.12
-10.3006	263307264	-10.2997	2674.91	-10.1904	8777
-10.3003	263249920	-10.2995	2683	-10.1902	8789
-10.3001	263151616	-10.2992	2690.5	-10.19	8798.12
-10.2999	263020544	-10.299	2697.53	-10.1897	8804.62
-10.2996	262864896	-10.2988	2704.16	-10.1895	8808.38
-10.2994	262692864	-10.2985	2710.53	-10.1893	8809.5
-10.2992	262504448	-10.2983	2716.69	-10.189	8808.38
-10.2989	262316032	-10.2981	2722.69	-10.1888	8805
-10.2987	262127616	-10.2979	2728.59	-10.1886	8799.5
-10.2985	261947392	-10.2976	2734.44	-10.1884	8792.25
-10.2982	261783552	-10.2974	2740.25	-10.1881	8783.38
-10.298	261636096	-10.2972	2746	-10.1879	8773
-10.2978	261513216	-10.2969	2751.69	-10.1877	8761
-10.2975	261414912	-10.2967	2757.28	-10.1874	8747.75
-10.2973	261357568	-10.2965	2762.78	-10.1872	8733.12
-10.2971	261332992	-10.2963	2768.12	-10.187	8717.12
-10.2968	261341184	-10.296	2773.28	-10.1867	8699.75
-10.2966	261390336	-10.2958	2778.16	-10.1865	8680.88
-10.2964	261472256	-10.2956	2782.75	-10.1863	8660.38
-10.2961	261603328	-10.2953	2787	-10.1861	8638.25
-10.2959	261767168	-10.2951	2790.84	-10.1858	8614.38
-10.2957	261971968	-10.2949	2794.22	-10.1856	8588.88
-10.2954	262209536	-10.2947	2797.12	-10.1854	8561.75
-10.2952	262488064	-10.2944	2799.5	-10.1851	8533
-10.295	262807552	-10.2942	2801.31	-10.1849	8502.75
-10.2947	263151616	-10.294	2802.53	-10.1847	8471.12
-10.2945	263536640	-10.2937	2803.16	-10.1845	8438.38
-10.2943	263954432	-10.2935	2803.16	-10.1842	8404.62
-10.294	264404992	-10.2933	2802.5	-10.184	8370.12
-10.2938	264888320	-10.293	2801.19	-10.1838	8335
-10.2936	265404416	-10.2928	2799.22	-10.1835	8299.38
-10.2934	265945088	-10.2926	2796.62	-10.1833	8263.5
-10.2931	266526720	-10.2924	2793.44	-10.1831	8227.38
-10.2929	267132928	-10.2921	2789.69	-10.1829	8191.25
-10.2927	267771904	-10.2919	2785.44	-10.1826	8155
-10.2924	268443648	-10.2917	2780.78	-10.1824	8118.88
-10.2922	269139968	-10.2914	2775.78	-10.1822	8082.75
-10.292	269869056	-10.2912	2770.59	-10.1819	8046.88
-10.2917	270630912	-10.291	2765.31	-10.1817	8011.25
-10.2915	271417344	-10.2908	2760.03	-10.1815	7976
-10.2913	272228352	-10.2905	2754.94	-10.1813	7941.25
-10.291	273072128	-10.2903	2750.12	-10.181	7907.12
-10.2908	273948672	-10.2901	2745.75	-10.1808	7873.75
-10.2906	274841600	-10.2898	2741.94	-10.1806	7841.38
-10.2903	275767296	-10.2896	2738.88	-10.1803	7810.12
-10.2901	276717568	-10.2894	2736.69	-10.1801	7780.25
-10.2899	277684224	-10.2892	2735.5	-10.1799	7751.88
-10.2896	278683648	-10.2889	2735.5	-10.1797	7725.12
-10.2894	279699456	-10.2887	2736.81	-10.1794	7700.12
-10.2892	280739840	-10.2885	2739.56	-10.1792	7677.12
-10.2889	281804800	-10.2882	2743.94	-10.179	7656
-10.2887	282886144	-10.288	2750.03	-10.1787	7636.75
-10.2885	283992064	-10.2878	2757.88	-10.1785	7619.5
-10.2882	285122560	-10.2876	2767.62	-10.1783	7604
-10.288	286269440	-10.2873	2779.25	-10.178	7590.25
-10.2878	287440896	-10.2871	2792.81	-10.1778	7578.12
-10.2875	288636928	-10.2869	2808.19	-10.1776	7567.38
-10.2873	289857536	-10.2866	2825.38	-10.1774	7557.88
-10.2871	291110912	-10.2864	2844.22	-10.1771	7549.25
-10.2868	292397056	-10.2862	2864.56	-10.1769	7541.5
-10.2866	293707776	-10.286	2886.25	-10.1767	7534.38
-10.2864	295051264	-10.2857	2909	-10.1764	7527.5
-10.2861	296435712	-10.2855	2932.66	-10.1762	7520.88
-10.2859	297861120	-10.2853	2956.91	-10.176	7514.38
-10.2857	299327488	-10.285	2981.53	-10.1758	7507.75
-10.2854	300826624	-10.2848	3006.25	-10.1755	7500.88
-10.2852	302366720	-10.2846	3030.81	-10.1753	7493.88
-10.285	303947776	-10.2844	3055.03	-10.1751	7486.5
-10.2847	305569792	-10.2841	3078.66	-10.1748	7478.88
-10.2845	307224576	-10.2839	3101.53	-10.1746	7470.88
-10.2843	308912128	-10.2837	3123.53	-10.1744	7462.75
-10.2841	310624256	-10.2834	3144.5	-10.1742	7454.5
-10.2838	312369152	-10.2832	3164.38	-10.1739	7446.25
-10.2836	314130432	-10.283	3183.09	-10.1737	7438
-10.2834	315908096	-10.2827	3200.66	-10.1735	7429.88
-10.2831	317702144	-10.2825	3216.97	-10.1732	7422
-10.2829	319504384	-10.2823	3232.09	-10.173	7414.62
-10.2827	321306624	-10.2821	3246	-10.1728	7407.62
-10.2824	323100672	-10.2818	3258.75	-10.1726	7401.38
-10.2822	324894720	-10.2816	3270.31	-10.1723	7395.88
-10.282	326672384	-10.2814	3280.75	-10.1721	7391.25
-10.2817	328441856	-10.2811	3290.03	-10.1719	7387.62
-10.2815	330178560	-10.2809	3298.22	-10.1716	7385.25
-10.2813	331898880	-10.2807	3305.25	-10.1714	7384.12
-10.281	333586432	-10.2805	3311.12	-10.1712	7384.25
-10.2808	335249408	-10.2802	3315.88	-10.171	7386
-10.2806	336879616	-10.28	3319.44	-10.1707	7389.25
-10.2803	338468864	-10.2798	3321.84	-10.1705	7394.25
-10.2801	340025344	-10.2795	3323.03	-10.1703	7400.88
-10.2799	341540864	-10.2793	3323.06	-10.17	7409.25
-10.2796	343023616	-10.2791	3321.91	-10.1698	7419.38
-10.2794	344457216	-10.2789	3319.62	-10.1696	7431.38
-10.2792	345858048	-10.2786	3316.22	-10.1694	7445.12
-10.2789	347209728	-10.2784	3311.78	-10.1691	7460.62
-10.2787	348528640	-10.2782	3306.38	-10.1689	7477.88
-10.2785	349798400	-10.2779	3300.06	-10.1687	7497
-10.2782	351035392	-10.2777	3292.97	-10.1684	7517.88
-10.278	352231424	-10.2775	3285.19	-10.1682	7540.5
-10.2778	353386496	-10.2773	3276.84	-10.168	7564.75
-10.2775	354500608	-10.277	3268.06	-10.1677	7590.62
-10.2773	355581952	-10.2768	3259	-10.1675	7618
-10.2771	356622336	-10.2766	3249.75	-10.1673	7647.12
-10.2768	357638144	-10.2763	3240.5	-10.1671	7677.62
-10.2766	358612992	-10.2761	3231.38	-10.1668	7709.5
-10.2764	359563264	-10.2759	3222.5	-10.1666	7742.88
-10.2761	360480768	-10.2757	3214	-10.1664	7777.62
-10.2759	361373696	-10.2754	3206	-10.1661	7813.5
-10.2757	362233856	-10.2752	3198.66	-10.1659	7850.5
-10.2754	363077632	-10.275	3192.03	-10.1657	7888.62
-10.2752	363888640	-10.2747	3186.25	-10.1655	7927.5
-10.275	364691456	-10.2745	3181.38	-10.1652	7967.12
-10.2748	365461504	-10.2743	3177.44	-10.165	8007
-10.2745	366223360	-10.274	3174.5	-10.1648	8046.88
-10.2743	366960640	-10.2738	3172.53	-10.1645	8086.62
-10.2741	367689728	-10.2736	3171.59	-10.1643	8125.62
-10.2738	368394240	-10.2734	3171.59	-10.1641	8163.62
-10.2736	369090560	-10.2731	3172.5	-10.1639	8200.38
-10.2734	369778688	-10.2729	3174.25	-10.1636	8235.25
-10.2731	370450432	-10.2727	3176.78	-10.1634	8268.25
-10.2729	371113984	-10.2724	3180	-10.1632	8299.12
-10.2727	371769344	-10.2722	3183.81	-10.1629	8327.62
-10.2724	372416512	-10.272	3188.09	-10.1627	8353.88
-10.2722	373055488	-10.2718	3192.75	-10.1625	8377.88
-10.272	373694464	-10.2715	3197.66	-10.1623	8399.88
-10.2717	374333440	-10.2713	3202.72	-10.162	8420
-10.2715	374964224	-10.2711	3207.81	-10.1618	8438.62
-10.2713	375595008	-10.2708	3212.81	-10.1616	8456.12
-10.271	376233984	-10.2706	3217.62	-10.1613	8472.88
-10.2708	376872960	-10.2704	3222.12	-10.1611	8489
-10.2706	377520128	-10.2702	3226.28	-10.1609	8505.12
-10.2703	378175488	-10.2699	3229.97	-10.1607	8521.25
-10.2701	378839040	-10.2697	3233.16	-10.1604	8537.75
-10.2699	379510784	-10.2695	3235.75	-10.1602	8554.75
-10.2696	380182528	-10.2692	3237.75	-10.16	8572.5
-10.2694	380862464	-10.269	3239.12	-10.1597	8590.88
-10.2692	381550592	-10.2688	3239.88	-10.1595	8610
-10.2689	382238720	-10.2686	3239.97	-10.1593	8630
-10.2687	382918656	-10.2683	3239.41	-10.159	8651
-10.2685	383590400	-10.2681	3238.19	-10.1588	8672.75
-10.2682	384253952	-10.2679	3236.31	-10.1586	8695.38
-10.268	384892928	-10.2676	3233.78	-10.1584	8719.12
-10.2678	385515520	-10.2674	3230.59	-10.1581	8743.62
-10.2675	386105344	-10.2672	3226.69	-10.1579	8769.12
-10.2673	386670592	-10.267	3222.09	-10.1577	8795.62
-10.2671	387194880	-10.2667	3216.78	-10.1574	8823.12
-10.2668	387686400	-10.2665	3210.75	-10.1572	8851.38
-10.2666	388136960	-10.2663	3203.97	-10.157	8880.5
-10.2664	388546560	-10.266	3196.53	-10.1568	8910.5
-10.2661	388923392	-10.2658	3188.38	-10.1565	8941.12
-10.2659	389259264	-10.2656	3179.59	-10.1563	8972.38
-10.2657	389562368	-10.2653	3170.22	-10.1561	9004.12
-10.2655	389840896	-10.2651	3160.34	-10.1558	9036.38
-10.2652	390094848	-10.2649	3150.03	-10.1556	9069
-10.265	390324224	-10.2647	3139.31	-10.1554	9102.25
-10.2648	390553600	-10.2644	3128.31	-10.1552	9135.88
-10.2645	390766592	-10.2642	3117.09	-10.1549	9170
-10.2643	390995968	-10.264	3105.72	-10.1547	9204.88
-10.2641	391225344	-10.2637	3094.22	-10.1545	9240.38
-10.2638	391471104	-10.2635	3082.69	-10.1542	9276.75
-10.2636	391749632	-10.2633	3071.19	-10.154	9314.12
-10.2634	392052736	-10.2631	3059.78	-10.1538	9352.62
-10.2631	392388608	-10.2628	3048.53	-10.1536	9392.25
-10.2629	392765440	-10.2626	3037.53	-10.1533	9432.88
-10.2627	393191424	-10.2624	3026.91	-10.1531	9474.75
-10.2624	393658368	-10.2621	3016.78	-10.1529	9517.62
-10.2622	394166272	-10.2619	3007.22	-10.1526	9561.38
-10.262	394731520	-10.2617	2998.44	-10.1524	9605.75
-10.2617	395337728	-10.2615	2990.5	-10.1522	9650.5
-10.2615	395976704	-10.2612	2983.59	-10.152	9695.38
-10.2613	396664832	-10.261	2977.81	-10.1517	9740
-10.261	397385728	-10.2608	2973.31	-10.1515	9783.88
-10.2608	398131200	-10.2605	2970.12	-10.1513	9826.62
-10.2606	398893056	-10.2603	2968.38	-10.151	9868.12
-10.2603	399679488	-10.2601	2968.09	-10.1508	9907.88
-10.2601	400465920	-10.2599	2969.34	-10.1506	9945.62
-10.2599	401244160	-10.2596	2972.12	-10.1503	9981.12
-10.2596	402022400	-10.2594	2976.47	-10.1501	10014.5
-10.2594	402776064	-10.2592	2982.31	-10.1499	10045.5
-10.2592	403505152	-10.2589	2989.69	-10.1497	10074.1
-10.2589	404193280	-10.2587	2998.56	-10.1494	10100.8
-10.2587	404848640	-10.2585	3008.84	-10.1492	10125.2
-10.2585	405446656	-10.2583	3020.47	-10.149	10147.9
-10.2582	405995520	-10.258	3033.41	-10.1487	10169
-10.258	406478848	-10.2578	3047.53	-10.1485	10188.6
-10.2578	406896640	-10.2576	3062.69	-10.1483	10207
-10.2575	407240704	-10.2573	3078.84	-10.1481	10224.1
-10.2573	407519232	-10.2571	3095.78	-10.1478	10240.1
-10.2571	407724032	-10.2569	3113.34	-10.1476	10254.9
-10.2568	407846912	-10.2566	3131.41	-10.1474	10268.4
-10.2566	407912448	-10.2564	3149.78	-10.1471	10280.4
-10.2564	407896064	-10.2562	3168.25	-10.1469	10290.6
-10.2562	407830528	-10.256	3186.62	-10.1467	10298.9
-10.2559	407691264	-10.2557	3204.75	-10.1465	10304.8
-10.2557	407511040	-10.2555	3222.47	-10.1462	10308
-10.2555	407273472	-10.2553	3239.53	-10.146	10308.1
-10.2552	407011328	-10.255	3255.88	-10.1458	10304.9
-10.255	406708224	-10.2548	3271.34	-10.1455	10298.1
-10.2548	406388736	-10.2546	3285.84	-10.1453	10287.4
-10.2545	406052864	-10.2544	3299.31	-10.1451	10272.6
-10.2543	405708800	-10.2541	3311.72	-10.1449	10253.8
-10.2541	405364736	-10.2539	3323	-10.1446	10230.6
-10.2538	405028864	-10.2537	3333.25	-10.1444	10203.4
-10.2536	404709376	-10.2534	3342.5	-10.1442	10172.2
-10.2534	404406272	-10.2532	3350.78	-10.1439	10137.5
-10.2531	404127744	-10.253	3358.19	-10.1437	10099.2
-10.2529	403873792	-10.2528	3364.84	-10.1435	10058
-10.2527	403652608	-10.2525	3370.84	-10.1433	10014.2
-10.2524	403447808	-10.2523	3376.28	-10.143	9968.5
-10.2522	403275776	-10.2521	3381.28	-10.1428	9921.25
-10.252	403128320	-10.2518	3385.94	-10.1426	9873
-10.2517	403005440	-10.2516	3390.31	-10.1423	9824.25
-10.2515	402898944	-10.2514	3394.53	-10.1421	9775.38
-10.2513	402817024	-10.2512	3398.62	-10.1419	9727
-10.251	402743296	-10.2509	3402.69	-10.1416	9679.5
-10.2508	402685952	-10.2507	3406.78	-10.1414	9633.12
-10.2506	402636800	-10.2505	3410.97	-10.1412	9588.25
-10.2503	402595840	-10.2502	3415.31	-10.141	9545.12
-10.2501	402554880	-10.25	3419.81	-10.1407	9504.12
-10.2499	402513920	-10.2498	3424.56	-10.1405	9465.38
-10.2496	402481152	-10.2496	3429.53	-10.1403	9429.12
-10.2494	402456576	-10.2493	3434.75	-10.14	9395.5
-10.2492	402423808	-10.2491	3440.22	-10.1398	9364.88
-10.2489	402407424	-10.2489	3445.88	-10.1396	9337.25
-10.2487	402391040	-10.2486	3451.72	-10.1394	9312.75
-10.2485	402391040	-10.2484	3457.69	-10.1391	9291.75
-10.2482	402407424	-10.2482	3463.66	-10.1389	9274
-10.248	402440192	-10.2479	3469.62	-10.1387	9259.88
-10.2478	402497536	-10.2477	3475.44	-10.1384	9249.25
-10.2475	402587648	-10.2475	3481.03	-10.1382	9242.12
-10.2473	402710528	-10.2473	3486.34	-10.138	9238.62
-10.2471	402866176	-10.247	3491.22	-10.1378	9238.5
-10.2469	403070976	-10.2468	3495.59	-10.1375	9241.62
-10.2466	403316736	-10.2466	3499.44	-10.1373	9247.88
-10.2464	403603456	-10.2463	3502.66	-10.1371	9257.25
-10.2462	403939328	-10.2461	3505.22	-10.1368	9269.25
-10.2459	404324352	-10.2459	3507.06	-10.1366	9283.62
-10.2457	404750336	-10.2457	3508.22	-10.1364	9300.25
-10.2455	405217280	-10.2454	3508.69	-10.1362	9318.5
-10.2452	405725184	-10.2452	3508.47	-10.1359	9338
-10.245	406274048	-10.245	3507.62	-10.1357	9358.5
-10.2448	406855680	-10.2447	3506.12	-10.1355	9379.25
-10.2445	407470080	-10.2445	3504.06	-10.1352	9399.88
-10.2443	408117248	-10.2443	3501.44	-10.135	9419.88
-10.2441	408780800	-10.2441	3498.28	-10.1348	9438.62
-10.2438	409468928	-10.2438	3494.69	-10.1346	9455.88
-10.2436	410173440	-10.2436	3490.62	-10.1343	9471.25
-10.2434	410894336	-10.2434	3486.16	-10.1341	9484.38
-10.2431	411615232	-10.2431	3481.34	-10.1339	9495.12
-10.2429	412352512	-10.2429	3476.22	-10.1336	9503.38
-10.2427	413089792	-10.2427	3470.81	-10.1334	9509.12
-10.2424	413818880	-10.2425	3465.25	-10.1332	9512.5
-10.2422	414539776	-10.2422	3459.59	-10.1329	9513.75
-10.242	415252480	-10.242	3453.91	-10.1327	9513.12
-10.2417	415956992	-10.2418	3448.34	-10.1325	9510.88
-10.2415	416636928	-10.2415	3443	-10.1323	9507.25
-10.2413	417300480	-10.2413	3437.97	-10.132	9502.38
-10.241	417939456	-10.2411	3433.38	-10.1318	9496.75
-10.2408	418553856	-10.2409	3429.31	-10.1316	9490.5
-10.2406	419135488	-10.2406	3425.88	-10.1313	9483.62
-10.2403	419700736	-10.2404	3423.12	-10.1311	9476.38
-10.2401	420241408	-10.2402	3421.06	-10.1309	9468.75
-10.2399	420765696	-10.2399	3419.75	-10.1307	9460.88
-10.2396	421265408	-10.2397	3419.12	-10.1304	9452.62
-10.2394	421748736	-10.2395	3419.22	-10.1302	9444.12
-10.2392	422223872	-10.2392	3419.94	-10.13	9435.12
-10.2389	422690816	-10.239	3421.19	-10.1297	9426
-10.2387	423157760	-10.2388	3422.91	-10.1295	9416.38
-10.2385	423616512	-10.2386	3424.97	-10.1293	9406.5
-10.2382	424091648	-10.2383	3427.25	-10.1291	9396.25
-10.238	424574976	-10.2381	3429.72	-10.1288	9385.62
-10.2378	425066496	-10.2379	3432.19	-10.1286	9374.88
-10.2376	425566208	-10.2376	3434.62	-10.1284	9363.62
-10.2373	426082304	-10.2374	3436.91	-10.1281	9352.12
-10.2371	426614784	-10.2372	3438.94	-10.1279	9340.38
-10.2369	427155456	-10.237	3440.69	-10.1277	9328
-10.2366	427704320	-10.2367	3442.09	-10.1275	9315.25
-10.2364	428261376	-10.2365	3443.12	-10.1272	9301.88
-10.2362	428826624	-10.2363	3443.69	-10.127	9287.88
-10.2359	429391872	-10.236	3443.81	-10.1268	9273.25
-10.2357	429948928	-10.2358	3443.47	-10.1265	9258
-10.2355	430505984	-10.2356	3442.66	-10.1263	9242
-10.2352	431046656	-10.2354	3441.41	-10.1261	9225.38
-10.235	431579136	-10.2351	3439.75	-10.1259	9208.25
-10.2348	432095232	-10.2349	3437.75	-10.1256	9190.75
-10.2345	432586752	-10.2347	3435.44	-10.1254	9173.12
-10.2343	433061888	-10.2344	3432.91	-10.1252	9155.62
-10.2341	433512448	-10.2342	3430.28	-10.1249	9138.25
-10.2338	433946624	-10.234	3427.62	-10.1247	9121.5
-10.2336	434356224	-10.2338	3425.03	-10.1245	9105.62
-10.2334	434749440	-10.2335	3422.62	-10.1242	9090.62
-10.2331	435118080	-10.2333	3420.5	-10.124	9076.88
-10.2329	435478528	-10.2331	3418.75	-10.1238	9064.62
-10.2327	435814400	-10.2328	3417.44	-10.1236	9054
-10.2324	436150272	-10.2326	3416.62	-10.1233	9044.88
-10.2322	436477952	-10.2324	3416.34	-10.1231	9037.62
-10.232	436797440	-10.2322	3416.69	-10.1229	9032.25
-10.2317	437125120	-10.2319	3417.62	-10.1226	9028.5
-10.2315	437469184	-10.2317	3419.16	-10.1224	9026.62
-10.2313	437813248	-10.2315	3421.31	-10.1222	9026.5
-10.231	438181888	-10.2312	3424	-10.122	9028.12
-10.2308	438575104	-10.231	3427.28	-10.1217	9031.25
-10.2306	438992896	-10.2308	3431	-10.1215	9035.88
-10.2303	439435264	-10.2305	3435.12	-10.1213	9042
-10.2301	439918592	-10.2303	3439.56	-10.121	9049.38
-10.2299	440442880	-10.2301	3444.19	-10.1208	9057.88
-10.2296	440999936	-10.2299	3448.94	-10.1206	9067.5
-10.2294	441606144	-10.2296	3453.66	-10.1204	9077.88
-10.2292	442245120	-10.2294	3458.25	-10.1201	9089
-10.2289	442933248	-10.2292	3462.62	-10.1199	9100.75
-10.2287	443654144	-10.2289	3466.62	-10.1197	9112.88
-10.2285	444407808	-10.2287	3470.25	-10.1194	9125.12
-10.2283	445210624	-10.2285	3473.44	-10.1192	9137.62
-10.228	446038016	-10.2283	3476.16	-10.119	9150.25
-10.2278	446898176	-10.228	3478.44	-10.1188	9162.88
-10.2276	447791104	-10.2278	3480.38	-10.1185	9175.62
-10.2273	448708608	-10.2276	3481.97	-10.1183	9188.62
-10.2271	449650688	-10.2273	3483.41	-10.1181	9202
-10.2269	450617344	-10.2271	3484.75	-10.1178	9216
-10.2266	451608576	-10.2269	3486.12	-10.1176	9230.88
-10.2264	452624384	-10.2267	3487.72	-10.1174	9246.88
-10.2262	453656576	-10.2264	3489.59	-10.1172	9264.5
-10.2259	454713344	-10.2262	3491.88	-10.1169	9284
-10.2257	455794688	-10.226	3494.69	-10.1167	9305.38
-10.2255	456892416	-10.2257	3498	-10.1165	9329
-10.2252	458006528	-10.2255	3501.97	-10.1162	9354.88
-10.225	459145216	-10.2253	3506.53	-10.116	9383.12
-10.2248	460300288	-10.2251	3511.69	-10.1158	9413.5
-10.2245	461479936	-10.2248	3517.47	-10.1155	9445.88
-10.2243	462659584	-10.2246	3523.81	-10.1153	9479.88
-10.2241	463863808	-10.2244	3530.62	-10.1151	9515.25
-10.2238	465068032	-10.2241	3537.88	-10.1149	9551.38
-10.2236	466272256	-10.2239	3545.47	-10.1146	9588
-10.2234	467468288	-10.2237	3553.34	-10.1144	9624.5
-10.2231	468664320	-10.2235	3561.41	-10.1142	9660.5
-10.2229	469835776	-10.2232	3569.56	-10.1139	9695.5
-10.2227	470982656	-10.223	3577.75	-10.1137	9729.38
-10.2224	472096768	-10.2228	3585.88	-10.1135	9761.62
-10.2222	473169920	-10.2225	3593.94	-10.1133	9792.12
-10.222	474202112	-10.2223	3601.88	-10.113	9820.88
-10.2217	475168768	-10.2221	3609.69	-10.1128	9847.88
-10.2215	476069888	-10.2219	3617.34	-10.1126	9873.25
-10.2213	476897280	-10.2216	3624.84	-10.1123	9897
-10.221	477642752	-10.2214	3632.22	-10.1121	9919.5
-10.2208	478306304	-10.2212	3639.47	-10.1119	9940.88
-10.2206	478879744	-10.2209	3646.56	-10.1117	9961.5
-10.2203	479363072	-10.2207	3653.53	-10.1114	9981.62
-10.2201	479748096	-10.2205	3660.38	-10.1112	10001.4
-10.2199	480043008	-10.2202	3667.03	-10.111	10021.1
-10.2196	480247808	-10.22	3673.53	-10.1107	10041
-10.2194	480354304	-10.2198	3679.81	-10.1105	10060.9
-10.2192	480378880	-10.2196	3685.88	-10.1103	10081.1
-10.219	480313344	-10.2193	3691.72	-10.1101	10101.5
-10.2187	480174080	-10.2191	3697.28	-10.1098	10122
-10.2185	479952896	-10.2189	3702.62	-10.1096	10142.5
-10.2183	479674368	-10.2186	3707.69	-10.1094	10163
-10.218	479330304	-10.2184	3712.53	-10.1091	10183.2
-10.2178	478928896	-10.2182	3717.12	-10.1089	10203
-10.2176	478486528	-10.218	3721.5	-10.1087	10222.4
-10.2173	478011392	-10.2177	3725.66	-10.1085	10241.1
-10.2171	477503488	-10.2175	3729.56	-10.1082	10259.2
-10.2169	476979200	-10.2173	3733.25	-10.108	10276.8
-10.2166	476438528	-10.217	3736.69	-10.1078	10293.8
-10.2164	475897856	-10.2168	3739.88	-10.1075	10310.4
-10.2162	475357184	-10.2166	3742.78	-10.1073	10327
-10.2159	474832896	-10.2164	3745.41	-10.1071	10343.5
-10.2157	474324992	-10.2161	3747.72	-10.1069	10360.5
-10.2155	473849856	-10.2159	3749.72	-10.1066	10378
-10.2152	473399296	-10.2157	3751.41	-10.1064	10396.4
-10.215	472989696	-10.2154	3752.75	-10.1062	10415.9
-10.2148	472621056	-10.2152	3753.81	-10.1059	10436.6
-10.2145	472309760	-10.215	3754.59	-10.1057	10458.8
-10.2143	472039424	-10.2148	3755.06	-10.1055	10482.2
-10.2141	471826432	-10.2145	3755.25	-10.1052	10507.1
-10.2138	471670784	-10.2143	3755.16	-10.105	10533.4
-10.2136	471580672	-10.2141	3754.75	-10.1048	10561
-10.2134	471539712	-10.2138	3754.03	-10.1046	10589.8
-10.2131	471556096	-10.2136	3752.97	-10.1043	10619.5
-10.2129	471629824	-10.2134	3751.5	-10.1041	10650.1
-10.2127	471769088	-10.2132	3749.56	-10.1039	10681.5
-10.2124	471949312	-10.2129	3747.09	-10.1036	10713.4
-10.2122	472178688	-10.2127	3743.97	-10.1034	10745.6
-10.212	472457216	-10.2125	3740.12	-10.1032	10778
-10.2117	472776704	-10.2122	3735.5	-10.103	10810.6
-10.2115	473128960	-10.212	3730	-10.1027	10843
-10.2113	473513984	-10.2118	3723.56	-10.1025	10875.4
-10.211	473923584	-10.2115	3716.19	-10.1023	10907.5
-10.2108	474341376	-10.2113	3707.84	-10.102	10939.4
-10.2106	474775552	-10.2111	3698.5	-10.1018	10971
-10.2103	475217920	-10.2109	3688.22	-10.1016	11002.4
-10.2101	475660288	-10.2106	3677.06	-10.1014	11033.2
-10.2099	476102656	-10.2104	3665.06	-10.1011	11064
-10.2097	476536832	-10.2102	3652.38	-10.1009	11094.4
-10.2094	476962816	-10.2099	3639.06	-10.1007	11124.5
-10.2092	477372416	-10.2097	3625.28	-10.1004	11154.4
-10.209	477765632	-10.2095	3611.16	-10.1002	11184
-10.2087	478150656	-10.2093	3596.84	-10.1	11213.4
-10.2085	478527488	-10.209	3582.47	-10.0998	11242.5
-10.2083	478887936	-10.2088	3568.16	-10.0995	11271.2
-10.208	479240192	-10.2086	3554.06	-10.0993	11299.9
-10.2078	479584256	-10.2083	3540.25	-10.0991	11328
-10.2076	479928320	-10.2081	3526.88	-10.0988	11356
-10.2073	480272384	-10.2079	3514	-10.0986	11383.5
-10.2071	480624640	-10.2077	3501.66	-10.0984	11410.5
-10.2069	480976896	-10.2074	3489.94	-10.0982	11437.1
-10.2066	481345536	-10.2072	3478.78	-10.0979	11463.1
-10.2064	481722368	-10.207	3468.28	-10.0977	11488.5
-10.2062	482115584	-10.2067	3458.38	-10.0975	11513.1
-10.2059	482533376	-10.2065	3449.03	-10.0972	11536.9
-10.2057	482967552	-10.2063	3440.28	-10.097	11559.8
-10.2055	483426304	-10.2061	3432.06	-10.0968	11581.6
-10.2052	483909632	-10.2058	3424.41	-10.0965	11602.6
-10.205	484425728	-10.2056	3417.25	-10.0963	11622.4
-10.2048	484966400	-10.2054	3410.66	-10.0961	11641.2
-10.2045	485539840	-10.2051	3404.59	-10.0959	11659
-10.2043	486146048	-10.2049	3399.16	-10.0956	11676
-10.2041	486785024	-10.2047	3394.34	-10.0954	11692
-10.2038	487456768	-10.2045	3390.25	-10.0952	11707.4
-10.2036	488169472	-10.2042	3386.97	-10.0949	11722.2
-10.2034	488923136	-10.204	3384.56	-10.0947	11736.8
-10.2031	489717760	-10.2038	3383.16	-10.0945	11751.1
-10.2029	490545152	-10.2035	3382.84	-10.0943	11765.5
-10.2027	491421696	-10.2033	3383.75	-10.094	11780.1
-10.2024	492339200	-10.2031	3385.94	-10.0938	11795.1
-10.2022	493297664	-10.2028	3389.53	-10.0936	11810.8
-10.202	494305280	-10.2026	3394.59	-10.0933	11827.1
-10.2017	495345664	-10.2024	3401.19	-10.0931	11844.1
-10.2015	496427008	-10.2022	3409.31	-10.0929	11861.9
-10.2013	497549312	-10.2019	3418.97	-10.0927	11880.5
-10.201	498704384	-10.2017	3430.09	-10.0924	11899.8
-10.2008	499892224	-10.2015	3442.66	-10.0922	11919.5
-10.2006	501104640	-10.2012	3456.5	-10.092	11939.9
-10.2004	502341632	-10.201	3471.5	-10.0917	11960.5
-10.2001	503603200	-10.2008	3487.41	-10.0915	11981.5
-10.1999	504881152	-10.2006	3504.09	-10.0913	12002.6
-10.1997	506167296	-10.2003	3521.22	-10.0911	12023.8
-10.1994	507461632	-10.2001	3538.59	-10.0908	12044.9
-10.1992	508755968	-10.1999	3555.94	-10.0906	12065.9
-10.199	510042112	-10.1996	3573	-10.0904	12086.6
-10.1987	511320064	-10.1994	3589.47	-10.0901	12107.1
-10.1985	512581632	-10.1992	3605.22	-10.0899	12127.2
-10.1983	513818624	-10.199	3620	-10.0897	12146.8
-10.198	515022848	-10.1987	3633.66	-10.0895	12165.5
-10.1978	516194304	-10.1985	3646.16	-10.0892	12183.5
-10.1976	517332992	-10.1983	3657.38	-10.089	12200.5
-10.1973	518422528	-10.198	3667.34	-10.0888	12216.2
-10.1971	519462912	-10.1978	3676.09	-10.0885	12230.5
-10.1969	520445952	-10.1976	3683.66	-10.0883	12243.2
-10.1966	521379840	-10.1974	3690.16	-10.0881	12254.2
-10.1964	522248192	-10.1971	3695.66	-10.0878	12263.4
-10.1962	523059200	-10.1969	3700.31	-10.0876	12270.5
-10.1959	523812864	-10.1967	3704.19	-10.0874	12275.6
-10.1957	524500992	-10.1964	3707.41	-10.0872	12278.8
-10.1955	525131776	-10.1962	3710.09	-10.0869	12279.9
-10.1952	525697024	-10.196	3712.34	-10.0867	12279
-10.195	526196736	-10.1958	3714.22	-10.0865	12276.1
-10.1948	526639104	-10.1955	3715.88	-10.0862	12271.5
-10.1945	527015936	-10.1953	3717.38	-10.086	12265.1
-10.1943	527335424	-10.1951	3718.81	-10.0858	12257.1
-10.1941	527597568	-10.1948	3720.31	-10.0856	12247.6
-10.1938	527802368	-10.1946	3721.94	-10.0853	12236.6
-10.1936	527958016	-10.1944	3723.75	-10.0851	12224.4
-10.1934	528056320	-10.1941	3725.91	-10.0849	12210.8
-10.1931	528113664	-10.1939	3728.38	-10.0846	12196.1
-10.1929	528130048	-10.1937	3731.28	-10.0844	12180.5
-10.1927	528097280	-10.1935	3734.66	-10.0842	12164
-10.1924	528039936	-10.1932	3738.5	-10.084	12146.8
-10.1922	527958016	-10.193	3742.84	-10.0837	12128.9
-10.192	527851520	-10.1928	3747.66	-10.0835	12110.5
-10.1917	527728640	-10.1925	3752.91	-10.0833	12092
-10.1915	527605760	-10.1923	3758.59	-10.083	12073.4
-10.1913	527482880	-10.1921	3764.62	-10.0828	12055
-10.1911	527368192	-10.1919	3770.91	-10.0826	12037.1
-10.1908	527269888	-10.1916	3777.41	-10.0824	12019.9
-10.1906	527187968	-10.1914	3784	-10.0821	12003.8
-10.1904	527147008	-10.1912	3790.62	-10.0819	11988.8
-10.1901	527130624	-10.1909	3797.16	-10.0817	11975.4
-10.1899	527155200	-10.1907	3803.47	-10.0814	11963.6
-10.1897	527228928	-10.1905	3809.56	-10.0812	11953.8
-10.1894	527351808	-10.1903	3815.28	-10.081	11945.9
-10.1892	527515648	-10.19	3820.62	-10.0808	11940
-10.189	527736832	-10.1898	3825.47	-10.0805	11936
-10.1887	528007168	-10.1896	3829.81	-10.0803	11934
-10.1885	528326656	-10.1893	3833.59	-10.0801	11933.5
-10.1883	528695296	-10.1891	3836.78	-10.0798	11934.2
-10.188	529113088	-10.1889	3839.31	-10.0796	11936
-10.1878	529571840	-10.1887	3841.25	-10.0794	11938.2
-10.1876	530071552	-10.1884	3842.53	-10.0791	11940.4
-10.1873	530620416	-10.1882	3843.25	-10.0789	11942.1
-10.1871	531202048	-10.188	3843.44	-10.0787	11942.9
-10.1869	531816448	-10.1877	3843.12	-10.0785	11942.2
-10.1866	532455424	-10.1875	3842.5	-10.0782	11939.9
-10.1864	533135360	-10.1873	3841.62	-10.078	11935.6
-10.1862	533831680	-10.1871	3840.69	-10.0778	11929
-10.1859	534552576	-10.1868	3839.84	-10.0775	11920.1
-10.1857	535306240	-10.1866	3839.25	-10.0773	11908.8
-10.1855	536068096	-10.1864	3839.09	-10.0771	11895
-10.1852	536854528	-10.1861	3839.53	-10.0769	11879
-10.185	537665536	-10.1859	3840.66	-10.0766	11860.9
-10.1848	538492928	-10.1857	3842.62	-10.0764	11840.6
-10.1845	539336704	-10.1854	3845.5	-10.0762	11818.5
-10.1843	540196864	-10.1852	3849.28	-10.0759	11794.9
-10.1841	541073408	-10.185	3854	-10.0757	11769.8
-10.1838	541974528	-10.1848	3859.62	-10.0755	11743.4
-10.1836	542883840	-10.1845	3866.09	-10.0753	11715.9
-10.1834	543809536	-10.1843	3873.28	-10.075	11687.6
-10.1831	544751616	-10.1841	3881.12	-10.0748	11658.5
-10.1829	545701888	-10.1838	3889.5	-10.0746	11628.8
-10.1827	546668544	-10.1836	3898.28	-10.0743	11598.5
-10.1825	547643392	-10.1834	3907.34	-10.0741	11567.9
-10.1822	548634624	-10.1832	3916.59	-10.0739	11536.9
-10.182	549634048	-10.1829	3925.88	-10.0737	11505.5
-10.1818	550641664	-10.1827	3935.03	-10.0734	11474
-10.1815	551657472	-10.1825	3944	-10.0732	11442.4
-10.1813	552681472	-10.1822	3952.62	-10.073	11410.9
-10.1811	553713664	-10.182	3960.78	-10.0727	11379.5
-10.1808	554745856	-10.1818	3968.34	-10.0725	11348.6
-10.1806	555778048	-10.1816	3975.16	-10.0723	11318.2
-10.1804	556818432	-10.1813	3981.16	-10.0721	11288.8
-10.1801	557850624	-10.1811	3986.22	-10.0718	11260.4
-10.1799	558874624	-10.1809	3990.31	-10.0716	11233.2
-10.1797	559898624	-10.1806	3993.31	-10.0714	11207.6
-10.1794	560906240	-10.1804	3995.25	-10.0711	11183.6
-10.1792	561905664	-10.1802	3996.16	-10.0709	11161.2
-10.179	562872320	-10.18	3996.06	-10.0707	11140.5
-10.1787	563822592	-10.1797	3995.06	-10.0704	11121.5
-10.1785	564748288	-10.1795	3993.22	-10.0702	11104.1
-10.1783	565633024	-10.1793	3990.75	-10.07	11088.1
-10.178	566476800	-10.179	3987.75	-10.0698	11073.5
-10.1778	567279616	-10.1788	3984.44	-10.0695	11060.2
-10.1776	568033280	-10.1786	3980.97	-10.0693	11048.2
-10.1773	568737792	-10.1784	3977.53	-10.0691	11037.5
-10.1771	569376768	-10.1781	3974.34	-10.0688	11028.1
-10.1769	569958400	-10.1779	3971.53	-10.0686	11020.1
-10.1766	570482688	-10.1777	3969.28	-10.0684	11013.9
-10.1764	570949632	-10.1774	3967.75	-10.0682	11009.4
-10.1762	571351040	-10.1772	3967.03	-10.0679	11007
-10.1759	571686912	-10.177	3967.25	-10.0677	11006.9
-10.1757	571973632	-10.1767	3968.5	-10.0675	11009.2
-10.1755	572203008	-10.1765	3970.81	-10.0672	11014.2
-10.1752	572375040	-10.1763	3974.19	-10.067	11022
-10.175	572514304	-10.1761	3978.69	-10.0668	11032.5
-10.1748	572612608	-10.1758	3984.22	-10.0666	11045.6
-10.1745	572669952	-10.1756	3990.78	-10.0663	11061.5
-10.1743	572710912	-10.1754	3998.25	-10.0661	11079.9
-10.1741	572727296	-10.1751	4006.62	-10.0659	11100.6
-10.1738	572735488	-10.1749	4015.78	-10.0656	11123.6
-10.1736	572735488	-10.1747	4025.59	-10.0654	11148.5
-10.1734	572735488	-10.1745	4035.97	-10.0652	11175.2
-10.1732	572743680	-10.1742	4046.84	-10.065	11203.5
-10.1729	572760064	-10.174	4058.06	-10.0647	11233.1
-10.1727	572801024	-10.1738	4069.59	-10.0645	11263.9
-10.1725	572866560	-10.1735	4081.28	-10.0643	11295.6
-10.1722	572956672	-10.1733	4093.06	-10.064	11328
-10.172	573071360	-10.1731	4104.88	-10.0638	11360.8
-10.1718	573227008	-10.1729	4116.62	-10.0636	11393.6
-10.1715	573415424	-10.1726	4128.28	-10.0634	11426.4
-10.1713	573636608	-10.1724	4139.72	-10.0631	11458.6
-10.1711	573898752	-10.1722	4150.94	-10.0629	11490.1
-10.1708	574193664	-10.1719	4161.88	-10.0627	11520.5
-10.1706	574513152	-10.1717	4172.53	-10.0624	11549.6
-10.1704	574873600	-10.1715	4182.84	-10.0622	11577.1
-10.1701	575250432	-10.1713	4192.81	-10.062	11602.9
-10.1699	575651840	-10.171	4202.41	-10.0617	11627
-10.1697	576077824	-10.1708	4211.66	-10.0615	11649.2
-10.1694	576512000	-10.1706	4220.56	-10.0613	11669.8
-10.1692	576946176	-10.1703	4229.12	-10.0611	11688.9
-10.169	577388544	-10.1701	4237.38	-10.0608	11706.6
-10.1687	577830912	-10.1699	4245.28	-10.0606	11723.5
-10.1685	578256896	-10.1697	4252.94	-10.0604	11739.6
-10.1683	578666496	-10.1694	4260.28	-10.0601	11755.8
-10.168	579059712	-10.1692	4267.41	-10.0599	11772
-10.1678	579428352	-10.169	4274.34	-10.0597	11789
-10.1676	579772416	-10.1687	4281.06	-10.0595	11807.1
-10.1673	580083712	-10.1685	4287.59	-10.0592	11826.8
-10.1671	580354048	-10.1683	4293.94	-10.059	11848.4
-10.1669	580591616	-10.168	4300.12	-10.0588	11872.1
-10.1666	580796416	-10.1678	4306.09	-10.0585	11898.2
-10.1664	580960256	-10.1676	4311.81	-10.0583	11926.9
-10.1662	581091328	-10.1674	4317.22	-10.0581	11958
-10.1659	581189632	-10.1671	4322.25	-10.0579	11991.6
-10.1657	581255168	-10.1669	4326.78	-10.0576	12027.5
-10.1655	581287936	-10.1667	4330.81	-10.0574	12065.5
-10.1652	581296128	-10.1664	4334.19	-10.0572	12105.2
-10.165	581287936	-10.1662	4336.84	-10.0569	12146.5
-10.1648	581255168	-10.166	4338.75	-10.0567	12188.9
-10.1645	581214208	-10.1658	4339.81	-10.0565	12231.9
-10.1643	581165056	-10.1655	4340.06	-10.0563	12275.1
-10.1641	581107712	-10.1653	4339.41	-10.056	12318.2
-10.1639	581050368	-10.1651	4337.94	-10.0558	12360.8
-10.1636	581001216	-10.1648	4335.62	-10.0556	12402.1
-10.1634	580952064	-10.1646	4332.56	-10.0553	12442.1
-10.1632	580911104	-10.1644	4328.75	-10.0551	12480.2
-10.1629	580870144	-10.1642	4324.31	-10.0549	12516.1
-10.1627	580845568	-10.1639	4319.28	-10.0547	12549.4
-10.1625	580829184	-10.1637	4313.81	-10.0544	12579.6
-10.1622	580820992	-10.1635	4307.94	-10.0542	12606.8
-10.162	580829184	-10.1632	4301.81	-10.054	12630.4
-10.1618	580845568	-10.163	4295.56	-10.0537	12650.6
-10.1615	580870144	-10.1628	4289.31	-10.0535	12667.2
-10.1613	580902912	-10.1626	4283.19	-10.0533	12680.5
-10.1611	580943872	-10.1623	4277.34	-10.053	12690.4
-10.1608	581001216	-10.1621	4271.94	-10.0528	12697.1
-10.1606	581058560	-10.1619	4267.09	-10.0526	12701.2
-10.1604	581132288	-10.1616	4263.03	-10.0524	12702.9
-10.1601	581214208	-10.1614	4259.78	-10.0521	12702.5
-10.1599	581304320	-10.1612	4257.56	-10.0519	12700.5
-10.1597	581410816	-10.161	4256.41	-10.0517	12697.5
-10.1594	581517312	-10.1607	4256.38	-10.0514	12693.8
-10.1592	581640192	-10.1605	4257.59	-10.0512	12689.9
-10.159	581763072	-10.1603	4260	-10.051	12686.2
-10.1587	581894144	-10.16	4263.62	-10.0508	12683.2
-10.1585	582033408	-10.1598	4268.44	-10.0505	12681.4
-10.1583	582172672	-10.1596	4274.34	-10.0503	12680.8
-10.158	582320128	-10.1594	4281.31	-10.0501	12681.8
-10.1578	582459392	-10.1591	4289.25	-10.0498	12684.8
-10.1576	582598656	-10.1589	4298	-10.0496	12689.8
-10.1573	582737920	-10.1587	4307.53	-10.0494	12697.1
-10.1571	582860800	-10.1584	4317.66	-10.0492	12707
-10.1569	582983680	-10.1582	4328.31	-10.0489	12719.4
-10.1566	583090176	-10.158	4339.34	-10.0487	12734.4
-10.1564	583188480	-10.1577	4350.66	-10.0485	12751.9
-10.1562	583270400	-10.1575	4362.12	-10.0482	12771.9
-10.1559	583335936	-10.1573	4373.62	-10.048	12794.2
-10.1557	583385088	-10.1571	4385.03	-10.0478	12818.8
-10.1555	583426048	-10.1568	4396.25	-10.0476	12845.2
-10.1552	583450624	-10.1566	4407.19	-10.0473	12873.4
-10.155	583467008	-10.1564	4417.75	-10.0471	12902.8
-10.1548	583467008	-10.1561	4427.81	-10.0469	12932.9
-10.1546	583458816	-10.1559	4437.31	-10.0466	12963.5
-10.1543	583458816	-10.1557	4446.25	-10.0464	12994.1
-10.1541	583450624	-10.1555	4454.56	-10.0462	13024.2
-10.1539	583450624	-10.1552	4462.22	-10.046	13053.5
-10.1536	583467008	-10.155	4469.25	-10.0457	13081.6
-10.1534	583499776	-10.1548	4475.62	-10.0455	13108.2
-10.1532	583557120	-10.1545	4481.44	-10.0453	13133.1
-10.1529	583639040	-10.1543	4486.66	-10.045	13156.1
-10.1527	583753728	-10.1541	4491.34	-10.0448	13177.1
-10.1525	583917568	-10.1539	4495.5	-10.0446	13196.1
-10.1522	584122368	-10.1536	4499.16	-10.0444	13213.4
-10.152	584376320	-10.1534	4502.38	-10.0441	13228.8
-10.1518	584679424	-10.1532	4505.16	-10.0439	13242.4
-10.1515	585039872	-10.1529	4507.56	-10.0437	13254.6
-10.1513	585457664	-10.1527	4509.59	-10.0434	13265.2
-10.1511	585924608	-10.1525	4511.31	-10.0432	13274.8
-10.1508	586465280	-10.1523	4512.81	-10.043	13283
-10.1506	587055104	-10.152	4514.22	-10.0427	13290.1
-10.1504	587702272	-10.1518	4515.56	-10.0425	13296.1
-10.1501	588406784	-10.1516	4517.03	-10.0423	13301.1
-10.1499	589160448	-10.1513	4518.72	-10.0421	13305
-10.1497	589963264	-10.1511	4520.72	-10.0418	13307.9
-10.1494	590807040	-10.1509	4523.19	-10.0416	13309.6
-10.1492	591691776	-10.1507	4526.22	-10.0414	13310.4
-10.149	592617472	-10.1504	4529.81	-10.0411	13310
-10.1487	593559552	-10.1502	4534.03	-10.0409	13308.6
-10.1485	594534400	-10.15	4538.91	-10.0407	13306.2
-10.1483	595525632	-10.1497	4544.34	-10.0405	13303
-10.148	596525056	-10.1495	4550.28	-10.0402	13298.8
-10.1478	597540864	-10.1493	4556.66	-10.04	13293.6
-10.1476	598548480	-10.149	4563.31	-10.0398	13287.6
-10.1473	599564288	-10.1488	4570.19	-10.0395	13280.9
-10.1471	600571904	-10.1486	4577.09	-10.0393	13273.4
-10.1469	601579520	-10.1484	4583.94	-10.0391	13265.1
-10.1466	602570752	-10.1481	4590.56	-10.0389	13256.1
-10.1464	603561984	-10.1479	4596.88	-10.0386	13246.4
-10.1462	604536832	-10.1477	4602.81	-10.0384	13235.6
-10.1459	605503488	-10.1474	4608.25	-10.0382	13224
-10.1457	606470144	-10.1472	4613.19	-10.0379	13211.2
-10.1455	607420416	-10.147	4617.56	-10.0377	13197.1
-10.1453	608362496	-10.1468	4621.38	-10.0375	13181.5
-10.145	609304576	-10.1465	4624.66	-10.0373	13164.2
-10.1448	610230272	-10.1463	4627.44	-10.037	13145
-10.1446	611164160	-10.1461	4629.72	-10.0368	13123.5
-10.1443	612081664	-10.1458	4631.59	-10.0366	13099.6
-10.1441	612999168	-10.1456	4633.06	-10.0363	13073.1
-10.1439	613916672	-10.1454	4634.25	-10.0361	13043.9
-10.1436	614825984	-10.1452	4635.22	-10.0359	13011.8
-10.1434	615735296	-10.1449	4636	-10.0357	12976.9
-10.1432	616636416	-10.1447	4636.66	-10.0354	12939
-10.1429	617537536	-10.1445	4637.28	-10.0352	12898.1
-10.1427	618422272	-10.1442	4637.97	-10.035	12854.6
-10.1425	619307008	-10.144	4638.75	-10.0347	12808.4
-10.1422	620183552	-10.1438	4639.69	-10.0345	12759.5
-10.142	621051904	-10.1436	4640.84	-10.0343	12708.4
-10.1418	621920256	-10.1433	4642.28	-10.034	12655.1
-10.1415	622772224	-10.1431	4644.03	-10.0338	12599.9
-10.1413	623624192	-10.1429	4646.12	-10.0336	12543.2
-10.1411	624467968	-10.1426	4648.5	-10.0334	12485.2
-10.1408	625303552	-10.1424	4651.19	-10.0331	12426.5
-10.1406	626147328	-10.1422	4654.12	-10.0329	12367.2
-10.1404	626982912	-10.142	4657.22	-10.0327	12308.1
-10.1401	627826688	-10.1417	4660.41	-10.0324	12249.5
-10.1399	628678656	-10.1415	4663.59	-10.0322	12191.9
-10.1397	629538816	-10.1413	4666.66	-10.032	12135.6
-10.1394	630407168	-10.141	4669.53	-10.0318	12081.4
-10.1392	631300096	-10.1408	4672.06	-10.0315	12029.5
-10.139	632209408	-10.1406	4674.22	-10.0313	11980.2
-10.1387	633151488	-10.1403	4675.91	-10.0311	11934
-10.1385	634109952	-10.1401	4677.06	-10.0308	11891
-10.1383	635109376	-10.1399	4677.66	-10.0306	11851.4
-10.138	636133376	-10.1397	4677.72	-10.0304	11815
-10.1378	637190144	-10.1394	4677.22	-10.0302	11781.9
-10.1376	638279680	-10.1392	4676.19	-10.0299	11752
-10.1373	639410176	-10.139	4674.69	-10.0297	11725.1
-10.1371	640565248	-10.1387	4672.75	-10.0295	11700.9
-10.1369	641744896	-10.1385	4670.47	-10.0292	11679.2
-10.1366	642965504	-10.1383	4667.94	-10.029	11659.6
-10.1364	644202496	-10.1381	4665.22	-10.0288	11642
-10.1362	645455872	-10.1378	4662.44	-10.0286	11626
-10.136	646725632	-10.1376	4659.75	-10.0283	11611.4
-10.1357	648011776	-10.1374	4657.25	-10.0281	11597.8
-10.1355	649306112	-10.1371	4655.03	-10.0279	11585
-10.1353	650600448	-10.1369	4653.28	-10.0276	11572.9
-10.135	651886592	-10.1367	4652.09	-10.0274	11561.1
-10.1348	653172736	-10.1365	4651.56	-10.0272	11549.8
-10.1346	654434304	-10.1362	4651.81	-10.027	11538.2
-10.1343	655687680	-10.136	4652.91	-10.0267	11526.9
-10.1341	656916480	-10.1358	4654.91	-10.0265	11515.1
-10.1339	658112512	-10.1355	4657.81	-10.0263	11503
-10.1336	659275776	-10.1353	4661.66	-10.026	11490.5
-10.1334	660406272	-10.1351	4666.38	-10.0258	11477.5
-10.1332	661495808	-10.1349	4671.97	-10.0256	11464
-10.1329	662544384	-10.1346	4678.31	-10.0253	11449.9
-10.1327	663543808	-10.1344	4685.34	-10.0251	11435
-10.1325	664494080	-10.1342	4692.94	-10.0249	11419.8
-10.1322	665395200	-10.1339	4700.97	-10.0247	11403.8
-10.132	666238976	-10.1337	4709.25	-10.0244	11387
-10.1318	667033600	-10.1335	4717.62	-10.0242	11369.6
-10.1315	667770880	-10.1333	4725.94	-10.024	11351.5
-10.1313	668442624	-10.133	4733.91	-10.0237	11332.5
-10.1311	669065216	-10.1328	4741.44	-10.0235	11312.6
-10.1308	669622272	-10.1326	4748.25	-10.0233	11291.6
-10.1306	670121984	-10.1323	4754.16	-10.0231	11269.5
-10.1304	670556160	-10.1321	4758.97	-10.0228	11246.2
-10.1301	670924800	-10.1319	4762.56	-10.0226	11221.8
-10.1299	671236096	-10.1316	4764.78	-10.0224	11196.1
-10.1297	671481856	-10.1314	4765.5	-10.0221	11169.5
-10.1294	671662080	-10.1312	4764.72	-10.0219	11142
-10.1292	671784960	-10.131	4762.34	-10.0217	11113.9
-10.129	671842304	-10.1307	4758.44	-10.0215	11085.4
-10.1287	671834112	-10.1305	4753.06	-10.0212	11057
-10.1285	671768576	-10.1303	4746.31	-10.021	11028.9
-10.1283	671637504	-10.13	4738.31	-10.0208	11001.8
-10.128	671457280	-10.1298	4729.25	-10.0205	10975.8
-10.1278	671219712	-10.1296	4719.28	-10.0203	10951.4
-10.1276	670932992	-10.1294	4708.62	-10.0201	10929.1
-10.1273	670588928	-10.1291	4697.44	-10.0199	10909.4
-10.1271	670212096	-10.1289	4685.94	-10.0196	10892.4
-10.1269	669786112	-10.1287	4674.25	-10.0194	10878.5
-10.1267	669319168	-10.1284	4662.59	-10.0192	10867.9
-10.1264	668819456	-10.1282	4651.03	-10.0189	10860.8
-10.1262	668286976	-10.128	4639.69	-10.0187	10857.2
-10.126	667729920	-10.1278	4628.62	-10.0185	10857.4
-10.1257	667140096	-10.1275	4617.88	-10.0183	10861.2
-10.1255	666533888	-10.1273	4607.47	-10.018	10868.8
-10.1253	665911296	-10.1271	4597.34	-10.0178	10879.6
-10.125	665280512	-10.1268	4587.47	-10.0176	10894
-10.1248	664641536	-10.1266	4577.81	-10.0173	10911.5
-10.1246	663994368	-10.1264	4568.31	-10.0171	10931.9
-10.1243	663363584	-10.1262	4558.94	-10.0169	10955.1
-10.1241	662740992	-10.1259	4549.62	-10.0166	10981
-10.1239	662134784	-10.1257	4540.41	-10.0164	11009.1
-10.1236	661553152	-10.1255	4531.22	-10.0162	11039.5
-10.1234	661004288	-10.1252	4522.12	-10.016	11071.9
-10.1232	660488192	-10.125	4513.16	-10.0157	11106.1
-10.1229	660013056	-10.1248	4504.34	-10.0155	11142.1
-10.1227	659578880	-10.1246	4495.81	-10.0153	11179.9
-10.1225	659193856	-10.1243	4487.62	-10.015	11219.2
-10.1222	658866176	-10.1241	4479.88	-10.0148	11260.4
-10.122	658587648	-10.1239	4472.62	-10.0146	11303.1
-10.1218	658366464	-10.1236	4465.94	-10.0144	11347.5
-10.1215	658202624	-10.1234	4459.91	-10.0141	11393.5
-10.1213	658096128	-10.1232	4454.59	-10.0139	11441.2
-10.1211	658038784	-10.1229	4450	-10.0137	11490.4
-10.1208	658046976	-10.1227	4446.16	-10.0134	11541.1
-10.1206	658096128	-10.1225	4443.12	-10.0132	11593.1
-10.1204	658202624	-10.1223	4440.84	-10.013	11646.2
-10.1201	658358272	-10.122	4439.34	-10.0128	11700.2
-10.1199	658546688	-10.1218	4438.62	-10.0125	11754.9
-10.1197	658784256	-10.1216	4438.62	-10.0123	11810
-10.1194	659054592	-10.1213	4439.31	-10.0121	11865.2
-10.1192	659349504	-10.1211	4440.72	-10.0118	11920.5
-10.119	659677184	-10.1209	4442.78	-10.0116	11975.5
-10.1187	660021248	-10.1207	4445.44	-10.0114	12030.1
-10.1185	660381696	-10.1204	4448.62	-10.0112	12084.4
-10.1183	660742144	-10.1202	4452.38	-10.0109	12137.9
-10.118	661118976	-10.12	4456.56	-10.0107	12190.8
-10.1178	661487616	-10.1197	4461.16	-10.0105	12242.9
-10.1176	661848064	-10.1195	4466.09	-10.0102	12294.2
-10.1174	662200320	-10.1193	4471.31	-10.01	12344.9
-10.1171	662536192	-10.1191	4476.75	-10.0098	12394.8
-10.1169	662855680	-10.1188	4482.41	-10.0096	12443.8
-10.1167	663158784	-10.1186	4488.16	-10.0093	12491.9
-10.1164	663429120	-10.1184	4494	-10.0091	12539.4
-10.1162	663683072	-10.1181	4499.88	-10.0089	12586
-10.116	663904256	-10.1179	4505.78	-10.0086	12631.9
-10.1157	664100864	-10.1177	4511.66	-10.0084	12677
-10.1155	664264704	-10.1175	4517.53	-10.0082	12721.4
-10.1153	664403968	-10.1172	4523.31	-10.0079	12765
-10.115	664518656	-10.117	4529.03	-10.0077	12808
-10.1148	664600576	-10.1168	4534.69	-10.0075	12850.2
-10.1146	664666112	-10.1165	4540.22	-10.0073	12892
-10.1143	664707072	-10.1163	4545.62	-10.007	12933.1
-10.1141	664723456	-10.1161	4550.91	-10.0068	12973.8
-10.1139	664723456	-10.1159	4556	-10.0066	13014
-10.1136	664707072	-10.1156	4560.88	-10.0063	13053.9
-10.1134	664674304	-10.1154	4565.5	-10.0061	13093.5
-10.1132	664625152	-10.1152	4569.81	-10.0059	13133
-10.1129	664567808	-10.1149	4573.84	-10.0057	13172.1
-10.1127	664502272	-10.1147	4577.53	-10.0054	13211.1
-10.1125	664428544	-10.1145	4580.81	-10.0052	13249.8
-10.1122	664346624	-10.1142	4583.72	-10.005	13287.9
-10.112	664256512	-10.114	4586.22	-10.0047	13325.5
-10.1118	664174592	-10.1138	4588.31	-10.0045	13362.1
-10.1115	664084480	-10.1136	4590.06	-10.0043	13397.9
-10.1113	664010752	-10.1133	4591.44	-10.0041	13432.2
-10.1111	663937024	-10.1131	4592.5	-10.0038	13465
-10.1108	663879680	-10.1129	4593.31	-10.0036	13495.9
-10.1106	663838720	-10.1126	4593.91	-10.0034	13524.8
-10.1104	663814144	-10.1124	4594.31	-10.0031	13551.1
-10.1101	663814144	-10.1122	4594.62	-10.0029	13575
-10.1099	663846912	-10.112	4594.84	-10.0027	13595.9
-10.1097	663904256	-10.1117	4595	-10.0025	13613.8
-10.1094	664002560	-10.1115	4595.12	-10.0022	13628.4
-10.1092	664125440	-10.1113	4595.22	-10.002	13639.8
-10.109	664297472	-10.111	4595.28	-10.0018	13647.6
-10.1087	664510464	-10.1108	4595.25	-10.0015	13652
-10.1085	664764416	-10.1106	4595.16	-10.0013	13653
-10.1083	665059328	-10.1104	4594.91	-10.0011	13650.8
-10.1081	665403392	-10.1101	4594.5	-10.0009	13645.2
-10.1078	665788416	-10.1099	4593.88	-10.0006	13637
-10.1076	666214400	-10.1097	4593	-10.0004	13626
-10.1074	666681344	-10.1094	4591.81	-10.0002	13612.8
-10.1071	667189248	-10.1092	4590.31	-9.99994	13597.6
-10.1069	667738112	-10.109	4588.44	-9.99971	13580.9
-10.1067	668327936	-10.1088	4586.22	-9.99948	13563
-10.1064	668942336	-10.1085	4583.59	-9.99925	13544.2
-10.1062	669589504	-10.1083	4580.59	-9.99902	13525.2
-10.106	670269440	-10.1081	4577.19	-9.99879	13506.1
-10.1057	670973952	-10.1078	4573.41	-9.99856	13487.2
-10.1055	671686656	-10.1076	4569.19	-9.99833	13468.9
-10.1053	672423936	-10.1074	4564.59	-9.9981	13451.2
-10.105	673169408	-10.1072	4559.56	-9.99788	13434.6
-10.1048	673923072	-10.1069	4554.12	-9.99765	13419.1
-10.1046	674676736	-10.1067	4548.19	-9.99742	13404.8
-10.1043	675422208	-10.1065	4541.78	-9.99719	13391.6
-10.1041	676159488	-10.1062	4534.88	-9.99696	13379.9
-10.1039	676872192	-10.106	4527.41	-9.99673	13369.2
-10.1036	677568512	-10.1058	4519.38	-9.9965	13359.8
-10.1034	678232064	-10.1056	4510.75	-9.99627	13351.4
-10.1032	678862848	-10.1053	4501.59	-9.99604	13344
-10.1029	679460864	-10.1051	4491.88	-9.99582	13337.2
-10.1027	680009728	-10.1049	4481.72	-9.99559	13331.4
-10.1025	680501248	-10.1046	4471.16	-9.99536	13326
-10.1022	680951808	-10.1044	4460.38	-9.99513	13321.1
-10.102	681345024	-10.1042	4449.44	-9.9949	13316.5
-10.1018	681680896	-10.1039	4438.59	-9.99467	13312.1
-10.1015	681959424	-10.1037	4427.97	-9.99444	13307.9
-10.1013	682188800	-10.1035	4417.78	-9.99421	13303.5
-10.1011	682352640	-10.1033	4408.19	-9.99398	13298.9
-10.1008	682459136	-10.103	4399.41	-9.99376	13294
-10.1006	682524672	-10.1028	4391.56	-9.99353	13288.4
-10.1004	682532864	-10.1026	4384.75	-9.9933	13282.1
-10.1001	682500096	-10.1023	4379.06	-9.99307	13274.9
-10.0999	682426368	-10.1021	4374.56	-9.99284	13266.4
-10.0997	682319872	-10.1019	4371.19	-9.99261	13256.4
-10.0994	682188800	-10.1017	4368.97	-9.99238	13244.6
-10.0992	682024960	-10.1014	4367.84	-9.99215	13231
-10.099	681852928	-10.1012	4367.69	-9.99192	13215.2
-10.0988	681664512	-10.101	4368.41	-9.99169	13197.2
-10.0985	681467904	-10.1007	4369.91	-9.99147	13176.8
-10.0983	681271296	-10.1005	4372.06	-9.99124	13153.6
-10.0981	681082880	-10.1003	4374.72	-9.99101	13128.1
-10.0978	680910848	-10.1001	4377.75	-9.99078	13100
-10.0976	680747008	-10.0998	4381.06	-9.99055	13069.6
-10.0974	680615936	-10.0996	4384.44	-9.99032	13036.9
-10.0971	680509440	-10.0994	4387.81	-9.99009	13002.1
-10.0969	680427520	-10.0991	4391.03	-9.98986	12965.6
-10.0967	680394752	-10.0989	4393.94	-9.98963	12927.6
-10.0964	680394752	-10.0987	4396.41	-9.98941	12888.6
-10.0962	680443904	-10.0985	4398.31	-9.98918	12848.9
-10.096	680542208	-10.0982	4399.53	-9.98895	12808.8
-10.0957	680697856	-10.098	4400	-9.98872	12768.6
-10.0955	680902656	-10.0978	4399.59	-9.98849	12729
-10.0953	681164800	-10.0975	4398.25	-9.98826	12690
-10.095	681484288	-10.0973	4395.97	-9.98803	12652
-10.0948	681869312	-10.0971	4392.69	-9.9878	12615.2
-10.0946	682311680	-10.0969	4388.47	-9.98757	12580
-10.0943	682803200	-10.0966	4383.34	-9.98734	12546.2
-10.0941	683360256	-10.0964	4377.34	-9.98712	12514.4
-10.0939	683974656	-10.0962	4370.62	-9.98689	12484.2
-10.0936	684638208	-10.0959	4363.31	-9.98666	12456
-10.0934	685342720	-10.0957	4355.5	-9.98643	12429.8
-10.0932	686104576	-10.0955	4347.41	-9.9862	12405.6
-10.0929	686891008	-10.0952	4339.16	-9.98597	12383.4
-10.0927	687718400	-10.095	4331	-9.98574	12363.2
-10.0925	688578560	-10.0948	4323.09	-9.98551	12345.4
-10.0922	689455104	-10.0946	4315.66	-9.98528	12329.5
-10.092	690348032	-10.0943	4308.84	-9.98506	12315.8
-10.0918	691249152	-10.0941	4302.88	-9.98483	12304.2
-10.0915	692150272	-10.0939	4297.94	-9.9846	12294.8
-10.0913	693059584	-10.0936	4294.22	-9.98437	12287.2
-10.0911	693960704	-10.0934	4291.84	-9.98414	12281.5
-10.0908	694845440	-10.0932	4290.97	-9.98391	12277.4
-10.0906	695721984	-10.093	4291.69	-9.98368	12274.5
-10.0904	696582144	-10.0927	4294.16	-9.98345	12272.8
-10.0901	697417728	-10.0925	4298.38	-9.98322	12271.8
-10.0899	698236928	-10.0923	4304.41	-9.98299	12271.1
-10.0897	699023360	-10.092	4312.19	-9.98277	12270.6
-10.0895	699793408	-10.0918	4321.69	-9.98254	12269.9
-10.0892	700530688	-10.0916	4332.84	-9.98231	12268.6
-10.089	701251584	-10.0914	4345.47	-9.98208	12266.8
-10.0888	701939712	-10.0911	4359.47	-9.98185	12264
-10.0885	702595072	-10.0909	4374.62	-9.98162	12260.5
-10.0883	703225856	-10.0907	4390.78	-9.98139	12256.2
-10.0881	703823872	-10.0904	4407.69	-9.98116	12251.4
-10.0878	704389120	-10.0902	4425.19	-9.98093	12246
-10.0876	704921600	-10.09	4443.03	-9.98071	12240.5
-10.0874	705429504	-10.0898	4461.03	-9.98048	12235
-10.0871	705888256	-10.0895	4478.94	-9.98025	12229.8
-10.0869	706314240	-10.0893	4496.56	-9.98002	12225.2
-10.0867	706707456	-10.0891	4513.72	-9.97979	12221.5
-10.0864	707051520	-10.0888	4530.28	-9.97956	12218.9
-10.0862	707362816	-10.0886	4546	-9.97933	12217.6
-10.086	707633152	-10.0884	4560.81	-9.9791	12217.8
-10.0857	707870720	-10.0882	4574.56	-9.97887	12219.2
-10.0855	708067328	-10.0879	4587.16	-9.97865	12222.1
-10.0853	708239360	-10.0877	4598.53	-9.97842	12226.2
-10.085	708370432	-10.0875	4608.62	-9.97819	12231.6
-10.0848	708485120	-10.0872	4617.41	-9.97796	12238.1
-10.0846	708575232	-10.087	4624.91	-9.97773	12245.5
-10.0843	708648960	-10.0868	4631.12	-9.9775	12253.8
-10.0841	708714496	-10.0865	4636.09	-9.97727	12262.6
-10.0839	708771840	-10.0863	4639.88	-9.97704	12272.2
-10.0836	708820992	-10.0861	4642.53	-9.97681	12282.4
-10.0834	708870144	-10.0859	4644.12	-9.97658	12293.1
-10.0832	708919296	-10.0856	4644.78	-9.97636	12304.5
-10.0829	708984832	-10.0854	4644.53	-9.97613	12316.5
-10.0827	709042176	-10.0852	4643.47	-9.9759	12329.1
-10.0825	709115904	-10.0849	4641.75	-9.97567	12342.4
-10.0822	709197824	-10.0847	4639.44	-9.97544	12356.1
-10.082	709287936	-10.0845	4636.62	-9.97521	12370.2
-10.0818	709378048	-10.0843	4633.47	-9.97498	12384.8
-10.0815	709476352	-10.084	4630.06	-9.97475	12399.2
-10.0813	709591040	-10.0838	4626.56	-9.97452	12413.6
-10.0811	709697536	-10.0836	4623.12	-9.9743	12427.6
-10.0808	709820416	-10.0833	4619.91	-9.97407	12441
-10.0806	709943296	-10.0831	4617.03	-9.97384	12453.4
-10.0804	710066176	-10.0829	4614.69	-9.97361	12464.9
-10.0802	710205440	-10.0827	4613.06	-9.97338	12475.2
-10.0799	710344704	-10.0824	4612.28	-9.97315	12484.4
-10.0797	710500352	-10.0822	4612.5	-9.97292	12492.4
-10.0795	710664192	-10.082	4613.78	-9.97269	12499.4
-10.0792	710852608	-10.0817	4616.25	-9.97246	12505.4
-10.079	711057408	-10.0815	4619.88	-9.97223	12510.6
-10.0788	711278592	-10.0813	4624.69	-9.97201	12515.5
-10.0785	711540736	-10.0811	4630.62	-9.97178	12520
-10.0783	711835648	-10.0808	4637.62	-9.97155	12524.4
-10.0781	712163328	-10.0806	4645.53	-9.97132	12529
-10.0778	712548352	-10.0804	4654.25	-9.97109	12533.9
-10.0776	712974336	-10.0801	4663.66	-9.97086	12539.2
-10.0774	713457664	-10.0799	4673.56	-9.97063	12545.4
-10.0771	713998336	-10.0797	4683.84	-9.9704	12552.2
-10.0769	714612736	-10.0795	4694.38	-9.97017	12560.1
-10.0767	715284480	-10.0792	4705.03	-9.96995	12569.1
-10.0764	716029952	-10.079	4715.75	-9.96972	12579.4
-10.0762	716849152	-10.0788	4726.44	-9.96949	12591
-10.076	717733888	-10.0785	4737.03	-9.96926	12604.1
-10.0757	718700544	-10.0783	4747.5	-9.96903	12618.9
-10.0755	719724544	-10.0781	4757.81	-9.9688	12635.5
-10.0753	720822272	-10.0778	4767.97	-9.96857	12654
-10.075	721985536	-10.0776	4777.91	-9.96834	12674.5
-10.0748	723206144	-10.0774	4787.62	-9.96811	12697.2
-10.0746	724475904	-10.0772	4797.16	-9.96789	12722.4
-10.0743	725786624	-10.0769	4806.44	-9.96766	12749.9
-10.0741	727138304	-10.0767	4815.5	-9.96743	12779.9
-10.0739	728522752	-10.0765	4824.25	-9.9672	12812.5
-10.0736	729923584	-10.0762	4832.72	-9.96697	12847.8
-10.0734	731340800	-10.076	4840.88	-9.96674	12885.6
-10.0732	732766208	-10.0758	4848.66	-9.96651	12926.2
-10.0729	734183424	-10.0756	4856	-9.96628	12969.4
-10.0727	735600640	-10.0753	4862.91	-9.96605	13015.1
-10.0725	737009664	-10.0751	4869.31	-9.96582	13063.4
-10.0722	738394112	-10.0749	4875.16	-9.9656	13113.9
-10.072	739762176	-10.0746	4880.34	-9.96537	13166.4
-10.0718	741113856	-10.0744	4884.84	-9.96514	13220.9
-10.0715	742432768	-10.0742	4888.56	-9.96491	13276.8
-10.0713	743727104	-10.074	4891.44	-9.96468	13334
-10.0711	744988672	-10.0737	4893.31	-9.96445	13392
-10.0709	746225664	-10.0735	4894.16	-9.96422	13450.5
-10.0706	747438080	-10.0733	4893.88	-9.96399	13509
-10.0704	748617728	-10.073	4892.31	-9.96376	13567
-10.0702	749764608	-10.0728	4889.41	-9.96354	13624.1
-10.0699	750895104	-10.0726	4885.12	-9.96331	13680
-10.0697	751984640	-10.0724	4879.41	-9.96308	13734.1
-10.0695	753057792	-10.0721	4872.22	-9.96285	13786.1
-10.0692	754098176	-10.0719	4863.59	-9.96262	13835.9
-10.069	755113984	-10.0717	4853.56	-9.96239	13883
-10.0688	756097024	-10.0714	4842.22	-9.96216	13927.2
-10.0685	757055488	-10.0712	4829.72	-9.96193	13968.8
-10.0683	757981184	-10.071	4816.19	-9.9617	14007.1
-10.0681	758874112	-10.0708	4801.84	-9.96147	14042.4
-10.0678	759734272	-10.0705	4786.91	-9.96125	14074.6
-10.0676	760553472	-10.0703	4771.59	-9.96102	14103.8
-10.0674	761331712	-10.0701	4756.19	-9.96079	14129.9
-10.0671	762060800	-10.0698	4740.88	-9.96056	14153
-10.0669	762740736	-10.0696	4725.91	-9.96033	14173
-10.0667	763371520	-10.0694	4711.47	-9.9601	14190.2
-10.0664	763936768	-10.0691	4697.81	-9.95987	14204.6
-10.0662	764436480	-10.0689	4685	-9.95964	14216.5
-10.066	764862464	-10.0687	4673.22	-9.95941	14226
-10.0657	765214720	-10.0685	4662.53	-9.95919	14233.4
-10.0655	765485056	-10.0682	4652.97	-9.95896	14239
-10.0653	765657088	-10.068	4644.59	-9.95873	14243.1
-10.065	765739008	-10.0678	4637.34	-9.9585	14246.4
-10.0648	765714432	-10.0675	4631.19	-9.95827	14248.8
-10.0646	765583360	-10.0673	4626.06	-9.95804	14250.9
-10.0643	765345792	-10.0671	4621.84	-9.95781	14252.9
-10.0641	764985344	-10.0669	4618.44	-9.95758	14255.1
-10.0639	764518400	-10.0666	4615.72	-9.95735	14257.6
-10.0636	763928576	-10.0664	4613.53	-9.95713	14260.5
-10.0634	763224064	-10.0662	4611.75	-9.9569	14263.9
-10.0632	762404864	-10.0659	4610.19	-9.95667	14267.6
-10.0629	761479168	-10.0657	4608.78	-9.95644	14271.9
-10.0627	760446976	-10.0655	4607.31	-9.95621	14276.4
-10.0625	759316480	-10.0653	4605.72	-9.95598	14281.1
-10.0622	758095872	-10.065	4603.88	-9.95575	14286.1
-10.062	756793344	-10.0648	4601.66	-9.95552	14291.4
-10.0618	755417088	-10.0646	4599	-9.95529	14296.9
-10.0616	753983488	-10.0643	4595.78	-9.95506	14302.8
-10.0613	752492544	-10.0641	4592	-9.95484	14309
-10.0611	750960640	-10.0639	4587.56	-9.95461	14315.9
-10.0609	749404160	-10.0637	4582.47	-9.95438	14323.2
-10.0606	747823104	-10.0634	4576.72	-9.95415	14331.4
-10.0604	746233856	-10.0632	4570.31	-9.95392	14340.2
-10.0602	744644608	-10.063	4563.28	-9.95369	14349.9
-10.0599	743063552	-10.0627	4555.72	-9.95346	14360.2
-10.0597	741498880	-10.0625	4547.72	-9.95323	14371.1
-10.0595	739958784	-10.0623	4539.38	-9.953	14382.6
-10.0592	738443264	-10.0621	4530.78	-9.95278	14394.4
-10.059	736952320	-10.0618	4522.16	-9.95255	14406.2
-10.0588	735510528	-10.0616	4513.59	-9.95232	14418.1
-10.0585	734093312	-10.0614	4505.31	-9.95209	14429.9
-10.0583	732725248	-10.0611	4497.44	-9.95186	14441.5
-10.0581	731406336	-10.0609	4490.12	-9.95163	14452.6
-10.0578	730120192	-10.0607	4483.56	-9.9514	14463.2
-10.0576	728891392	-10.0604	4477.81	-9.95117	14473.4
-10.0574	727711744	-10.0602	4473	-9.95094	14482.9
-10.0571	726581248	-10.06	4469.16	-9.95071	14491.9
-10.0569	725499904	-10.0598	4466.31	-9.95049	14500.2
-10.0567	724484096	-10.0595	4464.41	-9.95026	14508
-10.0564	723525632	-10.0593	4463.31	-9.95003	14515
-10.0562	722624512	-10.0591	4462.97	-9.9498	14521.5
-10.056	721788928	-10.0588	4463.22	-9.94957	14527.5
-10.0557	721027072	-10.0586	4463.84	-9.94934	14532.9
-10.0555	720338944	-10.0584	4464.66	-9.94911	14537.6
-10.0553	719724544	-10.0582	4465.53	-9.94888	14542.1
-10.055	719183872	-10.0579	4466.28	-9.94865	14546
-10.0548	718725120	-10.0577	4466.75	-9.94843	14549.6
-10.0546	718348288	-10.0575	4466.84	-9.9482	14552.9
-10.0543	718053376	-10.0572	4466.5	-9.94797	14555.9
-10.0541	717848576	-10.057	4465.66	-9.94774	14558.6
-10.0539	717725696	-10.0568	4464.31	-9.94751	14561
-10.0536	717692928	-10.0566	4462.5	-9.94728	14563.1
-10.0534	717742080	-10.0563	4460.28	-9.94705	14564.8
-10.0532	717873152	-10.0561	4457.69	-9.94682	14566
-10.0529	718086144	-10.0559	4454.88	-9.94659	14566.8
-10.0527	718381056	-10.0556	4451.88	-9.94636	14566.9
-10.0525	718733312	-10.0554	4448.84	-9.94614	14566.5
-10.0523	719159296	-10.0552	4445.84	-9.94591	14565.4
-10.052	719642624	-10.055	4443	-9.94568	14563.6
-10.0518	720175104	-10.0547	4440.44	-9.94545	14561.4
-10.0516	720740352	-10.0545	4438.25	-9.94522	14558.5
-10.0513	721346560	-10.0543	4436.5	-9.94499	14555.1
-10.0511	721977344	-10.054	4435.28	-9.94476	14551.4
-10.0509	722624512	-10.0538	4434.66	-9.94453	14547.2
-10.0506	723271680	-10.0536	4434.75	-9.9443	14543
-10.0504	723918848	-10.0534	4435.53	-9.94408	14538.5
-10.0502	724557824	-10.0531	4437.09	-9.94385	14533.9
-10.0499	725188608	-10.0529	4439.47	-9.94362	14529.1
-10.0497	725794816	-10.0527	4442.69	-9.94339	14524.1
-10.0495	726376448	-10.0524	4446.78	-9.94316	14519
-10.0492	726933504	-10.0522	4451.72	-9.94293	14513.5
-10.049	727474176	-10.052	4457.5	-9.9427	14507.6
-10.0488	727982080	-10.0517	4464.12	-9.94247	14501.2
-10.0485	728473600	-10.0515	4471.59	-9.94224	14494.2
-10.0483	728948736	-10.0513	4479.84	-9.94202	14486.5
-10.0481	729407488	-10.0511	4488.84	-9.94179	14478
-10.0478	729866240	-10.0508	4498.56	-9.94156	14468.5
-10.0476	730316800	-10.0506	4508.97	-9.94133	14458
-10.0474	730783744	-10.0504	4520	-9.9411	14446.5
-10.0471	731258880	-10.0501	4531.62	-9.94087	14433.9
-10.0469	731750400	-10.0499	4543.78	-9.94064	14420.4
-10.0467	732274688	-10.0497	4556.41	-9.94041	14405.9
-10.0464	732823552	-10.0495	4569.53	-9.94018	14390.5
-10.0462	733405184	-10.0492	4583	-9.93995	14374.5
-10.046	734027776	-10.049	4596.84	-9.93973	14357.8
-10.0457	734691328	-10.0488	4610.97	-9.9395	14340.6
-10.0455	735387648	-10.0485	4625.34	-9.93927	14323.2
-10.0453	736133120	-10.0483	4639.84	-9.93904	14305.8
-10.045	736919552	-10.0481	4654.47	-9.93881	14288.4
-10.0448	737738752	-10.0479	4669.16	-9.93858	14271.1
-10.0446	738598912	-10.0476	4683.78	-9.93835	14254.4
-10.0443	739500032	-10.0474	4698.34	-9.93812	14238
-10.0441	740425728	-10.0472	4712.72	-9.93789	14222.5
-10.0439	741384192	-10.0469	4726.81	-9.93767	14207.6
-10.0436	742375424	-10.0467	4740.59	-9.93744	14193.6
-10.0434	743383040	-10.0465	4753.91	-9.93721	14180.6
-10.0432	744407040	-10.0463	4766.69	-9.93698	14168.5
-10.043	745455616	-10.046	4778.81	-9.93675	14157.2
-10.0427	746512384	-10.0458	4790.16	-9.93652	14146.8
-10.0425	747577344	-10.0456	4800.62	-9.93629	14137.1
-10.0423	748658688	-10.0453	4810.06	-9.93606	14128
-10.042	749731840	-10.0451	4818.38	-9.93583	14119.4
-10.0418	750813184	-10.0449	4825.44	-9.9356	14111
-10.0416	751894528	-10.0447	4831.09	-9.93538	14102.8
-10.0413	752959488	-10.0444	4835.28	-9.93515	14094.2
-10.0411	754024448	-10.0442	4837.91	-9.93492	14085.4
-10.0409	755073024	-10.044	4838.84	-9.93469	14076
-10.0406	756105216	-10.0437	4838.06	-9.93446	14065.9
-10.0404	757129216	-10.0435	4835.56	-9.93423	14054.8
-10.0402	758128640	-10.0433	4831.28	-9.934	14042.5
-10.0399	759111680	-10.0431	4825.28	-9.93377	14028.9
-10.0397	760078336	-10.0428	4817.56	-9.93354	14013.6
-10.0395	761020416	-10.0426	4808.25	-9.93332	13996.6
-10.0392	761954304	-10.0424	4797.41	-9.93309	13977.8
-10.039	762863616	-10.0421	4785.16	-9.93286	13956.9
-10.0388	763764736	-10.0419	4771.59	-9.93263	13933.8
-10.0385	764641280	-10.0417	4756.88	-9.9324	13908.2
-10.0383	765517824	-10.0414	4741.19	-9.93217	13880.4
-10.0381	766369792	-10.0412	4724.66	-9.93194	13850
-10.0378	767221760	-10.041	4707.5	-9.93171	13817.1
-10.0376	768057344	-10.0408	4689.88	-9.93148	13781.6
-10.0374	768892928	-10.0405	4671.97	-9.93126	13743.6
-10.0371	769712128	-10.0403	4654.03	-9.93103	13703.1
-10.0369	770523136	-10.0401	4636.25	-9.9308	13660.2
-10.0367	771325952	-10.0398	4618.88	-9.93057	13615.2
-10.0364	772112384	-10.0396	4602.06	-9.93034	13568.5
-10.0362	772882432	-10.0394	4586.12	-9.93011	13520.2
-10.036	773636096	-10.0392	4571.19	-9.92988	13471
-10.0357	774365184	-10.0389	4557.47	-9.92965	13421.2
-10.0355	775069696	-10.0387	4545.16	-9.92942	13371.6
-10.0353	775757824	-10.0385	4534.38	-9.92919	13322.8
-10.035	776413184	-10.0382	4525.19	-9.92897	13275.2
-10.0348	777043968	-10.038	4517.69	-9.92874	13229.8
-10.0346	777641984	-10.0378	4511.88	-9.92851	13186.8
-10.0344	778215424	-10.0376	4507.75	-9.92828	13146.9
-10.0341	778764288	-10.0373	4505.28	-9.92805	13110.5
-10.0339	779280384	-10.0371	4504.38	-9.92782	13078
-10.0337	779780096	-10.0369	4504.97	-9.92759	13049.4
-10.0334	780263424	-10.0366	4506.91	-9.92736	13024.8
-10.0332	780738560	-10.0364	4510.16	-9.92713	13004.2
-10.033	781197312	-10.0362	4514.5	-9.92691	12987.5
-10.0327	781656064	-10.036	4519.91	-9.92668	12974.2
-10.0325	782123008	-10.0357	4526.19	-9.92645	12964.2
-10.0323	782589952	-10.0355	4533.28	-9.92622	12957.1
-10.032	783065088	-10.0353	4541.06	-9.92599	12952.4
-10.0318	783556608	-10.035	4549.44	-9.92576	12949.6
-10.0316	784064512	-10.0348	4558.31	-9.92553	12948.5
-10.0313	784596992	-10.0346	4567.56	-9.9253	12948.8
-10.0311	785145856	-10.0344	4577.16	-9.92507	12950
-10.0309	785719296	-10.0341	4586.94	-9.92484	12952.2
-10.0306	786300928	-10.0339	4596.84	-9.92462	12955.2
-10.0304	786907136	-10.0337	4606.78	-9.92439	12959.1
-10.0302	787529728	-10.0334	4616.69	-9.92416	12963.9
-10.0299	788160512	-10.0332	4626.44	-9.92393	12969.6
-10.0297	788791296	-10.033	4635.94	-9.9237	12976.8
-10.0295	789430272	-10.0327	4645.06	-9.92347	12985.1
-10.0292	790069248	-10.0325	4653.78	-9.92324	12995.4
-10.029	790700032	-10.0323	4662	-9.92301	13007.5
-10.0288	791314432	-10.0321	4669.59	-9.92278	13021.8
-10.0285	791920640	-10.0318	4676.53	-9.92256	13038.6
-10.0283	792510464	-10.0316	4682.78	-9.92233	13058.1
-10.0281	793075712	-10.0314	4688.28	-9.9221	13080.6
-10.0278	793624576	-10.0311	4693.09	-9.92187	13106.2
-10.0276	794157056	-10.0309	4697.19	-9.92164	13135.1
-10.0274	794664960	-10.0307	4700.62	-9.92141	13167.5
-10.0271	795164672	-10.0305	4703.5	-9.92118	13203.2
-10.0269	795639808	-10.0302	4705.88	-9.92095	13242.5
-10.0267	796106752	-10.03	4707.91	-9.92072	13285.4
-10.0264	796565504	-10.0298	4709.66	-9.9205	13331.6
-10.0262	797016064	-10.0295	4711.25	-9.92027	13381.1
-10.026	797466624	-10.0293	4712.81	-9.92004	13433.8
-10.0257	797917184	-10.0291	4714.47	-9.91981	13489.4
-10.0255	798375936	-10.0289	4716.31	-9.91958	13547.5
-10.0253	798834688	-10.0286	4718.47	-9.91935	13608
-10.0251	799293440	-10.0284	4721.03	-9.91912	13670.4
-10.0248	799752192	-10.0282	4724.12	-9.91889	13734.2
-10.0246	800219136	-10.0279	4727.81	-9.91866	13799.4
-10.0244	800686080	-10.0277	4732.25	-9.91843	13865.2
-10.0241	801144832	-10.0275	4737.47	-9.91821	13931.6
-10.0239	801595392	-10.0273	4743.56	-9.91798	13998.2
-10.0237	802029568	-10.027	4750.66	-9.91775	14064.6
-10.0234	802447360	-10.0268	4758.81	-9.91752	14130.8
-10.0232	802848768	-10.0266	4768.03	-9.91729	14196.1
-10.023	803209216	-10.0263	4778.44	-9.91706	14260.8
-10.0227	803545088	-10.0261	4789.97	-9.91683	14324.4
-10.0225	803848192	-10.0259	4802.66	-9.9166	14386.9
-10.0223	804102144	-10.0257	4816.44	-9.91637	14447.9
-10.022	804323328	-10.0254	4831.31	-9.91615	14507.2
-10.0218	804503552	-10.0252	4847.12	-9.91592	14564.9
-10.0216	804634624	-10.025	4863.88	-9.91569	14620.2
-10.0213	804724736	-10.0247	4881.34	-9.91546	14673.2
-10.0211	804782080	-10.0245	4899.5	-9.91523	14723.5
-10.0209	804798464	-10.0243	4918.16	-9.915	14770.9
-10.0206	804773888	-10.024	4937.19	-9.91477	14814.9
-10.0204	804724736	-10.0238	4956.44	-9.91454	14855.5
-10.0202	804634624	-10.0236	4975.78	-9.91431	14892.2
-10.0199	804528128	-10.0234	4995.06	-9.91408	14925.2
-10.0197	804388864	-10.0231	5014.09	-9.91386	14954
-10.0195	804233216	-10.0229	5032.78	-9.91363	14978.6
-10.0192	804052992	-10.0227	5050.94	-9.9134	14998.8
-10.019	803864576	-10.0224	5068.41	-9.91317	15014.6
-10.0188	803659776	-10.0222	5085.09	-9.91294	15026
-10.0185	803438592	-10.022	5100.78	-9.91271	15033
-10.0183	803217408	-10.0218	5115.41	-9.91248	15035.5
-10.0181	802988032	-10.0215	5128.78	-9.91225	15033.6
-10.0178	802750464	-10.0213	5140.84	-9.91202	15027.4
-10.0176	802521088	-10.0211	5151.44	-9.9118	15017
-10.0174	802291712	-10.0208	5160.5	-9.91157	15002.5
-10.0171	802070528	-10.0206	5168	-9.91134	14984.2
-10.0169	801857536	-10.0204	5173.84	-9.91111	14962.2
-10.0167	801660928	-10.0202	5178.03	-9.91088	14936.8
-10.0164	801480704	-10.0199	5180.59	-9.91065	14908.2
-10.0162	801316864	-10.0197	5181.56	-9.91042	14876.9
-10.016	801185792	-10.0195	5181	-9.91019	14843.1
-10.0158	801079296	-10.0192	5178.97	-9.90996	14807.6
-10.0155	801005568	-10.019	5175.62	-9.90973	14770.8
-10.0153	800972800	-10.0188	5171.09	-9.90951	14733.2
-10.0151	800972800	-10.0186	5165.53	-9.90928	14695.6
-10.0148	801021952	-10.0183	5159.22	-9.90905	14658.8
-10.0146	801112064	-10.0181	5152.28	-9.90882	14623.2
-10.0144	801243136	-10.0179	5145	-9.90859	14589.9
-10.0141	801423360	-10.0176	5137.62	-9.90836	14559.4
-10.0139	801644544	-10.0174	5130.38	-9.90813	14532.2
-10.0137	801898496	-10.0172	5123.53	-9.9079	14509.1
-10.0134	802193408	-10.017	5117.25	-9.90767	14490.5
-10.0132	802529280	-10.0167	5111.81	-9.90745	14476.8
-10.013	802881536	-10.0165	5107.34	-9.90722	14468
-10.0127	803266560	-10.0163	5104	-9.90699	14464.5
-10.0125	803659776	-10.016	5101.88	-9.90676	14466
-10.0123	804069376	-10.0158	5101.09	-9.90653	14472.8
-10.012	804478976	-10.0156	5101.66	-9.9063	14484.1
-10.0118	804888576	-10.0153	5103.59	-9.90607	14500.1
-10.0116	805289984	-10.0151	5106.84	-9.90584	14520
-10.0113	805683200	-10.0149	5111.38	-9.90561	14543.6
-10.0111	806051840	-10.0147	5117.12	-9.90539	14570.1
-10.0109	806404096	-10.0144	5124.03	-9.90516	14599
-10.0106	806739968	-10.0142	5131.94	-9.90493	14629.6
-10.0104	807043072	-10.014	5140.81	-9.9047	14661.2
-10.0102	807321600	-10.0137	5150.5	-9.90447	14693.2
-10.0099	807583744	-10.0135	5160.91	-9.90424	14724.8
-10.0097	807813120	-10.0133	5171.91	-9.90401	14755
-10.0095	808034304	-10.0131	5183.38	-9.90378	14783.4
-10.0092	808230912	-10.0128	5195.25	-9.90355	14809.1
-10.009	808411136	-10.0126	5207.44	-9.90332	14831.4
-10.0088	808591360	-10.0124	5219.81	-9.9031	14849.8
-10.0085	808763392	-10.0121	5232.31	-9.90287	14863.8
-10.0083	808935424	-10.0119	5244.91	-9.90264	14872.9
-10.0081	809123840	-10.0117	5257.47	-9.90241	14876.9
-10.0078	809312256	-10.0115	5270	-9.90218	14875.6
-10.0076	809517056	-10.0112	5282.5	-9.90195	14869.1
-10.0074	809746432	-10.011	5294.88	-9.90172	14857.6
-10.0071	809992192	-10.0108	5307.12	-9.90149	14841.2
-10.0069	810262528	-10.0105	5319.25	-9.90126	14820.5
-10.0067	810557440	-10.0103	5331.19	-9.90104	14795.8
-10.0065	810876928	-10.0101	5342.94	-9.90081	14767.8
-10.0062	811220992	-10.0099	5354.34	-9.90058	14736.9
-10.006	811581440	-10.0096	5365.44	-9.90035	14704.1
-10.0058	811966464	-10.0094	5376.06	-9.90012	14669.9
-10.0055	812367872	-10.0092	5386.12	-9.89989	14634.9
-10.0053	812777472	-10.0089	5395.53	-9.89966	14599.6
-10.0051	813203456	-10.0087	5404.16	-9.89943	14564.8
-10.0048	813637632	-10.0085	5411.88	-9.8992	14530.8
-10.0046	814063616	-10.0083	5418.56	-9.89897	14497.9
-10.0044	814497792	-10.008	5424.09	-9.89875	14466.4
-10.0041	814931968	-10.0078	5428.41	-9.89852	14436.4
-10.0039	815357952	-10.0076	5431.41	-9.89829	14408
-10.0037	815775744	-10.0073	5432.97	-9.89806	14381.1
-10.0034	816185344	-10.0071	5433.09	-9.89783	14355.5
-10.0032	816594944	-10.0069	5431.75	-9.8976	14331.1
-10.003	816988160	-10.0066	5428.84	-9.89737	14307.8
-10.0027	817373184	-10.0064	5424.44	-9.89714	14284.9
-10.0025	817750016	-10.0062	5418.53	-9.89691	14262.4
-10.0023	818118656	-10.006	5411.12	-9.89669	14240.1
-10.002	818487296	-10.0057	5402.28	-9.89646	14217.6
-10.0018	818847744	-10.0055	5392.06	-9.89623	14194.8
-10.0016	819200000	-10.0053	5380.5	-9.896	14171.4
-10.0013	819552256	-10.005	5367.75	-9.89577	14147.4
-10.0011	819896320	-10.0048	5353.81	-9.89554	14122.6
-10.0009	820248576	-10.0046	5338.88	-9.89531	14097.1
-10.0006	820592640	-10.0044	5322.94	-9.89508	14070.9
-10.0004	820928512	-10.0041	5306.19	-9.89485	14044
-10.0002	821272576	-10.0039	5288.66	-9.89463	14016.6
-9.99994	821608448	-10.0037	5270.47	-9.8944	13988.9
-9.99971	821944320	-10.0034	5251.69	-9.89417	13961.1
-9.99948	822280192	-10.0032	5232.38	-9.89394	13933.6
-9.99924	822607872	-10.003	5212.69	-9.89371	13906.6
-9.99901	822935552	-10.0028	5192.62	-9.89348	13880.4
-9.99878	823255040	-10.0025	5172.28	-9.89325	13855.4
-9.99855	823566336	-10.0023	5151.78	-9.89302	13831.8
-9.99831	823877632	-10.0021	5131.16	-9.89279	13810
-9.99808	824172544	-10.0018	5110.56	-9.89256	13790.2
-9.99785	824467456	-10.0016	5090.06	-9.89234	13772.6
-9.99762	824745984	-10.0014	5069.75	-9.89211	13757.4
-9.99738	825016320	-10.0012	5049.78	-9.89188	13744.4
-9.99715	825270272	-10.0009	5030.16	-9.89165	13733.8
-9.99692	825516032	-10.0007	5011.06	-9.89142	13725.1
-9.99669	825753600	-10.0005	4992.53	-9.89119	13718.4
-9.99645	825982976	-10.0002	4974.66	-9.89096	13713.2
-9.99622	826195968	-10	4957.47	-9.89073	13709.4
-9.99599	826400768	-9.99978	4941.03	-9.8905	13706.4
-9.99576	826597376	-9.99955	4925.38	-9.89028	13703.8
-9.99552	826785792	-9.99932	4910.56	-9.89005	13701.1
-9.99529	826957824	-9.99909	4896.53	-9.88982	13698.2
-9.99506	827121664	-9.99887	4883.31	-9.88959	13694.9
-9.99483	827277312	-9.99864	4870.88	-9.88936	13690.6
-9.99459	827416576	-9.99841	4859.19	-9.88913	13685.5
-9.99436	827539456	-9.99818	4848.19	-9.8889	13679.2
-9.99413	827654144	-9.99795	4837.81	-9.88867	13672
-9.9939	827752448	-9.99772	4828	-9.88844	13663.9
-9.99366	827826176	-9.99749	4818.72	-9.88821	13654.9
-9.99343	827891712	-9.99726	4809.91	-9.88799	13645.1
-9.9932	827932672	-9.99703	4801.53	-9.88776	13634.9
-9.99297	827965440	-9.9968	4793.53	-9.88753	13624.1
-9.99273	827981824	-9.99658	4785.97	-9.8873	13613
-9.9925	827981824	-9.99635	4778.81	-9.88707	13601.6
-9.99227	827973632	-9.99612	4772.12	-9.88684	13589.9
-9.99204	827957248	-9.99589	4765.94	-9.88661	13577.9
-9.9918	827940864	-9.99566	4760.28	-9.88638	13565.5
-9.99157	827932672	-9.99543	4755.25	-9.88615	13552.6
-9.99134	827924480	-9.9952	4750.84	-9.88593	13539
-9.99111	827932672	-9.99497	4747.19	-9.8857	13524.6
-9.99087	827965440	-9.99474	4744.25	-9.88547	13509.2
-9.99064	828014592	-9.99452	4742.12	-9.88524	13493
-9.99041	828096512	-9.99429	4740.78	-9.88501	13475.5
-9.99018	828203008	-9.99406	4740.31	-9.88478	13457
-9.98994	828342272	-9.99383	4740.69	-9.88455	13437.5
-9.98971	828514304	-9.9936	4741.94	-9.88432	13417
-9.98948	828710912	-9.99337	4744.12	-9.88409	13395.5
-9.98925	828940288	-9.99314	4747.22	-9.88387	13373.5
-9.98901	829202432	-9.99291	4751.28	-9.88364	13351
-9.98878	829472768	-9.99268	4756.38	-9.88341	13328.2
-9.98855	829759488	-9.99245	4762.5	-9.88318	13305.6
-9.98832	830054400	-9.99223	4769.72	-9.88295	13283.4
-9.98808	830357504	-9.992	4778.09	-9.88272	13261.9
-9.98785	830644224	-9.99177	4787.62	-9.88249	13241.4
-9.98762	830914560	-9.99154	4798.38	-9.88226	13222.1
-9.98739	831168512	-9.99131	4810.34	-9.88203	13204.5
-9.98715	831389696	-9.99108	4823.56	-9.8818	13188.8
-9.98692	831569920	-9.99085	4837.97	-9.88158	13175
-9.98669	831709184	-9.99062	4853.59	-9.88135	13163.6
-9.98646	831799296	-9.99039	4870.38	-9.88112	13154.5
-9.98622	831832064	-9.99017	4888.25	-9.88089	13147.9
-9.98599	831807488	-9.98994	4907.19	-9.88066	13143.6
-9.98576	831725568	-9.98971	4927.03	-9.88043	13141.9
-9.98553	831578112	-9.98948	4947.72	-9.8802	13142.5
-9.98529	831373312	-9.98925	4969.12	-9.87997	13145.2
-9.98506	831111168	-9.98902	4991.12	-9.87974	13150.2
-9.98483	830783488	-9.98879	5013.59	-9.87952	13157.1
-9.9846	830406656	-9.98856	5036.38	-9.87929	13165.9
-9.98436	829972480	-9.98833	5059.34	-9.87906	13176.2
-9.98413	829497344	-9.98811	5082.34	-9.87883	13188
-9.9839	828973056	-9.98788	5105.22	-9.8786	13201
-9.98367	828416000	-9.98765	5127.88	-9.87837	13215.1
-9.98343	827826176	-9.98742	5150.16	-9.87814	13230.2
-9.9832	827219968	-9.98719	5171.94	-9.87791	13246.2
-9.98297	826589184	-9.98696	5193.09	-9.87768	13262.9
-9.98274	825950208	-9.98673	5213.53	-9.87745	13280.2
-9.9825	825303040	-9.9865	5233.19	-9.87723	13298.1
-9.98227	824655872	-9.98627	5251.94	-9.877	13316.4
-9.98204	824016896	-9.98604	5269.78	-9.87677	13335.1
-9.98181	823394304	-9.98582	5286.62	-9.87654	13354.2
-9.98157	822779904	-9.98559	5302.5	-9.87631	13373.6
-9.98134	822190080	-9.98536	5317.34	-9.87608	13393.1
-9.98111	821616640	-9.98513	5331.19	-9.87585	13412.9
-9.98088	821075968	-9.9849	5344.03	-9.87562	13432.5
-9.98064	820559872	-9.98467	5355.88	-9.87539	13452.1
-9.98041	820068352	-9.98444	5366.75	-9.87517	13471.5
-9.98018	819617792	-9.98421	5376.72	-9.87494	13490.5
-9.97995	819200000	-9.98398	5385.75	-9.87471	13509.1
-9.97971	818806784	-9.98376	5393.91	-9.87448	13527
-9.97948	818446336	-9.98353	5401.19	-9.87425	13544.4
-9.97925	818118656	-9.9833	5407.62	-9.87402	13560.9
-9.97902	817815552	-9.98307	5413.28	-9.87379	13576.6
-9.97878	817537024	-9.98284	5418.16	-9.87356	13591.5
-9.97855	817291264	-9.98261	5422.34	-9.87333	13605.5
-9.97832	817061888	-9.98238	5425.84	-9.8731	13618.6
-9.97809	816848896	-9.98215	5428.78	-9.87288	13630.9
-9.97785	816652288	-9.98192	5431.19	-9.87265	13642.2
-9.97762	816472064	-9.98169	5433.19	-9.87242	13653
-9.97739	816300032	-9.98147	5434.88	-9.87219	13663.1
-9.97716	816144384	-9.98124	5436.34	-9.87196	13672.8
-9.97692	815980544	-9.98101	5437.69	-9.87173	13682
-9.97669	815824896	-9.98078	5439	-9.8715	13691.1
-9.97646	815669248	-9.98055	5440.34	-9.87127	13700.1
-9.97623	815505408	-9.98032	5441.84	-9.87104	13709.4
-9.97599	815341568	-9.98009	5443.5	-9.87082	13719.1
-9.97576	815177728	-9.97986	5445.34	-9.87059	13729.5
-9.97553	815005696	-9.97963	5447.41	-9.87036	13740.8
-9.9753	814825472	-9.97941	5449.72	-9.87013	13753.1
-9.97506	814645248	-9.97918	5452.19	-9.8699	13766.8
-9.97483	814465024	-9.97895	5454.88	-9.86967	13781.9
-9.9746	814284800	-9.97872	5457.69	-9.86944	13798.6
-9.97437	814104576	-9.97849	5460.62	-9.86921	13817
-9.97413	813924352	-9.97826	5463.62	-9.86898	13837
-9.9739	813760512	-9.97803	5466.69	-9.86876	13858.6
-9.97367	813613056	-9.9778	5469.72	-9.86853	13881.9
-9.97344	813473792	-9.97757	5472.69	-9.8683	13906.6
-9.9732	813359104	-9.97735	5475.56	-9.86807	13932.9
-9.97297	813268992	-9.97712	5478.25	-9.86784	13960.1
-9.97274	813203456	-9.97689	5480.66	-9.86761	13988.5
-9.97251	813162496	-9.97666	5482.72	-9.86738	14017.8
-9.97227	813154304	-9.97643	5484.34	-9.86715	14047.5
-9.97204	813187072	-9.9762	5485.38	-9.86692	14077.6
-9.97181	813252608	-9.97597	5485.69	-9.86669	14108
-9.97158	813350912	-9.97574	5485.22	-9.86647	14138.4
-9.97134	813490176	-9.97551	5483.75	-9.86624	14168.6
-9.97111	813662208	-9.97528	5481.22	-9.86601	14198.8
-9.97088	813875200	-9.97506	5477.44	-9.86578	14228.6
-9.97065	814129152	-9.97483	5472.28	-9.86555	14258.2
-9.97041	814415872	-9.9746	5465.69	-9.86532	14287.6
-9.97018	814735360	-9.97437	5457.53	-9.86509	14317
-9.96995	815095808	-9.97414	5447.69	-9.86486	14346.2
-9.96972	815489024	-9.97391	5436.16	-9.86463	14375.8
-9.96948	815906816	-9.97368	5422.91	-9.86441	14405.5
-9.96925	816357376	-9.97345	5407.91	-9.86418	14435.5
-9.96902	816840704	-9.97322	5391.25	-9.86395	14465.9
-9.96879	817340416	-9.973	5372.97	-9.86372	14496.9
-9.96855	817864704	-9.97277	5353.22	-9.86349	14528.2
-9.96832	818413568	-9.97254	5332.19	-9.86326	14560
-9.96809	818978816	-9.97231	5310.03	-9.86303	14592
-9.96786	819560448	-9.97208	5287.09	-9.8628	14624.2
-9.96762	820158464	-9.97185	5263.59	-9.86257	14656.2
-9.96739	820764672	-9.97162	5239.91	-9.86234	14687.9
-9.96716	821387264	-9.97139	5216.34	-9.86212	14718.9
-9.96693	822026240	-9.97116	5193.28	-9.86189	14748.6
-9.96669	822665216	-9.97093	5171.06	-9.86166	14777
-9.96646	823312384	-9.97071	5150.06	-9.86143	14803.6
-9.96623	823967744	-9.97048	5130.59	-9.8612	14828.1
-9.966	824614912	-9.97025	5112.94	-9.86097	14850.1
-9.96576	825262080	-9.97002	5097.31	-9.86074	14869.4
-9.96553	825901056	-9.96979	5083.97	-9.86051	14885.8
-9.9653	826523648	-9.96956	5072.97	-9.86028	14898.8
-9.96507	827129856	-9.96933	5064.41	-9.86006	14908.5
-9.96483	827711488	-9.9691	5058.28	-9.85983	14914.9
-9.9646	828268544	-9.96887	5054.53	-9.8596	14917.8
-9.96437	828784640	-9.96865	5053.06	-9.85937	14917.4
-9.96414	829259776	-9.96842	5053.69	-9.85914	14913.6
-9.9639	829685760	-9.96819	5056.19	-9.85891	14906.9
-9.96367	830054400	-9.96796	5060.34	-9.85868	14897.4
-9.96344	830373888	-9.96773	5065.88	-9.85845	14885.4
-9.96321	830619648	-9.9675	5072.53	-9.85822	14871.2
-9.96297	830799872	-9.96727	5079.97	-9.858	14855.5
-9.96274	830906368	-9.96704	5087.97	-9.85777	14838.6
-9.96251	830939136	-9.96681	5096.25	-9.85754	14821.1
-9.96228	830881792	-9.96659	5104.59	-9.85731	14803.5
-9.96204	830742528	-9.96636	5112.78	-9.85708	14786.1
-9.96181	830504960	-9.96613	5120.62	-9.85685	14769.6
-9.96158	830185472	-9.9659	5128.03	-9.85662	14754.2
-9.96135	829775872	-9.96567	5134.88	-9.85639	14740.5
-9.96111	829267968	-9.96544	5141.09	-9.85616	14728.6
-9.96088	828669952	-9.96521	5146.59	-9.85593	14718.9
-9.96065	827973632	-9.96498	5151.44	-9.85571	14711.4
-9.96042	827195392	-9.96475	5155.62	-9.85548	14706.1
-9.96018	826327040	-9.96452	5159.22	-9.85525	14703.1
-9.95995	825384960	-9.9643	5162.22	-9.85502	14702.4
-9.95972	824360960	-9.96407	5164.78	-9.85479	14703.8
-9.95949	823271424	-9.96384	5166.97	-9.85456	14706.9
-9.95925	822124544	-9.96361	5168.88	-9.85433	14711.8
-9.95902	820928512	-9.96338	5170.66	-9.8541	14718
-9.95879	819691520	-9.96315	5172.44	-9.85387	14725.6
-9.95856	818438144	-9.96292	5174.28	-9.85365	14734.1
-9.95832	817160192	-9.96269	5176.38	-9.85342	14743.4
-9.95809	815890432	-9.96246	5178.78	-9.85319	14753.4
-9.95786	814637056	-9.96224	5181.62	-9.85296	14763.6
-9.95763	813416448	-9.96201	5185.03	-9.85273	14774
-9.95739	812236800	-9.96178	5189	-9.8525	14784.4
-9.95716	811114496	-9.96155	5193.66	-9.85227	14794.5
-9.95693	810065920	-9.96132	5199.03	-9.85204	14804.1
-9.9567	809107456	-9.96109	5205.06	-9.85181	14812.9
-9.95646	808247296	-9.96086	5211.81	-9.85158	14820.8
-9.95623	807493632	-9.96063	5219.22	-9.85136	14827.2
-9.956	806854656	-9.9604	5227.22	-9.85113	14832.1
-9.95577	806346752	-9.96017	5235.72	-9.8509	14835.1
-9.95553	805969920	-9.95995	5244.59	-9.85067	14835.9
-9.9553	805724160	-9.95972	5253.75	-9.85044	14833.9
-9.95507	805617664	-9.95949	5263.06	-9.85021	14829
-9.95484	805650432	-9.95926	5272.34	-9.84998	14820.8
-9.9546	805822464	-9.95903	5281.44	-9.84975	14808.8
-9.95437	806133760	-9.9588	5290.25	-9.84952	14792.9
-9.95414	806576128	-9.95857	5298.62	-9.8493	14772.5
-9.95391	807141376	-9.95834	5306.44	-9.84907	14747.8
-9.95367	807821312	-9.95811	5313.59	-9.84884	14718
-9.95344	808624128	-9.95789	5319.97	-9.84861	14683.4
-9.95321	809517056	-9.95766	5325.59	-9.84838	14643.8
-9.95298	810508288	-9.95743	5330.41	-9.84815	14599
-9.95274	811581440	-9.9572	5334.41	-9.84792	14549.4
-9.95251	812728320	-9.95697	5337.69	-9.84769	14494.8
-9.95228	813924352	-9.95674	5340.28	-9.84746	14435.5
-9.95205	815177728	-9.95651	5342.28	-9.84724	14371.8
-9.95181	816455680	-9.95628	5343.75	-9.84701	14303.9
-9.95158	817758208	-9.95605	5344.84	-9.84678	14232.2
-9.95135	819077120	-9.95582	5345.59	-9.84655	14157.2
-9.95112	820387840	-9.9556	5346.12	-9.84632	14079.2
-9.95088	821682176	-9.95537	5346.47	-9.84609	13998.8
-9.95065	822951936	-9.95514	5346.69	-9.84586	13916.2
-9.95042	824180736	-9.95491	5346.84	-9.84563	13832.4
-9.95019	825376768	-9.95468	5346.94	-9.8454	13747.5
-9.94995	826515456	-9.95445	5346.97	-9.84517	13662.4
-9.94972	827596800	-9.95422	5346.91	-9.84495	13577.5
-9.94949	828612608	-9.95399	5346.75	-9.84472	13493.4
-9.94926	829554688	-9.95376	5346.47	-9.84449	13410.8
-9.94902	830431232	-9.95354	5345.97	-9.84426	13330
-9.94879	831234048	-9.95331	5345.25	-9.84403	13251.9
-9.94856	831954944	-9.95308	5344.28	-9.8438	13176.8
-9.94833	832602112	-9.95285	5342.94	-9.84357	13105.1
-9.94809	833175552	-9.95262	5341.28	-9.84334	13037.6
-9.94786	833675264	-9.95239	5339.22	-9.84311	12974.6
-9.94763	834109440	-9.95216	5336.75	-9.84289	12916.6
-9.9474	834469888	-9.95193	5333.91	-9.84266	12863.8
-9.94716	834781184	-9.9517	5330.69	-9.84243	12816.5
-9.94693	835026944	-9.95148	5327.09	-9.8422	12775.1
-9.9467	835223552	-9.95125	5323.22	-9.84197	12739.8
-9.94647	835371008	-9.95102	5319.06	-9.84174	12710.5
-9.94623	835477504	-9.95079	5314.69	-9.84151	12687.4
-9.946	835543040	-9.95056	5310.19	-9.84128	12670.2
-9.94577	835575808	-9.95033	5305.59	-9.84105	12659
-9.94554	835584000	-9.9501	5300.91	-9.84082	12653.2
-9.9453	835559424	-9.94987	5296.22	-9.8406	12652.9
-9.94507	835510272	-9.94964	5291.53	-9.84037	12657.4
-9.94484	835444736	-9.94941	5286.84	-9.84014	12666.2
-9.94461	835362816	-9.94919	5282.16	-9.83991	12679.1
-9.94437	835256320	-9.94896	5277.44	-9.83968	12695.5
-9.94414	835141632	-9.94873	5272.66	-9.83945	12715
-9.94391	835010560	-9.9485	5267.78	-9.83922	12737.1
-9.94368	834863104	-9.94827	5262.78	-9.83899	12761.6
-9.94344	834715648	-9.94804	5257.62	-9.83876	12788
-9.94321	834560000	-9.94781	5252.22	-9.83854	12816
-9.94298	834387968	-9.94758	5246.59	-9.83831	12845.5
-9.94275	834224128	-9.94735	5240.72	-9.83808	12876.1
-9.94251	834052096	-9.94713	5234.56	-9.83785	12907.9
-9.94228	833888256	-9.9469	5228.12	-9.83762	12940.4
-9.94205	833724416	-9.94667	5221.44	-9.83739	12973.6
-9.94182	833560576	-9.94644	5214.5	-9.83716	13007.5
-9.94158	833413120	-9.94621	5207.38	-9.83693	13041.8
-9.94135	833273856	-9.94598	5200.12	-9.8367	13076.4
-9.94112	833142784	-9.94575	5192.78	-9.83647	13111.2
-9.94089	833036288	-9.94552	5185.44	-9.83625	13146.1
-9.94065	832937984	-9.94529	5178.09	-9.83602	13181.1
-9.94042	832856064	-9.94506	5170.88	-9.83579	13216
-9.94019	832798720	-9.94484	5163.78	-9.83556	13250.8
-9.93996	832757760	-9.94461	5156.91	-9.83533	13285.5
-9.93972	832733184	-9.94438	5150.22	-9.8351	13320.1
-9.93949	832741376	-9.94415	5143.72	-9.83487	13354.8
-9.93926	832765952	-9.94392	5137.47	-9.83464	13389.5
-9.93903	832815104	-9.94369	5131.38	-9.83441	13424.2
-9.93879	832897024	-9.94346	5125.41	-9.83419	13459
-9.93856	832995328	-9.94323	5119.47	-9.83396	13494
-9.93833	833134592	-9.943	5113.5	-9.83373	13528.8
-9.9381	833298432	-9.94278	5107.41	-9.8335	13563.5
-9.93786	833486848	-9.94255	5101.03	-9.83327	13597.6
-9.93763	833716224	-9.94232	5094.34	-9.83304	13631
-9.9374	833986560	-9.94209	5087.19	-9.83281	13663.1
-9.93717	834289664	-9.94186	5079.56	-9.83258	13693.8
-9.93693	834633728	-9.94163	5071.41	-9.83235	13722.2
-9.9367	835026944	-9.9414	5062.72	-9.83213	13748.4
-9.93647	835461120	-9.94117	5053.56	-9.8319	13771.6
-9.93624	835944448	-9.94094	5044.03	-9.83167	13791.8
-9.936	836476928	-9.94072	5034.22	-9.83144	13808.6
-9.93577	837058560	-9.94049	5024.34	-9.83121	13822
-9.93554	837697536	-9.94026	5014.59	-9.83098	13832.1
-9.93531	838377472	-9.94003	5005.09	-9.83075	13838.9
-9.93507	839114752	-9.9398	4996.09	-9.83052	13842.5
-9.93484	839901184	-9.93957	4987.75	-9.83029	13843.2
-9.93461	840728576	-9.93934	4980.22	-9.83006	13841.6
-9.93438	841596928	-9.93911	4973.69	-9.82984	13837.8
-9.93414	842489856	-9.93888	4968.16	-9.82961	13832.2
-9.93391	843415552	-9.93865	4963.78	-9.82938	13825.2
-9.93368	844349440	-9.93843	4960.53	-9.82915	13817.4
-9.93345	845299712	-9.9382	4958.47	-9.82892	13808.8
-9.93321	846241792	-9.93797	4957.53	-9.82869	13799.9
-9.93298	847167488	-9.93774	4957.69	-9.82846	13791
-9.93275	848076800	-9.93751	4958.88	-9.82823	13782.4
-9.93252	848945152	-9.93728	4961.03	-9.828	13774.2
-9.93228	849772544	-9.93705	4964.09	-9.82778	13767.1
-9.93205	850542592	-9.93682	4967.97	-9.82755	13761
-9.93182	851255296	-9.93659	4972.56	-9.82732	13756.2
-9.93159	851894272	-9.93637	4977.75	-9.82709	13753.2
-9.93135	852459520	-9.93614	4983.47	-9.82686	13752
-9.93112	852942848	-9.93591	4989.59	-9.82663	13752.9
-9.93089	853352448	-9.93568	4996.06	-9.8264	13756.1
-9.93066	853671936	-9.93545	5002.72	-9.82617	13762
-9.93042	853909504	-9.93522	5009.5	-9.82594	13770.6
-9.93019	854065152	-9.93499	5016.34	-9.82571	13782
-9.92996	854138880	-9.93476	5023.16	-9.82549	13796.2
-9.92973	854138880	-9.93453	5029.88	-9.82526	13813.5
-9.92949	854073344	-9.9343	5036.47	-9.82503	13833.5
-9.92926	853942272	-9.93408	5042.94	-9.8248	13856.2
-9.92903	853753856	-9.93385	5049.19	-9.82457	13881.6
-9.9288	853524480	-9.93362	5055.22	-9.82434	13909.2
-9.92856	853254144	-9.93339	5061	-9.82411	13939.1
-9.92833	852959232	-9.93316	5066.5	-9.82388	13970.8
-9.9281	852647936	-9.93293	5071.66	-9.82365	14004
-9.92787	852320256	-9.9327	5076.41	-9.82343	14038.5
-9.92763	852000768	-9.93247	5080.69	-9.8232	14074.1
-9.9274	851697664	-9.93224	5084.41	-9.82297	14110.6
-9.92717	851410944	-9.93202	5087.44	-9.82274	14147.6
-9.92694	851148800	-9.93179	5089.72	-9.82251	14185
-9.9267	850935808	-9.93156	5091.09	-9.82228	14222.5
-9.92647	850763776	-9.93133	5091.53	-9.82205	14259.9
-9.92624	850640896	-9.9311	5090.88	-9.82182	14297
-9.92601	850583552	-9.93087	5089.12	-9.82159	14333.8
-9.92577	850583552	-9.93064	5086.22	-9.82137	14369.8
-9.92554	850640896	-9.93041	5082.09	-9.82114	14404.8
-9.92531	850763776	-9.93018	5076.84	-9.82091	14438.6
-9.92508	850944000	-9.92996	5070.47	-9.82068	14471.1
-9.92484	851181568	-9.92973	5063.06	-9.82045	14502.1
-9.92461	851476480	-9.9295	5054.75	-9.82022	14531.2
-9.92438	851820544	-9.92927	5045.66	-9.81999	14558.4
-9.92415	852197376	-9.92904	5036	-9.81976	14583.2
-9.92391	852615168	-9.92881	5025.94	-9.81953	14606
-9.92368	853065728	-9.92858	5015.69	-9.8193	14626.5
-9.92345	853532672	-9.92835	5005.47	-9.81908	14644.6
-9.92322	854007808	-9.92812	4995.47	-9.81885	14660.6
-9.92298	854491136	-9.92789	4985.88	-9.81862	14674.2
-9.92275	854974464	-9.92767	4976.88	-9.81839	14685.9
-9.92252	855449600	-9.92744	4968.59	-9.81816	14695.4
-9.92229	855908352	-9.92721	4961.19	-9.81793	14702.9
-9.92205	856350720	-9.92698	4954.69	-9.8177	14708.5
-9.92182	856760320	-9.92675	4949.19	-9.81747	14712.1
-9.92159	857153536	-9.92652	4944.66	-9.81724	14713.6
-9.92136	857505792	-9.92629	4941.09	-9.81702	14713
-9.92112	857825280	-9.92606	4938.44	-9.81679	14710
-9.92089	858112000	-9.92583	4936.56	-9.81656	14704.5
-9.92066	858357760	-9.92561	4935.41	-9.81633	14696.2
-9.92043	858562560	-9.92538	4934.81	-9.8161	14685.1
-9.92019	858734592	-9.92515	4934.66	-9.81587	14671.1
-9.91996	858873856	-9.92492	4934.78	-9.81564	14654
-9.91973	858972160	-9.92469	4935.06	-9.81541	14634
-9.9195	859045888	-9.92446	4935.38	-9.81518	14611.2
-9.91926	859078656	-9.92423	4935.62	-9.81495	14586
-9.91903	859086848	-9.924	4935.78	-9.81473	14558.9
-9.9188	859062272	-9.92377	4935.75	-9.8145	14530.2
-9.91857	859013120	-9.92354	4935.53	-9.81427	14500.8
-9.91833	858947584	-9.92332	4935.19	-9.81404	14471.1
-9.9181	858849280	-9.92309	4934.69	-9.81381	14442.1
-9.91787	858734592	-9.92286	4934.12	-9.81358	14414.4
-9.91764	858603520	-9.92263	4933.56	-9.81335	14388.6
-9.9174	858447872	-9.9224	4933	-9.81312	14365.6
-9.91717	858284032	-9.92217	4932.53	-9.81289	14345.9
-9.91694	858103808	-9.92194	4932.22	-9.81267	14329.8
-9.91671	857915392	-9.92171	4932.03	-9.81244	14317.6
-9.91647	857718784	-9.92148	4932.03	-9.81221	14309.6
-9.91624	857513984	-9.92126	4932.28	-9.81198	14306
-9.91601	857309184	-9.92103	4932.75	-9.81175	14306.6
-9.91578	857112576	-9.9208	4933.47	-9.81152	14311.4
-9.91554	856915968	-9.92057	4934.5	-9.81129	14319.9
-9.91531	856727552	-9.92034	4935.88	-9.81106	14332
-9.91508	856547328	-9.92011	4937.62	-9.81083	14347.4
-9.91485	856391680	-9.91988	4939.88	-9.81061	14365.6
-9.91461	856252416	-9.91965	4942.69	-9.81038	14386.5
-9.91438	856137728	-9.91942	4946.12	-9.81015	14409.5
-9.91415	856047616	-9.91919	4950.28	-9.80992	14434.4
-9.91392	855982080	-9.91897	4955.28	-9.80969	14460.8
-9.91368	855941120	-9.91874	4961.12	-9.80946	14488.4
-9.91345	855924736	-9.91851	4967.94	-9.80923	14517
-9.91322	855941120	-9.91828	4975.69	-9.809	14546.2
-9.91299	855973888	-9.91805	4984.41	-9.80877	14576
-9.91275	856031232	-9.91782	4994.03	-9.80854	14605.9
-9.91252	856104960	-9.91759	5004.5	-9.80832	14635.6
-9.91229	856195072	-9.91736	5015.75	-9.80809	14665.2
-9.91206	856285184	-9.91713	5027.56	-9.80786	14694.4
-9.91182	856383488	-9.91691	5039.88	-9.80763	14722.8
-9.91159	856473600	-9.91668	5052.44	-9.8074	14750.4
-9.91136	856563712	-9.91645	5065.12	-9.80717	14776.9
-9.91113	856629248	-9.91622	5077.72	-9.80694	14802.1
-9.91089	856678400	-9.91599	5090.03	-9.80671	14826
-9.91066	856694784	-9.91576	5101.91	-9.80648	14848.2
-9.91043	856686592	-9.91553	5113.19	-9.80626	14868.8
-9.9102	856637440	-9.9153	5123.69	-9.80603	14887.2
-9.90996	856547328	-9.91507	5133.31	-9.8058	14903.8
-9.90973	856408064	-9.91485	5141.97	-9.80557	14917.9
-9.9095	856219648	-9.91462	5149.56	-9.80534	14929.5
-9.90927	855982080	-9.91439	5156	-9.80511	14938.8
-9.90903	855695360	-9.91416	5161.25	-9.80488	14945.4
-9.9088	855351296	-9.91393	5165.31	-9.80465	14949.4
-9.90857	854949888	-9.9137	5168.16	-9.80442	14950.8
-9.90834	854499328	-9.91347	5169.75	-9.80419	14949.6
-9.9081	853999616	-9.91324	5170.12	-9.80397	14946.1
-9.90787	853450752	-9.91301	5169.31	-9.80374	14940.4
-9.90764	852852736	-9.91278	5167.34	-9.80351	14932.5
-9.90741	852230144	-9.91256	5164.28	-9.80328	14922.6
-9.90717	851566592	-9.91233	5160.16	-9.80305	14911.2
-9.90694	850878464	-9.9121	5155.06	-9.80282	14898.5
-9.90671	850173952	-9.91187	5149.09	-9.80259	14884.5
-9.90648	849453056	-9.91164	5142.31	-9.80236	14869.6
-9.90624	848732160	-9.91141	5134.84	-9.80213	14854
-9.90601	848003072	-9.91118	5126.72	-9.80191	14837.8
-9.90578	847290368	-9.91095	5118.12	-9.80168	14821.1
-9.90555	846585856	-9.91072	5109.09	-9.80145	14804.2
-9.90531	845897728	-9.9105	5099.75	-9.80122	14787.1
-9.90508	845242368	-9.91027	5090.22	-9.80099	14769.8
-9.90485	844603392	-9.91004	5080.59	-9.80076	14752.1
-9.90462	843997184	-9.90981	5070.97	-9.80053	14734.4
-9.90438	843423744	-9.90958	5061.5	-9.8003	14716.4
-9.90415	842883072	-9.90935	5052.25	-9.80007	14698.1
-9.90392	842366976	-9.90912	5043.38	-9.79984	14679.8
-9.90369	841883648	-9.90889	5034.97	-9.79962	14661
-9.90345	841433088	-9.90866	5027.16	-9.79939	14642.1
-9.90322	841007104	-9.90843	5020	-9.79916	14623.1
-9.90299	840605696	-9.90821	5013.66	-9.79893	14604
-9.90276	840228864	-9.90798	5008.16	-9.7987	14584.6
-9.90252	839876608	-9.90775	5003.62	-9.79847	14565.2
-9.90229	839532544	-9.90752	5000.09	-9.79824	14545.8
-9.90206	839204864	-9.90729	4997.66	-9.79801	14526.2
-9.90183	838901760	-9.90706	4996.34	-9.79778	14506.6
-9.90159	838598656	-9.90683	4996.16	-9.79756	14486.9
-9.90136	838320128	-9.9066	4997.12	-9.79733	14467
-9.90113	838049792	-9.90637	4999.25	-9.7971	14447
-9.9009	837795840	-9.90615	5002.47	-9.79687	14426.9
-9.90066	837558272	-9.90592	5006.72	-9.79664	14406.6
-9.90043	837337088	-9.90569	5011.97	-9.79641	14386.2
-9.9002	837140480	-9.90546	5018.12	-9.79618	14365.8
-9.89997	836968448	-9.90523	5025.09	-9.79595	14345.4
-9.89973	836812800	-9.905	5032.72	-9.79572	14325
-9.8995	836681728	-9.90477	5040.97	-9.7955	14304.9
-9.89927	836575232	-9.90454	5049.72	-9.79527	14285
-9.89904	836493312	-9.90431	5058.91	-9.79504	14265.8
-9.8988	836435968	-9.90409	5068.44	-9.79481	14247
-9.89857	836395008	-9.90386	5078.28	-9.79458	14229.1
-9.89834	836378624	-9.90363	5088.41	-9.79435	14212
-9.89811	836370432	-9.9034	5098.78	-9.79412	14195.9
-9.89787	836370432	-9.90317	5109.38	-9.79389	14180.8
-9.89764	836378624	-9.90294	5120.19	-9.79366	14166.5
-9.89741	836386816	-9.90271	5131.22	-9.79343	14153.2
-9.89718	836395008	-9.90248	5142.47	-9.79321	14140.9
-9.89694	836395008	-9.90225	5153.94	-9.79298	14129.4
-9.89671	836386816	-9.90202	5165.59	-9.79275	14118.6
-9.89648	836362240	-9.9018	5177.38	-9.79252	14108.6
-9.89625	836329472	-9.90157	5189.25	-9.79229	14099.4
-9.89601	836272128	-9.90134	5201.19	-9.79206	14090.8
-9.89578	836198400	-9.90111	5213.09	-9.79183	14082.8
-9.89555	836116480	-9.90088	5224.91	-9.7916	14075.5
-9.89532	836009984	-9.90065	5236.53	-9.79137	14069
-9.89508	835895296	-9.90042	5247.91	-9.79115	14063.4
-9.89485	835772416	-9.90019	5258.91	-9.79092	14058.5
-9.89462	835641344	-9.89996	5269.47	-9.79069	14054.5
-9.89439	835502080	-9.89974	5279.53	-9.79046	14051.5
-9.89415	835371008	-9.89951	5289	-9.79023	14049.5
-9.89392	835239936	-9.89928	5297.91	-9.79	14048.5
-9.89369	835117056	-9.89905	5306.19	-9.78977	14048.6
-9.89346	835002368	-9.89882	5313.91	-9.78954	14050
-9.89322	834912256	-9.89859	5321.09	-9.78931	14052.4
-9.89299	834830336	-9.89836	5327.81	-9.78908	14056
-9.89276	834781184	-9.89813	5334.19	-9.78886	14060.8
-9.89253	834756608	-9.8979	5340.34	-9.78863	14066.6
-9.89229	834756608	-9.89767	5346.41	-9.7884	14073.8
-9.89206	834789376	-9.89745	5352.5	-9.78817	14082
-9.89183	834854912	-9.89722	5358.78	-9.78794	14091.5
-9.8916	834945024	-9.89699	5365.34	-9.78771	14102.1
-9.89136	835059712	-9.89676	5372.31	-9.78748	14114.1
-9.89113	835215360	-9.89653	5379.78	-9.78725	14127.1
-9.8909	835387392	-9.8963	5387.78	-9.78702	14141.4
-9.89067	835584000	-9.89607	5396.28	-9.7868	14156.9
-9.89043	835805184	-9.89584	5405.34	-9.78657	14173.4
-9.8902	836042752	-9.89561	5414.81	-9.78634	14190.9
-9.88997	836296704	-9.89539	5424.59	-9.78611	14209.2
-9.88974	836567040	-9.89516	5434.53	-9.78588	14228.6
-9.8895	836837376	-9.89493	5444.47	-9.78565	14248.6
-9.88927	837124096	-9.8947	5454.16	-9.78542	14269.2
-9.88904	837410816	-9.89447	5463.38	-9.78519	14290.2
-9.88881	837697536	-9.89424	5471.94	-9.78496	14311.8
-9.88858	837984256	-9.89401	5479.59	-9.78474	14333.5
-9.88834	838279168	-9.89378	5486.19	-9.78451	14355.2
-9.88811	838565888	-9.89355	5491.59	-9.78428	14377.1
-9.88788	838852608	-9.89333	5495.72	-9.78405	14398.8
-9.88765	839139328	-9.8931	5498.56	-9.78382	14420.1
-9.88741	839417856	-9.89287	5500.12	-9.78359	14441
-9.88718	839696384	-9.89264	5500.5	-9.78336	14461.2
-9.88695	839974912	-9.89241	5499.84	-9.78313	14480.8
-9.88672	840245248	-9.89218	5498.34	-9.7829	14499.5
-9.88648	840515584	-9.89195	5496.22	-9.78267	14517.2
-9.88625	840769536	-9.89172	5493.72	-9.78245	14533.9
-9.88602	841023488	-9.89149	5491.06	-9.78222	14549.6
-9.88579	841261056	-9.89126	5488.47	-9.78199	14564.2
-9.88555	841482240	-9.89104	5486.25	-9.78176	14577.8
-9.88532	841695232	-9.89081	5484.5	-9.78153	14590.2
-9.88509	841883648	-9.89058	5483.44	-9.7813	14601.9
-9.88486	842047488	-9.89035	5483.16	-9.78107	14612.4
-9.88462	842194944	-9.89012	5483.72	-9.78084	14622.1
-9.88439	842317824	-9.88989	5485.12	-9.78061	14630.8
-9.88416	842407936	-9.88966	5487.31	-9.78039	14638.5
-9.88393	842473472	-9.88943	5490.19	-9.78016	14645.1
-9.88369	842506240	-9.8892	5493.69	-9.77993	14650.6
-9.88346	842506240	-9.88898	5497.56	-9.7797	14654.8
-9.88323	842473472	-9.88875	5501.62	-9.77947	14657.5
-9.883	842407936	-9.88852	5505.72	-9.77924	14658.6
-9.88276	842309632	-9.88829	5509.59	-9.77901	14658.1
-9.88253	842178560	-9.88806	5513.03	-9.77878	14655.8
-9.8823	842014720	-9.88783	5515.84	-9.77855	14651.5
-9.88207	841826304	-9.8876	5517.84	-9.77832	14645.6
-9.88183	841613312	-9.88737	5518.84	-9.7781	14637.9
-9.8816	841367552	-9.88714	5518.72	-9.77787	14628.4
-9.88137	841105408	-9.88691	5517.34	-9.77764	14617.5
-9.88114	840818688	-9.88669	5514.66	-9.77741	14605.1
-9.8809	840515584	-9.88646	5510.56	-9.77718	14591.6
-9.88067	840204288	-9.88623	5505.06	-9.77695	14576.9
-9.88044	839876608	-9.886	5498.12	-9.77672	14561.1
-9.88021	839548928	-9.88577	5489.78	-9.77649	14544.2
-9.87997	839221248	-9.88554	5480.09	-9.77626	14526.4
-9.87974	838901760	-9.88531	5469.12	-9.77604	14507.5
-9.87951	838590464	-9.88508	5456.97	-9.77581	14487.2
-9.87928	838287360	-9.88485	5443.75	-9.77558	14465.6
-9.87904	838017024	-9.88463	5429.59	-9.77535	14442.8
-9.87881	837763072	-9.8844	5414.62	-9.77512	14418.2
-9.87858	837550080	-9.88417	5399.03	-9.77489	14392.5
-9.87835	837361664	-9.88394	5382.97	-9.77466	14365.4
-9.87811	837230592	-9.88371	5366.5	-9.77443	14337.1
-9.87788	837132288	-9.88348	5349.84	-9.7742	14308.2
-9.87765	837099520	-9.88325	5333.03	-9.77398	14279
-9.87742	837115904	-9.88302	5316.19	-9.77375	14250
-9.87718	837189632	-9.88279	5299.38	-9.77352	14221.8
-9.87695	837337088	-9.88256	5282.59	-9.77329	14195
-9.87672	837541888	-9.88234	5265.94	-9.77306	14170.1
-9.87649	837820416	-9.88211	5249.38	-9.77283	14147.9
-9.87625	838172672	-9.88188	5232.97	-9.7726	14128.5
-9.87602	838590464	-9.88165	5216.69	-9.77237	14112.4
-9.87579	839073792	-9.88142	5200.62	-9.77214	14099.8
-9.87556	839630848	-9.88119	5184.84	-9.77191	14090.6
-9.87532	840253440	-9.88096	5169.47	-9.77169	14084.9
-9.87509	840933376	-9.88073	5154.59	-9.77146	14082.4
-9.87486	841670656	-9.8805	5140.44	-9.77123	14082.8
-9.87463	842457088	-9.88028	5127.19	-9.771	14085.6
-9.87439	843292672	-9.88005	5115.03	-9.77077	14090.2
-9.87416	844161024	-9.87982	5104.16	-9.77054	14096.4
-9.87393	845062144	-9.87959	5094.78	-9.77031	14103.2
-9.8737	845987840	-9.87936	5087.06	-9.77008	14110.6
-9.87346	846929920	-9.87913	5081.12	-9.76985	14117.8
-9.87323	847872000	-9.8789	5076.97	-9.76963	14124.2
-9.873	848822272	-9.87867	5074.66	-9.7694	14130
-9.87277	849756160	-9.87844	5074.12	-9.76917	14134.5
-9.87253	850681856	-9.87822	5075.28	-9.76894	14137.6
-9.8723	851591168	-9.87799	5077.97	-9.76871	14139.1
-9.87207	852467712	-9.87776	5082.03	-9.76848	14138.9
-9.87184	853319680	-9.87753	5087.28	-9.76825	14136.9
-9.8716	854147072	-9.8773	5093.5	-9.76802	14133
-9.87137	854933504	-9.87707	5100.5	-9.76779	14127.1
-9.87114	855678976	-9.87684	5108.09	-9.76756	14119.2
-9.87091	856391680	-9.87661	5116.16	-9.76734	14109.4
-9.87067	857071616	-9.87638	5124.56	-9.76711	14097.5
-9.87044	857702400	-9.87615	5133.25	-9.76688	14083.6
-9.87021	858300416	-9.87593	5142.09	-9.76665	14067.8
-9.86998	858857472	-9.8757	5151.16	-9.76642	14050
-9.86974	859373568	-9.87547	5160.34	-9.76619	14030.4
-9.86951	859848704	-9.87524	5169.69	-9.76596	14009.1
-9.86928	860274688	-9.87501	5179.22	-9.76573	13986.5
-9.86905	860659712	-9.87478	5188.88	-9.7655	13962.5
-9.86881	861003776	-9.87455	5198.69	-9.76528	13937.6
-9.86858	861290496	-9.87432	5208.62	-9.76505	13912.1
-9.86835	861528064	-9.87409	5218.56	-9.76482	13886.4
-9.86812	861716480	-9.87387	5228.47	-9.76459	13860.5
-9.86788	861847552	-9.87364	5238.19	-9.76436	13835
-9.86765	861921280	-9.87341	5247.66	-9.76413	13810
-9.86742	861937664	-9.87318	5256.69	-9.7639	13785.8
-9.86719	861896704	-9.87295	5265.12	-9.76367	13762.4
-9.86695	861806592	-9.87272	5272.84	-9.76344	13740
-9.86672	861659136	-9.87249	5279.66	-9.76321	13718.9
-9.86649	861470720	-9.87226	5285.41	-9.76299	13698.9
-9.86626	861233152	-9.87203	5289.94	-9.76276	13680.2
-9.86602	860971008	-9.8718	5293.12	-9.76253	13663.1
-9.86579	860676096	-9.87158	5294.88	-9.7623	13647.4
-9.86556	860364800	-9.87135	5295.06	-9.76207	13633.6
-9.86533	860053504	-9.87112	5293.62	-9.76184	13621.8
-9.86509	859742208	-9.87089	5290.53	-9.76161	13612.4
-9.86486	859455488	-9.87066	5285.78	-9.76138	13605.8
-9.86463	859193344	-9.87043	5279.41	-9.76115	13602.5
-9.8644	858972160	-9.8702	5271.5	-9.76093	13602.9
-9.86416	858808320	-9.86997	5262.09	-9.7607	13607.5
-9.86393	858693632	-9.86974	5251.34	-9.76047	13616.9
-9.8637	858660864	-9.86952	5239.47	-9.76024	13631.4
-9.86347	858701824	-9.86929	5226.59	-9.76001	13651.8
-9.86323	858824704	-9.86906	5212.94	-9.75978	13678.1
-9.863	859029504	-9.86883	5198.72	-9.75955	13710.9
-9.86277	859332608	-9.8686	5184.22	-9.75932	13750.2
-9.86254	859717632	-9.86837	5169.59	-9.75909	13796.1
-9.8623	860184576	-9.86814	5155.16	-9.75887	13848.8
-9.86207	860741632	-9.86791	5141.09	-9.75864	13907.8
-9.86184	861372416	-9.86768	5127.66	-9.75841	13972.9
-9.86161	862068736	-9.86746	5115.03	-9.75818	14043.5
-9.86137	862830592	-9.86723	5103.41	-9.75795	14119.1
-9.86114	863641600	-9.867	5093.03	-9.75772	14198.9
-9.86091	864485376	-9.86677	5084.03	-9.75749	14281.9
-9.86068	865353728	-9.86654	5076.56	-9.75726	14367.1
-9.86044	866246656	-9.86631	5070.75	-9.75703	14453.9
-9.86021	867131392	-9.86608	5066.66	-9.7568	14540.8
-9.85998	868007936	-9.86585	5064.34	-9.75658	14626.9
-9.85975	868859904	-9.86562	5063.88	-9.75635	14711.2
-9.85951	869670912	-9.86539	5065.19	-9.75612	14792.8
-9.85928	870432768	-9.86517	5068.25	-9.75589	14870.8
-9.85905	871137280	-9.86494	5073	-9.75566	14944.2
-9.85882	871768064	-9.86471	5079.34	-9.75543	15012.5
-9.85858	872316928	-9.86448	5087.06	-9.7552	15075.1
-9.85835	872767488	-9.86425	5096.06	-9.75497	15131.4
-9.85812	873119744	-9.86402	5106.09	-9.75474	15181.2
-9.85789	873373696	-9.86379	5116.94	-9.75452	15224.2
-9.85765	873504768	-9.86356	5128.34	-9.75429	15260.6
-9.85742	873521152	-9.86333	5140.09	-9.75406	15290.2
-9.85719	873406464	-9.86311	5151.84	-9.75383	15313.4
-9.85696	873177088	-9.86288	5163.38	-9.7536	15330.4
-9.85672	872824832	-9.86265	5174.44	-9.75337	15341.6
-9.85649	872349696	-9.86242	5184.75	-9.75314	15347.8
-9.85626	871751680	-9.86219	5194.09	-9.75291	15349.4
-9.85603	871038976	-9.86196	5202.25	-9.75268	15347
-9.85579	870227968	-9.86173	5209.09	-9.75245	15341.5
-9.85556	869310464	-9.8615	5214.5	-9.75223	15333.2
-9.85533	868302848	-9.86127	5218.34	-9.752	15323
-9.8551	867221504	-9.86104	5220.69	-9.75177	15311.1
-9.85486	866066432	-9.86082	5221.47	-9.75154	15298.2
-9.85463	864862208	-9.86059	5220.84	-9.75131	15284.8
-9.8544	863617024	-9.86036	5218.88	-9.75108	15270.6
-9.85417	862347264	-9.86013	5215.78	-9.75085	15256.1
-9.85393	861052928	-9.8599	5211.72	-9.75062	15241.2
-9.8537	859766784	-9.85967	5206.97	-9.75039	15226
-9.85347	858488832	-9.85944	5201.78	-9.75017	15210
-9.85324	857227264	-9.85921	5196.38	-9.74994	15193.1
-9.853	855998464	-9.85898	5191.03	-9.74971	15175.2
-9.85277	854818816	-9.85876	5185.97	-9.74948	15155.8
-9.85254	853680128	-9.85853	5181.41	-9.74925	15134.8
-9.85231	852598784	-9.8583	5177.56	-9.74902	15111.8
-9.85207	851566592	-9.85807	5174.56	-9.74879	15086.9
-9.85184	850599936	-9.85784	5172.5	-9.74856	15059.9
-9.85161	849690624	-9.85761	5171.53	-9.74833	15030.8
-9.85138	848838656	-9.85738	5171.66	-9.74811	14999.8
-9.85114	848035840	-9.85715	5172.94	-9.74788	14966.8
-9.85091	847290368	-9.85692	5175.34	-9.74765	14932.2
-9.85068	846594048	-9.8567	5178.91	-9.74742	14896.5
-9.85045	845938688	-9.85647	5183.53	-9.74719	14859.6
-9.85021	845324288	-9.85624	5189.25	-9.74696	14822.2
-9.84998	844742656	-9.85601	5195.91	-9.74673	14784.8
-9.84975	844193792	-9.85578	5203.47	-9.7465	14747.5
-9.84952	843677696	-9.85555	5211.88	-9.74627	14710.9
-9.84928	843177984	-9.85532	5221	-9.74604	14675.5
-9.84905	842702848	-9.85509	5230.72	-9.74582	14641.6
-9.84882	842252288	-9.85486	5240.94	-9.74559	14609.6
-9.84859	841809920	-9.85463	5251.59	-9.74536	14580.1
-9.84835	841392128	-9.85441	5262.56	-9.74513	14553.1
-9.84812	840990720	-9.85418	5273.75	-9.7449	14529.1
-9.84789	840605696	-9.85395	5285.09	-9.74467	14508.4
-9.84766	840237056	-9.85372	5296.53	-9.74444	14491
-9.84742	839876608	-9.85349	5308.06	-9.74421	14477.2
-9.84719	839524352	-9.85326	5319.66	-9.74398	14467
-9.84696	839180288	-9.85303	5331.34	-9.74376	14460.5
-9.84673	838844416	-9.8528	5343.16	-9.74353	14457.6
-9.84649	838516736	-9.85257	5355.12	-9.7433	14458.2
-9.84626	838189056	-9.85235	5367.28	-9.74307	14462.4
-9.84603	837853184	-9.85212	5379.78	-9.74284	14469.8
-9.8458	837525504	-9.85189	5392.59	-9.74261	14480.2
-9.84556	837189632	-9.85166	5405.81	-9.74238	14493.5
-9.84533	836853760	-9.85143	5419.47	-9.74215	14509.2
-9.8451	836509696	-9.8512	5433.66	-9.74192	14527.4
-9.84487	836165632	-9.85097	5448.31	-9.74169	14547.4
-9.84463	835829760	-9.85074	5463.47	-9.74147	14569.1
-9.8444	835485696	-9.85051	5479.09	-9.74124	14592.1
-9.84417	835158016	-9.85028	5495.16	-9.74101	14616.1
-9.84394	834846720	-9.85006	5511.56	-9.74078	14641
-9.8437	834543616	-9.84983	5528.28	-9.74055	14666.1
-9.84347	834273280	-9.8496	5545.16	-9.74032	14691.2
-9.84324	834027520	-9.84937	5562.09	-9.74009	14716.2
-9.84301	833814528	-9.84914	5578.97	-9.73986	14740.5
-9.84277	833650688	-9.84891	5595.69	-9.73963	14763.8
-9.84254	833536000	-9.84868	5612.09	-9.73941	14785.6
-9.84231	833478656	-9.84845	5628.06	-9.73918	14805.6
[truncated: 129,075 more rows]

## Sheet: Fig. 4F and 4G
				Primer extension assay: BCL2-wt and BCL2-GallT in presence of PCBP1 (left) and without PCBP1

## Sheet: Fig. 4H
	Primer extension assay: BCL2-G10TG12T in presence of PCBP1 (left) and without PCBP1

## Sheet: Fig. 4I
CD spectroscopy of BCL2 mutant sequence upon increasing concentration of PCBP1
Sequence name:	BCL2-G10TG12T					Sequence name:	BCL2-GallT
Sequence details:	CAGCCCCGCTCCCGCCCCCTTCCTCCCTCTCCCGCCCCT					Sequence details:	CATCCCCTCTCCCTCCCCCTTCCTCCCTCTCCCTCCCCT
Baseline corrected						Baseline corrected
	MCD (M-1 cm-1)						MCD (M-1 cm-1)
Wavelength (nm)	1 µM PCBP1	2 µM PCBP1	4 µM PCBP1	No PCBP1		Wavelength (nm)	1 µM PCBP1	2 µM PCBP1	4 µM PCBP1	No PCBP1
310	120.548	86.2508	102.269	141.942		310	66.7858	82.8601	61.6937	143.515
309.5	124.334	80.0917	109.453	152.229		309.5	65.8222	85.263	64.5554	150.061
309	134.182	83.7568	109.316	159.062		309	71.2199	83.6022	72.3582	159.651
308.5	135.803	87.9033	119.453	170.609		308.5	69.3815	86.7867	63.8618	165.152
308	140.396	91.4281	127.39	183.041		308	69.1629	85.3472	62.2423	175.371
307.5	144.181	99.0934	124.227	194.384		307.5	73.6736	95.7596	60.1646	188.802
307	142.466	99.8158	123.424	207.562		307	77.7797	91.7586	71.3616	198.792
306.5	149.43	102.278	115.101	219.24		306.5	87.525	88.9031	74.0434	214.121
306	157.208	105.769	118.729	226.577		306	86.7488	83.6787	74.2009	229.767
305.5	171.555	115.566	125.745	243.267		305.5	95.6337	89.3769	70.8619	246.871
305	163.947	119.726	126.457	248.153		305	91.0233	90.7891	69.0254	260.201
304.5	171.656	129.601	133.221	262.521		304.5	99.7938	94.2526	73.8834	269.1
304	177.893	130.106	141.495	271.765		304	99.508	102.666	70.9757	281.628
303.5	183.962	132.552	138.347	282.235		303.5	98.5067	115.235	68.9034	294.774
303	190.483	138.344	140.89	293.869		303	103.252	113.642	74.8931	306.114
302.5	198.595	154.789	145.663	304.042		302.5	103.464	122.301	68.3651	318.042
302	204.475	155.62	154.156	318.738		302	105.985	115.706	63.545	325.373
301.5	207.938	163.417	166.687	333.164		301.5	114.602	119.267	72.4944	341.634
301	214.124	157.485	168.626	345.75		301	111.602	126.206	74.8481	355.653
300.5	218.638	170.252	180.202	361.098		300.5	111.725	134.704	86.3637	372.621
300	235.653	182.775	171.062	378.475		300	114.534	140.078	83.5908	389.74
299.5	251.449	188.935	173.038	392.021		299.5	112.367	136.881	86.6601	403.184
299	256.47	197.079	183.31	407.365		299	113.36	141.975	89.6983	418.285
298.5	265.202	200.672	181.794	423.376		298.5	128.565	131.66	101.386	435.607
298	273.696	208.839	199.212	438.656		298	130.721	142.586	95.6231	449.924
297.5	286.637	211.573	204.096	454.718		297.5	144.713	141.273	104.828	468.394
297	282.388	215.758	209.927	467.276		297	144.704	151.557	114.008	484.483
296.5	289.463	225.828	206.978	482.628		296.5	145.998	161.277	113.676	498.993
296	294.492	241.417	206.031	497.271		296	144.346	156.594	123.454	514.817
295.5	307.27	252.331	221.327	515.205		295.5	151.577	168.795	122.218	525.274
295	319.384	258.351	231.046	529.052		295	165.156	168.193	121.414	542.967
294.5	329.952	265.21	243.825	541.297		294.5	176.624	173.161	132.602	559.019
294	331.769	268.921	252.376	553.9		294	187.844	181.153	136.039	570.197
293.5	340.237	283.081	254.497	561.585		293.5	188.404	191.039	149.082	579.413
293	343.25	290.078	262.116	575.79		293	193.904	189.704	157.142	589.522
292.5	358.376	299.701	269.683	584.08		292.5	203.569	206.606	163.84	604.163
292	371.308	306.546	277.27	592.067		292	211.147	218.288	173.325	619.457
291.5	383.053	307.029	286.721	599.977		291.5	214.905	226.591	189.143	624.632
291	395.257	315.634	300.164	603.792		291	230.985	240.797	195.779	632.289
290.5	392.853	321.505	311.646	612.949		290.5	236.806	243.914	201.06	642.721
290	390.053	330.025	322.548	621.334		290	246.658	255.27	205.747	656.15
289.5	393.052	340.106	333.128	630.966		289.5	245.321	258.889	212.978	663.119
289	406.103	345.24	339.143	640.987		289	248.368	269.684	235.556	666.604
288.5	416.182	355.769	343.286	647.092		288.5	257.874	263.275	239.018	678.247
288	427.732	359.422	343.238	654.429		288	268.366	274.56	245.293	683.839
287.5	431.941	366.056	340.013	657.329		287.5	278.345	273.717	249.77	687.452
287	433.814	365.927	340.318	661.57		287	280.497	277.875	259.641	691.18
286.5	428.722	372.639	343.032	660.075		286.5	281.719	278.529	265.364	689.302
286	429.65	367.823	355.948	657.013		286	288.488	274.499	260.611	692.434
285.5	421.251	370.4	356.399	652.458		285.5	290.735	284.667	265.285	691.151
285	423.054	366.778	358.744	647.382		285	288.796	298.974	266.183	682.585
284.5	419.597	372.374	364.099	647.177		284.5	286.093	310.75	271.213	682.224
284	426.972	372.684	372.834	643.861		284	295.581	317.339	276.735	676.666
283.5	419.16	379.236	369.014	633.403		283.5	299.485	315.766	274.372	672.101
283	416.318	383.539	369.465	619.791		283	310.764	310.007	280.148	661.908
282.5	416.328	384.403	366.48	608.698		282.5	303.776	309.643	282.076	648.669
282	419.512	375.999	359.067	592.89		282	300.454	310.908	280.21	629.749
281.5	414.283	367.643	357.333	581.66		281.5	304.249	312.737	286.148	615.356
281	404.413	353.326	348.384	563.687		281	318.307	312.464	297.731	599.015
280.5	384.529	354.435	343.371	545.539		280.5	319.349	313.016	301.33	577.077
280	370.466	347.557	337.333	526.476		280	312.543	313.38	295.454	554.72
279.5	366.068	330.217	330.459	506.668		279.5	296.14	307.527	296.653	527.746
279	352.806	311.911	327.018	485.658		279	283.193	312.392	284.958	507.844
278.5	350.913	307.279	326.815	462.238		278.5	278.246	304.044	291.084	482.454
278	330.321	305.859	322.899	427.893		278	272.279	296.928	290.67	463.163
277.5	314.025	295.888	308.769	398.809		277.5	270.512	287.987	287.999	433.527
277	300.94	280.896	299.457	376.767		277	264.914	277.183	280.691	399.5
276.5	278.952	261.418	289.945	349.454		276.5	263.107	278.494	270.905	370.664
276	276.28	244.552	277.803	320.406		276	256.518	275.775	270.148	338
275.5	263.167	228.767	261.593	293.84		275.5	248.388	276.659	265.561	310.161
275	249.784	211.004	247.189	267.49		275	238.798	270.06	265.26	279.052
274.5	231.24	198.581	239.703	241.412		274.5	227.598	267.631	258.546	247.594
274	210.825	184.813	227.179	214.077		274	207.572	257.703	252.223	217.032
273.5	191.343	171.89	217.063	185.181		273.5	194.106	250.061	245.953	186.167
273	175.843	164.954	199.12	154.441		273	176.271	227.758	242.426	155.342
272.5	170.268	150.554	192.044	127.065		272.5	183.524	216.85	230.784	126.478
272	156.85	135.299	184.604	96.1499		272	176.442	202.997	212.541	87.8737
271.5	144.947	121.897	174.064	69.399		271.5	177.951	204.765	209.266	56.2414
271	128.86	100.81	164.095	44.9231		271	167.141	202.92	210.183	18.7589
270.5	105.497	97.4257	152.808	20.8589		270.5	151.476	193.928	215.212	-6.23203
270	99.32	80.3517	137.179	-2.06699		270	144.764	181.059	200.386	-33.7859
269.5	86.2932	71.4456	125.029	-23.8095		269.5	144	167.401	186.661	-58.2694
269	80.5238	55.9813	113.272	-42.5673		269	134.367	155.148	166.973	-81.4539
268.5	63.0974	44.3917	101.356	-60.6743		268.5	124.079	147.295	150.675	-96.9572
268	56.3216	35.3993	103.075	-77.3696		268	111.191	142.212	143.957	-112.436
267.5	48.2424	21.5528	102.959	-89.7908		267.5	100.222	136.77	128.714	-134.107
267	39.2119	27.3013	100.251	-101.4		267	95.4253	130.508	125.872	-146.961
266.5	30.5157	23.5411	89.4671	-115.443		266.5	79.8931	118.82	105.086	-159.318
266	22.4075	22.8996	65.6477	-121.589		266	77.5273	111.355	96.9626	-173.354
265.5	10.6673	9.99212	58.0788	-130.201		265.5	69.4855	101.757	100.657	-186.462
265	2.57838	8.47301	54.7038	-139.602		265	71.6037	92.1255	103.729	-194.93
264.5	-12.8223	-15.0124	63.5533	-149.277		264.5	64.5029	88.584	106.461	-198.976
264	-8.5426	-19.9361	61.6156	-152.725		264	57.6848	77.8047	98.1481	-199.895
263.5	-12.8796	-18.7642	50.2288	-153.76		263.5	44.3485	83.4445	84.3648	-206.332
263	-16.0612	-26.1248	34.5295	-160.055		263	35.0121	79.649	70.4637	-206.428
262.5	-8.20535	-31.6954	22.9646	-160.648		262.5	39.0065	79.6255	66.2119	-204.393
262	-3.52578	-35.8407	26.7839	-162.486		262	42.9801	69.6121	67.2257	-204.284
261.5	-11.2389	-21.3968	23.8792	-158.518		261.5	41.545	65.1429	63.5686	-205.367
261	-16.7262	-24.3084	37.9558	-154.021		261	33.1241	64.3177	57.8078	-205.116
260.5	-33.6811	-17.4736	40.124	-150.988		260.5	31.7927	64.4196	55.2001	-200.526
260	-42.3193	-26.5556	39.9614	-147.566		260	23.7171	56.3832	50.8271	-197.634
259.5	-38.5303	-29.174	33.6084	-139.502		259.5	19.9	58.2959	46.7456	-198.145
259	-40.3203	-19.2417	21.2442	-131.535		259	8.40646	49.8457	43.1046	-194.484
258.5	-38.0284	-15.8469	18.7053	-126.978		258.5	3.22176	38.9488	43.6432	-188.781
258	-46.4093	-16.9695	9.22195	-120.846		258	13.4105	28.7844	39.8337	-182.571
257.5	-37.8476	-24.8498	10.8263	-114.193		257.5	14.1764	36.5647	33.6494	-173.874
257	-21.0652	-30.3902	7.03109	-109.707		257	14.8523	47.0581	31.0172	-167.629
256.5	-13.1279	-48.895	16.6894	-104.49		256.5	13.3854	42.6221	29.4697	-161.94
256	0.848385	-49.1273	12.5691	-100.076		256	10.4857	41.075	29.4282	-152.903
255.5	2.69171	-39.5226	14.5053	-91.2962		255.5	14.1104	40.272	25.1843	-143.785
255	12.7307	-37.4074	4.59732	-83.5484		255	4.04435	46.3929	24.1149	-138.999
254.5	9.7763	-25.2581	13.2784	-77.8411		254.5	-5.76621	45.351	33.415	-130.359
254	5.68149	-39.7435	16.6956	-74.5167		254	-7.04087	38.5309	33.179	-127.731
253.5	5.93877	-30.0009	14.5431	-63.9565		253.5	-5.39267	39.4818	34.1328	-121.334
253	5.14694	-38.3142	17.8405	-59.4112		253	12.3006	36.6699	25.6632	-114.616
252.5	6.06139	-23.0178	9.41108	-55.4671		252.5	10.3944	36.7749	26.7696	-107.37
252	-0.746531	-20.9379	12.0211	-54.3725		252	2.7235	30.4639	14.8018	-97.9973
251.5	4.5574	-22.4529	3.23165	-49.5985		251.5	2.45407	18.4487	5.0915	-91.3205
251	1.76339	-20.5167	11.9422	-47.5137		251	-6.99513	19.3073	-1.16924	-90.0508
250.5	5.24887	-22.845	10.5944	-45.5818		250.5	-6.46512	22.209	-7.51803	-79.7885
250	3.97544	-20.7437	13.117	-46.3686		250	-17.0314	29.5872	-20.5431	-75.1755
249.5	3.70191	-26.6177	14.3506	-42.3196		249.5	-16.255	31.8715	-20.6674	-73.1606
249	0.513398	-27.6502	-2.80287	-43.776		249	-13.3952	32.7373	-18.5122	-68.7644
248.5	9.31163	-33.8687	-9.9862	-38.7834		248.5	-4.61864	28.5904	-30.8185	-68.0309
248	18.8701	-25.1901	-16.8256	-34.3846		248	-11.0804	27.0011	-34.2904	-63.2336
247.5	15.7207	-27.4124	-14.9447	-27.0258		247.5	-13.5611	14.4733	-43.5399	-57.6778
247	6.9127	-23.1874	-23.0835	-22.5838		247	-25.7129	9.547	-46.6591	-52.8596
246.5	-1.6991	-24.8736	-22.6448	-18.9198		246.5	-27.8501	2.37428	-36.816	-47.9184
246	-3.24463	-25.384	-30.9845	-8.69641		246	-25.6615	-5.1545	-35.4063	-42.8064
245.5	-4.60404	-25.0852	-33.0144	-5.93321		245.5	-18.579	-13.1275	-38.0565	-40.6115
245	4.55797	-30.435	-39.6777	-5.93482		245	-33.8398	-16.7032	-49.4224	-35.2025
244.5	-7.05124	-37.5325	-41.2279	-4.80998		244.5	-33.898	-24.9226	-54.3022	-38.4948
244	-8.49204	-49.3993	-54.0277	-1.7371		244	-40.9474	-23.6284	-62.9482	-38.5008
243.5	1.46649	-56.2348	-64.2642	0.817799		243.5	-37.9019	-23.8913	-77.0035	-39.2929
243	-2.9373	-62.1728	-72.6114	1.14632		243	-36.0487	-29.9431	-98.6598	-40.3722
242.5	2.29162	-65.8923	-71.4016	3.34522		242.5	-37.6593	-31.8531	-118.981	-39.8958
242	-16.2057	-65.1501	-87.3772	6.54231		242	-35.8775	-38.7615	-129.685	-37.9722
241.5	-19.9565	-74.4695	-107.341	3.5011		241.5	-39.2643	-59.9848	-158.062	-31.492
241	-32.5203	-77.763	-121.287	5.13638		241	-44.2494	-69.5986	-163.309	-27.5971
240.5	-33.0175	-84.5164	-132.092	3.63739		240.5	-55.643	-72.1458	-183.213	-21.6096
240	-29.3133	-90.8308	-149.234	5.6494		240	-59.8855	-64.986	-199.121	-25.5614
239.5	-34.6173	-103.432	-180.252	6.21878		239.5	-56.1947	-86.1249	-226.644	-19.4794
239	-38.9475	-121.148	-210.763	5.71455		239	-65.7555	-99.5217	-249.707	-20.3441
238.5	-52.0694	-130.722	-220.735	8.42738		238.5	-75.6142	-114.505	-261.956	-28.3896
238	-61.5187	-146.49	-244.164	9.23492		238	-92.3825	-128.59	-278.124	-26.2824
237.5	-66.4985	-153.711	-258.735	12.0752		237.5	-100.365	-141.161	-295.728	-22.6995
237	-67.9568	-156.148	-281.813	9.50152		237	-103.068	-143.595	-325.224	-22.3888
236.5	-59.7969	-160.077	-313.967	17.0665		236.5	-112.682	-147.834	-355.071	-12.158
236	-58.8714	-178.927	-339.804	22.0236		236	-121.856	-162.169	-391.978	-11.5876
235.5	-59.6051	-191.038	-370.208	21.8022		235.5	-131.24	-180.114	-423.68	-7.17514
235	-68.3577	-198.609	-398.611	33.9108		235	-136.293	-196.02	-461.01	2.5307
234.5	-75.2589	-209.816	-435.203	41.794		234.5	-134.738	-200.47	-488.306	3.46762
234	-87.547	-229.607	-484.052	40.8378		234	-145.258	-216.522	-523.063	1.86086
233.5	-83.274	-251.904	-516.039	48.5391		233.5	-157.8	-240.285	-562.389	2.82279
233	-89.0911	-271.053	-541.916	52.5145		233	-160.305	-253.512	-604.322	2.96145
232.5	-91.3561	-290.459	-566.602	61.6978		232.5	-181.552	-272.681	-651.148	6.93056
232	-107.161	-313.606	-602.695	72.851		232	-185.194	-280.387	-691.648	12.0492
231.5	-109.3	-333.579	-653.628	73.8548		231.5	-186.212	-304.955	-710.781	20.0113
231	-114.866	-348.811	-692.376	77.0641		231	-197.853	-321.242	-742.483	30.8801
230.5	-120.688	-374.71	-734.658	88.5218		230.5	-214.144	-351.734	-783.702	36.0788
230	-138.385	-376.615	-763.713	84.1252		230	-234.079	-360.002	-829.025	43.6679
229.5	-143.879	-390.399	-798.203	89.7135		229.5	-240.58	-379.034	-883.126	48.5666
229	-161.249	-402.278	-856.102	93.5605		229	-248.905	-400.835	-926.599	54.3052
228.5	-156.28	-440.092	-903.123	90.849		228.5	-253.717	-424.814	-963.781	59.8047
228	-160.813	-456.257	-928.669	94.1252		228	-262.522	-446.663	-997.643	61.0184
227.5	-176.947	-483.859	-956.747	100.309		227.5	-269.791	-451.756	-1023.5	65.0933
227	-183.802	-498.688	-987.818	106.502		227	-278.676	-475.594	-1059.4	75.3994
226.5	-188.74	-500.337	-1010.02	110.738		226.5	-289.685	-487.057	-1091.75	71.0824
226	-201.546	-510.817	-1040.02	116.036		226	-289.234	-495.659	-1116.22	70.9494
225.5	-216.341	-524.685	-1060.6	122.608		225.5	-290.257	-489.17	-1137.52	74.6358
225	-220.54	-541.565	-1089.59	126.728		225	-295.772	-508.091	-1155.76	79.5588
224.5	-231.053	-561.559	-1109.3	128.76		224.5	-301.854	-509.13	-1176.98	81.8375
224	-238.464	-565.322	-1125.91	131.264		224	-305.18	-533.936	-1200.93	82.2703
223.5	-240.281	-587.997	-1134.56	133.717		223.5	-298.435	-539.118	-1216.69	84.6536
223	-261.653	-576.932	-1152.75	137.384		223	-304.644	-555.845	-1227.01	91.1158
222.5	-255.562	-587.508	-1171.21	129.18		222.5	-315.877	-554.102	-1238.78	87.1877
222	-253.194	-585.467	-1184.86	116.126		222	-323.954	-558.659	-1259.78	83.3005
221.5	-245.135	-589.224	-1200.58	104.112		221.5	-320.85	-563.974	-1277.72	76.7185
221	-256.255	-594.08	-1203.09	99.4823		221	-309.895	-582.626	-1298.12	74.0494
220.5	-260.357	-607.64	-1222.56	98.3778		220.5	-323.068	-569.512	-1290.82	60.9134
220	-269.899	-625.65	-1220.76	88.0382		220	-357.076	-589.083	-1302.08	55.956
219.5	-267.529	-620.924	-1236.7	86.6692		219.5	-356.699	-593.294	-1297.15	42.6139
219	-285.176	-628.304	-1242.5	79.6407		219	-356.546	-592.18	-1317.92	41.2336
218.5	-278.414	-628.191	-1243.22	80.2994		218.5	-351.551	-595.473	-1315.59	37.5418
218	-268.02	-642.684	-1251.17	76.9292		218	-341.614	-594.752	-1336.11	39.0367
217.5	-275.275	-650.962	-1252.56	70.0861		217.5	-349.555	-598.06	-1342.85	25.7314
217	-264.428	-657.823	-1259.18	63.7773		217	-348.709	-608.629	-1346.86	19.5194
216.5	-283.615	-653.873	-1272.69	52.1194		216.5	-357.326	-618.11	-1340.54	5.27242
216	-302.696	-648.795	-1268.92	45.3971		216	-367.597	-618.198	-1349.2	-0.765176
215.5	-307.296	-652.915	-1290.93	42.5979		215.5	-373.335	-617.881	-1326.77	-8.0376
215	-317.412	-649.355	-1317.75	41.6963		215	-367.506	-631.575	-1342.94	-22.3999
214.5	-315.137	-663.864	-1323.01	35.5233		214.5	-366.686	-624.807	-1342.28	-32.6371
214	-321.191	-659.535	-1332.65	18.768		214	-373.573	-640.05	-1348.42	-33.6761
213.5	-317.668	-670.221	-1319.91	5.16186		213.5	-366.962	-632.782	-1361.84	-34.425
213	-332.736	-680.02	-1304.93	5.74874		213	-371.497	-637.085	-1376.92	-33.1368
212.5	-336.67	-709.63	-1322.73	1.95398		212.5	-364.129	-639.661	-1408.03	-39.5277
212	-350.799	-724.487	-1336.6	-2.65512		212	-379.191	-627.566	-1418.01	-44.2532
211.5	-358.414	-739.583	-1368.09	-12.3402		211.5	-401.371	-632.216	-1428.64	-45.3181
211	-365.672	-740.966	-1367.73	-13.0883		211	-416.996	-628.795	-1441.49	-54.0309
210.5	-357.353	-741.342	-1374.52	-8.35529		210.5	-424.599	-636.502	-1447.13	-61.789
210	-352.771	-738.147	-1381.39	-14.7569		210	-404.543	-652.282	-1476.52	-79.1631
