# Supplementary material for: Mechanistic insights into PCBP1-driven unfolding of selected i-motif DNA at G1/S checkpoint
Source: Nat Commun. 2026 Feb 2;17:1149. doi: 10.1038/s41467-026-68822-5 (PMC12865031; doi:10.1038/s41467-026-68822-5)
Supplement: Supplementary file 15 — Source data [file 41467_2026_68822_MOESM15_ESM.zip › Source data/Source data_Main figures/Source data_Fig. 5.xlsx]

## Sheet: Fig. 5A
FACS showing cell cycle analyses in aynchronous or control HeLa cells
														Phase	Control_R1	Control_R2	Control_R3
														G1	52	62.14	57.89
														S	9.78	25.09	15.28
														G2/M	12.77	25.46	28.98

## Sheet: Fig. 5B
	FACS showing cell cycle analyses in PCBP1-KD HeLa cells
																Phase	PCBP1-KD_R1	PCBP1-KD_R2	PCBP1-KD_R3
																G1	98.89	90.87	84
																S	1.11	1.05	1
																G2/M	5.89	3.38	8.76

## Sheet: Fig. 5C
	Anti-BrdU dot-blot assay upon hours after G1/S synchronisation release in control (left) and PCBP1-KD (right) cells

## Sheet: Fig. 5D
	Western blot showing γH2AX accumulation (left) in HeLa cells upon PCBP1-KD, in comparison to control and siRNA-scrambled; β-actin used as housekeeping gene

## Sheet: Fig. 5F
	ChIP (PCBP1) (Fold enrichment over HTR6 control)
	asynchronous	G1/S	S	p-value
cMYC-Rep 1	10.2674	50.5626	0.400535
cMYC-Rep 2	10.1965	63.5579	0.550953	0.00812057	asyn vs G1/S
cMYC-Rep 3	10.7034	52.7098	0.395021	0.000383983	asyn vs S
BCL2-Rep 1	40.7859	25.9921	20.8215
BCL2-Rep 2	25.8125	21.5557	23.5883	0.103866	asyn vs G1/S
BCL2-Rep 3	31.3414	23.7524	21.5557	0.173835	asyn vs S
ILPR-Rep 1	14.1232	26.3549	1.17283
ILPR-Rep 2	11.2356	24.9333	0.823591	0.0478532	asyn vs G1/S
ILPR-Rep 3	11.9588	36.2523	0.993092	0.00450487	asyn vs S

## Sheet: Fig. 5G
	ChIP (iMab) (Fold enrichment over HTR6 control)
	G1/S	S	p-value
cMYC-Rep 1	39.3966	1.51572
cMYC-Rep 2	34.2968	1.23114
cMYC-Rep 3	42.2243	1.07177	0.00392734	G1/S vs S
BCL2-Rep 1	18.3792	17.1484
BCL2-Rep 2	24.2515	21.1121
BCL2-Rep 3	21.1121	17.1484	0.0754091	G1/S vs S
ILPR-Rep 1	51.9842	1.41421
ILPR-Rep 2	48.5029	1.6245
ILPR-Rep 3	48.5029	1.7411	0.00067593	G1/S vs S

## Sheet: Fig. 5H
	Relative expression (Normalised to control)
	2^-ΔΔCt (control)			2^-ΔΔCt (PCBP1-KD)			p-value
cMYC-P1	1	1	1	0.0460382	0.0393316	0.0364613	0.0004
cMYC	1	1	1	0.211832	0.196261	0.183021	0.0006
BCL2-P1	1	1	1	0.824293	0.688792	0.630272	0.04
BCL2	1	1	1	0.337913	0.294353	0.266993	0.003
ILPR	1	1	1	0.141633	0.124724	0.11515	0.0008
HTR6	1	1	1	1.22824	1.09136	0.910007	0.52
