# Supplementary material for: Mechanistic insights into PCBP1-driven unfolding of selected i-motif DNA at G1/S checkpoint
Source: Nat Commun. 2026 Feb 2;17:1149. doi: 10.1038/s41467-026-68822-5 (PMC12865031; doi:10.1038/s41467-026-68822-5)
Supplement: Supplementary file 15 — Source data [file 41467_2026_68822_MOESM15_ESM.zip › Source data/Source data_Main figures/Source data_Fig. 6.xlsx]

## Sheet: Fig. 6B
Apparent dissociation constants (KD,app) calculated from MST experiments
	cMYC + KH1+2			cMYC + KH3			cMYC + KH1+2+KH3
	pH 6.4	pH 7.0	pH 8.0	pH 6.4	pH 7.0	pH 8.0	pH 6.4	pH 7.0	pH 8.0
Rep 1	540.837	483.283	529.374	1632.84	1573.93	1829.93	145.229	579.827	599.928
Rep 2	570.927	520.836	578.398	1897.93	1693.3	2098.3	162.287	609.726	621.928
Rep 3	523.998	579.837	559.283	1889.87	1592.87	2727.84	176.298	601.298	631.928
Average	545.254	527.985	555.685	1806.88	1620.03	2218.69	161.271	596.95	617.928
p-value compared to pH 6.4		0.341827	0.522605		0.0572175	0.192987		0.000111258	1.10233e-05

## Sheet: Fig. 6C
CD spectra: KH1+2 titration with increasing concentration on cMYC i-motif							CD spectra: KH3 titration with increasing concentration on cMYC i-motif							CD spectra: KH1+2+KH3 titration with increasing concentration on cMYC i-motif
	MCD (M-1 cm-1)							MCD (M-1 cm-1)							MCD (M-1 cm-1)
Wavelength (nm)	0 µM	1 µM KH1+2	2 µM KH1+2	3 µM KH1+2	4 µM KH1+2		Wavelength (nm)	0 µM	1 µM KH3	2 µM KH3	3 µM KH3	4 µM KH3		Wavelength (nm)	0 µM	1 µM KH1+2+KH3	2 µM KH1+2+KH3	3 µM KH1+2+KH3	4 µM KH1+2+KH3
310	110.958	117.833	98.0511	74.476	64.7618		310	54.9829	65.0674	53.1689	61.3551	41.6767		310	48.8599	59.392	52.7585	61.8021	44.711
309.5	114.043	121.051	100.159	75.0201	65.2348		309.5	57.8976	66.4844	54.7914	62.7584	41.99		309.5	52.02	60.8671	52.0453	61.3201	44.436
309	117.202	124.287	102.245	75.6665	65.797		309	60.868	67.9831	56.4898	64.2006	42.4351		309	55.2572	62.3259	51.4521	60.9507	44.2148
308.5	120.436	127.543	104.311	76.4154	66.4482		308.5	63.8941	69.5634	58.264	65.6815	43.0119		308.5	58.5714	63.7685	50.9787	60.6939	44.0475
308	123.745	130.817	106.356	77.2668	67.1885		308	66.9759	71.2255	60.114	67.2012	43.7204		308	61.9627	65.1947	50.6253	60.5497	43.9341
307.5	127.128	134.111	108.379	78.2206	68.0179		307.5	70.1134	72.9693	62.0399	68.7597	44.5606		307.5	65.4311	66.6047	50.3919	60.518	43.8746
307	130.586	137.423	110.382	79.2768	68.9364		307	73.3066	74.7948	64.0415	70.357	45.5326		307	68.9765	67.9985	50.2783	60.5988	43.869
306.5	134.119	140.754	112.364	80.4355	69.9439		306.5	76.5555	76.702	66.119	71.993	46.6363		306.5	72.5989	69.3759	50.2847	60.7923	43.9173
306	137.726	144.105	114.325	81.6966	71.0405		306	79.8601	78.6909	68.2724	73.6678	47.8717		306	76.2984	70.7371	50.411	61.0983	44.0195
305.5	141.408	147.474	116.265	83.0602	72.2262		305.5	83.2203	80.7615	70.5015	75.3814	49.2388		305.5	80.075	72.0821	50.6572	61.5168	44.1755
305	145.165	150.863	118.184	84.3686	73.364		305	86.6363	82.9138	72.8065	77.1976	50.7377		305	83.9286	73.4107	51.0234	62.048	44.3855
304.5	148.997	154.27	120.083	85.8923	74.6889		304.5	90.108	85.124	75.1873	79.014	52.734		304.5	87.8593	74.7231	51.5095	62.6916	44.6494
304	152.903	157.696	121.901	87.4385	76.0335		304	93.6354	87.2037	78.024	80.8374	54.924		304	91.867	76.0193	52.1155	63.4479	44.9671
303.5	156.884	161.357	123.559	89.1809	77.5486		303.5	97.2184	89.1393	80.5585	82.7381	57.3005		303.5	95.9518	77.2991	52.8414	64.3167	45.3388
303	160.939	164.947	124.878	90.9075	79.05		303	100.857	91.196	82.7801	84.8845	59.6119		303	100.114	78.5628	53.6873	65.2981	45.7643
302.5	165.07	168.508	126.219	92.6162	80.5359		302.5	104.552	93.3919	85.2325	86.8542	62.0855		302.5	104.947	80.1504	54.3518	65.9136	46.2533
302	169.011	172.071	127.396	94.5291	82.1992		302	108.402	95.8674	87.8643	88.8341	64.6958		302	109.798	81.524	55.1952	66.8303	47.0128
301.5	173.035	175.411	128.615	96.576	83.9791		301.5	112.469	98.5968	90.3875	90.8845	67.0788		301.5	114.539	82.5605	56.3772	68.0518	47.7578
301	177.339	178.652	130.003	98.5219	85.6713		301	116.611	101.581	93.0628	92.8992	69.0916		301	119.386	83.6183	57.2961	69.4426	48.4077
300.5	181.667	182.29	131.603	100.535	87.4221		300.5	120.757	104.714	96.0873	95.224	70.9502		300.5	124.168	84.5831	58.53	71.027	49.1197
300	186.363	185.842	133.588	102.972	89.5411		300	124.848	108.076	99.3397	97.578	72.8563		300	128.816	85.5863	60.1392	72.8872	49.9407
299.5	191.541	189.384	136.06	105.946	92.1269		299.5	129.148	111.68	102.94	100.23	74.7917		299.5	133.461	86.6534	61.6967	74.884	50.8318
299	196.889	192.737	139.13	109.526	95.2397		299	133.374	115.473	106.32	103.033	76.6		299	137.806	88.007	63.4771	76.7941	51.5515
298.5	201.987	196.042	142.49	113.332	98.5493		298.5	137.739	119.256	109.573	105.768	78.5332		298.5	141.862	89.4193	65.6606	78.4402	52.4561
298	207.127	199.58	146.28	117.433	102.116		298	142.085	122.977	113.05	108.602	80.7207		298	145.944	91.1765	68.1447	79.9784	53.3896
297.5	212.389	202.944	150.736	121.935	106.03		297.5	146.049	126.824	116.432	111.562	83.2502		297.5	149.676	92.946	70.8515	81.8341	54.6298
297	217.618	206.016	155.814	127.133	110.55		297	150.15	130.506	119.751	114.17	85.7711		297	153.106	94.688	73.5954	83.6684	56.3503
296.5	222.607	208.991	160.899	132.241	114.992		296.5	154.319	134.26	123.138	116.543	88.2893		296.5	156.236	96.6697	76.3343	85.3788	58.2456
296	227.381	212.193	165.81	137.282	119.376		296	158.025	137.999	126.592	118.721	90.8674		296	159.253	98.7207	79.098	87.6053	60.7085
295.5	232.101	215.357	170.876	142.071	123.54		295.5	161.732	141.649	129.885	121.252	93.4299		295.5	162.091	100.952	82.0257	90.3456	63.4311
295	236.97	218.403	176.255	146.716	127.579		295	165.44	145.545	133.142	123.854	95.9831		295	164.788	103.291	84.6327	93.4544	66.5085
294.5	241.582	221.341	181.545	151.106	131.396		294.5	169.169	149.259	136.207	126.355	98.6583		294.5	167.396	105.554	87.0944	96.479	69.8509
294	246.08	224.541	186.32	155.521	135.236		294	172.995	152.771	139.325	128.842	101.116		294	170.075	108.089	89.5432	99.6519	72.9944
293.5	250.693	227.873	190.971	159.956	139.092		293.5	176.745	156.18	142.372	131.505	103.591		293.5	172.759	111.249	92.4094	102.953	76.4379
293	255.063	231.351	195.828	164.114	142.708		293	180.415	159.645	144.835	133.997	106.209		293	175.435	114.417	95.2199	106.147	79.7536
292.5	259.29	234.737	200.614	168.238	146.294		292.5	184.069	162.958	147.213	136.331	108.912		292.5	177.84	117.607	97.9168	109.279	82.9468
292	263.402	238.212	205.208	172.616	150.101		292	187.69	166.055	149.468	138.606	111.506		292	179.992	121.133	100.572	112.205	86.2528
291.5	267.351	241.698	209.393	176.936	153.858		291.5	190.991	169.118	151.891	140.421	114.222		291.5	182.011	124.415	103.351	115.038	89.4198
291	271.118	245.202	213.721	181.221	157.583		291	193.871	171.834	154.271	141.629	116.785		291	184.079	127.716	106.482	117.925	92.5238
290.5	274.415	248.807	217.78	184.905	160.787		290.5	196.352	174.512	156.337	142.726	119.4		290.5	186.19	131.144	109.59	120.818	95.7443
290	277.443	252.221	221.39	188.541	163.949		290	198.289	176.804	158.287	143.691	122.16		290	188.273	134.103	112.532	123.67	98.8923
289.5	280.344	255.376	224.697	191.818	166.798		289.5	199.591	178.815	160.322	144.519	124.836		289.5	190.334	137.219	115.567	126.549	102.165
289	282.699	258.678	227.673	194.688	169.294		289	200.645	180.401	162.052	145.03	127.328		289	192.481	140.169	118.362	129.303	105.27
288.5	284.582	261.482	230.227	197.391	171.644		288.5	201.274	181.735	163.364	145.523	129.525		288.5	194.859	142.508	121.562	132.133	108.368
288	286.206	263.976	232.545	199.546	173.518		288	201.722	182.68	164.507	146.092	131.652		288	196.948	144.791	124.45	135.035	111.476
287.5	287.366	265.802	234.46	201.225	174.978		287.5	202.421	183.335	165.295	146.687	133.602		287.5	198.787	146.796	127.047	137.843	114.389
287	288.305	266.722	236.082	202.724	176.282		287	203.091	183.742	165.727	147.285	135.011		287	200.079	148.49	129.52	140.628	117.133
286.5	288.835	267.163	237.603	203.894	177.299		286.5	203.662	183.892	166.01	147.918	136.039		286.5	200.849	149.988	131.893	143.14	119.732
286	288.893	267.068	238.755	204.815	178.1		286	203.694	183.772	166.002	148.652	136.798		286	200.954	151.321	133.963	145.539	122.207
285.5	288.462	266.349	239.756	205.867	179.015		285.5	203.587	183.279	166.015	149.283	137.324		285.5	200.647	152.477	135.891	147.863	124.559
285	287.568	265.084	240.076	207.065	180.057		285	203.133	182.853	165.502	149.67	137.562		285	199.45	153.663	137.572	149.865	126.749
284.5	286.169	263.137	240.052	208.127	180.98		284.5	201.966	182.222	164.578	149.842	137.261		284.5	197.686	154.622	138.862	151.52	128.824
284	284.165	260.973	239.86	209.01	181.748		284	200.004	181.257	163.453	149.683	136.811		284	195.169	155.442	140.102	152.944	131.139
283.5	281.423	258.692	239.167	209.481	182.157		283.5	197.497	179.902	162.087	149.121	136.395		283.5	192.075	156.034	141.176	154.1	133.724
283	278.108	255.8	238.272	209.73	182.374		283	194.089	178.111	160.574	148.129	135.762		283	188.506	156.493	142.067	155.08	136.195
282.5	274.21	252.441	236.835	209.437	182.119		282.5	190.131	176.072	159.231	146.68	134.931		282.5	184.112	156.544	142.78	156.243	138.831
282	269.466	248.39	234.865	208.348	181.172		282	185.819	173.47	157.857	144.457	133.446		282	179.332	156.416	143.225	157.183	141.382
281.5	264.233	244.006	232.525	206.594	179.647		281.5	180.752	170.278	156.293	141.877	131.694		281.5	174.257	156.16	143.391	158.3	143.754
281	258.441	239.147	229.77	204.613	177.925		281	175.228	166.63	154.617	139.078	129.942		281	168.674	155.66	143.317	159.462	145.653
280.5	252.103	233.772	226.7	202.203	175.828		280.5	169.641	162.64	152.37	136.106	127.736		280.5	162.637	155.106	143.034	160.465	146.899
280	245.269	228.303	223.363	199.55	173.521		280	163.902	158.345	149.779	132.719	125.354		280	156.36	154.411	142.274	161.156	147.483
279.5	237.964	222.837	219.24	196.928	171.242		279.5	157.99	153.668	146.712	128.81	122.686		279.5	150.101	153.905	141.248	161.326	147.553
279	230.536	217.484	214.879	194.346	168.997		279	151.828	148.54	142.981	125	120.212		279	143.603	153.534	140.118	161.147	147.154
278.5	223.16	211.856	210.579	191.484	166.508		278.5	145.492	143.185	138.92	121.104	118.067		278.5	136.875	153.375	138.613	160.851	146.466
278	215.406	206.063	206.126	188.27	163.713		278	138.959	137.623	134.702	117.06	115.635		278	130.285	152.962	136.959	160.276	145.415
277.5	207.499	200.351	201.366	184.928	160.807		277.5	132.187	131.736	130.501	112.657	112.972		277.5	123.775	152.776	135.252	158.952	144.044
277	199.812	194.903	196.41	181.525	157.847		277	125.343	125.513	125.947	108.201	110.119		277	117.162	152.276	133.521	157.297	142.858
276.5	191.861	189.314	191.573	177.531	154.374		276.5	118.48	119.204	121.353	103.493	107.296		276.5	110.578	151.166	131.832	155.561	141.28
276	183.886	183.652	187.027	173.296	150.693		276	111.379	112.536	116.683	98.9929	104.204		276	104.035	149.724	129.92	153.984	139.643
275.5	175.904	177.918	182.066	168.373	146.412		275.5	104.478	105.613	111.914	94.3789	100.938		275.5	97.7333	148.319	127.652	152.186	137.637
275	167.895	172.083	177.085	163.541	142.21		275	97.5766	98.481	107.083	89.8634	97.4402		275	91.2518	146.581	125.398	150.2	135.403
274.5	159.811	166.072	171.885	158.484	137.813		274.5	90.7013	91.5852	102.199	85.3403	93.7384		274.5	84.5786	144.879	122.756	147.808	132.938
274	151.513	159.889	166.35	153.383	133.377		274	83.9371	84.8342	96.997	81.28	90.4272		274	78.102	142.454	120.05	145.297	130.198
273.5	143.441	153.118	160.755	148.013	128.707		273.5	77.284	78.2533	91.8152	77.3933	87.1009		273.5	71.7318	139.87	117.283	142.718	127.185
273	135.526	146.4	154.983	142.436	123.857		273	71.1309	71.7497	86.1821	73.5769	83.6185		273	65.4223	137.397	114.181	140.105	123.911
272.5	127.363	139.178	148.807	136.737	118.902		272.5	65.1162	65.5162	80.3346	69.7915	79.7737		272.5	58.8119	134.644	111.134	137.035	120.484
272	119.395	132.133	142.643	131.236	114.118		272	58.9498	59.6504	74.4506	66.08	75.6513		272	52.0239	131.455	108.253	133.931	116.714
271.5	111.271	125.247	136.219	125.485	109.118		271.5	52.941	53.8944	68.4897	62.7173	71.4436		271.5	45.5102	127.873	105.227	130.699	112.756
271	103.253	118.371	129.54	119.512	103.924		271	46.9995	48.3634	62.5793	59.3532	66.9498		271	39.1408	124.037	101.803	127.859	108.599
270.5	95.2665	111.66	122.811	113.527	98.719		270.5	41.2723	43.1373	57.0326	55.8811	62.0221		270.5	33.1178	120.31	98.3142	124.778	104.565
270	87.4014	105.252	115.78	107.459	93.4425		270	35.0779	38.2908	51.2475	52.591	56.909		270	27.0834	116.373	94.724	121.525	100.622
269.5	79.7053	98.8904	108.972	101.121	87.9311		269.5	28.6242	33.5714	45.9937	49.4688	51.4806		269.5	21.2236	112.077	91.2067	118.086	96.6319
269	72.0406	92.7905	102.125	94.7578	82.398		269	22.3625	28.7169	41.1794	46.431	46.2598		269	15.3867	107.636	87.5179	114.362	92.8787
268.5	64.3116	86.6495	95.2696	88.2783	76.7637		268.5	16.329	24.1857	36.4347	43.1763	41.0318		268.5	9.9134	103.263	83.7203	110.539	89.0045
268	56.8252	80.2347	88.5183	81.9464	71.2577		268	10.0629	19.8046	32.0059	39.7668	35.6256		268	4.62295	98.8058	79.9486	106.654	85.0063
267.5	49.6133	73.8866	81.9573	75.3863	65.5533		267.5	4.05159	15.3574	27.9026	36.3073	30.3512		267.5	-0.64033	94.5328	76.1887	102.523	80.9786
267	42.5145	67.6365	75.5759	69.022	60.0191		267	-1.65821	10.9323	23.6407	33.0195	25.0866		267	-5.38562	90.3634	72.3149	98.3039	76.6167
266.5	35.695	61.6385	69.4784	63.166	54.927		266.5	-7.20158	7.02429	19.5658	29.9789	20.2834		266.5	-10.0418	86.3077	68.3421	93.7914	72.1648
266	29.081	56.061	63.4062	57.6037	50.0902		266	-12.3712	3.37753	15.4754	26.9314	15.9228		266	-14.3893	82.3174	64.5966	89.283	67.3941
265.5	22.8981	50.9509	57.5132	52.201	45.3922		265.5	-17.1371	-0.238095	11.3861	24.0174	11.5842		265.5	-18.461	78.2895	60.704	84.8318	62.4517
265	17.1576	46.3527	51.9382	47.2452	41.0828		265	-21.6394	-3.84498	7.27019	21.2448	7.72461		265	-22.3346	74.4502	56.8085	80.1513	57.4651
264.5	11.9225	42.149	46.5447	42.8929	37.2982		264.5	-26.0447	-7.52891	3.4763	18.4806	4.39866		264.5	-25.6736	70.7637	52.8798	75.58	52.674
264	7.03579	38.0453	41.4699	38.7657	33.7093		264	-30.0016	-11.4056	-0.305261	16.4277	1.51529		264	-28.8344	66.872	49.1228	70.9654	47.9002
263.5	2.32664	33.8796	36.7954	34.5942	30.0819		263.5	-33.8546	-15.4824	-3.64997	14.363	-1.29251		263.5	-31.7173	62.9339	45.5962	66.5085	43.1034
263	-2.39045	30.0346	32.0864	30.6427	26.6458		263	-37.3816	-19.3046	-6.82868	12.3275	-4.35378		263	-34.449	58.7767	42.368	62.1839	38.6298
262.5	-6.46104	26.5147	27.609	26.6152	23.1436		262.5	-40.0422	-22.7428	-10.0644	10.6713	-7.18185		262.5	-36.8255	54.9482	39.1136	57.8015	34.3191
262	-10.2565	23.1245	23.4068	22.9401	19.9479		262	-42.14	-25.9695	-13.3814	9.31455	-9.54161		262	-39.1038	50.6204	35.7764	53.8105	30.5257
261.5	-14.0476	19.7256	19.6608	19.4351	16.9001		261.5	-43.4273	-28.8861	-16.3146	8.11943	-11.5133		261.5	-41.3793	46.1816	32.4342	49.819	27.0735
261	-17.4158	16.4962	15.7735	15.9634	13.8812		261	-44.5224	-31.2181	-19.0264	7.05928	-13.7416		261	-43.7091	41.9908	29.2069	46.0371	23.4113
260.5	-20.5106	13.8841	12.0477	12.5787	10.938		260.5	-45.0935	-33.388	-21.3766	5.67871	-15.7701		260.5	-45.8067	38.2516	25.8173	42.0665	19.8047
260	-23.2541	11.3873	8.7352	9.52122	8.27932		260	-45.6923	-34.6836	-23.7806	4.64585	-17.2902		260	-47.6422	34.5248	22.5398	38.2521	16.5053
259.5	-25.5317	8.75171	5.63166	6.90469	6.00408		259.5	-46.3543	-35.5228	-26.047	3.78644	-18.1553		259.5	-49.1218	30.946	19.0435	34.4854	13.2227
259	-27.4952	6.52241	2.75139	4.55035	3.95683		259	-46.9813	-36.2635	-28.0839	3.02703	-18.7919		259	-50.319	27.5657	15.8374	31.1707	10.2739
258.5	-28.8268	5.02541	0.466466	2.12221	1.8454		258.5	-47.5832	-36.5084	-29.8131	2.21104	-19.7154		258.5	-51.355	24.6893	12.5689	28.1615	7.08965
258	-29.6291	3.63503	-1.41469	0.0531875	0.04625		258	-48.2237	-36.5324	-31.6851	1.48949	-20.5425		258	-52.1853	21.9956	9.19894	25.3676	4.15934
257.5	-29.9932	2.27932	-3.02672	-1.75499	-1.52608		257.5	-48.8957	-36.6624	-33.4152	0.901715	-20.997		257.5	-53.2468	19.3599	6.06688	22.5773	1.65491
257	-29.9964	1.38226	-4.43828	-3.44372	-2.99454		257	-49.1641	-36.8577	-34.8885	0.438127	-21.225		257	-53.972	16.7588	3.11353	20.0734	-1.15759
256.5	-29.6222	0.791582	-5.61194	-5.45724	-4.74543		256.5	-49.1482	-37.2301	-35.8672	0.0521388	-21.6451		256.5	-54.5874	14.7092	0.04795	18.2714	-3.70701
256	-28.9776	0.244321	-6.29861	-7.62361	-6.62923		256	-49.3041	-37.4588	-36.3252	-0.488704	-22.1946		256	-55.0757	12.9591	-2.8899	16.8718	-5.85557
255.5	-27.9974	-0.309342	-6.8615	-9.71673	-8.44933		255.5	-49.4211	-37.6879	-36.1838	-0.944849	-22.8527		255.5	-55.2404	11.5705	-5.40239	15.1181	-8.00859
255	-26.7673	-0.572616	-7.4425	-11.8071	-10.2671		255	-49.6092	-37.7526	-35.9407	-1.16143	-23.6013		255	-55.1775	10.1673	-7.7911	13.8386	-9.93789
254.5	-25.4133	-0.433301	-7.77702	-14.3456	-12.4744		254.5	-49.6341	-37.6307	-35.3499	-1.53602	-24.5092		254.5	-55.2288	9.05381	-9.86981	12.571	-11.6979
254	-23.7986	-0.003982	-7.90243	-16.8357	-14.6398		254	-49.6521	-37.556	-34.6898	-1.90268	-25.4701		254	-54.864	8.05924	-12.0563	11.8615	-13.2812
253.5	-22.0188	0.429154	-7.79887	-19.2819	-16.7669		253.5	-49.7815	-37.1883	-33.8657	-2.49251	-26.4965		253.5	-54.3819	7.11142	-14.0762	11.4621	-14.7521
253	-20.2836	1.14862	-8.03378	-21.7541	-18.9166		253	-49.9832	-37.1021	-33.146	-3.08847	-27.4165		253	-53.9081	6.23757	-16.0628	10.8164	-16.2063
252.5	-18.6113	2.15577	-8.45511	-24.5451	-21.3436		252.5	-49.9337	-37.0613	-32.6462	-3.42838	-27.9814		252.5	-53.3355	5.56451	-18.0318	10.3275	-17.4166
252	-17.1788	3.37298	-8.87763	-27.0031	-23.4809		252	-49.6531	-36.9351	-31.8351	-3.83474	-28.3984		252	-52.8824	4.8867	-19.8666	9.9383	-18.7487
251.5	-15.6988	4.24553	-9.53788	-29.5618	-25.7059		251.5	-49.4397	-36.9299	-30.9397	-4.56374	-28.4702		251.5	-52.2388	4.2301	-21.725	9.31522	-20.1283
251	-14.1342	5.07516	-10.6664	-31.8759	-27.7181		251	-49.057	-37.6198	-30.3253	-5.26594	-28.3827		251	-51.5008	3.49557	-23.3598	9.20828	-21.7102
250.5	-12.6102	5.7444	-12.2109	-34.5531	-30.0462		250.5	-48.4668	-38.6289	-29.5693	-5.80548	-28.0748		250.5	-51.0483	2.75159	-25.0969	8.97653	-23.0915
250	-11.0103	6.3102	-14.1685	-37.516	-32.6226		250	-47.4673	-39.6889	-28.9625	-6.16662	-27.7853		250	-50.3131	1.93013	-26.4088	8.40612	-24.3374
249.5	-9.79582	6.54654	-16.5459	-40.6539	-35.3512		249.5	-46.5574	-40.9929	-27.7188	-6.3482	-27.6648		249.5	-49.5196	0.97044	-27.6266	7.85812	-25.6929
249	-8.92426	6.08647	-19.3724	-44.232	-38.4626		249	-45.2318	-42.2764	-27.2991	-6.19315	-27.7601		249	-48.9513	-0.31119	-28.8341	6.85871	-27.5289
248.5	-8.3976	5.52122	-22.6889	-48.557	-42.2235		248.5	-43.854	-43.6349	-26.8394	-6.13203	-27.7725		248.5	-48.4982	-1.41914	-29.9813	6.01527	-29.1676
248	-8.0266	4.95885	-26.7996	-53.4177	-46.4502		248	-42.1027	-44.2807	-26.5756	-5.90587	-28.3668		248	-47.8633	-2.52507	-31.1166	4.76464	-30.8059
247.5	-7.88223	4.24003	-31.1889	-58.9075	-51.2239		247.5	-40.0824	-44.4075	-26.5187	-5.52219	-28.7907		247.5	-47.001	-3.56414	-32.3416	2.8028	-32.6558
247	-8.28809	2.86863	-35.873	-64.8392	-56.382		247	-38.3706	-44.2233	-26.5124	-5.2409	-29.2737		247	-46.276	-4.73503	-33.8537	0.32074	-34.8502
246.5	-8.71722	1.3317	-40.99	-71.9027	-62.5241		246.5	-36.343	-43.8267	-26.409	-5.12769	-30.0211		246.5	-45.6077	-5.76647	-35.4761	-2.42771	-37.4106
246	-9.06636	-0.407759	-46.5517	-80.0289	-69.5903		246	-34.5832	-43.248	-26.4114	-5.26229	-31.0858		246	-44.7515	-6.79427	-37.3606	-5.48067	-40.6992
245.5	-9.17408	-2.35633	-52.2869	-88.907	-77.3104		245.5	-33.1135	-42.779	-26.2475	-5.61549	-32.0936		245.5	-43.4969	-8.17636	-39.7128	-8.95285	-44.3541
245	-8.93027	-4.92337	-58.4993	-99.046	-86.127		245	-31.881	-41.7689	-26.4955	-5.73562	-33.119		245	-41.8476	-9.60801	-42.1659	-12.8599	-48.5821
244.5	-8.30357	-7.99999	-65.0249	-110.122	-95.758		244.5	-31.042	-41.4222	-26.6137	-6.13796	-34.1616		244.5	-40.6683	-11.2286	-45.011	-17.0057	-53.0109
244	-7.55709	-11.2442	-72.2827	-122.451	-106.479		244	-30.2271	-41.4222	-26.6163	-6.4878	-35.6581		244	-39.3665	-12.9883	-48.0195	-21.4908	-57.579
243.5	-6.26958	-14.5816	-80.026	-136.192	-118.428		243.5	-29.4868	-41.4132	-26.831	-7.1548	-37.5447		243.5	-37.8743	-15.0837	-51.3736	-26.5619	-62.7736
243	-4.75699	-18.6855	-88.2562	-150.762	-131.097		243	-28.712	-41.6469	-27.4655	-8.31561	-39.4804		243	-36.5887	-17.3254	-54.7577	-32.6107	-68.2816
242.5	-3.18101	-22.7283	-97.5673	-166.95	-145.174		242.5	-27.7173	-41.7123	-27.7638	-9.7071	-42.0085		242.5	-35.3824	-19.6354	-58.2884	-39.2088	-74.2841
242	-1.82822	-26.6528	-107.677	-185.005	-160.874		242	-26.6287	-41.7506	-28.0418	-11.3735	-45.0365		242	-34.3003	-22.3633	-62.0064	-46.1107	-80.7791
241.5	-0.171	-30.918	-118.642	-204.82	-178.104		241.5	-25.6483	-41.4406	-28.1285	-13.068	-48.5543		241.5	-33.4255	-25.6026	-66.4252	-53.4016	-87.952
241	1.33396	-35.6274	-130.158	-226.051	-196.566		241	-24.6195	-40.602	-28.1855	-15.1311	-52.0146		241	-32.261	-29.2891	-71.2829	-61.8383	-96.3759
240.5	3.10569	-40.5061	-142.822	-248.465	-216.056		240.5	-23.2535	-39.5495	-28.4945	-17.6238	-55.9774		240.5	-31.1937	-33.4582	-76.7179	-70.8576	-105.705
240	4.6082	-45.2845	-156.277	-272.343	-236.82		240	-21.9383	-38.6022	-28.9494	-20.2677	-60.3507		240	-29.8533	-38.1539	-82.5311	-80.1152	-115.582
239.5	6.11493	-50.2248	-170.84	-298.017	-259.145		239.5	-20.8323	-37.7837	-29.4222	-23.3896	-65.0039		239.5	-28.5108	-43.427	-88.7786	-89.7737	-126.12
239	7.58645	-55.8832	-186.497	-324.312	-282.011		239	-19.6926	-37.0883	-29.9095	-26.5464	-69.7317		239	-27.0025	-49.1773	-95.425	-99.884	-137.43
238.5	8.60855	-62.2118	-203.531	-352.025	-306.109		238.5	-18.4511	-36.2607	-30.3718	-30.0333	-74.4099		238.5	-25.5862	-55.4677	-102.487	-110.768	-149.377
238	9.33632	-68.869	-221.893	-381.034	-331.334		238	-17.2338	-35.7601	-31.104	-33.5077	-79.5091		238	-24.2175	-61.9214	-110.083	-122.41	-162.214
237.5	9.79315	-76.3854	-240.953	-411.29	-357.644		237.5	-15.7551	-35.3264	-31.7675	-37.1527	-84.866		237.5	-22.7879	-68.6933	-117.74	-134.869	-175.76
237	10.3861	-84.1601	-260.954	-442.85	-385.087		237	-14.3387	-35.0363	-32.2364	-41.0675	-90.5662		237	-21.1819	-75.9536	-125.89	-148.488	-190.45
236.5	11.0561	-92.5755	-282.137	-475.256	-413.266		236.5	-12.5142	-34.2442	-33.1772	-44.7768	-96.3012		236.5	-19.3136	-83.8219	-134.845	-163.071	-206.208
236	11.861	-101.219	-303.879	-508.587	-442.25		236	-10.6504	-33.5595	-34.0958	-48.489	-102.48		236	-17.5579	-92.0094	-144.156	-178.438	-223.265
235.5	12.5643	-109.956	-326.066	-543.331	-472.462		235.5	-8.40301	-32.8532	-34.8119	-52.442	-108.739		235.5	-15.6163	-100.707	-153.981	-194.732	-241.085
235	13.4098	-118.852	-348.729	-578.087	-502.685		235	-6.10084	-32.1973	-35.5406	-56.6205	-115.518		235	-13.5014	-109.616	-163.858	-211.834	-260.067
234.5	13.7552	-127.823	-371.713	-613.253	-533.264		234.5	-4.14297	-31.4798	-36.0465	-60.8286	-122.297		234.5	-11.7144	-118.676	-174.298	-229.662	-279.936
234	13.9924	-136.924	-394.967	-648.484	-563.899		234	-2.03383	-30.3996	-36.8234	-65.0718	-128.789		234	-9.69019	-128.431	-185.404	-248.149	-300.579
233.5	13.6877	-146.25	-418.617	-683.708	-594.528		233.5	0.04989	-29.2647	-37.178	-69.5098	-135.267		233.5	-7.74978	-138.226	-196.928	-267.328	-321.634
233	13.221	-155.579	-442.856	-718.734	-624.986		233	1.97945	-27.8106	-37.2693	-73.9687	-141.593		233	-5.86737	-148.321	-208.728	-287.284	-343.255
232.5	12.7872	-165.359	-467.23	-753.297	-655.041		232.5	3.99001	-26.3425	-37.6004	-78.2889	-147.512		232.5	-4.22369	-158.416	-221.158	-307.45	-365.219
232	12.6868	-175.323	-491.985	-787.4	-684.696		232	5.88351	-24.9494	-37.989	-82.4999	-153.452		232	-2.63132	-168.381	-234.114	-327.919	-387.294
231.5	12.7525	-185.087	-516.572	-820.774	-713.716		231.5	8.1067	-23.732	-38.7442	-86.6205	-158.939		231.5	-1.0368	-178.824	-247.423	-348.471	-409.064
231	13.0715	-194.982	-540.757	-852.994	-741.734		231	10.1359	-22.5252	-39.3591	-90.4698	-164.276		231	0.75134	-189.331	-260.979	-369.176	-430.552
230.5	13.5784	-204.97	-564.295	-883.714	-768.447		230.5	12.1141	-21.6364	-39.7997	-94.1965	-169.229		230.5	2.33512	-199.589	-274.454	-389.832	-452.104
230	14.4139	-214.702	-587.018	-912.811	-793.748		230	14.2181	-20.9521	-40.2617	-97.7597	-173.998		230	3.89109	-209.415	-287.222	-409.812	-472.967
229.5	15.1083	-224.328	-608.444	-940.07	-817.452		229.5	16.0757	-20.48	-40.3296	-101.424	-178.101		229.5	5.63061	-219.045	-299.777	-429.084	-493.317
229	15.542	-233.235	-628.85	-965.724	-839.76		229	18.085	-19.7207	-40.1485	-104.631	-181.766		229	7.64101	-228.571	-311.92	-448.109	-513.192
228.5	15.8848	-241.733	-647.742	-989.087	-860.076		228.5	20.0636	-18.9846	-40.4477	-108.146	-185.183		228.5	9.60073	-237.912	-323.788	-466.404	-532.53
228	16.1853	-249.617	-665.354	-1010.13	-878.377		228	22.0857	-18.2079	-40.7311	-111.386	-188.362		228	11.2312	-246.424	-334.731	-484.195	-551.256
227.5	16.2581	-256.658	-682.239	-1029.75	-895.436		227.5	23.9506	-17.3741	-40.6823	-114.231	-191.039		227.5	13.0616	-254.35	-344.943	-500.719	-568.861
227	16.471	-263.71	-698.056	-1047.45	-910.826		227	25.5413	-16.7172	-40.8842	-116.818	-193.256		227	14.7831	-262.337	-354.628	-516.35	-585.49
226.5	17.0487	-270.183	-712.505	-1062.69	-924.08		226.5	27.4137	-15.9319	-40.9049	-119.063	-195.1		226.5	16.6527	-269.786	-364.018	-531.177	-601.358
226	17.4682	-276.431	-725.813	-1076.01	-935.662		226	29.246	-15.5476	-41.2281	-121.264	-197.159		226	18.1247	-276.484	-372.541	-544.82	-616.044
225.5	17.713	-282.443	-738.022	-1087.17	-945.368		225.5	30.8061	-15.536	-41.9291	-123.595	-199.6		225.5	19.3992	-282.798	-379.67	-556.787	-629.089
225	17.6469	-288.488	-749.174	-1097.42	-954.282		225	32.3689	-15.8881	-42.3938	-125.262	-201.779		225	21.037	-288.358	-385.694	-567.323	-640.925
224.5	17.4463	-294.461	-759.686	-1106.33	-962.024		224.5	33.5436	-16.2626	-42.6364	-127.036	-203.764		224.5	22.4764	-293.716	-391.023	-576.721	-651.826
224	17.1214	-300.573	-768.833	-1113.63	-968.377		224	34.7555	-16.6989	-43.0547	-128.37	-206.349		224	23.4894	-298.605	-395.623	-584.881	-661.671
223.5	16.3796	-306.113	-777.349	-1120.79	-974.597		223.5	35.3601	-17.4801	-43.591	-129.692	-209.204		223.5	24.2305	-303.207	-399.439	-592.079	-670.449
223	15.1949	-311.65	-785.055	-1126.98	-979.983		223	35.669	-19.2207	-44.3614	-131.238	-212.672		223	24.3434	-307.367	-402.68	-598.74	-678.105
222.5	14.0294	-317.119	-792.108	-1132.64	-984.905		222.5	35.6493	-21.463	-45.2314	-132.777	-216.074		222.5	24.2145	-311.288	-405.382	-605.059	-684.886
222	13.0775	-321.676	-799.614	-1138.11	-989.657		222	35.1123	-24.3723	-46.1058	-134.591	-219.567		222	23.7898	-314.786	-408.342	-611.111	-691.153
221.5	11.5321	-326.535	-806.933	-1143.1	-994.004		221.5	34.4321	-27.5528	-47.3816	-136.621	-223.408		221.5	22.8089	-318.286	-411.103	-616.813	-696.642
221	10.0473	-331.048	-814.175	-1148.5	-998.696		221	33.4176	-31.6753	-49.0213	-139.404	-227.262		221	21.5464	-321.289	-413.424	-622.074	-701.255
220.5	7.92526	-335.416	-821.578	-1154.44	-1003.86		220.5	32.4798	-36.1176	-50.8042	-142.514	-231.127		220.5	19.9331	-324.374	-415.252	-627.39	-705.46
220	5.11821	-340.179	-829.265	-1165.08	-1013.11		220	30.803	-41.2863	-53.0159	-146.13	-235.629		220	17.9076	-327.203	-417.43	-632.455	-709.789
219.5	1.76612	-345.503	-837.468	-1176.24	-1022.82		219.5	28.9029	-46.1311	-55.5148	-150.013	-240.102		219.5	15.7781	-330.161	-420.258	-637.479	-714.06
219	-2.27857	-351.646	-848.009	-1187.91	-1032.97		219	27.0606	-51.374	-59.3971	-154.164	-244.749		219	13.4444	-333.508	-424.087	-642.573	-718.222
218.5	-6.98371	-359.955	-858.982	-1200.1	-1043.56		218.5	24.7984	-57.0149	-63.7246	-158.581	-249.57		218.5	10.3581	-337.778	-428.508	-647.83	-722.905
218	-11.8145	-368.784	-870.388	-1212.8	-1054.61		218	21.8343	-63.0538	-68.4973	-163.265	-254.566		218	6.50191	-342.146	-433.862	-652.782	-728.087
217.5	-16.7917	-378.134	-882.225	-1226.02	-1066.1		217.5	18.9966	-69.4907	-73.7152	-168.216	-259.736		217.5	2.52954	-347.401	-440.113	-659.887	-735.505
217	-22.0515	-388.005	-894.495	-1239.75	-1078.04		217	15.5424	-76.3256	-79.3783	-173.434	-265.08		217	-1.82426	-352.924	-446.853	-667.228	-743.231
216.5	-27.6836	-398.396	-907.197	-1253.99	-1090.43		216.5	11.7682	-83.5585	-85.4867	-178.919	-270.598		216.5	-6.55947	-358.715	-454.083	-674.805	-751.264
216	-33.6879	-409.308	-920.332	-1268.75	-1103.26		216	7.67421	-91.1895	-92.0403	-184.671	-276.291		216	-11.6761	-364.773	-461.802	-682.617	-759.604
215.5	-40.0645	-420.74	-933.899	-1284.02	-1116.54		215.5	3.26029	-99.2184	-99.0391	-190.691	-282.158		215.5	-17.1742	-371.1	-470.011	-690.665	-768.252
215	-46.8133	-432.693	-947.897	-1299.81	-1130.27		215	-1.47351	-107.645	-106.483	-196.977	-288.199		215	-23.0536	-377.694	-478.709	-698.949	-777.207
214.5	-53.9344	-445.167	-962.329	-1316.12	-1144.45		214.5	-6.5272	-116.47	-114.372	-203.53	-294.415		214.5	-29.3145	-384.556	-487.897	-707.468	-786.469
214	-61.4277	-458.161	-977.192	-1332.93	-1159.07		214	-11.9008	-125.693	-122.707	-210.35	-300.804		214	-35.9568	-391.686	-497.574	-716.223	-796.039
213.5	-69.2933	-471.676	-992.488	-1350.27	-1174.14		213.5	-17.5942	-135.314	-131.486	-217.437	-307.368		213.5	-42.9805	-399.083	-507.74	-725.215	-805.917
213	-77.5311	-485.711	-1008.22	-1368.11	-1189.66		213	-23.6076	-145.333	-140.711	-224.791	-314.107		213	-50.3857	-406.749	-518.396	-734.441	-816.101
212.5	-86.1412	-500.267	-1024.38	-1316.12	-1144.45		212.5	-29.9408	-155.75	-150.381	-231.967	-321.019		212.5	-58.1722	-414.682	-529.541	-743.904	-826.593
212	-95.1236	-515.343	-1040.97	-1332.93	-1159.07		212	-36.5939	-165.902	-160.497	-239.188	-314.107		212	-66.3402	-422.883	-541.176	-753.602	-837.393
211.5	-104.478	-530.94	-992.488	-1350.27	-1174.14		211.5	-43.5669	-176.12	-169.944	-246.409	-321.019		211.5	-74.8896	-431.352	-553.3	-763.537	-848.5
211	-114.205	-546.19	-1008.22	-1368.11	-1189.66		211	-50.8598	-186.338	-179.614	-253.629	-307.368		211	-83.8204	-440.088	-565.913	-773.707	-859.914
210.5	-124.304	-561.527	-1024.38	-1350.27	-1174.14		210.5	-58.4726	-196.556	-189.284	-260.85	-314.107		210.5	-93.1327	-449.093	-579.016	-784.112	-871.636
210	-134.776	-576.863	-1040.97	-1368.11	-1189.66		210	-66.4052	-206.774	-198.954	-268.07	-321.019		210	-66.4052	-133.12	-267.609	-145.906	-321.019

## Sheet: Fig. 6D
	From the left: i-motif-destabilising trapping assay gels involving cMYC only, cMYC-i-motif + KH3, cMYC-i-motif + KH1+2, and cMYC-i-motif + KH1+2+KH3

## Sheet: Fig.6E
i-motif destabilisation trapping assay with KH mutants and cMYC i-motif										Time	condition	fit	err	lower	upper
										0	cMYC_only	0	0.006	-0.006	0.006
	Normalised hybridized fraction				errors					0.1	cMYC_only	0.00754505	0.0063065	0.00123855	0.0138516
Time (min)	cMYC_only	cMYC + KH1+2	cMYC + KH3	cMYC + KH1+2+KH3	err_cMYC_only	err_cMYC + KH1+2	err_cMYC + KH3	err_cMYC + KH1+2+KH3		0.2	cMYC_only	0.0149089	0.006613	0.00829585	0.0215219
0	0.0135343	0.0105177	0.00962805	0.00962482	0.006	0.002	0	0		0.3	cMYC_only	0.0220958	0.0069195	0.0151763	0.0290153
2	0.127055	0.162958	0.197632	0.33585	0.01213	0.01132	0.0124	0.0213		0.4	cMYC_only	0.02911	0.007226	0.021884	0.036336
4	0.183524	0.248698	0.252936	0.493523	0.0212	0.0342	0.0365	0.0212		0.5	cMYC_only	0.0359558	0.0075325	0.0284233	0.0434883
6	0.249438	0.33979	0.322792	0.581654	0.0111	0.0543	0.021	0.056		0.6	cMYC_only	0.0426371	0.007839	0.0347981	0.0504761
8	0.266215	0.419535	0.383567	0.746692	0.0121	0.0821	0.029	0.035		0.7	cMYC_only	0.0491579	0.0081455	0.0410124	0.0573034
10	0.28989	0.662348	0.452973	0.813357	0.0182	0.0829	0.033	0.011		0.8	cMYC_only	0.055522	0.008452	0.04707	0.063974
12	0.297289	0.695509	0.467698	0.83588	0.0169	0.112	0.012	0.018		0.9	cMYC_only	0.0617333	0.0087585	0.0529748	0.0704918
14	0.301395	0.6351	0.491465	0.846928	0.012	0.032	0.017	0.021		1	cMYC_only	0.0677954	0.009065	0.0587304	0.0768604
										1.1	cMYC_only	0.0737118	0.0093715	0.0643403	0.0830833
										1.2	cMYC_only	0.0794861	0.009678	0.0698081	0.0891641
										1.3	cMYC_only	0.0851217	0.0099845	0.0751372	0.0951062
										1.4	cMYC_only	0.0906219	0.010291	0.0803309	0.100913
										1.5	cMYC_only	0.09599	0.0105975	0.0853925	0.106587
										1.6	cMYC_only	0.101229	0.010904	0.0903251	0.112133
										1.7	cMYC_only	0.106342	0.0112105	0.0951319	0.117553
Condition	Fmax	k								1.8	cMYC_only	0.111333	0.011517	0.0998158	0.12285
cMYC_only	0.314082	0.243158								1.9	cMYC_only	0.116203	0.0118235	0.10438	0.128027
cMYC + KH3	0.31823	0.266365								2	cMYC_only	0.120957	0.01213	0.108827	0.133087
cMYC + KH1+2+KH3	0.917464	0.568475								2.1	cMYC_only	0.125596	0.0125835	0.113013	0.13818
										2.2	cMYC_only	0.130124	0.013037	0.117087	0.143161
										2.3	cMYC_only	0.134543	0.0134905	0.121053	0.148034
										2.4	cMYC_only	0.138856	0.013944	0.124912	0.1528
										2.5	cMYC_only	0.143066	0.0143975	0.128668	0.157463
										2.6	cMYC_only	0.147174	0.014851	0.132323	0.162025
										2.7	cMYC_only	0.151183	0.0153045	0.135879	0.166488
										2.8	cMYC_only	0.155097	0.015758	0.139339	0.170855
										2.9	cMYC_only	0.158916	0.0162115	0.142704	0.175127
										3	cMYC_only	0.162643	0.016665	0.145978	0.179308
										3.1	cMYC_only	0.166281	0.0171185	0.149163	0.1834
										3.2	cMYC_only	0.169832	0.017572	0.15226	0.187404
										3.3	cMYC_only	0.173297	0.0180255	0.155272	0.191323
										3.4	cMYC_only	0.176679	0.018479	0.1582	0.195158
										3.5	cMYC_only	0.17998	0.0189325	0.161047	0.198912
										3.6	cMYC_only	0.183201	0.019386	0.163815	0.202587
										3.7	cMYC_only	0.186346	0.0198395	0.166506	0.206185
										3.8	cMYC_only	0.189414	0.020293	0.169121	0.209707
										3.9	cMYC_only	0.192409	0.0207465	0.171662	0.213155
										4	cMYC_only	0.195332	0.0212	0.174132	0.216532
										4.1	cMYC_only	0.198185	0.020695	0.17749	0.21888
										4.2	cMYC_only	0.200969	0.02019	0.180779	0.221159
										4.3	cMYC_only	0.203686	0.019685	0.184001	0.223371
										4.4	cMYC_only	0.206338	0.01918	0.187158	0.225518
										4.5	cMYC_only	0.208926	0.018675	0.190251	0.227601
										4.6	cMYC_only	0.211452	0.01817	0.193282	0.229622
										4.7	cMYC_only	0.213918	0.017665	0.196253	0.231583
										4.8	cMYC_only	0.216324	0.01716	0.199164	0.233484
										4.9	cMYC_only	0.218672	0.016655	0.202017	0.235327
										5	cMYC_only	0.220964	0.01615	0.204814	0.237114
										5.1	cMYC_only	0.223201	0.015645	0.207556	0.238846
										5.2	cMYC_only	0.225384	0.01514	0.210244	0.240524
										5.3	cMYC_only	0.227515	0.014635	0.21288	0.24215
										5.4	cMYC_only	0.229595	0.01413	0.215465	0.243725
										5.5	cMYC_only	0.231624	0.013625	0.217999	0.245249
										5.6	cMYC_only	0.233605	0.01312	0.220485	0.246725
										5.7	cMYC_only	0.235538	0.012615	0.222923	0.248153
										5.8	cMYC_only	0.237425	0.01211	0.225315	0.249535
										5.9	cMYC_only	0.239267	0.011605	0.227662	0.250872
										6	cMYC_only	0.241064	0.0111	0.229964	0.252164
										6.1	cMYC_only	0.242818	0.01115	0.231668	0.253968
										6.2	cMYC_only	0.24453	0.0112	0.23333	0.25573
										6.3	cMYC_only	0.246201	0.01125	0.234951	0.257451
										6.4	cMYC_only	0.247832	0.0113	0.236532	0.259132
										6.5	cMYC_only	0.249423	0.01135	0.238073	0.260773
										6.6	cMYC_only	0.250976	0.0114	0.239576	0.262376
										6.7	cMYC_only	0.252492	0.01145	0.241042	0.263942
										6.8	cMYC_only	0.253972	0.0115	0.242472	0.265472
										6.9	cMYC_only	0.255416	0.01155	0.243866	0.266966
										7	cMYC_only	0.256825	0.0116	0.245225	0.268425
										7.1	cMYC_only	0.258201	0.01165	0.246551	0.269851
										7.2	cMYC_only	0.259543	0.0117	0.247843	0.271243
										7.3	cMYC_only	0.260853	0.01175	0.249103	0.272603
										7.4	cMYC_only	0.262132	0.0118	0.250332	0.273932
										7.5	cMYC_only	0.26338	0.01185	0.25153	0.27523
										7.6	cMYC_only	0.264598	0.0119	0.252698	0.276498
										7.7	cMYC_only	0.265787	0.01195	0.253837	0.277737
										7.8	cMYC_only	0.266947	0.012	0.254947	0.278947
										7.9	cMYC_only	0.268079	0.01205	0.256029	0.280129
										8	cMYC_only	0.269184	0.0121	0.257084	0.281284
										8.1	cMYC_only	0.270263	0.012405	0.257858	0.282668
										8.2	cMYC_only	0.271315	0.01271	0.258605	0.284025
										8.3	cMYC_only	0.272343	0.013015	0.259328	0.285358
										8.4	cMYC_only	0.273345	0.01332	0.260025	0.286665
										8.5	cMYC_only	0.274324	0.013625	0.260699	0.287949
										8.6	cMYC_only	0.275279	0.01393	0.261349	0.289209
										8.7	cMYC_only	0.276211	0.014235	0.261976	0.290446
										8.8	cMYC_only	0.277121	0.01454	0.262581	0.291661
										8.9	cMYC_only	0.278009	0.014845	0.263164	0.292854
										9	cMYC_only	0.278876	0.01515	0.263726	0.294026
										9.1	cMYC_only	0.279721	0.015455	0.264266	0.295176
										9.2	cMYC_only	0.280547	0.01576	0.264787	0.296307
										9.3	cMYC_only	0.281352	0.016065	0.265287	0.297417
										9.4	cMYC_only	0.282139	0.01637	0.265769	0.298509
										9.5	cMYC_only	0.282906	0.016675	0.266231	0.299581
										9.6	cMYC_only	0.283655	0.01698	0.266675	0.300635
										9.7	cMYC_only	0.284386	0.017285	0.267101	0.301671
										9.8	cMYC_only	0.285099	0.01759	0.267509	0.302689
										9.9	cMYC_only	0.285795	0.017895	0.2679	0.30369
										10	cMYC_only	0.286475	0.0182	0.268275	0.304675
										10.1	cMYC_only	0.287138	0.018135	0.269003	0.305273
										10.2	cMYC_only	0.287785	0.01807	0.269715	0.305855
										10.3	cMYC_only	0.288417	0.018005	0.270412	0.306422
										10.4	cMYC_only	0.289034	0.01794	0.271094	0.306974
										10.5	cMYC_only	0.289635	0.017875	0.27176	0.30751
										10.6	cMYC_only	0.290223	0.01781	0.272413	0.308033
										10.7	cMYC_only	0.290796	0.017745	0.273051	0.308541
										10.8	cMYC_only	0.291355	0.01768	0.273675	0.309035
										10.9	cMYC_only	0.291901	0.017615	0.274286	0.309516
										11	cMYC_only	0.292434	0.01755	0.274884	0.309984
										11.1	cMYC_only	0.292954	0.017485	0.275469	0.310439
										11.2	cMYC_only	0.293462	0.01742	0.276042	0.310882
										11.3	cMYC_only	0.293957	0.017355	0.276602	0.311312
										11.4	cMYC_only	0.29444	0.01729	0.27715	0.31173
										11.5	cMYC_only	0.294912	0.017225	0.277687	0.312137
										11.6	cMYC_only	0.295373	0.01716	0.278213	0.312533
										11.7	cMYC_only	0.295822	0.017095	0.278727	0.312917
										11.8	cMYC_only	0.296261	0.01703	0.279231	0.313291
										11.9	cMYC_only	0.296689	0.016965	0.279724	0.313654
										12	cMYC_only	0.297107	0.0169	0.280207	0.314007
										12.1	cMYC_only	0.297515	0.016655	0.28086	0.31417
										12.2	cMYC_only	0.297913	0.01641	0.281503	0.314323
										12.3	cMYC_only	0.298301	0.016165	0.282136	0.314466
										12.4	cMYC_only	0.29868	0.01592	0.28276	0.3146
										12.5	cMYC_only	0.29905	0.015675	0.283375	0.314725
										12.6	cMYC_only	0.299411	0.01543	0.283981	0.314841
										12.7	cMYC_only	0.299764	0.015185	0.284579	0.314949
										12.8	cMYC_only	0.300108	0.01494	0.285168	0.315048
										12.9	cMYC_only	0.300443	0.014695	0.285748	0.315138
										13	cMYC_only	0.300771	0.01445	0.286321	0.315221
										13.1	cMYC_only	0.301091	0.014205	0.286886	0.315296
										13.2	cMYC_only	0.301403	0.01396	0.287443	0.315363
										13.3	cMYC_only	0.301707	0.013715	0.287992	0.315422
										13.4	cMYC_only	0.302005	0.01347	0.288535	0.315475
										13.5	cMYC_only	0.302295	0.013225	0.28907	0.31552
										13.6	cMYC_only	0.302578	0.01298	0.289598	0.315558
										13.7	cMYC_only	0.302854	0.012735	0.290119	0.315589
										13.8	cMYC_only	0.303124	0.01249	0.290634	0.315614
										13.9	cMYC_only	0.303387	0.012245	0.291142	0.315632
										14	cMYC_only	0.303644	0.012	0.291644	0.315644
										0	cMYC + KH1+2	0	0.002	-0.002	0.002
										0.1	cMYC + KH1+2	0.0075071	0.002466	0.0050411	0.0099731
										0.2	cMYC + KH1+2	0.014968	0.002932	0.012036	0.0179
										0.3	cMYC + KH1+2	0.0223831	0.003398	0.0189851	0.0257811
										0.4	cMYC + KH1+2	0.0297525	0.003864	0.0258885	0.0336165
										0.5	cMYC + KH1+2	0.0370767	0.00433	0.0327467	0.0414067
										0.6	cMYC + KH1+2	0.0443558	0.004796	0.0395598	0.0491518
										0.7	cMYC + KH1+2	0.0515901	0.005262	0.0463281	0.0568521
										0.8	cMYC + KH1+2	0.05878	0.005728	0.053052	0.064508
										0.9	cMYC + KH1+2	0.0659256	0.006194	0.0597316	0.0721196
										1	cMYC + KH1+2	0.0730273	0.00666	0.0663673	0.0796873
										1.1	cMYC + KH1+2	0.0800853	0.007126	0.0729593	0.0872113
										1.2	cMYC + KH1+2	0.0870999	0.007592	0.0795079	0.0946919
										1.3	cMYC + KH1+2	0.0940714	0.008058	0.0860134	0.102129
										1.4	cMYC + KH1+2	0.101	0.008524	0.092476	0.109524
										1.5	cMYC + KH1+2	0.107886	0.00899	0.098896	0.116876
										1.6	cMYC + KH1+2	0.11473	0.009456	0.105274	0.124186
										1.7	cMYC + KH1+2	0.121531	0.009922	0.111609	0.131453
										1.8	cMYC + KH1+2	0.128291	0.010388	0.117903	0.138679
										1.9	cMYC + KH1+2	0.135009	0.010854	0.124155	0.145863
										2	cMYC + KH1+2	0.141686	0.01132	0.130366	0.153006
										2.1	cMYC + KH1+2	0.148322	0.012464	0.135858	0.160786
										2.2	cMYC + KH1+2	0.154917	0.013608	0.141309	0.168525
										2.3	cMYC + KH1+2	0.161471	0.014752	0.146719	0.176223
										2.4	cMYC + KH1+2	0.167985	0.015896	0.152089	0.183881
										2.5	cMYC + KH1+2	0.174459	0.01704	0.157419	0.191499
										2.6	cMYC + KH1+2	0.180894	0.018184	0.16271	0.199078
										2.7	cMYC + KH1+2	0.187288	0.019328	0.16796	0.206616
										2.8	cMYC + KH1+2	0.193644	0.020472	0.173172	0.214116
										2.9	cMYC + KH1+2	0.19996	0.021616	0.178344	0.221576
										3	cMYC + KH1+2	0.206238	0.02276	0.183478	0.228998
										3.1	cMYC + KH1+2	0.212476	0.023904	0.188572	0.23638
										3.2	cMYC + KH1+2	0.218677	0.025048	0.193629	0.243725
										3.3	cMYC + KH1+2	0.224839	0.026192	0.198647	0.251031
										3.4	cMYC + KH1+2	0.230964	0.027336	0.203628	0.2583
										3.5	cMYC + KH1+2	0.23705	0.02848	0.20857	0.26553
										3.6	cMYC + KH1+2	0.2431	0.029624	0.213476	0.272724
										3.7	cMYC + KH1+2	0.249112	0.030768	0.218344	0.27988
										3.8	cMYC + KH1+2	0.255087	0.031912	0.223175	0.286999
										3.9	cMYC + KH1+2	0.261026	0.033056	0.22797	0.294082
										4	cMYC + KH1+2	0.266927	0.0342	0.232727	0.301127
										4.1	cMYC + KH1+2	0.272793	0.035205	0.237588	0.307998
										4.2	cMYC + KH1+2	0.278623	0.03621	0.242413	0.314833
										4.3	cMYC + KH1+2	0.284416	0.037215	0.247201	0.321631
										4.4	cMYC + KH1+2	0.290174	0.03822	0.251954	0.328394
										4.5	cMYC + KH1+2	0.295897	0.039225	0.256672	0.335122
										4.6	cMYC + KH1+2	0.301585	0.04023	0.261355	0.341815
										4.7	cMYC + KH1+2	0.307237	0.041235	0.266002	0.348472
										4.8	cMYC + KH1+2	0.312855	0.04224	0.270615	0.355095
										4.9	cMYC + KH1+2	0.318438	0.043245	0.275193	0.361683
										5	cMYC + KH1+2	0.323987	0.04425	0.279737	0.368237
										5.1	cMYC + KH1+2	0.329502	0.045255	0.284247	0.374757
										5.2	cMYC + KH1+2	0.334983	0.04626	0.288723	0.381243
										5.3	cMYC + KH1+2	0.34043	0.047265	0.293165	0.387695
										5.4	cMYC + KH1+2	0.345843	0.04827	0.297573	0.394113
										5.5	cMYC + KH1+2	0.351224	0.049275	0.301949	0.400499
										5.6	cMYC + KH1+2	0.356571	0.05028	0.306291	0.406851
										5.7	cMYC + KH1+2	0.361885	0.051285	0.3106	0.41317
										5.8	cMYC + KH1+2	0.367167	0.05229	0.314877	0.419457
										5.9	cMYC + KH1+2	0.372416	0.053295	0.319121	0.425711
										6	cMYC + KH1+2	0.377633	0.0543	0.323333	0.431933
										6.1	cMYC + KH1+2	0.382818	0.05569	0.327128	0.438508
										6.2	cMYC + KH1+2	0.387971	0.05708	0.330891	0.445051
										6.3	cMYC + KH1+2	0.393092	0.05847	0.334622	0.451562
										6.4	cMYC + KH1+2	0.398182	0.05986	0.338322	0.458042
										6.5	cMYC + KH1+2	0.40324	0.06125	0.34199	0.46449
										6.6	cMYC + KH1+2	0.408268	0.06264	0.345628	0.470908
										6.7	cMYC + KH1+2	0.413264	0.06403	0.349234	0.477294
										6.8	cMYC + KH1+2	0.41823	0.06542	0.35281	0.48365
										6.9	cMYC + KH1+2	0.423165	0.06681	0.356355	0.489975
										7	cMYC + KH1+2	0.42807	0.0682	0.35987	0.49627
										7.1	cMYC + KH1+2	0.432945	0.06959	0.363355	0.502535
										7.2	cMYC + KH1+2	0.437789	0.07098	0.366809	0.508769
										7.3	cMYC + KH1+2	0.442604	0.07237	0.370234	0.514974
										7.4	cMYC + KH1+2	0.44739	0.07376	0.37363	0.52115
										7.5	cMYC + KH1+2	0.452146	0.07515	0.376996	0.527296
										7.6	cMYC + KH1+2	0.456872	0.07654	0.380332	0.533412
										7.7	cMYC + KH1+2	0.46157	0.07793	0.38364	0.5395
										7.8	cMYC + KH1+2	0.466238	0.07932	0.386918	0.545558
										7.9	cMYC + KH1+2	0.470878	0.08071	0.390168	0.551588
										8	cMYC + KH1+2	0.47549	0.0821	0.39339	0.55759
										8.1	cMYC + KH1+2	0.480073	0.08214	0.397933	0.562213
										8.2	cMYC + KH1+2	0.484628	0.08218	0.402448	0.566808
										8.3	cMYC + KH1+2	0.489155	0.08222	0.406935	0.571375
										8.4	cMYC + KH1+2	0.493654	0.08226	0.411394	0.575914
										8.5	cMYC + KH1+2	0.498125	0.0823	0.415825	0.580425
										8.6	cMYC + KH1+2	0.502569	0.08234	0.420229	0.584909
										8.7	cMYC + KH1+2	0.506986	0.08238	0.424606	0.589366
										8.8	cMYC + KH1+2	0.511375	0.08242	0.428955	0.593795
										8.9	cMYC + KH1+2	0.515737	0.08246	0.433277	0.598197
										9	cMYC + KH1+2	0.520073	0.0825	0.437573	0.602573
										9.1	cMYC + KH1+2	0.524382	0.08254	0.441842	0.606922
										9.2	cMYC + KH1+2	0.528664	0.08258	0.446084	0.611244
										9.3	cMYC + KH1+2	0.53292	0.08262	0.4503	0.61554
										9.4	cMYC + KH1+2	0.53715	0.08266	0.45449	0.61981
										9.5	cMYC + KH1+2	0.541354	0.0827	0.458654	0.624054
										9.6	cMYC + KH1+2	0.545532	0.08274	0.462792	0.628272
										9.7	cMYC + KH1+2	0.549684	0.08278	0.466904	0.632464
										9.8	cMYC + KH1+2	0.553811	0.08282	0.470991	0.636631
										9.9	cMYC + KH1+2	0.557913	0.08286	0.475053	0.640773
										10	cMYC + KH1+2	0.561989	0.0829	0.479089	0.644889
										10.1	cMYC + KH1+2	0.56604	0.084355	0.481685	0.650395
										10.2	cMYC + KH1+2	0.570066	0.08581	0.484256	0.655876
										10.3	cMYC + KH1+2	0.574068	0.087265	0.486803	0.661333
										10.4	cMYC + KH1+2	0.578045	0.08872	0.489325	0.666765
										10.5	cMYC + KH1+2	0.581997	0.090175	0.491822	0.672172
										10.6	cMYC + KH1+2	0.585925	0.09163	0.494295	0.677555
										10.7	cMYC + KH1+2	0.589829	0.093085	0.496744	0.682914
										10.8	cMYC + KH1+2	0.593709	0.09454	0.499169	0.688249
										10.9	cMYC + KH1+2	0.597565	0.095995	0.50157	0.69356
										11	cMYC + KH1+2	0.601398	0.09745	0.503948	0.698848
										11.1	cMYC + KH1+2	0.605206	0.098905	0.506301	0.704111
										11.2	cMYC + KH1+2	0.608992	0.10036	0.508632	0.709352
										11.3	cMYC + KH1+2	0.612754	0.101815	0.510939	0.714569
										11.4	cMYC + KH1+2	0.616493	0.10327	0.513223	0.719763
										11.5	cMYC + KH1+2	0.620209	0.104725	0.515484	0.724934
										11.6	cMYC + KH1+2	0.623902	0.10618	0.517722	0.730082
										11.7	cMYC + KH1+2	0.627572	0.107635	0.519937	0.735207
										11.8	cMYC + KH1+2	0.63122	0.10909	0.52213	0.74031
										11.9	cMYC + KH1+2	0.634846	0.110545	0.524301	0.745391
										12	cMYC + KH1+2	0.638449	0.112	0.526449	0.750449
										12.1	cMYC + KH1+2	0.64203	0.108	0.53403	0.75003
										12.2	cMYC + KH1+2	0.645589	0.104	0.541589	0.749589
										12.3	cMYC + KH1+2	0.649126	0.1	0.549126	0.749126
										12.4	cMYC + KH1+2	0.652641	0.096	0.556641	0.748641
										12.5	cMYC + KH1+2	0.656135	0.092	0.564135	0.748135
										12.6	cMYC + KH1+2	0.659607	0.088	0.571607	0.747607
										12.7	cMYC + KH1+2	0.663058	0.084	0.579058	0.747058
										12.8	cMYC + KH1+2	0.666487	0.08	0.586487	0.746487
										12.9	cMYC + KH1+2	0.669896	0.076	0.593896	0.745896
										13	cMYC + KH1+2	0.673284	0.072	0.601284	0.745284
										13.1	cMYC + KH1+2	0.67665	0.068	0.60865	0.74465
										13.2	cMYC + KH1+2	0.679996	0.064	0.615996	0.743996
										13.3	cMYC + KH1+2	0.683322	0.06	0.623322	0.743322
										13.4	cMYC + KH1+2	0.686627	0.056	0.630627	0.742627
										13.5	cMYC + KH1+2	0.689911	0.052	0.637911	0.741911
										13.6	cMYC + KH1+2	0.693176	0.048	0.645176	0.741176
										13.7	cMYC + KH1+2	0.69642	0.044	0.65242	0.74042
										13.8	cMYC + KH1+2	0.699645	0.04	0.659645	0.739645
										13.9	cMYC + KH1+2	0.702849	0.036	0.666849	0.738849
										14	cMYC + KH1+2	0.706034	0.032	0.674034	0.738034
										0	cMYC + KH3	0	0	0	0
										0.1	cMYC + KH3	0.00899781	0.00062	0.00837781	0.00961781
										0.2	cMYC + KH3	0.0178451	0.00124	0.0166051	0.0190851
										0.3	cMYC + KH3	0.0265445	0.00186	0.0246845	0.0284045
										0.4	cMYC + KH3	0.0350983	0.00248	0.0326183	0.0375783
										0.5	cMYC + KH3	0.0435091	0.0031	0.0404091	0.0466091
										0.6	cMYC + KH3	0.0517792	0.00372	0.0480592	0.0554992
										0.7	cMYC + KH3	0.0599109	0.00434	0.0555709	0.0642509
										0.8	cMYC + KH3	0.0679067	0.00496	0.0629467	0.0728667
										0.9	cMYC + KH3	0.0757687	0.00558	0.0701887	0.0813487
										1	cMYC + KH3	0.0834992	0.0062	0.0772992	0.0896992
										1.1	cMYC + KH3	0.0911005	0.00682	0.0842805	0.0979205
										1.2	cMYC + KH3	0.0985746	0.00744	0.0911346	0.106015
										1.3	cMYC + KH3	0.105924	0.00806	0.0978636	0.113984
										1.4	cMYC + KH3	0.11315	0.00868	0.10447	0.12183
										1.5	cMYC + KH3	0.120255	0.0093	0.110955	0.129555
										1.6	cMYC + KH3	0.127242	0.00992	0.117322	0.137162
										1.7	cMYC + KH3	0.134111	0.01054	0.123571	0.144651
										1.8	cMYC + KH3	0.140866	0.01116	0.129706	0.152026
										1.9	cMYC + KH3	0.147508	0.01178	0.135728	0.159288
										2	cMYC + KH3	0.154038	0.0124	0.141638	0.166438
										2.1	cMYC + KH3	0.16046	0.013605	0.146855	0.174065
										2.2	cMYC + KH3	0.166774	0.01481	0.151964	0.181584
										2.3	cMYC + KH3	0.172982	0.016015	0.156967	0.188997
										2.4	cMYC + KH3	0.179087	0.01722	0.161867	0.196307
										2.5	cMYC + KH3	0.185089	0.018425	0.166664	0.203514
										2.6	cMYC + KH3	0.190991	0.01963	0.171361	0.210621
										2.7	cMYC + KH3	0.196795	0.020835	0.17596	0.21763
										2.8	cMYC + KH3	0.202501	0.02204	0.180461	0.224541
										2.9	cMYC + KH3	0.208112	0.023245	0.184867	0.231357
										3	cMYC + KH3	0.213629	0.02445	0.189179	0.238079
										3.1	cMYC + KH3	0.219054	0.025655	0.193399	0.244709
										3.2	cMYC + KH3	0.224388	0.02686	0.197528	0.251248
										3.3	cMYC + KH3	0.229632	0.028065	0.201567	0.257697
										3.4	cMYC + KH3	0.234789	0.02927	0.205519	0.264059
										3.5	cMYC + KH3	0.23986	0.030475	0.209385	0.270335
										3.6	cMYC + KH3	0.244846	0.03168	0.213166	0.276526
										3.7	cMYC + KH3	0.249749	0.032885	0.216864	0.282634
										3.8	cMYC + KH3	0.254569	0.03409	0.220479	0.288659
										3.9	cMYC + KH3	0.259309	0.035295	0.224014	0.294604
										4	cMYC + KH3	0.26397	0.0365	0.22747	0.30047
										4.1	cMYC + KH3	0.268553	0.035725	0.232828	0.304278
										4.2	cMYC + KH3	0.273059	0.03495	0.238109	0.308009
										4.3	cMYC + KH3	0.27749	0.034175	0.243315	0.311665
										4.4	cMYC + KH3	0.281846	0.0334	0.248446	0.315246
										4.5	cMYC + KH3	0.28613	0.032625	0.253505	0.318755
										4.6	cMYC + KH3	0.290342	0.03185	0.258492	0.322192
										4.7	cMYC + KH3	0.294484	0.031075	0.263409	0.325559
										4.8	cMYC + KH3	0.298556	0.0303	0.268256	0.328856
										4.9	cMYC + KH3	0.30256	0.029525	0.273035	0.332085
										5	cMYC + KH3	0.306498	0.02875	0.277748	0.335248
										5.1	cMYC + KH3	0.310369	0.027975	0.282394	0.338344
										5.2	cMYC + KH3	0.314176	0.0272	0.286976	0.341376
										5.3	cMYC + KH3	0.317919	0.026425	0.291494	0.344344
										5.4	cMYC + KH3	0.321599	0.02565	0.295949	0.347249
										5.5	cMYC + KH3	0.325218	0.024875	0.300343	0.350093
										5.6	cMYC + KH3	0.328776	0.0241	0.304676	0.352876
										5.7	cMYC + KH3	0.332275	0.023325	0.30895	0.3556
										5.8	cMYC + KH3	0.335716	0.02255	0.313166	0.358266
										5.9	cMYC + KH3	0.339098	0.021775	0.317323	0.360873
										6	cMYC + KH3	0.342424	0.021	0.321424	0.363424
										6.1	cMYC + KH3	0.345695	0.0214	0.324295	0.367095
										6.2	cMYC + KH3	0.348911	0.0218	0.327111	0.370711
										6.3	cMYC + KH3	0.352073	0.0222	0.329873	0.374273
										6.4	cMYC + KH3	0.355182	0.0226	0.332582	0.377782
										6.5	cMYC + KH3	0.358239	0.023	0.335239	0.381239
										6.6	cMYC + KH3	0.361245	0.0234	0.337845	0.384645
										6.7	cMYC + KH3	0.364201	0.0238	0.340401	0.388001
										6.8	cMYC + KH3	0.367107	0.0242	0.342907	0.391307
										6.9	cMYC + KH3	0.369965	0.0246	0.345365	0.394565
										7	cMYC + KH3	0.372775	0.025	0.347775	0.397775
										7.1	cMYC + KH3	0.375538	0.0254	0.350138	0.400938
										7.2	cMYC + KH3	0.378255	0.0258	0.352455	0.404055
										7.3	cMYC + KH3	0.380926	0.0262	0.354726	0.407126
										7.4	cMYC + KH3	0.383552	0.0266	0.356952	0.410152
										7.5	cMYC + KH3	0.386135	0.027	0.359135	0.413135
										7.6	cMYC + KH3	0.388674	0.0274	0.361274	0.416074
										7.7	cMYC + KH3	0.391171	0.0278	0.363371	0.418971
										7.8	cMYC + KH3	0.393627	0.0282	0.365427	0.421827
										7.9	cMYC + KH3	0.396041	0.0286	0.367441	0.424641
										8	cMYC + KH3	0.398415	0.029	0.369415	0.427415
										8.1	cMYC + KH3	0.400749	0.0292	0.371549	0.429949
										8.2	cMYC + KH3	0.403044	0.0294	0.373644	0.432444
										8.3	cMYC + KH3	0.4053	0.0296	0.3757	0.4349
										8.4	cMYC + KH3	0.407519	0.0298	0.377719	0.437319
										8.5	cMYC + KH3	0.409701	0.03	0.379701	0.439701
										8.6	cMYC + KH3	0.411846	0.0302	0.381646	0.442046
										8.7	cMYC + KH3	0.413956	0.0304	0.383556	0.444356
										8.8	cMYC + KH3	0.41603	0.0306	0.38543	0.44663
										8.9	cMYC + KH3	0.418069	0.0308	0.387269	0.448869
										9	cMYC + KH3	0.420075	0.031	0.389075	0.451075
										9.1	cMYC + KH3	0.422046	0.0312	0.390846	0.453246
										9.2	cMYC + KH3	0.423985	0.0314	0.392585	0.455385
										9.3	cMYC + KH3	0.425892	0.0316	0.394292	0.457492
										9.4	cMYC + KH3	0.427766	0.0318	0.395966	0.459566
										9.5	cMYC + KH3	0.429609	0.032	0.397609	0.461609
										9.6	cMYC + KH3	0.431422	0.0322	0.399222	0.463622
										9.7	cMYC + KH3	0.433204	0.0324	0.400804	0.465604
										9.8	cMYC + KH3	0.434956	0.0326	0.402356	0.467556
										9.9	cMYC + KH3	0.436679	0.0328	0.403879	0.469479
										10	cMYC + KH3	0.438373	0.033	0.405373	0.471373
										10.1	cMYC + KH3	0.440039	0.03195	0.408089	0.471989
										10.2	cMYC + KH3	0.441676	0.0309	0.410776	0.472576
										10.3	cMYC + KH3	0.443287	0.02985	0.413437	0.473137
										10.4	cMYC + KH3	0.444871	0.0288	0.416071	0.473671
										10.5	cMYC + KH3	0.446428	0.02775	0.418678	0.474178
										10.6	cMYC + KH3	0.447959	0.0267	0.421259	0.474659
										10.7	cMYC + KH3	0.449464	0.02565	0.423814	0.475114
										10.8	cMYC + KH3	0.450944	0.0246	0.426344	0.475544
										10.9	cMYC + KH3	0.4524	0.02355	0.42885	0.47595
										11	cMYC + KH3	0.453831	0.0225	0.431331	0.476331
										11.1	cMYC + KH3	0.455238	0.02145	0.433788	0.476688
										11.2	cMYC + KH3	0.456622	0.0204	0.436222	0.477022
										11.3	cMYC + KH3	0.457982	0.01935	0.438632	0.477332
										11.4	cMYC + KH3	0.45932	0.0183	0.44102	0.47762
										11.5	cMYC + KH3	0.460635	0.01725	0.443385	0.477885
										11.6	cMYC + KH3	0.461929	0.0162	0.445729	0.478129
										11.7	cMYC + KH3	0.463201	0.01515	0.448051	0.478351
										11.8	cMYC + KH3	0.464451	0.0141	0.450351	0.478551
										11.9	cMYC + KH3	0.465681	0.01305	0.452631	0.478731
										12	cMYC + KH3	0.46689	0.012	0.45489	0.47889
										12.1	cMYC + KH3	0.468078	0.01225	0.455828	0.480328
										12.2	cMYC + KH3	0.469247	0.0125	0.456747	0.481747
										12.3	cMYC + KH3	0.470397	0.01275	0.457647	0.483147
										12.4	cMYC + KH3	0.471527	0.013	0.458527	0.484527
										12.5	cMYC + KH3	0.472638	0.01325	0.459388	0.485888
										12.6	cMYC + KH3	0.473731	0.0135	0.460231	0.487231
										12.7	cMYC + KH3	0.474805	0.01375	0.461055	0.488555
										12.8	cMYC + KH3	0.475861	0.014	0.461861	0.489861
										12.9	cMYC + KH3	0.4769	0.01425	0.46265	0.49115
										13	cMYC + KH3	0.477921	0.0145	0.463421	0.492421
										13.1	cMYC + KH3	0.478926	0.01475	0.464176	0.493676
										13.2	cMYC + KH3	0.479913	0.015	0.464913	0.494913
										13.3	cMYC + KH3	0.480884	0.01525	0.465634	0.496134
										13.4	cMYC + KH3	0.481839	0.0155	0.466339	0.497339
										13.5	cMYC + KH3	0.482778	0.01575	0.467028	0.498528
										13.6	cMYC + KH3	0.483701	0.016	0.467701	0.499701
										13.7	cMYC + KH3	0.484608	0.01625	0.468358	0.500858
										13.8	cMYC + KH3	0.485501	0.0165	0.469001	0.502001
										13.9	cMYC + KH3	0.486378	0.01675	0.469628	0.503128
										14	cMYC + KH3	0.487241	0.017	0.470241	0.504241
										0	cMYC + KH1+2+KH3	0	0	0	0
										0.1	cMYC + KH1+2+KH3	0.017855	0.001065	0.01679	0.01892
										0.2	cMYC + KH1+2+KH3	0.0353628	0.00213	0.0332328	0.0374928
										0.3	cMYC + KH1+2+KH3	0.0525301	0.003195	0.0493351	0.0557251
										0.4	cMYC + KH1+2+KH3	0.0693637	0.00426	0.0651037	0.0736237
										0.5	cMYC + KH1+2+KH3	0.0858699	0.005325	0.0805449	0.0911949
										0.6	cMYC + KH1+2+KH3	0.102055	0.00639	0.0956651	0.108445
										0.7	cMYC + KH1+2+KH3	0.117926	0.007455	0.110471	0.125381
										0.8	cMYC + KH1+2+KH3	0.133488	0.00852	0.124968	0.142008
										0.9	cMYC + KH1+2+KH3	0.148747	0.009585	0.139162	0.158332
										1	cMYC + KH1+2+KH3	0.163709	0.01065	0.153059	0.174359
										1.1	cMYC + KH1+2+KH3	0.178381	0.011715	0.166666	0.190096
										1.2	cMYC + KH1+2+KH3	0.192767	0.01278	0.179987	0.205547
										1.3	cMYC + KH1+2+KH3	0.206874	0.013845	0.193029	0.220719
										1.4	cMYC + KH1+2+KH3	0.220706	0.01491	0.205796	0.235616
										1.5	cMYC + KH1+2+KH3	0.23427	0.015975	0.218295	0.250245
										1.6	cMYC + KH1+2+KH3	0.247569	0.01704	0.230529	0.264609
										1.7	cMYC + KH1+2+KH3	0.26061	0.018105	0.242505	0.278715
										1.8	cMYC + KH1+2+KH3	0.273398	0.01917	0.254228	0.292568
										1.9	cMYC + KH1+2+KH3	0.285937	0.020235	0.265702	0.306172
										2	cMYC + KH1+2+KH3	0.298232	0.0213	0.276932	0.319532
										2.1	cMYC + KH1+2+KH3	0.310287	0.021295	0.288992	0.331582
										2.2	cMYC + KH1+2+KH3	0.322109	0.02129	0.300819	0.343399
										2.3	cMYC + KH1+2+KH3	0.3337	0.021285	0.312415	0.354985
										2.4	cMYC + KH1+2+KH3	0.345067	0.02128	0.323787	0.366347
										2.5	cMYC + KH1+2+KH3	0.356212	0.021275	0.334937	0.377487
										2.6	cMYC + KH1+2+KH3	0.36714	0.02127	0.34587	0.38841
										2.7	cMYC + KH1+2+KH3	0.377856	0.021265	0.356591	0.399121
										2.8	cMYC + KH1+2+KH3	0.388364	0.02126	0.367104	0.409624
										2.9	cMYC + KH1+2+KH3	0.398667	0.021255	0.377412	0.419922
										3	cMYC + KH1+2+KH3	0.40877	0.02125	0.38752	0.43002
										3.1	cMYC + KH1+2+KH3	0.418676	0.021245	0.397431	0.439921
										3.2	cMYC + KH1+2+KH3	0.42839	0.02124	0.40715	0.44963
										3.3	cMYC + KH1+2+KH3	0.437915	0.021235	0.41668	0.45915
										3.4	cMYC + KH1+2+KH3	0.447255	0.02123	0.426025	0.468485
										3.5	cMYC + KH1+2+KH3	0.456413	0.021225	0.435188	0.477638
										3.6	cMYC + KH1+2+KH3	0.465393	0.02122	0.444173	0.486613
										3.7	cMYC + KH1+2+KH3	0.474198	0.021215	0.452983	0.495413
										3.8	cMYC + KH1+2+KH3	0.482833	0.02121	0.461623	0.504043
										3.9	cMYC + KH1+2+KH3	0.491299	0.021205	0.470094	0.512504
										4	cMYC + KH1+2+KH3	0.499601	0.0212	0.478401	0.520801
										4.1	cMYC + KH1+2+KH3	0.507741	0.02294	0.484801	0.530681
										4.2	cMYC + KH1+2+KH3	0.515723	0.02468	0.491043	0.540403
										4.3	cMYC + KH1+2+KH3	0.52355	0.02642	0.49713	0.54997
										4.4	cMYC + KH1+2+KH3	0.531224	0.02816	0.503064	0.559384
										4.5	cMYC + KH1+2+KH3	0.538749	0.0299	0.508849	0.568649
										4.6	cMYC + KH1+2+KH3	0.546128	0.03164	0.514488	0.577768
										4.7	cMYC + KH1+2+KH3	0.553364	0.03338	0.519984	0.586744
										4.8	cMYC + KH1+2+KH3	0.560459	0.03512	0.525339	0.595579
										4.9	cMYC + KH1+2+KH3	0.567416	0.03686	0.530556	0.604276
										5	cMYC + KH1+2+KH3	0.574237	0.0386	0.535637	0.612837
										5.1	cMYC + KH1+2+KH3	0.580926	0.04034	0.540586	0.621266
										5.2	cMYC + KH1+2+KH3	0.587485	0.04208	0.545405	0.629565
										5.3	cMYC + KH1+2+KH3	0.593916	0.04382	0.550096	0.637736
										5.4	cMYC + KH1+2+KH3	0.600223	0.04556	0.554663	0.645783
										5.5	cMYC + KH1+2+KH3	0.606406	0.0473	0.559106	0.653706
										5.6	cMYC + KH1+2+KH3	0.61247	0.04904	0.56343	0.66151
										5.7	cMYC + KH1+2+KH3	0.618415	0.05078	0.567635	0.669195
										5.8	cMYC + KH1+2+KH3	0.624245	0.05252	0.571725	0.676765
										5.9	cMYC + KH1+2+KH3	0.629962	0.05426	0.575702	0.684222
										6	cMYC + KH1+2+KH3	0.635567	0.056	0.579567	0.691567
										6.1	cMYC + KH1+2+KH3	0.641063	0.05495	0.586113	0.696013
										6.2	cMYC + KH1+2+KH3	0.646453	0.0539	0.592553	0.700353
										6.3	cMYC + KH1+2+KH3	0.651738	0.05285	0.598888	0.704588
										6.4	cMYC + KH1+2+KH3	0.65692	0.0518	0.60512	0.70872
										6.5	cMYC + KH1+2+KH3	0.662001	0.05075	0.611251	0.712751
										6.6	cMYC + KH1+2+KH3	0.666983	0.0497	0.617283	0.716683
										6.7	cMYC + KH1+2+KH3	0.671869	0.04865	0.623219	0.720519
										6.8	cMYC + KH1+2+KH3	0.676659	0.0476	0.629059	0.724259
										6.9	cMYC + KH1+2+KH3	0.681357	0.04655	0.634807	0.727907
										7	cMYC + KH1+2+KH3	0.685963	0.0455	0.640463	0.731463
										7.1	cMYC + KH1+2+KH3	0.690479	0.04445	0.646029	0.734929
										7.2	cMYC + KH1+2+KH3	0.694908	0.0434	0.651508	0.738308
										7.3	cMYC + KH1+2+KH3	0.69925	0.04235	0.6569	0.7416
										7.4	cMYC + KH1+2+KH3	0.703508	0.0413	0.662208	0.744808
										7.5	cMYC + KH1+2+KH3	0.707683	0.04025	0.667433	0.747933
										7.6	cMYC + KH1+2+KH3	0.711778	0.0392	0.672578	0.750978
										7.7	cMYC + KH1+2+KH3	0.715792	0.03815	0.677642	0.753942
										7.8	cMYC + KH1+2+KH3	0.719728	0.0371	0.682628	0.756828
										7.9	cMYC + KH1+2+KH3	0.723588	0.03605	0.687538	0.759638
										8	cMYC + KH1+2+KH3	0.727373	0.035	0.692373	0.762373
										8.1	cMYC + KH1+2+KH3	0.731084	0.0338	0.697284	0.764884
										8.2	cMYC + KH1+2+KH3	0.734723	0.0326	0.702123	0.767323
										8.3	cMYC + KH1+2+KH3	0.738292	0.0314	0.706892	0.769692
										8.4	cMYC + KH1+2+KH3	0.741791	0.0302	0.711591	0.771991
										8.5	cMYC + KH1+2+KH3	0.745221	0.029	0.716221	0.774221
										8.6	cMYC + KH1+2+KH3	0.748586	0.0278	0.720786	0.776386
										8.7	cMYC + KH1+2+KH3	0.751884	0.0266	0.725284	0.778484
										8.8	cMYC + KH1+2+KH3	0.755119	0.0254	0.729719	0.780519
										8.9	cMYC + KH1+2+KH3	0.758291	0.0242	0.734091	0.782491
										9	cMYC + KH1+2+KH3	0.761401	0.023	0.738401	0.784401
										9.1	cMYC + KH1+2+KH3	0.76445	0.0218	0.74265	0.78625
										9.2	cMYC + KH1+2+KH3	0.76744	0.0206	0.74684	0.78804
										9.3	cMYC + KH1+2+KH3	0.770373	0.0194	0.750973	0.789773
										9.4	cMYC + KH1+2+KH3	0.773248	0.0182	0.755048	0.791448
										9.5	cMYC + KH1+2+KH3	0.776067	0.017	0.759067	0.793067
										9.6	cMYC + KH1+2+KH3	0.778831	0.0158	0.763031	0.794631
										9.7	cMYC + KH1+2+KH3	0.781542	0.0146	0.766942	0.796142
										9.8	cMYC + KH1+2+KH3	0.7842	0.0134	0.7708	0.7976
										9.9	cMYC + KH1+2+KH3	0.786806	0.0122	0.774606	0.799006
										10	cMYC + KH1+2+KH3	0.789362	0.011	0.778362	0.800362
										10.1	cMYC + KH1+2+KH3	0.791867	0.01135	0.780517	0.803217
										10.2	cMYC + KH1+2+KH3	0.794324	0.0117	0.782624	0.806024
										10.3	cMYC + KH1+2+KH3	0.796734	0.01205	0.784684	0.808784
										10.4	cMYC + KH1+2+KH3	0.799096	0.0124	0.786696	0.811496
										10.5	cMYC + KH1+2+KH3	0.801413	0.01275	0.788663	0.814163
										10.6	cMYC + KH1+2+KH3	0.803684	0.0131	0.790584	0.816784
										10.7	cMYC + KH1+2+KH3	0.805912	0.01345	0.792462	0.819362
										10.8	cMYC + KH1+2+KH3	0.808096	0.0138	0.794296	0.821896
										10.9	cMYC + KH1+2+KH3	0.810237	0.01415	0.796087	0.824387
										11	cMYC + KH1+2+KH3	0.812337	0.0145	0.797837	0.826837
										11.1	cMYC + KH1+2+KH3	0.814396	0.01485	0.799546	0.829246
										11.2	cMYC + KH1+2+KH3	0.816415	0.0152	0.801215	0.831615
										11.3	cMYC + KH1+2+KH3	0.818395	0.01555	0.802845	0.833945
										11.4	cMYC + KH1+2+KH3	0.820336	0.0159	0.804436	0.836236
										11.5	cMYC + KH1+2+KH3	0.82224	0.01625	0.80599	0.83849
										11.6	cMYC + KH1+2+KH3	0.824107	0.0166	0.807507	0.840707
										11.7	cMYC + KH1+2+KH3	0.825937	0.01695	0.808987	0.842887
										11.8	cMYC + KH1+2+KH3	0.827731	0.0173	0.810431	0.845031
										11.9	cMYC + KH1+2+KH3	0.829491	0.01765	0.811841	0.847141
										12	cMYC + KH1+2+KH3	0.831217	0.018	0.813217	0.849217
										12.1	cMYC + KH1+2+KH3	0.832909	0.01815	0.814759	0.851059
										12.2	cMYC + KH1+2+KH3	0.834568	0.0183	0.816268	0.852868
										12.3	cMYC + KH1+2+KH3	0.836195	0.01845	0.817745	0.854645
										12.4	cMYC + KH1+2+KH3	0.83779	0.0186	0.81919	0.85639
										12.5	cMYC + KH1+2+KH3	0.839354	0.01875	0.820604	0.858104
										12.6	cMYC + KH1+2+KH3	0.840888	0.0189	0.821988	0.859788
										12.7	cMYC + KH1+2+KH3	0.842392	0.01905	0.823342	0.861442
										12.8	cMYC + KH1+2+KH3	0.843866	0.0192	0.824666	0.863066
										12.9	cMYC + KH1+2+KH3	0.845312	0.01935	0.825962	0.864662
										13	cMYC + KH1+2+KH3	0.84673	0.0195	0.82723	0.86623
										13.1	cMYC + KH1+2+KH3	0.848121	0.01965	0.828471	0.867771
										13.2	cMYC + KH1+2+KH3	0.849484	0.0198	0.829684	0.869284
										13.3	cMYC + KH1+2+KH3	0.850821	0.01995	0.830871	0.870771
										13.4	cMYC + KH1+2+KH3	0.852131	0.0201	0.832031	0.872231
										13.5	cMYC + KH1+2+KH3	0.853417	0.02025	0.833167	0.873667
										13.6	cMYC + KH1+2+KH3	0.854677	0.0204	0.834277	0.875077
										13.7	cMYC + KH1+2+KH3	0.855913	0.02055	0.835363	0.876463
										13.8	cMYC + KH1+2+KH3	0.857125	0.0207	0.836425	0.877825
										13.9	cMYC + KH1+2+KH3	0.858313	0.02085	0.837463	0.879163
										14	cMYC + KH1+2+KH3	0.859478	0.021	0.838478	0.880478
