# Supplementary material for: Mechanistic insights into PCBP1-driven unfolding of selected i-motif DNA at G1/S checkpoint
Source: Nat Commun. 2026 Feb 2;17:1149. doi: 10.1038/s41467-026-68822-5 (PMC12865031; doi:10.1038/s41467-026-68822-5)
Supplement: Supplementary file 15 — Source data [file 41467_2026_68822_MOESM15_ESM.zip › Source data/Source data_Main figures/Source data_Fig. 7.xlsx]

## Sheet: Fig. 7A
ITC: Binding reaction between a 1:1 complex of cMYC-i-motif (pH 6.4) + KH1+2 and KH3
Time (min)	µcal/s	Molar ratio	ΔH (kcal/mol)	Fit_Molar ratio	Fit_ΔH (kcal/mol)	Error
0.083333	0.001235	0.294406	-4.64874	1.77509	-3.63056	0.167
0.1	-0.000149	1.77509	-3.6528	3.27019	-2.3374	0.289
0.116667	-0.000673	3.27019	-2.26739	4.7797	-1.42113	0.16
0.133333	-0.001647	4.7797	-1.38434	6.30363	-0.685074	0.144
0.15	-0.002711	6.30363	-0.880211	7.84198	-0.468135	0.2
0.166667	-0.002644	7.84198	-0.591102	9.39475	-0.523404	0.45
0.183333	-0.001218	9.39475	-0.417426	10.9619	-0.472675	0.26
0.2	1.8e-05	10.9619	-0.3074	12.5435	-0.290609	0.059
0.216667	0.001345	12.5435	-0.234224	14.1396	0.04218	0.331
0.233333	0.002531	14.1396	-0.183482	15.75	-0.169106	0.177
0.25	0.002807	15.75	-0.147035	17.3749	-0.235107	0.25
0.266667	0.002124	17.3749	-0.120064	19.0141	-0.454909	0.432
0.283333	0.00225	19.0141	-0.099595	20.6678	-0.011336	0.0453
0.3	0.002097	20.6678	-0.083721	22.3359	-0.253701	0.221
0.316667	0.001134	22.3359	-0.071178	24.0185	0.115253	0.217
0.333333	-0.00021	24.0185	-0.061104	25.7154	-0.052967	0.008
0.35	-0.001353	25.7154	-0.052895	27.4268	-0.137718	0.044
0.366667	-0.002576	27.4268	-0.046121	29.1525	-0.218558	0.06543
0.383333	-0.002759	29.1525	-0.040466	30.8927	0.269229	0.37
0.4	-0.002452	30.8927	-0.035697
0.416667	-0.001435
0.433333	-0.000768
0.45	-0.001842
0.466667	-0.002985
0.483333	-0.003428
0.5	-0.00318
0.516667	-0.002212
0.533333	-0.001545
0.55	-0.001297
0.566667	-0.00026
0.583333	6.8e-05
0.6	9.7e-05
0.616667	0.000857
0.633333	0.001707
0.65	0.001876
0.666667	0.001896
0.683333	0.002026
0.7	0.001509
0.716667	0.000732
0.733333	-0.000275
0.75	-0.001371
0.766667	-0.001358
0.783333	3.5e-05
0.8	0.001383
0.816667	0.002651
0.833333	0.004319
0.85	0.003347
0.866667	0.002505
0.883333	0.002473
0.9	0.001456
0.916667	-4.1e-05
0.933333	0.000432
0.95	0.000265
0.966667	-0.001171
0.983333	-0.000398
1	0.00104
1.01667	0.002718
1.03333	-0.001574
1.05	-0.014245
1.06667	-0.029767
1.08333	-0.044939
1.1	-0.059246
1.11667	-0.066973
1.13333	-0.06405
1.15	-0.057187
1.16667	-0.050024
1.18333	-0.042951
1.2	-0.034684
1.21667	-0.027787
1.23333	-0.022129
1.25	-0.017362
1.26667	-0.012224
1.28333	-0.008687
1.3	-0.006405
1.31667	-0.005154
1.33333	-0.004732
1.35	-0.00674
1.36667	-0.007768
1.38333	-0.007157
1.4	-0.005941
1.41667	-0.004686
1.43333	-0.00272
1.45	-0.001535
1.46667	-0.001049
1.48333	-0.001033
1.5	-0.000334
1.51667	1.5e-05
1.53333	-0.000936
1.55	-0.002376
1.56667	-0.003097
1.58333	-0.003418
1.6	-0.003585
1.61667	-0.002862
1.63333	-0.00162
1.65	-0.001137
1.66667	-0.001484
1.68333	-0.002352
1.7	-0.002736
1.71667	-0.00305
1.73333	-0.003194
1.75	-0.003448
1.76667	-0.001842
1.78333	-0.001966
1.8	-0.001388
1.81667	-0.000609
1.83333	0.00075
1.85	0.000768
1.86667	0.001667
1.88333	0.001906
1.9	0.001487
1.91667	0.000129
1.93333	-0.00141
1.95	-0.002659
1.96667	-0.002757
1.98333	-0.001226
2	0.001608
2.01667	0.004142
2.03333	0.005035
2.05	0.003849
2.06667	0.001203
2.08333	-0.001693
2.1	-0.003628
2.11667	-0.004402
2.13333	-0.003856
2.15	-0.00372
2.16667	-0.003734
2.18333	-0.004218
2.2	-0.004171
2.21667	-0.004423
2.23333	-0.002955
2.25	-0.002618
2.26667	-0.00206
2.28333	-0.001502
2.3	-0.001083
2.31667	-0.001454
2.33333	-0.000995
2.35	-0.001275
2.36667	-0.001406
2.38333	-0.000997
2.4	-0.001436
2.41667	-0.001446
2.43333	-0.001355
2.45	-0.001655
2.46667	-0.001864
2.48333	-0.002183
2.5	-0.002892
2.51667	-0.003
2.53333	-0.002828
2.55	-0.003606
2.56667	-0.003754
2.58333	-0.002982
2.6	-0.001248
2.61667	0.000317
2.63333	0.001721
2.65	0.003566
2.66667	0.00477
2.68333	0.005755
2.7	0.005782
2.71667	0.005461
2.73333	0.004419
2.75	0.003568
2.76667	0.001916
2.78333	0.001105
2.8	0.002177
2.81667	0.002219
2.83333	0.002171
2.85	0.001854
2.86667	0.001626
2.88333	0.000708
2.9	0.001413
2.91667	0.001477
2.93333	0.001522
2.95	0.000917
2.96667	0.000312
2.98333	-0.000334
3	-0.000339
3.01667	-0.000294
3.03333	0.000331
3.05	0.000556
3.06667	0.000451
3.08333	-0.000104
3.1	0.000139
3.11667	0.000192
3.13333	-0.001135
3.15	-0.001673
3.16667	-0.00147
3.18333	-0.002187
3.2	-0.002538
3.21667	-0.00146
3.23333	-0.000632
3.25	-0.001074
3.26667	-0.000995
3.28333	-0.001377
3.3	-0.001194
3.31667	-0.001992
3.33333	-0.00258
3.35	-0.003228
3.36667	-0.003645
3.38333	-0.005133
3.4	-0.004707
3.41667	-0.003871
3.43333	-0.003006
3.45	-0.002531
3.46667	-0.001215
3.48333	-0.00104
3.5	-0.001699
3.51667	-0.00226
3.53333	-0.00679
3.55	-0.027001
3.56667	-0.065742
3.58333	-0.118622
3.6	-0.180196
3.61667	-0.231271
3.63333	-0.257617
3.65	-0.258032
3.66667	-0.236017
3.68333	-0.199312
3.7	-0.16264
3.71667	-0.131748
3.73333	-0.105196
3.75	-0.085334
3.76667	-0.070993
3.78333	-0.060921
3.8	-0.053471
3.81667	-0.048551
3.83333	-0.044061
3.85	-0.040181
3.86667	-0.036271
3.88333	-0.032701
3.9	-0.029891
3.91667	-0.026821
3.93333	-0.023642
3.95	-0.022292
3.96667	-0.021563
3.98333	-0.020753
4	-0.019572
4.01667	-0.018222
4.03333	-0.017421
4.05	-0.01636
4.06667	-0.01607
4.08333	-0.015789
4.1	-0.014937
4.11667	-0.013324
4.13333	-0.01195
4.15	-0.010607
4.16667	-0.009334
4.18333	-0.009251
4.2	-0.009375
4.21667	-0.008768
4.23333	-0.007571
4.25	-0.006734
4.26667	-0.005437
4.28333	-0.0037
4.3	-0.002969
4.31667	-0.003097
4.33333	-0.003405
4.35	-0.004213
4.36667	-0.004221
4.38333	-0.003778
4.4	-0.001951
4.41667	-0.000552
4.43333	0.000886
4.45	0.000835
4.46667	0.000404
4.48333	-0.000587
4.5	-0.000112
4.51667	0.000525
4.53333	0.001341
4.55	0.002348
4.56667	0.003055
4.58333	0.002022
4.6	0.000645
4.61667	-0.000139
4.63333	-0.000173
4.65	-0.000247
4.66667	0.000569
4.68333	0.001445
4.7	0.003168
4.71667	0.003343
4.73333	0.003869
4.75	0.002824
4.76667	0.00196
4.78333	0.001225
4.8	0.000998
4.81667	0.000832
4.83333	0.000987
4.85	0.001372
4.86667	0.000347
4.88333	-0.000928
4.9	-0.002818
4.91667	-0.002705
4.93333	-0.003252
4.95	-0.002799
4.96667	-0.001376
4.98333	0.000487
5	0.001546
5.01667	0.002886
5.03333	0.003467
5.05	0.002657
5.06667	0.002138
5.08333	0.001738
5.1	0.000943
5.11667	0.000941
5.13333	0.002278
5.15	0.002445
5.16667	0.001452
5.18333	0.002019
5.2	0.00161
5.21667	0.000882
5.23333	0.001324
5.25	0.001316
5.26667	-0.000102
5.28333	-0.00158
5.3	-0.001716
5.31667	-0.001942
5.33333	-0.001987
5.35	-0.001173
5.36667	-0.001238
5.38333	-0.002064
5.4	-0.001889
5.41667	-0.000434
5.43333	-0.000399
5.45	0.001505
5.46667	0.00305
5.48333	0.002745
5.5	0.002129
5.51667	0.001492
5.53333	-0.000204
5.55	-0.001591
5.56667	-0.003028
5.58333	-0.004254
5.6	-0.004133
5.61667	-0.004363
5.63333	-0.004803
5.65	-0.004424
5.66667	-0.004044
5.68333	-0.002954
5.7	-0.002187
5.71667	-0.001291
5.73333	-0.000905
5.75	-0.000199
5.76667	-0.000403
5.78333	-0.000117
5.8	-0.000374
5.81667	-0.000302
5.83333	-0.000789
5.85	-0.000587
5.86667	-0.000204
5.88333	0.000738
5.9	0.001989
5.91667	0.002948
5.93333	0.002448
5.95	0.002128
5.96667	0.000798
5.98333	-0.000442
6	-0.000514
6.01667	-0.000356
6.03333	-0.003689
6.05	-0.019471
6.06667	-0.051043
6.08333	-0.095965
6.1	-0.146359
6.11667	-0.188103
6.13333	-0.208107
6.15	-0.205801
6.16667	-0.183975
6.18333	-0.151289
6.2	-0.120674
6.21667	-0.09573
6.23333	-0.075156
6.25	-0.060372
6.26667	-0.049858
6.28333	-0.040513
6.3	-0.03314
6.31667	-0.027867
6.33333	-0.024195
6.35	-0.021362
6.36667	-0.020199
6.38333	-0.018546
6.4	-0.016504
6.41667	-0.014123
6.43333	-0.011562
6.45	-0.00958
6.46667	-0.009059
6.48333	-0.009367
6.5	-0.009377
6.51667	-0.009616
6.53333	-0.010246
6.55	-0.010356
6.56667	-0.010615
6.58333	-0.011325
6.6	-0.010585
6.61667	-0.009756
6.63333	-0.008696
6.65	-0.006637
6.66667	-0.004737
6.68333	-0.004038
6.7	-0.002059
6.71667	-0.00222
6.73333	-0.002712
6.75	-0.003433
6.76667	-0.003614
6.78333	-0.004606
6.8	-0.004137
6.81667	-0.003829
6.83333	-0.003761
6.85	-0.004723
6.86667	-0.004485
6.88333	-0.004136
6.9	-0.004099
6.91667	-0.003661
6.93333	-0.002863
6.95	-0.002785
6.96667	-0.003077
6.98333	-0.00386
7	-0.004492
7.01667	-0.003784
7.03333	-0.002927
7.05	-0.001369
7.06667	-0.000121
7.08333	0.002626
7.1	0.002684
7.11667	0.001621
7.13333	0.000889
7.15	0.000197
7.16667	-0.001656
7.18333	-0.002148
7.2	-0.00111
7.21667	-0.000513
7.23333	9.5e-05
7.25	0.000913
7.26667	0.000891
7.28333	0.000239
7.3	-0.001203
7.31667	-0.002135
7.33333	-0.002727
7.35	-0.001948
7.36667	-0.00013
7.38333	-2e-06
7.4	0.000757
7.41667	0.002015
7.43333	0.002244
7.45	0.001183
7.46667	0.002912
7.48333	0.003941
7.5	0.00448
7.51667	0.005189
7.53333	0.004759
7.55	0.002679
7.56667	0.000558
7.58333	-0.001622
7.6	-0.002162
7.61667	-0.001902
7.63333	-0.001011
7.65	0.000159
7.66667	0.00054
7.68333	-9.9e-05
7.7	1.2e-05
7.71667	0.000563
7.73333	-6.5e-05
7.75	-0.000573
7.76667	0.000958
7.78333	0.00022
7.8	-0.001068
7.81667	-0.000405
7.83333	0.000128
7.85	-0.001279
7.86667	-0.000336
7.88333	0.001077
7.9	0.002211
7.91667	0.003156
7.93333	0.00245
7.95	0.000735
7.96667	-0.001251
7.98333	-0.002926
8	-0.004301
8.01667	-0.004085
8.03333	-0.003448
8.05	-0.002392
8.06667	-0.001526
8.08333	-0.00065
8.1	-0.000132
8.11667	0.000586
8.13333	0.000674
8.15	0.000372
8.16667	-0.00029
8.18333	-0.000372
8.2	0.000747
8.21667	0.000847
8.23333	0.000778
8.25	0.001008
8.26667	0.001408
8.28333	0.000668
8.3	0.000979
8.31667	0.002272
8.33333	0.002254
8.35	0.001426
8.36667	0.000118
8.38333	-0.00124
8.4	-0.003137
8.41667	-0.002443
8.43333	-0.001459
8.45	-0.000785
8.46667	0.000108
8.48333	0.000302
8.5	-0.000353
8.51667	-0.001459
8.53333	-0.003094
8.55	-0.015059
8.56667	-0.041724
8.58333	-0.080039
8.6	-0.124103
8.61667	-0.162957
8.63333	-0.183081
8.65	-0.181145
8.66667	-0.161168
8.68333	-0.130402
8.7	-0.100585
8.71667	-0.077088
8.73333	-0.058801
8.75	-0.045394
8.76667	-0.035046
8.78333	-0.027719
8.8	-0.021551
8.81667	-0.017333
8.83333	-0.014715
8.85	-0.012837
8.86667	-0.010478
8.88333	-0.00864
8.9	-0.007051
8.91667	-0.005852
8.93333	-0.005653
8.95	-0.006433
8.96667	-0.006534
8.98333	-0.006685
9	-0.005785
9.01667	-0.004085
9.03333	-0.001505
9.05	-2.5e-05
9.06667	0.001665
9.08333	0.002396
9.1	0.003416
9.11667	0.002937
9.13333	0.002228
9.15	0.000389
9.16667	-0.00115
9.18333	-0.002839
9.2	-0.002688
9.21667	-0.003106
9.23333	-0.001304
9.25	4.8e-05
9.26667	-0.000401
9.28333	-0.000679
9.3	0.000673
9.31667	0.001196
9.33333	0.002868
9.35	0.005221
9.36667	0.004723
9.38333	0.004315
9.4	0.003458
9.41667	0.001801
9.43333	0.001804
9.45	0.003057
9.46667	0.00293
9.48333	0.003543
9.5	0.003627
9.51667	0.00244
9.53333	0.001644
9.55	0.000618
9.56667	-0.000609
9.58333	-0.001385
9.6	-0.001821
9.61667	-0.001867
9.63333	-0.001273
9.65	-0.000949
9.66667	-0.000235
9.68333	-0.000431
9.7	-0.000537
9.71667	-0.000952
9.73333	-0.000528
9.75	-0.001073
9.76667	-0.001588
9.78333	-0.001974
9.8	-0.001509
9.81667	-0.001224
9.83333	-0.00059
9.85	0.000785
9.86667	0.00079
9.88333	0.000495
9.9	0.00053
9.91667	0.001055
9.93333	0.00041
9.95	0.000875
9.96667	0.001261
9.98333	0.001716
10	0.002001
10.0167	0.002306
10.0333	0.002442
10.05	0.002987
10.0667	0.002022
10.0833	0.000858
10.1	0.001323
10.1167	0.001819
10.1333	0.002194
10.15	0.00243
10.1667	0.002235
10.1833	0.00213
10.2	0.001426
10.2167	0.000652
10.2333	0.001777
10.25	0.003113
10.2667	0.003808
10.2833	0.004104
10.3	0.004309
10.3167	0.003105
10.3333	0.00144
10.35	0.000496
10.3667	0.000992
10.3833	0.001607
10.4	0.001913
10.4167	0.002128
10.4333	0.001443
10.45	5.9e-05
10.4667	-0.001946
10.4833	-0.00243
10.5	-0.002485
10.5167	-0.00243
10.5333	-0.002656
10.55	-0.002821
10.5667	-0.003226
10.5833	-0.002511
10.6	-0.001786
10.6167	-0.000802
10.6333	-0.000417
10.65	0.000757
10.6667	0.001542
10.6833	0.002996
10.7	0.004171
10.7167	0.005956
10.7333	0.006541
10.75	0.006226
10.7667	0.004561
10.7833	0.003046
10.8	0.001911
10.8167	-0.000424
10.8333	-0.002099
10.85	-0.003024
10.8667	-0.003339
10.8833	-0.004504
10.9	-0.003909
10.9167	-0.003266
10.9333	-0.002092
10.95	-0.001488
10.9667	-0.000754
10.9833	-0.001701
11	-0.001738
11.0167	-0.001446
11.0333	-0.003124
11.05	-0.012381
11.0667	-0.032959
11.0833	-0.065037
11.1	-0.105646
11.1167	-0.141395
11.1333	-0.161375
11.15	-0.162304
11.1667	-0.147594
11.1833	-0.121193
11.2	-0.093803
11.2167	-0.071894
11.2333	-0.055335
11.25	-0.043776
11.2667	-0.035287
11.2833	-0.029588
11.3	-0.024479
11.3167	-0.020812
11.3333	-0.016014
11.35	-0.013386
11.3667	-0.009969
11.3833	-0.007821
11.4	-0.006724
11.4167	-0.005697
11.4333	-0.003371
11.45	-0.002565
11.4667	-0.001808
11.4833	-0.000272
11.5	-0.000206
11.5167	-0.000711
11.5333	-0.000926
11.55	-0.001371
11.5667	-0.001626
11.5833	-0.00137
11.6	-0.000366
11.6167	0.000288
11.6333	0.001012
11.65	0.001216
11.6667	0.00096
11.6833	-0.000626
11.7	-0.001032
11.7167	-0.000529
11.7333	-3.6e-05
11.75	0.000717
11.7667	0.0017
11.7833	0.001623
11.8	-0.000365
11.8167	-0.000913
11.8333	-0.001711
11.85	-0.001029
11.8667	0.000503
11.8833	0.002705
11.9	0.003887
11.9167	0.004868
11.9333	0.005099
11.95	0.00417
11.9667	0.003221
11.9833	0.001582
12	0.000173
12.0167	-0.000547
12.0333	-0.000606
12.05	0.000154
12.0667	0.001444
12.0833	0.002404
12.1	0.002755
12.1167	0.003024
12.1333	0.003114
12.15	0.003363
12.1667	0.003693
12.1833	0.004122
12.2	0.004462
12.2167	0.0041
12.2333	0.004189
12.25	0.005078
12.2667	0.005187
12.2833	0.004716
12.3	0.004945
12.3167	0.005883
12.3333	0.005501
12.35	0.00519
12.3667	0.004728
12.3833	0.003566
12.4	0.001135
12.4167	0.001062
12.4333	0.00071
12.45	0.001038
12.4667	0.002006
12.4833	0.003014
12.5	0.002771
12.5167	0.002579
12.5333	0.001966
12.55	0.000974
12.5667	0.000171
12.5833	-0.001471
12.6	-0.001364
12.6167	-0.000547
12.6333	0.00025
12.65	0.001307
12.6667	0.001584
12.6833	0.001242
12.7	0.000659
12.7167	0.000876
12.7333	0.000132
12.75	0.000749
12.7667	0.001216
12.7833	0.000773
12.8	0.00032
12.8167	0.000747
12.8333	0.000723
12.85	0.0005
12.8667	0.001317
12.8833	0.001194
12.9	0.00125
12.9167	0.001377
12.9333	0.001634
12.95	0.00132
12.9667	0.000777
12.9833	-0.000286
13	-0.00099
13.0167	-0.001283
13.0333	-0.001896
13.05	-0.00191
13.0667	-0.001703
13.0833	-0.000836
13.1	-0.00025
13.1167	0.000598
13.1333	0.000975
13.15	0.001352
13.1667	0.001189
13.1833	-0.000104
13.2	-0.000727
13.2167	-0.000608
13.2333	-0.00039
13.25	-0.000402
13.2667	-0.000894
13.2833	-0.001056
13.3	-0.002117
13.3167	-0.001227
13.3333	-0.000567
13.35	0.001192
13.3667	0.001992
13.3833	0.003892
13.4	0.003103
13.4167	0.002585
13.4333	0.002617
13.45	0.0024
13.4667	0.001812
13.4833	0.001884
13.5	0.002607
13.5167	0.002022
13.5333	0.002057
13.55	-0.004538
13.5667	-0.022774
13.5833	-0.052309
13.6	-0.088094
13.6167	-0.123067
13.6333	-0.14479
13.65	-0.148533
13.6667	-0.136666
13.6833	-0.113649
13.7	-0.088512
13.7167	-0.067013
13.7333	-0.050915
13.75	-0.038676
13.7667	-0.029468
13.7833	-0.023439
13.8	-0.01888
13.8167	-0.01506
13.8333	-0.01129
13.85	-0.00944
13.8667	-0.00739
13.8833	-0.00687
13.9	-0.00641
13.9167	-0.007699
13.9333	-0.007319
13.95	-0.006998
13.9667	-0.007017
13.9833	-0.007476
14	-0.006585
14.0167	-0.006073
14.0333	-0.004662
14.05	-0.0034
14.0667	-0.001549
14.0833	0.000623
14.1	0.002024
14.1167	0.001796
14.1333	0.001578
14.15	0.00044
14.1667	-0.001709
14.1833	-0.002837
14.2	-0.002565
14.2167	-0.002353
14.2333	-0.000402
14.25	0.00153
14.2667	0.002671
14.2833	0.002923
14.3	0.003775
14.3167	0.003366
14.3333	0.004057
14.35	0.004388
14.3667	0.004129
14.3833	0.0037
14.4	0.003201
14.4167	0.000921
14.4333	0.000132
14.45	0.000772
14.4667	0.001052
14.4833	0.001112
14.5	0.001422
14.5167	0.001561
14.5333	0.00088
14.55	0.000889
14.5667	0.000408
14.5833	-0.000403
14.6	-0.001234
14.6167	-0.001707
14.6333	-0.001599
14.65	-0.001082
14.6667	0.000295
14.6833	0.000153
14.7	0.00039
14.7167	-0.000595
14.7333	-0.000269
14.75	-0.000444
14.7667	-0.000199
14.7833	-0.001083
14.8	-0.000788
14.8167	-0.000555
14.8333	0.000178
14.85	0.000701
14.8667	0.001774
14.8833	0.001287
14.9	-0.00126
14.9167	-0.00335
14.9333	-0.003749
14.95	-0.004339
14.9667	-0.004178
14.9833	-0.002208
15	-0.001157
15.0167	-0.001529
15.0333	-0.00079
15.05	-0.000132
15.0667	-0.000563
15.0833	0.000555
15.1	0.002443
15.1167	0.002691
15.1333	0.002429
15.15	0.002826
15.1667	0.001444
15.1833	-0.000148
15.2	-0.000371
15.2167	-0.000203
15.2333	0.000745
15.25	0.002363
15.2667	0.00234
15.2833	0.000998
15.3	8.6e-05
15.3167	-0.001666
15.3333	-0.002188
15.35	-0.00182
15.3667	-0.001052
15.3833	-0.001754
15.4	-0.001286
15.4167	-0.001787
15.4333	-0.001598
15.45	-0.00057
15.4667	0.001129
15.4833	0.001588
15.5	0.001767
15.5167	0.002237
15.5333	0.001958
15.55	0.000988
15.5667	-0.000451
15.5833	-0.001291
15.6	-0.00193
15.6167	-0.001858
15.6333	-0.000555
15.65	-0.000342
15.6667	0.00036
15.6833	-0.000257
15.7	-0.001544
15.7167	-0.001649
15.7333	0.000447
15.75	0.000812
15.7667	0.001318
15.7833	0.001874
15.8	0.00167
15.8167	0.001179
15.8333	0.000848
15.85	0.001588
15.8667	0.002007
15.8833	0.001227
15.9	0.000866
15.9167	0.00139
15.9333	0.000644
15.95	0.000397
15.9667	0.000141
15.9833	-0.001415
16	-0.002571
16.0167	-0.002834
16.0333	-0.003576
16.05	-0.008638
16.0667	-0.02299
16.0833	-0.049053
16.1	-0.082635
16.1167	-0.115163
16.1333	-0.135811
16.15	-0.14158
16.1667	-0.130648
16.1833	-0.108477
16.2	-0.083705
16.2167	-0.06361
16.2333	-0.047705
16.25	-0.0361
16.2667	-0.027354
16.2833	-0.021969
16.3	-0.019624
16.3167	-0.016915
16.3333	-0.015017
16.35	-0.013928
16.3667	-0.01182
16.3833	-0.008911
16.4	-0.006383
16.4167	-0.004491
16.4333	-0.0028
16.45	-0.002458
16.4667	-0.001746
16.4833	-0.001595
16.5	-0.001683
16.5167	-0.001229
16.5333	-0.000314
16.55	0.00031
16.5667	0.000245
16.5833	-0.000261
16.6	-0.001056
16.6167	-0.001699
16.6333	-0.002172
16.65	-0.002565
16.6667	-0.001828
16.6833	-0.001901
16.7	-0.002154
16.7167	-0.002484
16.7333	-0.002215
16.75	-0.002376
16.7667	-0.002836
16.7833	-0.003397
16.8	-0.003617
16.8167	-0.002446
16.8333	-0.001274
16.85	0.000447
16.8667	0.001989
16.8833	0.00221
16.9	0.000602
16.9167	-0.001375
16.9333	-0.003041
16.95	-0.003528
16.9667	-0.002684
16.9833	-0.001951
17	-0.000647
17.0167	0.000718
17.0333	0.001303
17.05	0.001888
17.0667	0.001713
17.0833	0.001408
17.1	0.001063
17.1167	0.00136
17.1333	-0.000144
17.15	0.000692
17.1667	0.001169
17.1833	0.000525
17.2	-0.000458
17.2167	-0.000431
17.2333	-0.000743
17.25	-0.001075
17.2667	-9.8e-05
17.2833	-9e-05
17.3	-0.000892
17.3167	-0.002234
17.3333	-0.003385
17.35	-0.004257
17.3667	-0.003598
17.3833	-0.00217
17.4	-0.000541
17.4167	0.001188
17.4333	0.001927
17.45	0.001816
17.4667	0.002365
17.4833	0.001864
17.5	0.001834
17.5167	0.002403
17.5333	0.002863
17.55	0.002972
17.5667	0.003182
17.5833	0.001492
17.6	-0.000149
17.6167	-0.000469
17.6333	-0.000679
17.65	-0.00016
17.6667	0.00174
17.6833	0.00333
17.7	0.0025
17.7167	0.001669
17.7333	0.000739
17.75	-0.000161
17.7667	-0.000252
17.7833	0.000908
17.8	0.000497
17.8167	0.000696
17.8333	0.002214
17.85	0.003073
17.8667	0.002691
17.8833	0.00209
17.9	0.001579
17.9167	0.000365
17.9333	-0.001089
17.95	-0.002313
17.9667	-0.002307
17.9833	-0.003571
18	-0.005105
18.0167	-0.005633
18.0333	-0.005261
18.05	-0.00373
18.0667	-0.002608
18.0833	-0.000306
18.1	0.000296
18.1167	-0.000716
18.1333	-0.001048
18.15	1.9e-05
18.1667	-0.000693
18.1833	-0.000706
18.2	-0.000158
18.2167	0.000216
18.2333	0.00053
18.25	0.000544
18.2667	0.000768
18.2833	0.001592
18.3	0.000986
18.3167	0.000127
18.3333	-0.000132
18.35	-0.001011
18.3667	-0.00184
18.3833	-0.000959
18.4	-0.000548
18.4167	0.000431
18.4333	0.002129
18.45	0.003568
18.4667	0.002797
18.4833	0.002175
18.5	0.000724
18.5167	-0.000899
18.5333	-0.001713
18.55	-0.004736
18.5667	-0.016749
18.5833	-0.039353
18.6	-0.069956
18.6167	-0.101711
18.6333	-0.124976
18.65	-0.132671
18.6667	-0.124216
18.6833	-0.104141
18.7	-0.080996
18.7167	-0.060393
18.7333	-0.045569
18.75	-0.035095
18.7667	-0.028932
18.7833	-0.023948
18.8	-0.020705
18.8167	-0.018272
18.8333	-0.01561
18.85	-0.011987
18.8667	-0.009155
18.8833	-0.007383
18.9	-0.00604
18.9167	-0.005729
18.9333	-0.005577
18.95	-0.004665
18.9667	-0.004274
18.9833	-0.003032
19	-0.001921
19.0167	-0.00085
19.0333	-0.000239
19.05	0.001102
19.0667	0.001233
19.0833	0.001564
19.1	0.001835
19.1167	0.002035
19.1333	0.001476
19.15	0.000887
19.1667	0.001547
19.1833	0.001688
19.2	0.000968
19.2167	0.000569
19.2333	0.001319
19.25	0.0007
19.2667	0.001351
19.2833	0.002251
19.3	0.002852
19.3167	0.003462
19.3333	0.003973
19.35	0.004314
19.3667	0.003934
19.3833	0.003265
19.4	0.002196
19.4167	0.001267
19.4333	-0.000932
19.45	-0.000551
19.4667	0.002081
19.4833	0.004372
19.5	0.005693
19.5167	0.007745
19.5333	0.008297
19.55	0.006678
19.5667	0.00574
19.5833	0.005242
19.6	0.005524
19.6167	0.005287
19.6333	0.0061
19.65	0.004343
19.6667	0.003446
19.6833	0.002169
19.7	0.001261
19.7167	0.000285
19.7333	0.00138
19.75	0.002544
19.7667	0.003478
19.7833	0.003322
19.8	0.002656
19.8167	0.002392
19.8333	0.001517
19.85	-0.000477
19.8667	-0.001101
19.8833	-0.001315
19.9	-0.00192
19.9167	-0.002513
19.9333	-0.001235
19.95	-0.000948
19.9667	-0.00088
19.9833	-0.000553
20	-0.000565
20.0167	-0.001386
20.0333	-0.000736
20.05	0.000153
20.0667	0.000303
20.0833	0.000462
20.1	0.001372
20.1167	0.000873
20.1333	-0.000215
20.15	0.000177
20.1667	0.001219
20.1833	0.000701
20.2	0.000973
20.2167	0.001977
20.2333	0.001781
20.25	0.000566
20.2667	2e-05
20.2833	-0.000165
20.3	-0.001531
20.3167	-0.001894
20.3333	-0.001377
20.35	-0.00055
20.3667	-0.000983
20.3833	-9.6e-05
20.4	-6.9e-05
20.4167	-0.00077
20.4333	-0.00084
20.45	0.000559
20.4667	0.002039
20.4833	0.003559
20.5	0.005079
20.5167	0.004681
20.5333	0.003263
20.55	0.001156
20.5667	-0.000311
20.5833	-0.001118
20.6	-0.000896
20.6167	-0.000621
20.6333	-0.000617
20.65	-0.000552
20.6667	-0.000277
20.6833	0.000228
20.7	0.000813
20.7167	0.002148
20.7333	0.002754
20.75	0.00267
20.7667	0.001546
20.7833	0.000482
20.8	-0.001182
20.8167	-0.001976
20.8333	-0.00222
20.85	-0.001434
20.8667	-0.001478
20.8833	-0.001662
20.9	-0.002176
20.9167	-0.002232
20.9333	-0.003007
20.95	-0.002532
20.9667	-0.001988
20.9833	-0.001513
21	-0.001489
21.0167	-0.001495
21.0333	-0.002112
21.05	-0.005989
21.0667	-0.019296
21.0833	-0.041123
21.1	-0.06991
21.1167	-0.099698
21.1333	-0.121036
21.15	-0.128995
21.1667	-0.122623
21.1833	-0.105392
21.2	-0.08408
21.2167	-0.064539
21.2333	-0.047589
21.25	-0.035109
21.2667	-0.025178
21.2833	-0.017788
21.3	-0.013488
21.3167	-0.011308
21.3333	-0.010129
21.35	-0.00942
21.3667	-0.007911
21.3833	-0.006822
21.4	-0.005413
21.4167	-0.004384
21.4333	-0.002946
21.45	-0.002758
21.4667	-0.00288
21.4833	-0.002972
21.5	-0.002914
21.5167	-0.003606
21.5333	-0.004899
21.55	-0.004162
21.5667	-0.003365
21.5833	-0.002767
21.6	-0.00207
21.6167	-0.000674
21.6333	-0.000387
21.65	-0.000671
21.6667	-0.000355
21.6833	0.000272
21.7	0.001088
21.7167	0.002204
21.7333	0.00352
21.75	0.003825
21.7667	0.003631
21.7833	0.002897
21.8	0.002243
21.8167	0.002978
21.8333	0.003113
21.85	0.004448
21.8667	0.006753
21.8833	0.008638
21.9	0.008454
21.9167	0.009988
21.9333	0.009703
21.95	0.009028
21.9667	0.008373
21.9833	0.007637
22	0.006152
22.0167	0.005987
22.0333	0.004881
22.05	0.004845
22.0667	0.00567
22.0833	0.005604
22.1	0.004849
22.1167	0.004483
22.1333	0.002787
22.15	0.001681
22.1667	0.001796
22.1833	0.00211
22.2	0.002724
22.2167	0.002278
22.2333	0.002612
22.25	0.003117
22.2667	0.003111
22.2833	0.003375
22.3	0.004739
22.3167	0.005723
22.3333	0.006028
22.35	0.005442
22.3667	0.004516
22.3833	0.00351
22.4	0.001535
22.4167	-0.000521
22.4333	-0.000617
22.45	-9.2e-05
22.4667	0.000532
22.4833	0.001227
22.5	0.002101
22.5167	0.002196
22.5333	0.001551
22.55	0.001085
22.5667	-0.00014
22.5833	-0.000595
22.6	-0.00104
22.6167	-0.001085
22.6333	-0.00131
22.65	-0.000235
22.6667	0.0003
22.6833	0.001335
22.7	0.002251
22.7167	0.002786
22.7333	0.002392
22.75	0.001978
22.7667	0.001063
22.7833	-0.000411
22.8	-0.001515
22.8167	-0.001459
22.8333	-0.001772
22.85	-0.001556
22.8667	-0.000499
22.8833	0.000737
22.9	0.000963
22.9167	0.00211
22.9333	0.003408
22.95	0.004435
22.9667	0.004772
22.9833	0.004819
23	0.004487
23.0167	0.002594
23.0333	0.000323
23.05	-0.000489
23.0667	0.000149
23.0833	0.000497
23.1	0.001505
23.1167	0.003084
23.1333	0.004004
23.15	0.003823
23.1667	0.002892
23.1833	0.002801
23.2	0.001851
23.2167	0.001691
23.2333	0.001671
23.25	0.002611
23.2667	0.003162
23.2833	0.003882
23.3	0.002663
23.3167	0.001934
23.3333	0.002006
23.35	0.001227
23.3667	0.000479
23.3833	0.000991
23.4	0.001033
23.4167	-4.5e-05
23.4333	1.8e-05
23.45	0.000161
23.4667	0.000325
23.4833	0.000738
23.5	0.000661
23.5167	0.000185
23.5333	0.000299
23.55	-0.002376
23.5667	-0.012482
23.5833	-0.031907
23.6	-0.059223
23.6167	-0.088438
23.6333	-0.110952
23.65	-0.120616
23.6667	-0.11437
23.6833	-0.097525
23.7	-0.077129
23.7167	-0.058952
23.7333	-0.044266
23.75	-0.033519
23.7667	-0.025212
23.7833	-0.018485
23.8	-0.013578
23.8167	-0.01096
23.8333	-0.010472
23.85	-0.009894
23.8667	-0.008296
23.8833	-0.005828
23.9	-0.00331
23.9167	-0.001492
23.9333	0.000197
23.95	0.000976
23.9667	0.000295
23.9833	0.000474
24	0.000533
24.0167	0.000413
24.0333	0.000103
24.05	-0.000177
24.0667	-0.001677
24.0833	-0.002077
24.1	-0.002517
24.1167	-0.003357
24.1333	-0.003116
24.15	-0.002895
24.1667	-0.002565
24.1833	-0.002364
24.2	-0.002203
24.2167	-0.001782
24.2333	-0.00103
24.25	-0.001059
24.2667	-0.000357
24.2833	0.000184
24.3	0.000326
24.3167	0.000208
24.3333	0.00049
24.35	-0.000548
24.3667	-0.000836
24.3833	-0.001463
24.4	-0.001731
24.4167	-0.002509
24.4333	-0.001776
24.45	-0.001123
24.4667	-0.00112
24.4833	-0.000557
24.5	0.001155
24.5167	0.002218
24.5333	0.002512
24.55	0.003295
24.5667	0.002728
24.5833	0.001842
24.6	0.000355
24.6167	-0.000931
24.6333	-0.002178
24.65	-0.002264
24.6667	-0.00279
24.6833	-0.002226
24.7	-0.000993
24.7167	-0.000999
24.7333	-0.000775
24.75	-0.000231
24.7667	-0.000677
24.7833	-0.000973
24.8	-0.000588
24.8167	-1.4e-05
24.8333	0.00059
24.85	0.002664
24.8667	0.004179
24.8833	0.005493
24.9	0.005547
24.9167	0.005082
24.9333	0.004196
24.95	0.003831
24.9667	0.003105
24.9833	0.00359
25	0.004464
25.0167	0.004059
25.0333	0.001993
25.05	0.001118
25.0667	0.000243
25.0833	-0.000723
25.1	-0.001058
25.1167	0.000416
25.1333	0.002311
25.15	0.003176
25.1667	0.00376
25.1833	0.003635
25.2	0.001899
25.2167	0.000254
25.2333	-0.001462
25.25	-0.001807
25.2667	-0.001823
25.2833	-0.000558
25.3	0.000376
25.3167	0.001601
25.3333	0.001505
25.35	0.00198
25.3667	0.001874
25.3833	0.000588
25.4	-0.000827
25.4167	-0.002573
25.4333	-0.003229
25.45	-0.003675
25.4667	-0.004021
25.4833	-0.002527
25.5	-0.000643
25.5167	-0.000119
25.5333	0.000745
25.55	0.001939
25.5667	0.001283
25.5833	0.000726
25.6	-0.00065
25.6167	-0.002246
25.6333	-0.003153
25.65	-0.00341
25.6667	-0.003496
25.6833	-0.002663
25.7	-0.001949
25.7167	-0.002266
25.7333	-0.001564
25.75	-0.001401
25.7667	-0.001588
25.7833	-0.001175
25.8	-0.000272
25.8167	-0.0008
25.8333	-0.001237
25.85	-0.001015
25.8667	-0.001103
25.8833	-0.00104
25.9	-0.001908
25.9167	-0.001576
25.9333	-0.000365
25.95	0.000557
25.9667	0.001329
25.9833	0.00287
26	0.003672
26.0167	0.002604
26.0333	0.002055
26.05	-0.001854
26.0667	-0.013113
26.0833	-0.033092
26.1	-0.058861
26.1167	-0.08689
26.1333	-0.106879
26.15	-0.114058
26.1667	-0.108508
26.1833	-0.092427
26.2	-0.072686
26.2167	-0.054866
26.2333	-0.041005
26.25	-0.030655
26.2667	-0.024065
26.2833	-0.019124
26.3	-0.015714
26.3167	-0.013124
26.3333	-0.010883
26.35	-0.008913
26.3667	-0.007553
26.3833	-0.006593
26.4	-0.005653
26.4167	-0.005003
26.4333	-0.004063
26.45	-0.002583
26.4667	-0.001083
26.4833	-0.000963
26.5	-0.000483
26.5167	-0.000123
26.5333	-0.000854
26.55	-0.001434
26.5667	-0.001304
26.5833	-0.000964
26.6	-0.001784
26.6167	-0.001524
26.6333	-0.002075
26.65	-0.001355
26.6667	-0.000555
26.6833	0.000175
26.7	0.000925
26.7167	0.002144
26.7333	0.001994
26.75	0.000834
26.7667	0.001324
26.7833	0.001834
26.8	0.000824
26.8167	0.000874
26.8333	0.001004
26.85	-2.6e-05
26.8667	-0.000866
26.8833	-0.000666
26.9	-0.000556
26.9167	-0.000896
26.9333	-0.000456
26.95	-0.000646
26.9667	-0.001356
26.9833	-0.002266
27	-0.002595
27.0167	-0.002295
27.0333	-0.001454
27.05	0.000396
27.0667	0.001237
27.0833	0.002487
27.1	0.002708
27.1167	0.002348
27.1333	0.001169
27.15	0.0012
27.1667	0.000781
27.1833	-0.000318
27.2	-0.000557
27.2167	-0.000796
27.2333	-0.001715
27.25	-0.001583
27.2667	-0.000192
27.2833	0.000689
27.3	0.001591
27.3167	0.002142
27.3333	0.002014
27.35	0.001716
27.3667	0.001528
27.3833	0.00264
27.4	0.003902
27.4167	0.004674
27.4333	0.005226
27.45	0.005449
27.4667	0.005631
27.4833	0.006484
27.5	0.006356
27.5167	0.006239
27.5333	0.006282
27.55	0.005436
27.5667	0.003919
27.5833	0.003282
27.6	0.002995
27.6167	0.002679
27.6333	0.001563
27.65	0.002007
27.6667	0.003891
27.6833	0.003965
27.7	0.004319
27.7167	0.004473
27.7333	0.003678
27.75	0.001673
27.7667	0.001868
27.7833	0.002003
27.8	0.001868
27.8167	0.000873
27.8333	0.001089
27.85	0.000564
27.8667	-0.00038
27.8833	-0.000654
27.9	0.000192
27.9167	0.000338
27.9333	-0.000165
27.95	0.000162
27.9667	0.001218
27.9833	0.001025
28	0.000912
28.0167	0.001509
28.0333	0.001957
28.05	0.001715
28.0667	0.002463
28.0833	0.001391
28.1	0.001219
28.1167	-0.000183
28.1333	-0.000393
28.15	-0.001174
28.1667	4.5e-05
28.1833	0.001114
28.2	0.001963
28.2167	0.001743
28.2333	0.003013
28.25	0.003543
28.2667	0.002884
28.2833	0.002904
28.3	0.002484
28.3167	0.001385
28.3333	0.000776
28.35	0.001426
28.3667	0.001517
28.3833	0.002668
28.4	0.002709
28.4167	0.001739
28.4333	-0.000502
28.45	-0.000413
28.4667	0.000437
28.4833	0.002446
28.5	0.004285
28.5167	0.006133
28.5333	0.006749
28.55	0.004085
28.5667	-0.00587
28.5833	-0.023604
28.6	-0.048159
28.6167	-0.075155
28.6333	-0.097066
28.65	-0.106607
28.6667	-0.102998
28.6833	-0.088299
28.7	-0.069319
28.7167	-0.050523
28.7333	-0.037042
28.75	-0.027072
28.7667	-0.020211
28.7833	-0.014971
28.8	-0.01208
28.8167	-0.009353
28.8333	-0.007423
28.85	-0.006322
28.8667	-0.005972
28.8833	-0.005802
28.9	-0.005992
28.9167	-0.005574
28.9333	-0.004613
28.95	-0.003011
28.9667	-0.00112
28.9833	0.001172
29	0.002693
29.0167	0.002573
29.0333	0.00241
29.05	0.001266
29.0667	0.000263
29.0833	0.00043
29.1	0.001086
29.1167	0.001122
29.1333	0.001388
29.15	0.001493
29.1667	0.001449
29.1833	0.000794
29.2	0.00054
29.2167	0.000476
29.2333	0.001183
29.25	0.00083
29.2667	0.001887
29.2833	0.002745
29.3	0.003122
29.3167	0.002801
29.3333	0.002022
29.35	0.000894
29.3667	0.000926
29.3833	0.001138
29.4	0.000499
29.4167	0.000703
29.4333	0.00115
29.45	0.000208
29.4667	0.000196
29.4833	0.000913
29.5	0.002101
29.5167	0.003461
29.5333	0.004705
29.55	0.00517
29.5667	0.005795
29.5833	0.004689
29.6	0.003664
29.6167	0.002841
29.6333	0.002222
29.65	0.001173
29.6667	0.000805
29.6833	0.000366
29.7	-0.000163
29.7167	-0.00056
29.7333	-0.001444
29.75	-0.001847
29.7667	-0.002141
29.7833	-0.001845
29.8	-0.002419
29.8167	-0.001562
29.8333	-0.001042
29.85	-0.000212
29.8667	-0.000643
29.8833	-0.000873
29.9	-0.002234
29.9167	-0.003063
29.9333	-0.004531
29.95	-0.004289
29.9667	-0.003607
29.9833	-0.002815
30	-0.002563
30.0167	-0.00238
30.0333	-0.002116
30.05	-0.001661
30.0667	0.000134
30.0833	0.002499
30.1	0.003954
30.1167	0.00494
30.1333	0.004749
30.15	0.003368
30.1667	0.001767
30.1833	0.001355
30.2	0.000234
30.2167	0.000114
30.2333	0.000447
30.25	3e-05
30.2667	-0.001356
30.2833	-0.001733
30.3	-0.00126
30.3167	-0.001276
30.3333	-0.000649
30.35	0.001039
30.3667	0.001936
30.3833	0.001173
30.4	0.0012
30.4167	0.001338
30.4333	9e-05
30.45	0.000241
30.4667	0.000862
30.4833	0.000924
30.5	0.001345
30.5167	0.002297
30.5333	0.001572
30.55	0.001137
30.5667	0.000211
30.5833	-0.000554
30.6	-0.000199
30.6167	0.000396
30.6333	0.000324
30.65	0.001011
30.6667	0.000909
30.6833	-4.4e-05
30.7	-0.001456
30.7167	-0.002038
30.7333	-0.00193
30.75	-0.001571
30.7667	-0.000882
30.7833	0.001417
30.8	0.002746
30.8167	0.002536
30.8333	0.002785
30.85	0.002965
30.8667	0.002784
30.8833	0.003174
30.9	0.003844
30.9167	0.003783
30.9333	0.003031
30.95	0.00159
30.9667	0.000358
30.9833	-0.000613
31	-0.001705
31.0167	-0.002357
31.0333	-0.002423
31.05	-0.002708
31.0667	-0.008084
31.0833	-0.02197
31.1	-0.042895
31.1167	-0.068932
31.1333	-0.092555
31.15	-0.105058
31.1667	-0.105101
31.1833	-0.094504
31.2	-0.076516
31.2167	-0.058691
31.2333	-0.045164
31.25	-0.034328
31.2667	-0.025661
31.2833	-0.019404
31.3	-0.014278
31.3167	-0.010933
31.3333	-0.009389
31.35	-0.007104
31.3667	-0.00546
31.3833	-0.004586
31.4	-0.003432
31.4167	-0.001729
31.4333	-0.002056
31.45	-0.001853
31.4667	-0.001879
31.4833	-0.001366
31.5	-0.000853
31.5167	0.000569
31.5333	0.001695
31.55	0.003211
31.5667	0.002907
31.5833	0.002552
31.6	0.001518
31.6167	-7e-06
31.6333	-0.000875
31.65	-0.000573
31.6667	0.000298
31.6833	0.00184
31.7	0.003272
31.7167	0.004133
31.7333	0.004083
31.75	0.003624
31.7667	0.002364
31.7833	0.001954
31.8	0.000894
31.8167	0.000565
31.8333	0.000565
31.85	0.001285
31.8667	0.001066
31.8833	0.000506
31.9	0.000217
31.9167	0.000247
31.9333	-0.000421
31.95	-0.00129
31.9667	-0.000438
31.9833	-0.000527
32	-0.000265
32.0167	0.000756
32.0333	0.00196
32.05	0.001903
32.0667	0.002427
32.0833	0.00133
32.1	-0.000746
32.1167	-0.000763
32.1333	0.000113
32.15	0.001389
32.1667	0.003215
32.1833	0.004771
32.2	0.005786
32.2167	0.005283
32.2333	0.003681
32.25	0.001839
32.2667	0.000247
32.2833	-0.002135
32.3	-0.003017
32.3167	-0.002559
32.3333	-0.00197
32.35	-0.000331
32.3667	0.001638
32.3833	0.003047
32.4	0.003606
32.4167	0.003915
32.4333	0.002883
32.45	0.001622
32.4667	-0.00091
32.4833	-0.003461
32.5	-0.004493
32.5167	-0.005115
32.5333	-0.005239
32.55	-0.004183
32.5667	-0.002126
32.5833	-0.00149
32.6	-0.000994
32.6167	-0.001659
32.6333	-0.002195
32.65	-0.003242
32.6667	-0.003739
32.6833	-0.003896
32.7	-0.002873
32.7167	-0.00211
32.7333	-0.001069
32.75	0.000242
32.7667	0.001362
32.7833	0.001063
32.8	0.001114
32.8167	0.000785
32.8333	-0.000405
32.85	-0.001795
32.8667	-0.001365
32.8833	-0.000955
32.9	-0.000885
32.9167	-0.001265
32.9333	-0.000584
32.95	-0.001773
32.9667	-0.003322
32.9833	-0.003501
33	-0.00208
33.0167	-0.001209
33.0333	-7.5e-05
33.05	0.001829
33.0667	0.001573
33.0833	0.001207
33.1	0.000781
33.1167	0.001515
33.1333	0.001475
33.15	0.002494
33.1667	0.002744
33.1833	0.002793
33.2	0.002613
33.2167	0.002133
33.2333	0.00098
33.25	0.000447
33.2667	0.000175
33.2833	0.001452
33.3	0.004009
33.3167	0.006566
33.3333	0.008772
33.35	0.009227
33.3667	0.007123
[truncated: 1,060 more rows]

## Sheet: Fig. 7B
1H NMR spectra of cMYC i-motif upon KH mutants' titrations
cMYC-i-motif only		cMYC-i-motif : PCBP1		cMYC-i-motif : KH1+2		cMYC-i-motif : KH3		cMYC-i-motif : KH1+2 + KH3
Chemical shift (ppm)	Intensity	Chemical shift (ppm)	Intensity	Chemical shift (ppm)	Intensity	Chemical shift (ppm)	Intensity	Chemical shift (ppm)	Intensity
-10.1964	5770.75	-10.5386	1.28763e+10	-10.5386	-2.12041e+09	-10.5386	-2.0315e+09	-10.5386	-2.50683e+09
-10.1962	5763.62	-10.5383	1.28746e+10	-10.5383	-2.11473e+09	-10.5383	-2.02974e+09	-10.5383	-2.48948e+09
-10.196	5755.25	-10.5381	1.28666e+10	-10.5381	-2.10335e+09	-10.5381	-2.02951e+09	-10.5381	-2.48206e+09
-10.1957	5745.5	-10.5379	1.28523e+10	-10.5379	-2.08891e+09	-10.5379	-2.03025e+09	-10.5379	-2.48761e+09
-10.1955	5734.38	-10.5376	1.28389e+10	-10.5376	-2.08197e+09	-10.5376	-2.03361e+09	-10.5376	-2.49728e+09
-10.1953	5721.62	-10.5374	1.28363e+10	-10.5374	-2.08685e+09	-10.5374	-2.04266e+09	-10.5374	-2.49415e+09
-10.195	5707.25	-10.5372	1.28459e+10	-10.5372	-2.09408e+09	-10.5372	-2.05832e+09	-10.5372	-2.47409e+09
-10.1948	5691.12	-10.5369	1.28594e+10	-10.5369	-2.09274e+09	-10.5369	-2.07616e+09	-10.5369	-2.45599e+09
-10.1946	5673.25	-10.5367	1.28702e+10	-10.5367	-2.08527e+09	-10.5367	-2.08945e+09	-10.5367	-2.46083e+09
-10.1944	5653.38	-10.5365	1.28799e+10	-10.5365	-2.08407e+09	-10.5365	-2.0959e+09	-10.5365	-2.48525e+09
-10.1941	5631.88	-10.5362	1.28902e+10	-10.5362	-2.09657e+09	-10.5362	-2.09861e+09	-10.5362	-2.50723e+09
-10.1939	5608.88	-10.536	1.28972e+10	-10.536	-2.11867e+09	-10.536	-2.10031e+09	-10.536	-2.51442e+09
-10.1937	5584.12	-10.5358	1.28981e+10	-10.5358	-2.14088e+09	-10.5358	-2.10043e+09	-10.5358	-2.51288e+09
-10.1934	5558.62	-10.5355	1.28971e+10	-10.5355	-2.15588e+09	-10.5355	-2.09879e+09	-10.5355	-2.50819e+09
-10.1932	5532.5	-10.5353	1.28988e+10	-10.5353	-2.16115e+09	-10.5353	-2.09905e+09	-10.5353	-2.49408e+09
-10.193	5506.25	-10.5351	1.29018e+10	-10.5351	-2.15918e+09	-10.5351	-2.1059e+09	-10.5351	-2.46631e+09
-10.1928	5480.62	-10.5348	1.29033e+10	-10.5348	-2.15597e+09	-10.5348	-2.12003e+09	-10.5348	-2.43646e+09
-10.1925	5456.12	-10.5346	1.29051e+10	-10.5346	-2.15578e+09	-10.5346	-2.13715e+09	-10.5346	-2.42235e+09
-10.1923	5433.38	-10.5344	1.29093e+10	-10.5344	-2.15648e+09	-10.5344	-2.15098e+09	-10.5344	-2.42975e+09
-10.1921	5413	-10.5341	1.2913e+10	-10.5341	-2.15245e+09	-10.5341	-2.15679e+09	-10.5341	-2.4489e+09
-10.1918	5395.5	-10.5339	1.29115e+10	-10.5339	-2.14309e+09	-10.5339	-2.15301e+09	-10.5339	-2.46517e+09
-10.1916	5381.62	-10.5337	1.29046e+10	-10.5337	-2.13567e+09	-10.5337	-2.14101e+09	-10.5337	-2.46967e+09
-10.1914	5371.5	-10.5334	1.28956e+10	-10.5334	-2.13745e+09	-10.5334	-2.12387e+09	-10.5334	-2.46461e+09
-10.1912	5365.62	-10.5332	1.28872e+10	-10.5332	-2.14584e+09	-10.5332	-2.10561e+09	-10.5332	-2.46159e+09
-10.1909	5364.25	-10.533	1.28814e+10	-10.533	-2.15004e+09	-10.533	-2.09032e+09	-10.533	-2.47048e+09
-10.1907	5367.38	-10.5327	1.28794e+10	-10.5327	-2.14371e+09	-10.5327	-2.08e+09	-10.5327	-2.48766e+09
-10.1905	5375	-10.5325	1.28816e+10	-10.5325	-2.13266e+09	-10.5325	-2.07287e+09	-10.5325	-2.49964e+09
-10.1902	5387.38	-10.5323	1.2887e+10	-10.5323	-2.1266e+09	-10.5323	-2.06592e+09	-10.5323	-2.49925e+09
-10.19	5404.25	-10.532	1.28944e+10	-10.532	-2.12545e+09	-10.532	-2.05942e+09	-10.532	-2.49237e+09
-10.1898	5425.38	-10.5318	1.28996e+10	-10.5318	-2.11955e+09	-10.5318	-2.05608e+09	-10.5318	-2.48713e+09
-10.1895	5450.88	-10.5316	1.2897e+10	-10.5316	-2.1034e+09	-10.5316	-2.05519e+09	-10.5316	-2.48381e+09
-10.1893	5480.5	-10.5313	1.28874e+10	-10.5313	-2.0831e+09	-10.5313	-2.05164e+09	-10.5313	-2.47938e+09
-10.1891	5514	-10.5311	1.28803e+10	-10.5311	-2.06769e+09	-10.5311	-2.04349e+09	-10.5311	-2.47565e+09
-10.1889	5551.25	-10.5309	1.28827e+10	-10.5309	-2.05917e+09	-10.5309	-2.03704e+09	-10.5309	-2.4773e+09
-10.1886	5592.12	-10.5307	1.28879e+10	-10.5307	-2.05539e+09	-10.5307	-2.04038e+09	-10.5307	-2.48498e+09
-10.1884	5636.12	-10.5304	1.28863e+10	-10.5304	-2.05726e+09	-10.5304	-2.05362e+09	-10.5304	-2.49495e+09
-10.1882	5683.25	-10.5302	1.28808e+10	-10.5302	-2.06702e+09	-10.5302	-2.06883e+09	-10.5302	-2.50357e+09
-10.1879	5733.25	-10.53	1.28831e+10	-10.53	-2.0822e+09	-10.53	-2.07867e+09	-10.53	-2.50954e+09
-10.1877	5785.62	-10.5297	1.28956e+10	-10.5297	-2.09694e+09	-10.5297	-2.08188e+09	-10.5297	-2.51375e+09
-10.1875	5840	-10.5295	1.29107e+10	-10.5295	-2.10764e+09	-10.5295	-2.08172e+09	-10.5295	-2.51842e+09
-10.1873	5896	-10.5293	1.29239e+10	-10.5293	-2.11289e+09	-10.5293	-2.0825e+09	-10.5293	-2.52445e+09
-10.187	5953.12	-10.529	1.29373e+10	-10.529	-2.11085e+09	-10.529	-2.08715e+09	-10.529	-2.52925e+09
-10.1868	6010.75	-10.5288	1.29507e+10	-10.5288	-2.10218e+09	-10.5288	-2.09513e+09	-10.5288	-2.52945e+09
-10.1866	6068.25	-10.5286	1.29607e+10	-10.5286	-2.09327e+09	-10.5286	-2.10262e+09	-10.5286	-2.52565e+09
-10.1863	6125	-10.5283	1.29699e+10	-10.5283	-2.09091e+09	-10.5283	-2.10671e+09	-10.5283	-2.52139e+09
-10.1861	6180.12	-10.5281	1.29841e+10	-10.5281	-2.09472e+09	-10.5281	-2.10881e+09	-10.5281	-2.51825e+09
-10.1859	6233.12	-10.5279	1.29991e+10	-10.5279	-2.09927e+09	-10.5279	-2.11213e+09	-10.5279	-2.51541e+09
-10.1857	6283.38	-10.5276	1.30029e+10	-10.5276	-2.10177e+09	-10.5276	-2.11681e+09	-10.5276	-2.51226e+09
-10.1854	6330.25	-10.5274	1.29927e+10	-10.5274	-2.10282e+09	-10.5274	-2.12026e+09	-10.5274	-2.50721e+09
-10.1852	6373.38	-10.5272	1.29789e+10	-10.5272	-2.10204e+09	-10.5272	-2.12167e+09	-10.5272	-2.49623e+09
-10.185	6412.12	-10.5269	1.29707e+10	-10.5269	-2.09882e+09	-10.5269	-2.12377e+09	-10.5269	-2.47948e+09
-10.1847	6446.38	-10.5267	1.29675e+10	-10.5267	-2.09574e+09	-10.5267	-2.12992e+09	-10.5267	-2.4678e+09
-10.1845	6476	-10.5265	1.29678e+10	-10.5265	-2.09616e+09	-10.5265	-2.14069e+09	-10.5265	-2.47383e+09
-10.1843	6500.75	-10.5262	1.2973e+10	-10.5262	-2.10011e+09	-10.5262	-2.1525e+09	-10.5262	-2.49484e+09
-10.1841	6520.88	-10.526	1.29804e+10	-10.526	-2.10713e+09	-10.526	-2.15891e+09	-10.526	-2.51179e+09
-10.1838	6536.12	-10.5258	1.29813e+10	-10.5258	-2.12034e+09	-10.5258	-2.1545e+09	-10.5258	-2.50893e+09
-10.1836	6547.25	-10.5255	1.29729e+10	-10.5255	-2.1411e+09	-10.5255	-2.13952e+09	-10.5255	-2.48849e+09
-10.1834	6554	-10.5253	1.29638e+10	-10.5253	-2.16223e+09	-10.5253	-2.11956e+09	-10.5253	-2.46366e+09
-10.1831	6557	-10.5251	1.29623e+10	-10.5251	-2.17301e+09	-10.5251	-2.09979e+09	-10.5251	-2.44347e+09
-10.1829	6556.62	-10.5248	1.29677e+10	-10.5248	-2.17007e+09	-10.5248	-2.08114e+09	-10.5248	-2.42888e+09
-10.1827	6553.38	-10.5246	1.29745e+10	-10.5246	-2.15751e+09	-10.5246	-2.06403e+09	-10.5246	-2.41816e+09
-10.1825	6547.5	-10.5244	1.29774e+10	-10.5244	-2.13852e+09	-10.5244	-2.05274e+09	-10.5244	-2.41016e+09
-10.1822	6539.75	-10.5241	1.29723e+10	-10.5241	-2.114e+09	-10.5241	-2.05233e+09	-10.5241	-2.40375e+09
-10.182	6530.62	-10.5239	1.29588e+10	-10.5239	-2.08792e+09	-10.5239	-2.06143e+09	-10.5239	-2.39868e+09
-10.1818	6520.5	-10.5237	1.2945e+10	-10.5237	-2.06708e+09	-10.5237	-2.07164e+09	-10.5237	-2.39604e+09
-10.1815	6509.75	-10.5234	1.29413e+10	-10.5234	-2.05557e+09	-10.5234	-2.0751e+09	-10.5234	-2.39595e+09
-10.1813	6498.88	-10.5232	1.2948e+10	-10.5232	-2.05496e+09	-10.5232	-2.0716e+09	-10.5232	-2.39605e+09
-10.1811	6488.25	-10.523	1.29575e+10	-10.523	-2.06788e+09	-10.523	-2.06756e+09	-10.523	-2.39465e+09
-10.1808	6478.12	-10.5227	1.29674e+10	-10.5227	-2.09401e+09	-10.5227	-2.06857e+09	-10.5227	-2.39399e+09
-10.1806	6468.62	-10.5225	1.29836e+10	-10.5225	-2.12323e+09	-10.5225	-2.07335e+09	-10.5225	-2.39781e+09
-10.1804	6460	-10.5223	1.3007e+10	-10.5223	-2.14011e+09	-10.5223	-2.07526e+09	-10.5223	-2.40643e+09
-10.1802	6452.25	-10.522	1.30305e+10	-10.522	-2.13734e+09	-10.522	-2.06969e+09	-10.522	-2.41577e+09
-10.1799	6445.5	-10.5218	1.30499e+10	-10.5218	-2.12132e+09	-10.5218	-2.05863e+09	-10.5218	-2.42144e+09
-10.1797	6439.75	-10.5216	1.30685e+10	-10.5216	-2.10597e+09	-10.5216	-2.04702e+09	-10.5216	-2.42203e+09
-10.1795	6435	-10.5214	1.30859e+10	-10.5214	-2.10389e+09	-10.5214	-2.03705e+09	-10.5214	-2.41844e+09
-10.1792	6431.25	-10.5211	1.30923e+10	-10.5211	-2.11868e+09	-10.5211	-2.02941e+09	-10.5211	-2.41163e+09
-10.179	6428.75	-10.5209	1.30802e+10	-10.5209	-2.1392e+09	-10.5209	-2.02764e+09	-10.5209	-2.40291e+09
-10.1788	6427.38	-10.5207	1.30556e+10	-10.5207	-2.14566e+09	-10.5207	-2.03446e+09	-10.5207	-2.39592e+09
-10.1786	6427.38	-10.5204	1.30306e+10	-10.5204	-2.12975e+09	-10.5204	-2.04323e+09	-10.5204	-2.39558e+09
-10.1783	6428.75	-10.5202	1.30103e+10	-10.5202	-2.10566e+09	-10.5202	-2.04017e+09	-10.5202	-2.40299e+09
-10.1781	6431.75	-10.52	1.29929e+10	-10.52	-2.09244e+09	-10.52	-2.01965e+09	-10.52	-2.41309e+09
-10.1779	6436.38	-10.5197	1.29787e+10	-10.5197	-2.08913e+09	-10.5197	-1.9925e+09	-10.5197	-2.41966e+09
-10.1776	6443	-10.5195	1.29733e+10	-10.5195	-2.07868e+09	-10.5195	-1.97483e+09	-10.5195	-2.42158e+09
-10.1774	6451.75	-10.5193	1.29808e+10	-10.5193	-2.05486e+09	-10.5193	-1.97217e+09	-10.5193	-2.42159e+09
-10.1772	6462.5	-10.519	1.29982e+10	-10.519	-2.0319e+09	-10.519	-1.97873e+09	-10.519	-2.42091e+09
-10.177	6475.62	-10.5188	1.30155e+10	-10.5188	-2.02477e+09	-10.5188	-1.98778e+09	-10.5188	-2.41939e+09
-10.1767	6490.88	-10.5186	1.30223e+10	-10.5186	-2.03156e+09	-10.5186	-1.99625e+09	-10.5186	-2.41994e+09
-10.1765	6508.62	-10.5183	1.30144e+10	-10.5183	-2.04095e+09	-10.5183	-2.00171e+09	-10.5183	-2.42674e+09
-10.1763	6528.62	-10.5181	1.29949e+10	-10.5181	-2.04846e+09	-10.5181	-2.00217e+09	-10.5181	-2.43759e+09
-10.176	6550.88	-10.5179	1.29694e+10	-10.5179	-2.05785e+09	-10.5179	-1.99897e+09	-10.5179	-2.44318e+09
-10.1758	6575.25	-10.5176	1.29434e+10	-10.5176	-2.07053e+09	-10.5176	-1.99492e+09	-10.5176	-2.43608e+09
-10.1756	6601.62	-10.5174	1.29254e+10	-10.5174	-2.08009e+09	-10.5174	-1.98947e+09	-10.5174	-2.41718e+09
-10.1754	6629.75	-10.5172	1.29253e+10	-10.5172	-2.07749e+09	-10.5172	-1.98081e+09	-10.5172	-2.39235e+09
-10.1751	6659.62	-10.5169	1.29442e+10	-10.5169	-2.06054e+09	-10.5169	-1.97228e+09	-10.5169	-2.36774e+09
-10.1749	6690.88	-10.5167	1.29706e+10	-10.5167	-2.03842e+09	-10.5167	-1.97055e+09	-10.5167	-2.34977e+09
-10.1747	6723.25	-10.5165	1.29911e+10	-10.5165	-2.0249e+09	-10.5165	-1.97625e+09	-10.5165	-2.34382e+09
-10.1744	6756.38	-10.5162	1.30035e+10	-10.5162	-2.02484e+09	-10.5162	-1.9821e+09	-10.5162	-2.3482e+09
-10.1742	6790.12	-10.516	1.30125e+10	-10.516	-2.02992e+09	-10.516	-1.98271e+09	-10.516	-2.35318e+09
-10.174	6824.12	-10.5158	1.30181e+10	-10.5158	-2.03095e+09	-10.5158	-1.98117e+09	-10.5158	-2.35031e+09
-10.1738	6858	-10.5155	1.30169e+10	-10.5155	-2.02985e+09	-10.5155	-1.9828e+09	-10.5155	-2.34112e+09
-10.1735	6891.5	-10.5153	1.30129e+10	-10.5153	-2.03431e+09	-10.5153	-1.98734e+09	-10.5153	-2.33381e+09
-10.1733	6924.38	-10.5151	1.30166e+10	-10.5151	-2.04559e+09	-10.5151	-1.99117e+09	-10.5151	-2.33326e+09
-10.1731	6956.25	-10.5148	1.30294e+10	-10.5148	-2.05944e+09	-10.5148	-1.99353e+09	-10.5148	-2.33721e+09
-10.1728	6986.88	-10.5146	1.30396e+10	-10.5146	-2.07545e+09	-10.5146	-1.99565e+09	-10.5146	-2.3408e+09
-10.1726	7016.25	-10.5144	1.30361e+10	-10.5144	-2.0954e+09	-10.5144	-1.99662e+09	-10.5144	-2.34236e+09
-10.1724	7043.88	-10.5141	1.30222e+10	-10.5141	-2.11297e+09	-10.5141	-1.99511e+09	-10.5141	-2.34488e+09
-10.1721	7070	-10.5139	1.30093e+10	-10.5139	-2.11535e+09	-10.5139	-1.99354e+09	-10.5139	-2.35235e+09
-10.1719	7094.25	-10.5137	1.30023e+10	-10.5137	-2.09743e+09	-10.5137	-1.99486e+09	-10.5137	-2.36398e+09
-10.1717	7116.62	-10.5134	1.29974e+10	-10.5134	-2.06769e+09	-10.5134	-1.99596e+09	-10.5134	-2.37285e+09
-10.1715	7137.25	-10.5132	1.2992e+10	-10.5132	-2.03876e+09	-10.5132	-1.98994e+09	-10.5132	-2.37232e+09
-10.1712	7156	-10.513	1.29892e+10	-10.513	-2.01799e+09	-10.513	-1.97568e+09	-10.513	-2.36327e+09
-10.171	7173.12	-10.5127	1.29919e+10	-10.5127	-2.00777e+09	-10.5127	-1.96015e+09	-10.5127	-2.35243e+09
-10.1708	7188.38	-10.5125	1.29962e+10	-10.5125	-2.00762e+09	-10.5125	-1.94976e+09	-10.5125	-2.34481e+09
-10.1705	7202.12	-10.5123	1.29972e+10	-10.5123	-2.01351e+09	-10.5123	-1.94397e+09	-10.5123	-2.34072e+09
-10.1703	7214.25	-10.5121	1.29977e+10	-10.5121	-2.02e+09	-10.5121	-1.93997e+09	-10.5121	-2.33914e+09
-10.1701	7224.88	-10.5118	1.3006e+10	-10.5118	-2.02456e+09	-10.5118	-1.93899e+09	-10.5118	-2.33962e+09
-10.1699	7234	-10.5116	1.30248e+10	-10.5116	-2.02624e+09	-10.5116	-1.9444e+09	-10.5116	-2.34094e+09
-10.1696	7241.75	-10.5114	1.30453e+10	-10.5114	-2.02135e+09	-10.5114	-1.95614e+09	-10.5114	-2.34218e+09
-10.1694	7248.25	-10.5111	1.30563e+10	-10.5111	-2.00632e+09	-10.5111	-1.97058e+09	-10.5111	-2.34607e+09
-10.1692	7253.25	-10.5109	1.30547e+10	-10.5109	-1.98493e+09	-10.5109	-1.98377e+09	-10.5109	-2.35789e+09
-10.1689	7256.88	-10.5107	1.30452e+10	-10.5107	-1.96651e+09	-10.5107	-1.99219e+09	-10.5107	-2.38003e+09
-10.1687	7259.12	-10.5104	1.30322e+10	-10.5104	-1.95679e+09	-10.5104	-1.99317e+09	-10.5104	-2.40922e+09
-10.1685	7260	-10.5102	1.30174e+10	-10.5102	-1.95544e+09	-10.5102	-1.988e+09	-10.5102	-2.43819e+09
-10.1683	7259.5	-10.51	1.30026e+10	-10.51	-1.96221e+09	-10.51	-1.98275e+09	-10.51	-2.4587e+09
-10.168	7257.62	-10.5097	1.299e+10	-10.5097	-1.97759e+09	-10.5097	-1.98246e+09	-10.5097	-2.46559e+09
-10.1678	7254.38	-10.5095	1.29799e+10	-10.5095	-1.99595e+09	-10.5095	-1.98585e+09	-10.5095	-2.46122e+09
-10.1676	7249.75	-10.5093	1.29722e+10	-10.5093	-2.00541e+09	-10.5093	-1.98868e+09	-10.5093	-2.45394e+09
-10.1673	7244	-10.509	1.29693e+10	-10.509	-1.9994e+09	-10.509	-1.98944e+09	-10.509	-2.44889e+09
-10.1671	7237.12	-10.5088	1.29735e+10	-10.5088	-1.98442e+09	-10.5088	-1.9878e+09	-10.5088	-2.44336e+09
-10.1669	7229.25	-10.5086	1.2983e+10	-10.5086	-1.97288e+09	-10.5086	-1.98086e+09	-10.5086	-2.43423e+09
-10.1667	7220.62	-10.5083	1.29946e+10	-10.5083	-1.9707e+09	-10.5083	-1.96783e+09	-10.5083	-2.42544e+09
-10.1664	7211.12	-10.5081	1.30091e+10	-10.5081	-1.97437e+09	-10.5081	-1.95706e+09	-10.5081	-2.42241e+09
-10.1662	7201.25	-10.5079	1.30295e+10	-10.5079	-1.97753e+09	-10.5079	-1.96093e+09	-10.5079	-2.42332e+09
-10.166	7190.88	-10.5076	1.30542e+10	-10.5076	-1.97766e+09	-10.5076	-1.9818e+09	-10.5076	-2.4228e+09
-10.1657	7180.25	-10.5074	1.30752e+10	-10.5074	-1.97745e+09	-10.5074	-2.0086e+09	-10.5074	-2.42041e+09
-10.1655	7169.25	-10.5072	1.30852e+10	-10.5072	-1.98167e+09	-10.5072	-2.02836e+09	-10.5072	-2.41788e+09
-10.1653	7158.12	-10.5069	1.30835e+10	-10.5069	-1.99294e+09	-10.5069	-2.03611e+09	-10.5069	-2.41152e+09
-10.1651	7146.75	-10.5067	1.30754e+10	-10.5067	-2.00946e+09	-10.5067	-2.03264e+09	-10.5067	-2.39649e+09
-10.1648	7135	-10.5065	1.3069e+10	-10.5065	-2.02603e+09	-10.5065	-2.02007e+09	-10.5065	-2.37678e+09
-10.1646	7123	-10.5062	1.30697e+10	-10.5062	-2.03658e+09	-10.5062	-2.0034e+09	-10.5062	-2.36143e+09
-10.1644	7110.75	-10.506	1.30763e+10	-10.506	-2.03709e+09	-10.506	-1.9904e+09	-10.506	-2.35188e+09
-10.1641	7097.88	-10.5058	1.30811e+10	-10.5058	-2.0286e+09	-10.5058	-1.98462e+09	-10.5058	-2.34167e+09
-10.1639	7084.5	-10.5055	1.3077e+10	-10.5055	-2.01828e+09	-10.5055	-1.98172e+09	-10.5055	-2.32803e+09
-10.1637	7070.5	-10.5053	1.30651e+10	-10.5053	-2.01441e+09	-10.5053	-1.97656e+09	-10.5053	-2.31508e+09
-10.1634	7056	-10.5051	1.30516e+10	-10.5051	-2.01845e+09	-10.5051	-1.96996e+09	-10.5051	-2.30609e+09
-10.1632	7040.88	-10.5048	1.30413e+10	-10.5048	-2.02348e+09	-10.5048	-1.96442e+09	-10.5048	-2.30201e+09
-10.163	7025.38	-10.5046	1.30357e+10	-10.5046	-2.02178e+09	-10.5046	-1.95779e+09	-10.5046	-2.30665e+09
-10.1628	7009.62	-10.5044	1.30356e+10	-10.5044	-2.01212e+09	-10.5044	-1.94736e+09	-10.5044	-2.32241e+09
-10.1625	6993.62	-10.5041	1.30407e+10	-10.5041	-1.99907e+09	-10.5041	-1.93703e+09	-10.5041	-2.33958e+09
-10.1623	6978	-10.5039	1.30478e+10	-10.5039	-1.98812e+09	-10.5039	-1.93315e+09	-10.5039	-2.34109e+09
-10.1621	6962.75	-10.5037	1.30535e+10	-10.5037	-1.98298e+09	-10.5037	-1.93434e+09	-10.5037	-2.32153e+09
-10.1618	6948.38	-10.5034	1.30569e+10	-10.5034	-1.98504e+09	-10.5034	-1.9322e+09	-10.5034	-2.29276e+09
-10.1616	6935.25	-10.5032	1.3058e+10	-10.5032	-1.99339e+09	-10.5032	-1.92281e+09	-10.5032	-2.26834e+09
-10.1614	6923.62	-10.503	1.30554e+10	-10.503	-2.00608e+09	-10.503	-1.91152e+09	-10.503	-2.25233e+09
-10.1612	6913.88	-10.5028	1.30493e+10	-10.5028	-2.02132e+09	-10.5028	-1.90469e+09	-10.5028	-2.24611e+09
-10.1609	6906.12	-10.5025	1.30444e+10	-10.5025	-2.03577e+09	-10.5025	-1.9022e+09	-10.5025	-2.254e+09
-10.1607	6900.88	-10.5023	1.30445e+10	-10.5023	-2.04318e+09	-10.5023	-1.90093e+09	-10.5023	-2.27463e+09
-10.1605	6898	-10.5021	1.30475e+10	-10.5021	-2.03872e+09	-10.5021	-1.90138e+09	-10.5021	-2.29559e+09
-10.1602	6897.5	-10.5018	1.30488e+10	-10.5018	-2.02489e+09	-10.5018	-1.90627e+09	-10.5018	-2.30535e+09
-10.16	6899.5	-10.5016	1.30481e+10	-10.5016	-2.00944e+09	-10.5016	-1.91436e+09	-10.5016	-2.30498e+09
-10.1598	6904	-10.5014	1.30493e+10	-10.5014	-1.99753e+09	-10.5014	-1.91981e+09	-10.5014	-2.30169e+09
-10.1596	6910.62	-10.5011	1.30529e+10	-10.5011	-1.98925e+09	-10.5011	-1.91897e+09	-10.5011	-2.29729e+09
-10.1593	6919.25	-10.5009	1.30546e+10	-10.5009	-1.98343e+09	-10.5009	-1.9162e+09	-10.5009	-2.29044e+09
-10.1591	6929.5	-10.5007	1.30522e+10	-10.5007	-1.97859e+09	-10.5007	-1.92087e+09	-10.5007	-2.28511e+09
-10.1589	6940.88	-10.5004	1.30493e+10	-10.5004	-1.97119e+09	-10.5004	-1.93688e+09	-10.5004	-2.28753e+09
-10.1586	6953.12	-10.5002	1.30508e+10	-10.5002	-1.95992e+09	-10.5002	-1.95492e+09	-10.5002	-2.29698e+09
-10.1584	6965.75	-10.5	1.30564e+10	-10.5	-1.9512e+09	-10.5	-1.95805e+09	-10.5	-2.30717e+09
-10.1582	6978.38	-10.4997	1.30617e+10	-10.4997	-1.95275e+09	-10.4997	-1.93749e+09	-10.4997	-2.31485e+09
-10.158	6990.5	-10.4995	1.30653e+10	-10.4995	-1.96072e+09	-10.4995	-1.90127e+09	-10.4995	-2.32058e+09
-10.1577	7001.62	-10.4993	1.30711e+10	-10.4993	-1.96249e+09	-10.4993	-1.86483e+09	-10.4993	-2.32232e+09
-10.1575	7011.62	-10.499	1.30823e+10	-10.499	-1.9547e+09	-10.499	-1.83544e+09	-10.499	-2.31584e+09
-10.1573	7020.25	-10.4988	1.30952e+10	-10.4988	-1.94928e+09	-10.4988	-1.81127e+09	-10.4988	-2.3023e+09
-10.157	7027	-10.4986	1.3101e+10	-10.4986	-1.95598e+09	-10.4986	-1.79387e+09	-10.4986	-2.28903e+09
-10.1568	7031.88	-10.4983	1.30967e+10	-10.4983	-1.96732e+09	-10.4983	-1.79231e+09	-10.4983	-2.28133e+09
-10.1566	7034.88	-10.4981	1.30893e+10	-10.4981	-1.96841e+09	-10.4981	-1.81036e+09	-10.4981	-2.27812e+09
-10.1564	7036	-10.4979	1.30879e+10	-10.4979	-1.95644e+09	-10.4979	-1.83702e+09	-10.4979	-2.27696e+09
-10.1561	7035.62	-10.4976	1.30941e+10	-10.4976	-1.94212e+09	-10.4976	-1.8575e+09	-10.4976	-2.27829e+09
-10.1559	7033.62	-10.4974	1.31021e+10	-10.4974	-1.93461e+09	-10.4974	-1.87061e+09	-10.4974	-2.28252e+09
-10.1557	7030.5	-10.4972	1.31081e+10	-10.4972	-1.93234e+09	-10.4972	-1.88665e+09	-10.4972	-2.28713e+09
-10.1554	7026.38	-10.4969	1.31119e+10	-10.4969	-1.9285e+09	-10.4969	-1.90864e+09	-10.4969	-2.29041e+09
-10.1552	7021.88	-10.4967	1.31134e+10	-10.4967	-1.91964e+09	-10.4967	-1.92477e+09	-10.4967	-2.2948e+09
-10.155	7017.12	-10.4965	1.31111e+10	-10.4965	-1.90787e+09	-10.4965	-1.92265e+09	-10.4965	-2.30282e+09
-10.1547	7012.38	-10.4962	1.31054e+10	-10.4962	-1.89757e+09	-10.4962	-1.90458e+09	-10.4962	-2.31166e+09
-10.1545	7008.12	-10.496	1.30982e+10	-10.496	-1.8913e+09	-10.496	-1.88419e+09	-10.496	-2.31547e+09
-10.1543	7004.5	-10.4958	1.30898e+10	-10.4958	-1.88782e+09	-10.4958	-1.87229e+09	-10.4958	-2.31204e+09
-10.1541	7001.62	-10.4955	1.30791e+10	-10.4955	-1.88456e+09	-10.4955	-1.87056e+09	-10.4955	-2.30352e+09
-10.1538	7000	-10.4953	1.30672e+10	-10.4953	-1.88155e+09	-10.4953	-1.87506e+09	-10.4953	-2.29186e+09
-10.1536	6999.12	-10.4951	1.30568e+10	-10.4951	-1.88112e+09	-10.4951	-1.88006e+09	-10.4951	-2.27817e+09
-10.1534	6999.62	-10.4948	1.3049e+10	-10.4948	-1.88411e+09	-10.4948	-1.8801e+09	-10.4948	-2.26684e+09
-10.1531	7001.12	-10.4946	1.30442e+10	-10.4946	-1.88935e+09	-10.4946	-1.87429e+09	-10.4946	-2.2648e+09
-10.1529	7003.75	-10.4944	1.30445e+10	-10.4944	-1.89705e+09	-10.4944	-1.86891e+09	-10.4944	-2.27381e+09
-10.1527	7007.62	-10.4941	1.30512e+10	-10.4941	-1.9091e+09	-10.4941	-1.87206e+09	-10.4941	-2.28704e+09
-10.1525	7012.5	-10.4939	1.30619e+10	-10.4939	-1.92475e+09	-10.4939	-1.88537e+09	-10.4939	-2.29623e+09
-10.1522	7018.5	-10.4937	1.30714e+10	-10.4937	-1.93923e+09	-10.4937	-1.90371e+09	-10.4937	-2.29974e+09
-10.152	7025.62	-10.4935	1.30764e+10	-10.4935	-1.94889e+09	-10.4935	-1.92148e+09	-10.4935	-2.3009e+09
-10.1518	7033.88	-10.4932	1.30746e+10	-10.4932	-1.95554e+09	-10.4932	-1.93558e+09	-10.4932	-2.30148e+09
-10.1515	7043	-10.493	1.30645e+10	-10.493	-1.96412e+09	-10.493	-1.94317e+09	-10.493	-2.30073e+09
-10.1513	7053.38	-10.4928	1.30499e+10	-10.4928	-1.9768e+09	-10.4928	-1.94215e+09	-10.4928	-2.29862e+09
-10.1511	7064.88	-10.4925	1.30409e+10	-10.4925	-1.99044e+09	-10.4925	-1.93474e+09	-10.4925	-2.29599e+09
-10.1509	7077.12	-10.4923	1.30442e+10	-10.4923	-1.9991e+09	-10.4923	-1.92617e+09	-10.4923	-2.29236e+09
-10.1506	7090.5	-10.4921	1.30559e+10	-10.4921	-1.99945e+09	-10.4921	-1.9185e+09	-10.4921	-2.28778e+09
-10.1504	7104.5	-10.4918	1.30678e+10	-10.4918	-1.99391e+09	-10.4918	-1.91014e+09	-10.4918	-2.28619e+09
-10.1502	7119.12	-10.4916	1.30779e+10	-10.4916	-1.98765e+09	-10.4916	-1.90278e+09	-10.4916	-2.29277e+09
-10.1499	7134.12	-10.4914	1.30858e+10	-10.4914	-1.98244e+09	-10.4914	-1.90372e+09	-10.4914	-2.307e+09
-10.1497	7149.25	-10.4911	1.30859e+10	-10.4911	-1.97603e+09	-10.4911	-1.91714e+09	-10.4911	-2.32103e+09
-10.1495	7164.12	-10.4909	1.30735e+10	-10.4909	-1.96771e+09	-10.4909	-1.93581e+09	-10.4909	-2.32553e+09
-10.1493	7178.5	-10.4907	1.30566e+10	-10.4907	-1.96016e+09	-10.4907	-1.94627e+09	-10.4907	-2.3163e+09
-10.149	7192.12	-10.4904	1.30503e+10	-10.4904	-1.95374e+09	-10.4904	-1.94224e+09	-10.4904	-2.29684e+09
-10.1488	7204.75	-10.4902	1.30601e+10	-10.4902	-1.94385e+09	-10.4902	-1.92998e+09	-10.4902	-2.27698e+09
-10.1486	7216	-10.49	1.30792e+10	-10.49	-1.92763e+09	-10.49	-1.91991e+09	-10.49	-2.26705e+09
-10.1483	7225.75	-10.4897	1.31005e+10	-10.4897	-1.90887e+09	-10.4897	-1.91474e+09	-10.4897	-2.26927e+09
-10.1481	7233.88	-10.4895	1.31224e+10	-10.4895	-1.89224e+09	-10.4895	-1.90744e+09	-10.4895	-2.27496e+09
-10.1479	7240.12	-10.4893	1.3142e+10	-10.4893	-1.8774e+09	-10.4893	-1.89118e+09	-10.4893	-2.27335e+09
-10.1477	7244.38	-10.489	1.31532e+10	-10.489	-1.86355e+09	-10.489	-1.86941e+09	-10.489	-2.26309e+09
-10.1474	7246.62	-10.4888	1.31549e+10	-10.4888	-1.85453e+09	-10.4888	-1.85333e+09	-10.4888	-2.25189e+09
-10.1472	7246.88	-10.4886	1.31533e+10	-10.4886	-1.8531e+09	-10.4886	-1.84844e+09	-10.4886	-2.24576e+09
-10.147	7244.88	-10.4883	1.31545e+10	-10.4883	-1.85484e+09	-10.4883	-1.84764e+09	-10.4883	-2.24232e+09
-10.1467	7240.88	-10.4881	1.31582e+10	-10.4881	-1.85486e+09	-10.4881	-1.84106e+09	-10.4881	-2.2355e+09
-10.1465	7234.62	-10.4879	1.316e+10	-10.4879	-1.85639e+09	-10.4879	-1.82951e+09	-10.4879	-2.22336e+09
-10.1463	7226.38	-10.4876	1.31555e+10	-10.4876	-1.86429e+09	-10.4876	-1.82279e+09	-10.4876	-2.21016e+09
-10.146	7215.75	-10.4874	1.31435e+10	-10.4874	-1.87333e+09	-10.4874	-1.82677e+09	-10.4874	-2.20288e+09
-10.1458	7202.75	-10.4872	1.31295e+10	-10.4872	-1.87239e+09	-10.4872	-1.83875e+09	-10.4872	-2.20626e+09
-10.1456	7187.62	-10.4869	1.31246e+10	-10.4869	-1.85966e+09	-10.4869	-1.85517e+09	-10.4869	-2.2193e+09
-10.1454	7170	-10.4867	1.31331e+10	-10.4867	-1.84544e+09	-10.4867	-1.87546e+09	-10.4867	-2.23546e+09
-10.1451	7150.25	-10.4865	1.31459e+10	-10.4865	-1.84013e+09	-10.4865	-1.89513e+09	-10.4865	-2.2472e+09
-10.1449	7128	-10.4862	1.31509e+10	-10.4862	-1.84657e+09	-10.4862	-1.90342e+09	-10.4862	-2.251e+09
-10.1447	7103.5	-10.486	1.31486e+10	-10.486	-1.86312e+09	-10.486	-1.89462e+09	-10.486	-2.24869e+09
-10.1444	7076.75	-10.4858	1.31485e+10	-10.4858	-1.8849e+09	-10.4858	-1.8776e+09	-10.4858	-2.24595e+09
-10.1442	7048	-10.4855	1.31513e+10	-10.4855	-1.90154e+09	-10.4855	-1.86686e+09	-10.4855	-2.24966e+09
-10.144	7017.5	-10.4853	1.31476e+10	-10.4853	-1.90267e+09	-10.4853	-1.86616e+09	-10.4853	-2.26341e+09
-10.1438	6985.12	-10.4851	1.31348e+10	-10.4851	-1.88939e+09	-10.4851	-1.86721e+09	-10.4851	-2.28291e+09
-10.1435	6951.62	-10.4848	1.31249e+10	-10.4848	-1.87446e+09	-10.4848	-1.86341e+09	-10.4848	-2.29778e+09
-10.1433	6916.88	-10.4846	1.31286e+10	-10.4846	-1.8683e+09	-10.4846	-1.85827e+09	-10.4846	-2.30029e+09
-10.1431	6881.25	-10.4844	1.31421e+10	-10.4844	-1.87018e+09	-10.4844	-1.85852e+09	-10.4844	-2.29119e+09
-10.1428	6845.12	-10.4842	1.31537e+10	-10.4842	-1.87492e+09	-10.4842	-1.86427e+09	-10.4842	-2.27606e+09
-10.1426	6808.88	-10.4839	1.31588e+10	-10.4839	-1.88249e+09	-10.4839	-1.86968e+09	-10.4839	-2.25946e+09
-10.1424	6772.5	-10.4837	1.31619e+10	-10.4837	-1.89646e+09	-10.4837	-1.87056e+09	-10.4837	-2.24465e+09
-10.1422	6736.5	-10.4835	1.31687e+10	-10.4835	-1.91558e+09	-10.4835	-1.86816e+09	-10.4835	-2.23486e+09
-10.1419	6701.12	-10.4832	1.31805e+10	-10.4832	-1.93062e+09	-10.4832	-1.86626e+09	-10.4832	-2.23006e+09
-10.1417	6666.75	-10.483	1.31956e+10	-10.483	-1.93066e+09	-10.483	-1.86724e+09	-10.483	-2.22543e+09
-10.1415	6633.38	-10.4828	1.32099e+10	-10.4828	-1.91308e+09	-10.4828	-1.87095e+09	-10.4828	-2.21788e+09
-10.1412	6601.25	-10.4825	1.32182e+10	-10.4825	-1.88796e+09	-10.4825	-1.87542e+09	-10.4825	-2.21216e+09
-10.141	6570.88	-10.4823	1.32176e+10	-10.4823	-1.8705e+09	-10.4823	-1.87781e+09	-10.4823	-2.21499e+09
-10.1408	6542.25	-10.4821	1.32114e+10	-10.4821	-1.86704e+09	-10.4821	-1.8765e+09	-10.4821	-2.22525e+09
-10.1406	6515.75	-10.4818	1.32056e+10	-10.4818	-1.87058e+09	-10.4818	-1.87354e+09	-10.4818	-2.23601e+09
-10.1403	6491.25	-10.4816	1.32015e+10	-10.4816	-1.87182e+09	-10.4816	-1.87366e+09	-10.4816	-2.24576e+09
-10.1401	6469	-10.4814	1.31945e+10	-10.4814	-1.87081e+09	-10.4814	-1.87834e+09	-10.4814	-2.2602e+09
-10.1399	6449.38	-10.4811	1.31802e+10	-10.4811	-1.87432e+09	-10.4811	-1.8811e+09	-10.4811	-2.28083e+09
-10.1396	6432	-10.4809	1.31619e+10	-10.4809	-1.88552e+09	-10.4809	-1.87252e+09	-10.4809	-2.29808e+09
-10.1394	6417.25	-10.4807	1.31491e+10	-10.4807	-1.90129e+09	-10.4807	-1.85175e+09	-10.4807	-2.29991e+09
-10.1392	6405.25	-10.4804	1.31485e+10	-10.4804	-1.91686e+09	-10.4804	-1.83041e+09	-10.4804	-2.28422e+09
-10.139	6395.5	-10.4802	1.31587e+10	-10.4802	-1.92762e+09	-10.4802	-1.82188e+09	-10.4802	-2.25919e+09
-10.1387	6388.12	-10.48	1.31754e+10	-10.48	-1.92828e+09	-10.48	-1.82817e+09	-10.48	-2.2344e+09
-10.1385	6383	-10.4797	1.31966e+10	-10.4797	-1.91662e+09	-10.4797	-1.84014e+09	-10.4797	-2.21542e+09
-10.1383	6379.88	-10.4795	1.32198e+10	-10.4795	-1.89793e+09	-10.4795	-1.84923e+09	-10.4795	-2.20477e+09
-10.138	6378.5	-10.4793	1.32369e+10	-10.4793	-1.88137e+09	-10.4793	-1.85499e+09	-10.4793	-2.20247e+09
-10.1378	6378.62	-10.479	1.3239e+10	-10.479	-1.87205e+09	-10.479	-1.86083e+09	-10.479	-2.20457e+09
-10.1376	6379.62	-10.4788	1.32285e+10	-10.4788	-1.86959e+09	-10.4788	-1.86659e+09	-10.4788	-2.2052e+09
-10.1373	6381.38	-10.4786	1.32181e+10	-10.4786	-1.87257e+09	-10.4786	-1.86798e+09	-10.4786	-2.20246e+09
-10.1371	6383.38	-10.4783	1.32156e+10	-10.4783	-1.87979e+09	-10.4783	-1.86195e+09	-10.4783	-2.20039e+09
-10.1369	6385.25	-10.4781	1.32155e+10	-10.4781	-1.88883e+09	-10.4781	-1.85059e+09	-10.4781	-2.20319e+09
-10.1367	6386.5	-10.4779	1.32096e+10	-10.4779	-1.89795e+09	-10.4779	-1.8395e+09	-10.4779	-2.20931e+09
-10.1364	6386.75	-10.4776	1.32002e+10	-10.4776	-1.90793e+09	-10.4776	-1.83211e+09	-10.4776	-2.2135e+09
-10.1362	6385.5	-10.4774	1.31956e+10	-10.4774	-1.91747e+09	-10.4774	-1.82524e+09	-10.4774	-2.21291e+09
-10.136	6382.88	-10.4772	1.31964e+10	-10.4772	-1.91875e+09	-10.4772	-1.81183e+09	-10.4772	-2.20844e+09
-10.1357	6378.5	-10.4769	1.31932e+10	-10.4769	-1.90394e+09	-10.4769	-1.78924e+09	-10.4769	-2.20185e+09
-10.1355	6372.12	-10.4767	1.31795e+10	-10.4767	-1.87644e+09	-10.4767	-1.76392e+09	-10.4767	-2.19502e+09
-10.1353	6363.88	-10.4765	1.31603e+10	-10.4765	-1.85013e+09	-10.4765	-1.74584e+09	-10.4765	-2.19101e+09
-10.1351	6353.75	-10.4762	1.31465e+10	-10.4762	-1.83587e+09	-10.4762	-1.73957e+09	-10.4762	-2.19111e+09
-10.1348	6342	-10.476	1.31444e+10	-10.476	-1.83288e+09	-10.476	-1.74219e+09	-10.476	-2.19175e+09
-10.1346	6328.88	-10.4758	1.31519e+10	-10.4758	-1.83463e+09	-10.4758	-1.74793e+09	-10.4758	-2.18942e+09
-10.1344	6314.62	-10.4755	1.31627e+10	-10.4755	-1.83799e+09	-10.4755	-1.75184e+09	-10.4755	-2.18879e+09
-10.1341	6299.88	-10.4753	1.31695e+10	-10.4753	-1.84366e+09	-10.4753	-1.75067e+09	-10.4753	-2.199e+09
-10.1339	6284.62	-10.4751	1.31681e+10	-10.4751	-1.85064e+09	-10.4751	-1.7449e+09	-10.4751	-2.21984e+09
-10.1337	6269.38	-10.4749	1.31617e+10	-10.4749	-1.85477e+09	-10.4749	-1.74008e+09	-10.4749	-2.23884e+09
-10.1335	6254.62	-10.4746	1.31601e+10	-10.4746	-1.853e+09	-10.4746	-1.74217e+09	-10.4746	-2.24571e+09
-10.1332	6240.5	-10.4744	1.3172e+10	-10.4744	-1.8469e+09	-10.4744	-1.75062e+09	-10.4744	-2.24326e+09
-10.133	6227.25	-10.4742	1.31939e+10	-10.4742	-1.84118e+09	-10.4742	-1.75906e+09	-10.4742	-2.23972e+09
-10.1328	6215.25	-10.4739	1.32103e+10	-10.4739	-1.83943e+09	-10.4739	-1.76343e+09	-10.4739	-2.23717e+09
-10.1325	6204.5	-10.4737	1.3208e+10	-10.4737	-1.84201e+09	-10.4737	-1.76617e+09	-10.4737	-2.234e+09
-10.1323	6195	-10.4735	1.31889e+10	-10.4735	-1.84742e+09	-10.4735	-1.77131e+09	-10.4735	-2.23209e+09
-10.1321	6186.75	-10.4732	1.31672e+10	-10.4732	-1.8534e+09	-10.4732	-1.77861e+09	-10.4732	-2.23249e+09
-10.1319	6179.5	-10.473	1.31549e+10	-10.473	-1.85594e+09	-10.473	-1.78419e+09	-10.473	-2.22855e+09
-10.1316	6173.12	-10.4728	1.31533e+10	-10.4728	-1.8501e+09	-10.4728	-1.78495e+09	-10.4728	-2.21338e+09
-10.1314	6167.38	-10.4725	1.31555e+10	-10.4725	-1.83529e+09	-10.4725	-1.78107e+09	-10.4725	-2.1921e+09
-10.1312	6161.88	-10.4723	1.31549e+10	-10.4723	-1.81886e+09	-10.4723	-1.77605e+09	-10.4723	-2.17777e+09
-10.1309	6156.25	-10.4721	1.31485e+10	-10.4721	-1.81076e+09	-10.4721	-1.77482e+09	-10.4721	-2.17527e+09
-10.1307	6150.12	-10.4718	1.31385e+10	-10.4718	-1.81424e+09	-10.4718	-1.77962e+09	-10.4718	-2.17742e+09
-10.1305	6143.38	-10.4716	1.31314e+10	-10.4716	-1.82432e+09	-10.4716	-1.78722e+09	-10.4716	-2.17718e+09
-10.1303	6135.38	-10.4714	1.31338e+10	-10.4714	-1.83488e+09	-10.4714	-1.79269e+09	-10.4714	-2.17599e+09
-10.13	6126.38	-10.4711	1.31449e+10	-10.4711	-1.84329e+09	-10.4711	-1.79603e+09	-10.4711	-2.17865e+09
-10.1298	6116	-10.4709	1.31577e+10	-10.4709	-1.84803e+09	-10.4709	-1.80173e+09	-10.4709	-2.18643e+09
-10.1296	6104.25	-10.4707	1.31676e+10	-10.4707	-1.84708e+09	-10.4707	-1.8114e+09	-10.4707	-2.19719e+09
-10.1293	6091.25	-10.4704	1.3177e+10	-10.4704	-1.84126e+09	-10.4704	-1.82117e+09	-10.4704	-2.20769e+09
-10.1291	6077.12	-10.4702	1.3189e+10	-10.4702	-1.83538e+09	-10.4702	-1.82861e+09	-10.4702	-2.21481e+09
-10.1289	6062.38	-10.47	1.32016e+10	-10.47	-1.83303e+09	-10.47	-1.83723e+09	-10.47	-2.21832e+09
-10.1287	6047.12	-10.4697	1.32112e+10	-10.4697	-1.83278e+09	-10.4697	-1.84978e+09	-10.4697	-2.22191e+09
-10.1284	6032	-10.4695	1.32185e+10	-10.4695	-1.83161e+09	-10.4695	-1.86027e+09	-10.4695	-2.22755e+09
-10.1282	6017.25	-10.4693	1.32252e+10	-10.4693	-1.82904e+09	-10.4693	-1.85887e+09	-10.4693	-2.23013e+09
-10.128	6003.62	-10.469	1.3228e+10	-10.469	-1.82517e+09	-10.469	-1.84433e+09	-10.469	-2.22204e+09
-10.1277	5991.5	-10.4688	1.32211e+10	-10.4688	-1.8176e+09	-10.4688	-1.826e+09	-10.4688	-2.20234e+09
-10.1275	5981.38	-10.4686	1.32037e+10	-10.4686	-1.80433e+09	-10.4686	-1.81265e+09	-10.4686	-2.17714e+09
-10.1273	5973.5	-10.4683	1.31813e+10	-10.4683	-1.78846e+09	-10.4683	-1.80375e+09	-10.4683	-2.1531e+09
-10.127	5968.62	-10.4681	1.316e+10	-10.4681	-1.77651e+09	-10.4681	-1.79446e+09	-10.4681	-2.13447e+09
-10.1268	5967.12	-10.4679	1.3143e+10	-10.4679	-1.77222e+09	-10.4679	-1.7848e+09	-10.4679	-2.12371e+09
-10.1266	5969	-10.4676	1.31327e+10	-10.4676	-1.77457e+09	-10.4676	-1.77931e+09	-10.4676	-2.11944e+09
-10.1264	5974.62	-10.4674	1.3131e+10	-10.4674	-1.781e+09	-10.4674	-1.7791e+09	-10.4674	-2.11687e+09
-10.1261	5984.25	-10.4672	1.31379e+10	-10.4672	-1.78915e+09	-10.4672	-1.77913e+09	-10.4672	-2.11528e+09
-10.1259	5997.88	-10.4669	1.31493e+10	-10.4669	-1.79538e+09	-10.4669	-1.77448e+09	-10.4669	-2.12092e+09
-10.1257	6015.62	-10.4667	1.31598e+10	-10.4667	-1.79525e+09	-10.4667	-1.76599e+09	-10.4667	-2.13579e+09
-10.1254	6037.38	-10.4665	1.31678e+10	-10.4665	-1.78811e+09	-10.4665	-1.75853e+09	-10.4665	-2.14825e+09
-10.1252	6062.88	-10.4662	1.31775e+10	-10.4662	-1.77946e+09	-10.4662	-1.7563e+09	-10.4662	-2.14504e+09
-10.125	6092.25	-10.466	1.31948e+10	-10.466	-1.77607e+09	-10.466	-1.76156e+09	-10.466	-2.12952e+09
-10.1248	6124.75	-10.4658	1.32187e+10	-10.4658	-1.77886e+09	-10.4658	-1.77489e+09	-10.4658	-2.11706e+09
-10.1245	6160.5	-10.4656	1.32401e+10	-10.4656	-1.78256e+09	-10.4656	-1.79333e+09	-10.4656	-2.11322e+09
-10.1243	6198.88	-10.4653	1.32491e+10	-10.4653	-1.78227e+09	-10.4653	-1.8097e+09	-10.4653	-2.10854e+09
-10.1241	6239.38	-10.4651	1.3245e+10	-10.4651	-1.77837e+09	-10.4651	-1.81785e+09	-10.4651	-2.09647e+09
-10.1238	6281.75	-10.4649	1.32365e+10	-10.4649	-1.77441e+09	-10.4649	-1.81884e+09	-10.4649	-2.0848e+09
-10.1236	6325.25	-10.4646	1.32323e+10	-10.4646	-1.77264e+09	-10.4646	-1.81888e+09	-10.4646	-2.08489e+09
-10.1234	6369.5	-10.4644	1.32339e+10	-10.4644	-1.77338e+09	-10.4644	-1.82114e+09	-10.4644	-2.09846e+09
-10.1232	6414	-10.4642	1.32378e+10	-10.4642	-1.77711e+09	-10.4642	-1.82317e+09	-10.4642	-2.12023e+09
-10.1229	6458.25	-10.4639	1.32394e+10	-10.4639	-1.78434e+09	-10.4639	-1.82288e+09	-10.4639	-2.14539e+09
-10.1227	6501.62	-10.4637	1.32355e+10	-10.4637	-1.7938e+09	-10.4637	-1.82292e+09	-10.4637	-2.16841e+09
-10.1225	6544	-10.4635	1.32266e+10	-10.4635	-1.80302e+09	-10.4635	-1.82609e+09	-10.4635	-2.18121e+09
-10.1222	6584.75	-10.4632	1.32173e+10	-10.4632	-1.81059e+09	-10.4632	-1.82952e+09	-10.4632	-2.18065e+09
-10.122	6623.88	-10.463	1.32124e+10	-10.463	-1.81652e+09	-10.463	-1.82716e+09	-10.463	-2.17497e+09
-10.1218	6661.12	-10.4628	1.32119e+10	-10.4628	-1.82104e+09	-10.4628	-1.81727e+09	-10.4628	-2.1763e+09
-10.1216	6696.38	-10.4625	1.3212e+10	-10.4625	-1.82442e+09	-10.4625	-1.80448e+09	-10.4625	-2.18688e+09
-10.1213	6729.5	-10.4623	1.3211e+10	-10.4623	-1.82655e+09	-10.4623	-1.79478e+09	-10.4623	-2.19717e+09
-10.1211	6760.88	-10.4621	1.32092e+10	-10.4621	-1.82497e+09	-10.4621	-1.79059e+09	-10.4621	-2.19788e+09
-10.1209	6790.5	-10.4618	1.32043e+10	-10.4618	-1.8156e+09	-10.4618	-1.79052e+09	-10.4618	-2.1906e+09
-10.1206	6818.5	-10.4616	1.31925e+10	-10.4616	-1.79912e+09	-10.4616	-1.79175e+09	-10.4616	-2.18442e+09
-10.1204	6845.25	-10.4614	1.31763e+10	-10.4614	-1.78464e+09	-10.4614	-1.79191e+09	-10.4614	-2.18337e+09
-10.1202	6871	-10.4611	1.31669e+10	-10.4611	-1.78201e+09	-10.4611	-1.79001e+09	-10.4611	-2.18017e+09
-10.12	6895.88	-10.4609	1.31727e+10	-10.4609	-1.79069e+09	-10.4609	-1.78624e+09	-10.4609	-2.16455e+09
-10.1197	6920.38	-10.4607	1.31912e+10	-10.4607	-1.80088e+09	-10.4607	-1.7807e+09	-10.4607	-2.13629e+09
-10.1195	6944.5	-10.4604	1.32126e+10	-10.4604	-1.80531e+09	-10.4604	-1.77285e+09	-10.4604	-2.10568e+09
-10.1193	6968.5	-10.4602	1.32296e+10	-10.4602	-1.80518e+09	-10.4602	-1.76241e+09	-10.4602	-2.08172e+09
-10.119	6992.62	-10.46	1.32401e+10	-10.46	-1.80377e+09	-10.46	-1.75029e+09	-10.46	-2.0656e+09
-10.1188	7016.75	-10.4597	1.32431e+10	-10.4597	-1.80045e+09	-10.4597	-1.73845e+09	-10.4597	-2.05705e+09
-10.1186	7041	-10.4595	1.32385e+10	-10.4595	-1.79359e+09	-10.4595	-1.7299e+09	-10.4595	-2.05921e+09
-10.1183	7065.5	-10.4593	1.32309e+10	-10.4593	-1.78491e+09	-10.4593	-1.72823e+09	-10.4593	-2.07186e+09
-10.1181	7089.88	-10.459	1.32281e+10	-10.459	-1.77733e+09	-10.459	-1.7344e+09	-10.459	-2.08625e+09
-10.1179	7114.38	-10.4588	1.32332e+10	-10.4588	-1.77121e+09	-10.4588	-1.74314e+09	-10.4588	-2.09382e+09
-10.1177	7138.62	-10.4586	1.32399e+10	-10.4586	-1.76548e+09	-10.4586	-1.74538e+09	-10.4586	-2.096e+09
-10.1174	7162.62	-10.4583	1.32403e+10	-10.4583	-1.76028e+09	-10.4583	-1.73645e+09	-10.4583	-2.0989e+09
-10.1172	7186.25	-10.4581	1.32351e+10	-10.4581	-1.75654e+09	-10.4581	-1.71996e+09	-10.4581	-2.10277e+09
-10.117	7209.25	-10.4579	1.32314e+10	-10.4579	-1.75481e+09	-10.4579	-1.7021e+09	-10.4579	-2.10495e+09
-10.1167	7231.75	-10.4576	1.32326e+10	-10.4576	-1.75563e+09	-10.4576	-1.68522e+09	-10.4576	-2.10852e+09
-10.1165	7253.38	-10.4574	1.3234e+10	-10.4574	-1.75861e+09	-10.4574	-1.67027e+09	-10.4574	-2.11806e+09
-10.1163	7274.38	-10.4572	1.32319e+10	-10.4572	-1.76009e+09	-10.4572	-1.66238e+09	-10.4572	-2.12845e+09
-10.1161	7294.62	-10.4569	1.32307e+10	-10.4569	-1.75458e+09	-10.4569	-1.66785e+09	-10.4569	-2.12863e+09
-10.1158	7314.12	-10.4567	1.3236e+10	-10.4567	-1.74055e+09	-10.4567	-1.6854e+09	-10.4567	-2.11733e+09
-10.1156	7332.88	-10.4565	1.32432e+10	-10.4565	-1.72281e+09	-10.4565	-1.70571e+09	-10.4565	-2.10592e+09
-10.1154	7350.88	-10.4563	1.3242e+10	-10.4563	-1.7078e+09	-10.4563	-1.72149e+09	-10.4563	-2.10364e+09
-10.1151	7368.25	-10.456	1.32293e+10	-10.456	-1.6984e+09	-10.456	-1.73376e+09	-10.456	-2.10791e+09
-10.1149	7384.88	-10.4558	1.32135e+10	-10.4558	-1.69405e+09	-10.4558	-1.74608e+09	-10.4558	-2.11122e+09
-10.1147	7400.62	-10.4556	1.32036e+10	-10.4556	-1.69323e+09	-10.4556	-1.75626e+09	-10.4556	-2.11039e+09
-10.1145	7415.5	-10.4553	1.32004e+10	-10.4553	-1.69385e+09	-10.4553	-1.75808e+09	-10.4553	-2.10645e+09
-10.1142	7429.38	-10.4551	1.32e+10	-10.4551	-1.69319e+09	-10.4551	-1.74937e+09	-10.4551	-2.10193e+09
-10.114	7442	-10.4549	1.32001e+10	-10.4549	-1.68976e+09	-10.4549	-1.73448e+09	-10.4549	-2.10123e+09
-10.1138	7453.38	-10.4546	1.32004e+10	-10.4546	-1.68514e+09	-10.4546	-1.71954e+09	-10.4546	-2.10783e+09
-10.1135	7463.25	-10.4544	1.32014e+10	-10.4544	-1.68273e+09	-10.4544	-1.70871e+09	-10.4544	-2.11861e+09
-10.1133	7471.38	-10.4542	1.32038e+10	-10.4542	-1.68456e+09	-10.4542	-1.70497e+09	-10.4542	-2.12563e+09
-10.1131	7477.75	-10.4539	1.32082e+10	-10.4539	-1.68932e+09	-10.4539	-1.71019e+09	-10.4539	-2.12526e+09
-10.1129	7482.25	-10.4537	1.32134e+10	-10.4537	-1.69351e+09	-10.4537	-1.72167e+09	-10.4537	-2.12036e+09
-10.1126	7484.75	-10.4535	1.32179e+10	-10.4535	-1.69494e+09	-10.4535	-1.73118e+09	-10.4535	-2.1124e+09
-10.1124	7485.38	-10.4532	1.3222e+10	-10.4532	-1.69476e+09	-10.4532	-1.73106e+09	-10.4532	-2.09809e+09
-10.1122	7484	-10.453	1.32251e+10	-10.453	-1.69449e+09	-10.453	-1.72188e+09	-10.453	-2.07685e+09
-10.1119	7481	-10.4528	1.32223e+10	-10.4528	-1.69197e+09	-10.4528	-1.71251e+09	-10.4528	-2.0556e+09
-10.1117	7476.38	-10.4525	1.32108e+10	-10.4525	-1.68408e+09	-10.4525	-1.71193e+09	-10.4525	-2.04238e+09
-10.1115	7470.38	-10.4523	1.31973e+10	-10.4523	-1.67372e+09	-10.4523	-1.72173e+09	-10.4523	-2.03909e+09
-10.1113	7463.25	-10.4521	1.31937e+10	-10.4521	-1.66873e+09	-10.4521	-1.73638e+09	-10.4521	-2.04293e+09
-10.111	7455.12	-10.4518	1.32035e+10	-10.4518	-1.67089e+09	-10.4518	-1.7492e+09	-10.4518	-2.05022e+09
-10.1108	7446.5	-10.4516	1.3219e+10	-10.4516	-1.67111e+09	-10.4516	-1.75742e+09	-10.4516	-2.05639e+09
-10.1106	7437.25	-10.4514	1.32304e+10	-10.4514	-1.66067e+09	-10.4514	-1.76225e+09	-10.4514	-2.05727e+09
-10.1103	7427.88	-10.4511	1.32331e+10	-10.4511	-1.64378e+09	-10.4511	-1.76528e+09	-10.4511	-2.05377e+09
-10.1101	7418.38	-10.4509	1.32256e+10	-10.4509	-1.63276e+09	-10.4509	-1.76542e+09	-10.4509	-2.05126e+09
-10.1099	7408.88	-10.4507	1.32094e+10	-10.4507	-1.63319e+09	-10.4507	-1.75997e+09	-10.4507	-2.05207e+09
-10.1096	7399.62	-10.4504	1.31932e+10	-10.4504	-1.64026e+09	-10.4504	-1.74902e+09	-10.4504	-2.05334e+09
-10.1094	7390.5	-10.4502	1.31886e+10	-10.4502	-1.64904e+09	-10.4502	-1.73711e+09	-10.4502	-2.0536e+09
-10.1092	7381.62	-10.45	1.3198e+10	-10.45	-1.66138e+09	-10.45	-1.72874e+09	-10.45	-2.05445e+09
-10.109	7373.25	-10.4497	1.32122e+10	-10.4497	-1.68023e+09	-10.4497	-1.72267e+09	-10.4497	-2.05288e+09
-10.1087	7365.5	-10.4495	1.32226e+10	-10.4495	-1.70213e+09	-10.4495	-1.71338e+09	-10.4495	-2.04075e+09
-10.1085	7358.12	-10.4493	1.32294e+10	-10.4493	-1.71866e+09	-10.4493	-1.69851e+09	-10.4493	-2.01857e+09
-10.1083	7351.75	-10.449	1.32347e+10	-10.449	-1.72408e+09	-10.449	-1.68212e+09	-10.449	-2.00185e+09
-10.108	7346.25	-10.4488	1.32367e+10	-10.4488	-1.72013e+09	-10.4488	-1.66942e+09	-10.4488	-2.0042e+09
-10.1078	7341.88	-10.4486	1.32344e+10	-10.4486	-1.71405e+09	-10.4486	-1.66123e+09	-10.4486	-2.01878e+09
-10.1076	7338.38	-10.4483	1.32326e+10	-10.4483	-1.71259e+09	-10.4483	-1.65566e+09	-10.4483	-2.02693e+09
-10.1074	7336.25	-10.4481	1.32359e+10	-10.4481	-1.71726e+09	-10.4481	-1.65214e+09	-10.4481	-2.02235e+09
-10.1071	7335.38	-10.4479	1.32413e+10	-10.4479	-1.72493e+09	-10.4479	-1.65076e+09	-10.4479	-2.01633e+09
-10.1069	7335.75	-10.4476	1.32412e+10	-10.4476	-1.73169e+09	-10.4476	-1.64949e+09	-10.4476	-2.02032e+09
-10.1067	7337.38	-10.4474	1.32322e+10	-10.4474	-1.73474e+09	-10.4474	-1.64613e+09	-10.4474	-2.03464e+09
-10.1064	7340.25	-10.4472	1.32175e+10	-10.4472	-1.73246e+09	-10.4472	-1.64167e+09	-10.4472	-2.05529e+09
-10.1062	7344.25	-10.447	1.32039e+10	-10.447	-1.72672e+09	-10.447	-1.63834e+09	-10.447	-2.07975e+09
-10.106	7349.12	-10.4467	1.31973e+10	-10.4467	-1.72447e+09	-10.4467	-1.63552e+09	-10.4467	-2.10117e+09
-10.1058	7355	-10.4465	1.31998e+10	-10.4465	-1.73201e+09	-10.4465	-1.63171e+09	-10.4465	-2.10752e+09
-10.1055	7361.62	-10.4463	1.32084e+10	-10.4463	-1.74628e+09	-10.4463	-1.62914e+09	-10.4463	-2.09466e+09
-10.1053	7369	-10.446	1.32186e+10	-10.446	-1.75603e+09	-10.446	-1.63097e+09	-10.446	-2.07428e+09
-10.1051	7376.75	-10.4458	1.32283e+10	-10.4458	-1.75311e+09	-10.4458	-1.63409e+09	-10.4458	-2.06111e+09
-10.1048	7385.12	-10.4456	1.32376e+10	-10.4456	-1.73884e+09	-10.4456	-1.63128e+09	-10.4456	-2.05703e+09
-10.1046	7393.62	-10.4453	1.32447e+10	-10.4453	-1.71949e+09	-10.4453	-1.62237e+09	-10.4453	-2.05474e+09
-10.1044	7402.38	-10.4451	1.32462e+10	-10.4451	-1.70157e+09	-10.4451	-1.61677e+09	-10.4451	-2.05256e+09
-10.1042	7411.25	-10.4449	1.324e+10	-10.4449	-1.6921e+09	-10.4449	-1.62149e+09	-10.4449	-2.05599e+09
-10.1039	7419.88	-10.4446	1.32268e+10	-10.4446	-1.69544e+09	-10.4446	-1.63196e+09	-10.4446	-2.06579e+09
-10.1037	7428.12	-10.4444	1.32094e+10	-10.4444	-1.7063e+09	-10.4444	-1.63902e+09	-10.4444	-2.07364e+09
-10.1035	7435.88	-10.4442	1.31954e+10	-10.4442	-1.71256e+09	-10.4442	-1.64008e+09	-10.4442	-2.07191e+09
-10.1032	7442.88	-10.4439	1.31946e+10	-10.4439	-1.70922e+09	-10.4439	-1.63763e+09	-10.4439	-2.06133e+09
-10.103	7449	-10.4437	1.32082e+10	-10.4437	-1.70368e+09	-10.4437	-1.63142e+09	-10.4437	-2.04665e+09
-10.1028	7454	-10.4435	1.32238e+10	-10.4435	-1.70399e+09	-10.4435	-1.61981e+09	-10.4435	-2.03056e+09
-10.1026	7457.5	-10.4432	1.32271e+10	-10.4432	-1.70913e+09	-10.4432	-1.60687e+09	-10.4432	-2.01552e+09
-10.1023	7459.38	-10.443	1.32189e+10	-10.443	-1.71526e+09	-10.443	-1.60046e+09	-10.443	-2.00719e+09
-10.1021	7459.5	-10.4428	1.32123e+10	-10.4428	-1.72312e+09	-10.4428	-1.60269e+09	-10.4428	-2.01014e+09
-10.1019	7457.62	-10.4425	1.32152e+10	-10.4425	-1.73209e+09	-10.4425	-1.60884e+09	-10.4425	-2.02111e+09
-10.1016	7453.75	-10.4423	1.32236e+10	-10.4423	-1.73424e+09	-10.4423	-1.61632e+09	-10.4423	-2.03068e+09
-10.1014	7447.88	-10.4421	1.32299e+10	-10.4421	-1.72376e+09	-10.4421	-1.62733e+09	-10.4421	-2.03251e+09
-10.1012	7439.88	-10.4418	1.32329e+10	-10.4418	-1.708e+09	-10.4418	-1.64051e+09	-10.4418	-2.02886e+09
-10.1009	7429.88	-10.4416	1.32357e+10	-10.4416	-1.70035e+09	-10.4416	-1.64711e+09	-10.4416	-2.02605e+09
-10.1007	7417.88	-10.4414	1.32415e+10	-10.4414	-1.70453e+09	-10.4414	-1.64095e+09	-10.4414	-2.02639e+09
-10.1005	7404.25	-10.4411	1.32516e+10	-10.4411	-1.71282e+09	-10.4411	-1.62758e+09	-10.4411	-2.02632e+09
-10.1003	7388.88	-10.4409	1.32637e+10	-10.4409	-1.71688e+09	-10.4409	-1.61808e+09	-10.4409	-2.02183e+09
-10.1	7372.12	-10.4407	1.32717e+10	-10.4407	-1.71296e+09	-10.4407	-1.61668e+09	-10.4407	-2.01393e+09
-10.0998	7354.25	-10.4404	1.32728e+10	-10.4404	-1.69952e+09	-10.4404	-1.61933e+09	-10.4404	-2.00808e+09
-10.0996	7335.12	-10.4402	1.32724e+10	-10.4402	-1.67843e+09	-10.4402	-1.62242e+09	-10.4402	-2.00944e+09
-10.0993	7315	-10.44	1.32777e+10	-10.44	-1.65783e+09	-10.44	-1.62691e+09	-10.44	-2.0193e+09
-10.0991	7294.12	-10.4397	1.32881e+10	-10.4397	-1.6461e+09	-10.4397	-1.63417e+09	-10.4397	-2.03452e+09
-10.0989	7272.25	-10.4395	1.32964e+10	-10.4395	-1.64218e+09	-10.4395	-1.64345e+09	-10.4395	-2.04863e+09
-10.0987	7249.62	-10.4393	1.32987e+10	-10.4393	-1.63803e+09	-10.4393	-1.65474e+09	-10.4393	-2.05496e+09
-10.0984	7226	-10.439	1.3296e+10	-10.439	-1.63072e+09	-10.439	-1.66908e+09	-10.439	-2.05187e+09
-10.0982	7201.62	-10.4388	1.32877e+10	-10.4388	-1.62611e+09	-10.4388	-1.68315e+09	-10.4388	-2.04508e+09
-10.098	7176.25	-10.4386	1.32715e+10	-10.4386	-1.62969e+09	-10.4386	-1.68735e+09	-10.4386	-2.04156e+09
-10.0977	7149.75	-10.4383	1.32511e+10	-10.4383	-1.63898e+09	-10.4383	-1.6737e+09	-10.4383	-2.04018e+09
-10.0975	7122.12	-10.4381	1.3236e+10	-10.4381	-1.64655e+09	-10.4381	-1.64537e+09	-10.4381	-2.03159e+09
-10.0973	7093.62	-10.4379	1.3232e+10	-10.4379	-1.64639e+09	-10.4379	-1.61536e+09	-10.4379	-2.00998e+09
-10.0971	7064	-10.4377	1.32367e+10	-10.4377	-1.6363e+09	-10.4377	-1.59557e+09	-10.4377	-1.98284e+09
-10.0968	7033.12	-10.4374	1.32452e+10	-10.4374	-1.6184e+09	-10.4374	-1.5879e+09	-10.4374	-1.96583e+09
-10.0966	7001.62	-10.4372	1.3255e+10	-10.4372	-1.5995e+09	-10.4372	-1.58465e+09	-10.4372	-1.96792e+09
-10.0964	6969.25	-10.437	1.32642e+10	-10.437	-1.58754e+09	-10.437	-1.57529e+09	-10.437	-1.98309e+09
-10.0961	6936.25	-10.4367	1.32681e+10	-10.4367	-1.58457e+09	-10.4367	-1.55435e+09	-10.4367	-1.99715e+09
-10.0959	6902.75	-10.4365	1.32628e+10	-10.4365	-1.58438e+09	-10.4365	-1.52668e+09	-10.4365	-2.0012e+09
-10.0957	6869.12	-10.4363	1.32509e+10	-10.4363	-1.57947e+09	-10.4363	-1.50585e+09	-10.4363	-1.99773e+09
-10.0955	6835.25	-10.436	1.32413e+10	-10.436	-1.57004e+09	-10.436	-1.50348e+09	-10.436	-1.99435e+09
-10.0952	6801.5	-10.4358	1.32431e+10	-10.4358	-1.56465e+09	-10.4358	-1.51743e+09	-10.4358	-1.99353e+09
-10.095	6767.88	-10.4356	1.32564e+10	-10.4356	-1.57104e+09	-10.4356	-1.53316e+09	-10.4356	-1.99065e+09
-10.0948	6734.75	-10.4353	1.32712e+10	-10.4353	-1.58709e+09	-10.4353	-1.53953e+09	-10.4353	-1.9817e+09
-10.0945	6702.25	-10.4351	1.32769e+10	-10.4351	-1.60238e+09	-10.4351	-1.54115e+09	-10.4351	-1.96922e+09
-10.0943	6670.12	-10.4349	1.32723e+10	-10.4349	-1.60859e+09	-10.4349	-1.55194e+09	-10.4349	-1.9584e+09
-10.0941	6639	-10.4346	1.32652e+10	-10.4346	-1.60704e+09	-10.4346	-1.57834e+09	-10.4346	-1.95036e+09
-10.0939	6608.62	-10.4344	1.32613e+10	-10.4344	-1.60522e+09	-10.4344	-1.61336e+09	-10.4344	-1.94316e+09
-10.0936	6579.25	-10.4342	1.32601e+10	-10.4342	-1.60827e+09	-10.4342	-1.64577e+09	-10.4342	-1.93756e+09
-10.0934	6551	-10.4339	1.32613e+10	-10.4339	-1.61608e+09	-10.4339	-1.66902e+09	-10.4339	-1.93652e+09
-10.0932	6523.88	-10.4337	1.32677e+10	-10.4337	-1.62671e+09	-10.4337	-1.67987e+09	-10.4337	-1.93925e+09
-10.0929	6498	-10.4335	1.32791e+10	-10.4335	-1.63883e+09	-10.4335	-1.67537e+09	-10.4335	-1.94144e+09
-10.0927	6473.38	-10.4332	1.32891e+10	-10.4332	-1.65036e+09	-10.4332	-1.65657e+09	-10.4332	-1.94251e+09
-10.0925	6450.25	-10.433	1.32937e+10	-10.433	-1.65771e+09	-10.433	-1.63213e+09	-10.433	-1.94764e+09
-10.0922	6428.5	-10.4328	1.32972e+10	-10.4328	-1.65781e+09	-10.4328	-1.61241e+09	-10.4328	-1.95936e+09
-10.092	6408.5	-10.4325	1.3305e+10	-10.4325	-1.65013e+09	-10.4325	-1.60067e+09	-10.4325	-1.97107e+09
-10.0918	6390.25	-10.4323	1.33148e+10	-10.4323	-1.63657e+09	-10.4323	-1.5937e+09	-10.4323	-1.97277e+09
-10.0916	6373.75	-10.4321	1.33202e+10	-10.4321	-1.62044e+09	-10.4321	-1.58993e+09	-10.4321	-1.96177e+09
-10.0913	6359.12	-10.4318	1.33206e+10	-10.4318	-1.60501e+09	-10.4318	-1.59221e+09	-10.4318	-1.9454e+09
-10.0911	6347	-10.4316	1.33208e+10	-10.4316	-1.5923e+09	-10.4316	-1.60185e+09	-10.4316	-1.93388e+09
-10.0909	6337.12	-10.4314	1.33236e+10	-10.4314	-1.58308e+09	-10.4314	-1.61397e+09	-10.4314	-1.93164e+09
-10.0906	6329.88	-10.4311	1.33276e+10	-10.4311	-1.57791e+09	-10.4311	-1.62094e+09	-10.4311	-1.93446e+09
-10.0904	6325.5	-10.4309	1.33301e+10	-10.4309	-1.5769e+09	-10.4309	-1.61898e+09	-10.4309	-1.93383e+09
-10.0902	6324.25	-10.4307	1.33288e+10	-10.4307	-1.57856e+09	-10.4307	-1.6105e+09	-10.4307	-1.92521e+09
-10.09	6326.38	-10.4304	1.33219e+10	-10.4304	-1.5811e+09	-10.4304	-1.60087e+09	-10.4304	-1.91132e+09
-10.0897	6332	-10.4302	1.33082e+10	-10.4302	-1.58476e+09	-10.4302	-1.59375e+09	-10.4302	-1.89657e+09
-10.0895	6341.25	-10.43	1.32895e+10	-10.43	-1.58977e+09	-10.43	-1.58862e+09	-10.43	-1.88081e+09
-10.0893	6354	-10.4297	1.32691e+10	-10.4297	-1.59198e+09	-10.4297	-1.58271e+09	-10.4297	-1.86306e+09
-10.089	6370.75	-10.4295	1.32504e+10	-10.4295	-1.58447e+09	-10.4295	-1.57539e+09	-10.4295	-1.84996e+09
-10.0888	6391	-10.4293	1.32374e+10	-10.4293	-1.56496e+09	-10.4293	-1.56925e+09	-10.4293	-1.85313e+09
-10.0886	6414.88	-10.429	1.32325e+10	-10.429	-1.53911e+09	-10.429	-1.56603e+09	-10.429	-1.87543e+09
-10.0884	6442.25	-10.4288	1.32341e+10	-10.4288	-1.51636e+09	-10.4288	-1.56383e+09	-10.4288	-1.90475e+09
-10.0881	6472.62	-10.4286	1.32371e+10	-10.4286	-1.50537e+09	-10.4286	-1.56066e+09	-10.4286	-1.92474e+09
-10.0879	6505.88	-10.4284	1.32376e+10	-10.4284	-1.51147e+09	-10.4284	-1.55857e+09	-10.4284	-1.9282e+09
-10.0877	6541.75	-10.4281	1.32348e+10	-10.4281	-1.53172e+09	-10.4281	-1.56059e+09	-10.4281	-1.91833e+09
-10.0874	6580	-10.4279	1.3229e+10	-10.4279	-1.55243e+09	-10.4279	-1.56478e+09	-10.4279	-1.90249e+09
-10.0872	6620	-10.4277	1.32206e+10	-10.4277	-1.5592e+09	-10.4277	-1.56592e+09	-10.4277	-1.88939e+09
-10.087	6661.75	-10.4274	1.32128e+10	-10.4274	-1.55126e+09	-10.4274	-1.56282e+09	-10.4274	-1.88778e+09
-10.0868	6705	-10.4272	1.32095e+10	-10.4272	-1.53897e+09	-10.4272	-1.55968e+09	-10.4272	-1.90002e+09
-10.0865	6749.12	-10.427	1.32112e+10	-10.427	-1.5271e+09	-10.427	-1.55928e+09	-10.427	-1.91655e+09
-10.0863	6794	-10.4267	1.32138e+10	-10.4267	-1.51061e+09	-10.4267	-1.55942e+09	-10.4267	-1.92238e+09
-10.0861	6839.25	-10.4265	1.32127e+10	-10.4265	-1.48914e+09	-10.4265	-1.55821e+09	-10.4265	-1.91122e+09
-10.0858	6884.88	-10.4263	1.32055e+10	-10.4263	-1.47374e+09	-10.4263	-1.55828e+09	-10.4263	-1.89122e+09
-10.0856	6930.38	-10.426	1.31929e+10	-10.426	-1.47312e+09	-10.426	-1.56267e+09	-10.426	-1.87626e+09
-10.0854	6975.75	-10.4258	1.31802e+10	-10.4258	-1.48378e+09	-10.4258	-1.56946e+09	-10.4258	-1.87364e+09
-10.0852	7020.62	-10.4256	1.31769e+10	-10.4256	-1.50033e+09	-10.4256	-1.57418e+09	-10.4256	-1.88051e+09
-10.0849	7064.62	-10.4253	1.31878e+10	-10.4253	-1.52473e+09	-10.4253	-1.57533e+09	-10.4253	-1.88951e+09
-10.0847	7108	-10.4251	1.32055e+10	-10.4251	-1.55592e+09	-10.4251	-1.57388e+09	-10.4251	-1.89617e+09
-10.0845	7150.38	-10.4249	1.32164e+10	-10.4249	-1.58088e+09	-10.4249	-1.56957e+09	-10.4249	-1.902e+09
-10.0842	7191.5	-10.4246	1.32157e+10	-10.4246	-1.58774e+09	-10.4246	-1.56215e+09	-10.4246	-1.91191e+09
-10.084	7231.25	-10.4244	1.3211e+10	-10.4244	-1.58095e+09	-10.4244	-1.55498e+09	-10.4244	-1.92865e+09
-10.0838	7269.62	-10.4242	1.32126e+10	-10.4242	-1.57211e+09	-10.4242	-1.55245e+09	-10.4242	-1.94873e+09
-10.0835	7306.5	-10.4239	1.32234e+10	-10.4239	-1.5625e+09	-10.4239	-1.5535e+09	-10.4239	-1.96367e+09
-10.0833	7341.88	-10.4237	1.32392e+10	-10.4237	-1.54654e+09	-10.4237	-1.55219e+09	-10.4237	-1.96643e+09
-10.0831	7375.25	-10.4235	1.32546e+10	-10.4235	-1.52659e+09	-10.4235	-1.54595e+09	-10.4235	-1.95694e+09
-10.0829	7407	-10.4232	1.32668e+10	-10.4232	-1.51137e+09	-10.4232	-1.5386e+09	-10.4232	-1.94089e+09
-10.0826	7436.62	-10.423	1.32772e+10	-10.423	-1.50308e+09	-10.423	-1.53331e+09	-10.423	-1.9229e+09
-10.0824	7464.38	-10.4228	1.32895e+10	-10.4228	-1.49864e+09	-10.4228	-1.52679e+09	-10.4228	-1.90299e+09
-10.0822	7490	-10.4225	1.33042e+10	-10.4225	-1.5011e+09	-10.4225	-1.51488e+09	-10.4225	-1.88128e+09
-10.0819	7513.5	-10.4223	1.33171e+10	-10.4223	-1.51694e+09	-10.4223	-1.50124e+09	-10.4223	-1.86337e+09
-10.0817	7534.88	-10.4221	1.3325e+10	-10.4221	-1.54242e+09	-10.4221	-1.49572e+09	-10.4221	-1.85694e+09
-10.0815	7554	-10.4218	1.33307e+10	-10.4218	-1.56434e+09	-10.4218	-1.50414e+09	-10.4218	-1.8631e+09
-10.0813	7571.38	-10.4216	1.33375e+10	-10.4216	-1.57565e+09	-10.4216	-1.52254e+09	-10.4216	-1.87543e+09
-10.081	7586.62	-10.4214	1.33426e+10	-10.4214	-1.58091e+09	-10.4214	-1.54112e+09	-10.4214	-1.8881e+09
-10.0808	7600.5	-10.4211	1.33411e+10	-10.4211	-1.58527e+09	-10.4211	-1.55068e+09	-10.4211	-1.90051e+09
-10.0806	7612.88	-10.4209	1.33337e+10	-10.4209	-1.58694e+09	-10.4209	-1.54627e+09	-10.4209	-1.91291e+09
-10.0803	7624.25	-10.4207	1.33253e+10	-10.4207	-1.58205e+09	-10.4207	-1.52952e+09	-10.4207	-1.9226e+09
-10.0801	7634.88	-10.4204	1.33172e+10	-10.4204	-1.56956e+09	-10.4204	-1.50912e+09	-10.4204	-1.92754e+09
-10.0799	7645.12	-10.4202	1.33075e+10	-10.4202	-1.55015e+09	-10.4202	-1.49576e+09	-10.4202	-1.92973e+09
-10.0797	7655.5	-10.42	1.32971e+10	-10.42	-1.52651e+09	-10.42	-1.49434e+09	-10.42	-1.93135e+09
-10.0794	7666.25	-10.4197	1.32903e+10	-10.4197	-1.50498e+09	-10.4197	-1.50205e+09	-10.4197	-1.93091e+09
-10.0792	7677.62	-10.4195	1.32881e+10	-10.4195	-1.49179e+09	-10.4195	-1.51381e+09	-10.4195	-1.92716e+09
-10.079	7690.12	-10.4193	1.32881e+10	-10.4193	-1.4877e+09	-10.4193	-1.52587e+09	-10.4193	-1.92326e+09
-10.0787	7703.62	-10.4191	1.32888e+10	-10.4191	-1.49055e+09	-10.4191	-1.53354e+09	-10.4191	-1.92214e+09
-10.0785	7718.75	-10.4188	1.32891e+10	-10.4188	-1.49983e+09	-10.4188	-1.53048e+09	-10.4188	-1.9199e+09
-10.0783	7735.25	-10.4186	1.32865e+10	-10.4186	-1.51314e+09	-10.4186	-1.51468e+09	-10.4186	-1.90889e+09
-10.0781	7753.25	-10.4184	1.32782e+10	-10.4184	-1.5221e+09	-10.4184	-1.4932e+09	-10.4184	-1.88698e+09
-10.0778	7772.75	-10.4181	1.32674e+10	-10.4181	-1.52002e+09	-10.4181	-1.47726e+09	-10.4181	-1.85988e+09
-10.0776	7793.75	-10.4179	1.32604e+10	-10.4179	-1.51184e+09	-10.4179	-1.47328e+09	-10.4179	-1.83478e+09
-10.0774	7816	-10.4177	1.32586e+10	-10.4177	-1.50848e+09	-10.4177	-1.48019e+09	-10.4177	-1.81507e+09
-10.0771	7839.5	-10.4174	1.3257e+10	-10.4174	-1.51339e+09	-10.4174	-1.49286e+09	-10.4174	-1.80096e+09
-10.0769	7863.88	-10.4172	1.32508e+10	-10.4172	-1.52181e+09	-10.4172	-1.50507e+09	-10.4172	-1.79272e+09
-10.0767	7889.12	-10.417	1.32398e+10	-10.417	-1.53057e+09	-10.417	-1.51111e+09	-10.417	-1.79246e+09
-10.0765	7915	-10.4167	1.32273e+10	-10.4167	-1.5391e+09	-10.4167	-1.50889e+09	-10.4167	-1.80333e+09
-10.0762	7941.25	-10.4165	1.32183e+10	-10.4165	-1.54262e+09	-10.4165	-1.50156e+09	-10.4165	-1.82535e+09
-10.076	7967.75	-10.4163	1.32178e+10	-10.4163	-1.53491e+09	-10.4163	-1.49378e+09	-10.4163	-1.85146e+09
-10.0758	7994.12	-10.416	1.32278e+10	-10.416	-1.51868e+09	-10.416	-1.48719e+09	-10.416	-1.87079e+09
-10.0755	8020.5	-10.4158	1.32443e+10	-10.4158	-1.50357e+09	-10.4158	-1.48135e+09	-10.4158	-1.87772e+09
-10.0753	8046.38	-10.4156	1.32586e+10	-10.4156	-1.49276e+09	-10.4156	-1.4771e+09	-10.4156	-1.87565e+09
-10.0751	8071.75	-10.4153	1.32632e+10	-10.4153	-1.48056e+09	-10.4153	-1.47544e+09	-10.4153	-1.87077e+09
-10.0748	8096.5	-10.4151	1.32563e+10	-10.4151	-1.46513e+09	-10.4151	-1.47483e+09	-10.4151	-1.86618e+09
-10.0746	8120.25	-10.4149	1.32433e+10	-10.4149	-1.4539e+09	-10.4149	-1.47353e+09	-10.4149	-1.8641e+09
-10.0744	8143.25	-10.4146	1.32327e+10	-10.4146	-1.45257e+09	-10.4146	-1.47366e+09	-10.4146	-1.86864e+09
-10.0742	8165.25	-10.4144	1.32303e+10	-10.4144	-1.45724e+09	-10.4144	-1.47922e+09	-10.4144	-1.88106e+09
-10.0739	8186.12	-10.4142	1.32343e+10	-10.4142	-1.4622e+09	-10.4142	-1.49018e+09	-10.4142	-1.89506e+09
-10.0737	8206	-10.4139	1.32389e+10	-10.4139	-1.4684e+09	-10.4139	-1.50234e+09	-10.4139	-1.9017e+09
-10.0735	8224.75	-10.4137	1.32424e+10	-10.4137	-1.47873e+09	-10.4137	-1.51221e+09	-10.4137	-1.89871e+09
-10.0732	8242.38	-10.4135	1.32485e+10	-10.4135	-1.49033e+09	-10.4135	-1.51808e+09	-10.4135	-1.89213e+09
-10.073	8258.88	-10.4132	1.32594e+10	-10.4132	-1.49769e+09	-10.4132	-1.51661e+09	-10.4132	-1.88987e+09
-10.0728	8274	-10.413	1.32721e+10	-10.413	-1.49955e+09	-10.413	-1.5037e+09	-10.413	-1.89529e+09
-10.0726	8288	-10.4128	1.32821e+10	-10.4128	-1.49796e+09	-10.4128	-1.48085e+09	-10.4128	-1.90475e+09
-10.0723	8300.62	-10.4125	1.32866e+10	-10.4125	-1.49401e+09	-10.4125	-1.45717e+09	-10.4125	-1.90973e+09
-10.0721	8311.75	-10.4123	1.3284e+10	-10.4123	-1.48908e+09	-10.4123	-1.44224e+09	-10.4123	-1.90394e+09
-10.0719	8321.38	-10.4121	1.32729e+10	-10.4121	-1.48656e+09	-10.4121	-1.43787e+09	-10.4121	-1.89049e+09
-10.0716	8329.12	-10.4118	1.32564e+10	-10.4118	-1.48706e+09	-10.4118	-1.43767e+09	-10.4118	-1.87962e+09
-10.0714	8335.12	-10.4116	1.32415e+10	-10.4116	-1.48513e+09	-10.4116	-1.43389e+09	-10.4116	-1.87755e+09
-10.0712	8339.12	-10.4114	1.32334e+10	-10.4114	-1.47734e+09	-10.4114	-1.42471e+09	-10.4114	-1.88067e+09
-10.071	8341	-10.4111	1.32323e+10	-10.4111	-1.47155e+09	-10.4111	-1.41582e+09	-10.4111	-1.882e+09
-10.0707	8341	-10.4109	1.32375e+10	-10.4109	-1.47999e+09	-10.4109	-1.41415e+09	-10.4109	-1.87921e+09
-10.0705	8338.75	-10.4107	1.32484e+10	-10.4107	-1.50165e+09	-10.4107	-1.41924e+09	-10.4107	-1.87357e+09
-10.0703	8334.5	-10.4105	1.32611e+10	-10.4105	-1.51926e+09	-10.4105	-1.42298e+09	-10.4105	-1.86539e+09
-10.07	8328.25	-10.4102	1.3269e+10	-10.4102	-1.51773e+09	-10.4102	-1.42e+09	-10.4102	-1.85434e+09
-10.0698	8320.25	-10.41	1.32699e+10	-10.41	-1.50075e+09	-10.41	-1.41534e+09	-10.41	-1.84185e+09
-10.0696	8310.62	-10.4098	1.32681e+10	-10.4098	-1.48408e+09	-10.4098	-1.4179e+09	-10.4098	-1.83063e+09
-10.0694	8299.88	-10.4095	1.32668e+10	-10.4095	-1.47606e+09	-10.4095	-1.42856e+09	-10.4095	-1.82396e+09
-10.0691	8288	-10.4093	1.32622e+10	-10.4093	-1.47103e+09	-10.4093	-1.43965e+09	-10.4093	-1.82593e+09
-10.0689	8275.75	-10.4091	1.32506e+10	-10.4091	-1.46095e+09	-10.4091	-1.44557e+09	-10.4091	-1.83784e+09
-10.0687	8263.25	-10.4088	1.32362e+10	-10.4088	-1.44706e+09	-10.4088	-1.44862e+09	-10.4088	-1.85311e+09
-10.0684	8251.12	-10.4086	1.32269e+10	-10.4086	-1.43767e+09	-10.4086	-1.45342e+09	-10.4086	-1.86145e+09
-10.0682	8239.75	-10.4084	1.32252e+10	-10.4084	-1.4381e+09	-10.4084	-1.45963e+09	-10.4084	-1.86024e+09
-10.068	8229.62	-10.4081	1.32261e+10	-10.4081	-1.44481e+09	-10.4081	-1.46227e+09	-10.4081	-1.85597e+09
-10.0678	8221.25	-10.4079	1.32231e+10	-10.4079	-1.44779e+09	-10.4079	-1.45728e+09	-10.4079	-1.85223e+09
-10.0675	8215	-10.4077	1.32152e+10	-10.4077	-1.43871e+09	-10.4077	-1.44667e+09	-10.4077	-1.84387e+09
-10.0673	8211.25	-10.4074	1.32062e+10	-10.4074	-1.41928e+09	-10.4074	-1.43903e+09	-10.4074	-1.82759e+09
-10.0671	8210.38	-10.4072	1.32006e+10	-10.4072	-1.40211e+09	-10.4072	-1.44265e+09	-10.4072	-1.811e+09
-10.0668	8212.62	-10.407	1.31989e+10	-10.407	-1.39984e+09	-10.407	-1.45546e+09	-10.407	-1.80415e+09
-10.0666	8218.12	-10.4067	1.31982e+10	-10.4067	-1.41274e+09	-10.4067	-1.46446e+09	-10.4067	-1.80711e+09
-10.0664	8227	-10.4065	1.31969e+10	-10.4065	-1.43019e+09	-10.4065	-1.45926e+09	-10.4065	-1.81219e+09
-10.0662	8239.12	-10.4063	1.31964e+10	-10.4063	-1.44393e+09	-10.4063	-1.44346e+09	-10.4063	-1.8136e+09
-10.0659	8254.5	-10.406	1.31989e+10	-10.406	-1.45479e+09	-10.406	-1.42796e+09	-10.406	-1.80848e+09
-10.0657	8272.5	-10.4058	1.32032e+10	-10.4058	-1.46508e+09	-10.4058	-1.41644e+09	-10.4058	-1.7938e+09
-10.0655	8293	-10.4056	1.32065e+10	-10.4056	-1.47147e+09	-10.4056	-1.40504e+09	-10.4056	-1.7713e+09
-10.0652	8315.62	-10.4053	1.32079e+10	-10.4053	-1.47053e+09	-10.4053	-1.39414e+09	-10.4053	-1.75294e+09
-10.065	8339.75	-10.4051	1.32084e+10	-10.4051	-1.46629e+09	-10.4051	-1.3903e+09	-10.4051	-1.75203e+09
-10.0648	8365	-10.4049	1.32093e+10	-10.4049	-1.46595e+09	-10.4049	-1.39488e+09	-10.4049	-1.76857e+09
-10.0645	8390.75	-10.4046	1.3213e+10	-10.4046	-1.47031e+09	-10.4046	-1.40017e+09	-10.4046	-1.78948e+09
-10.0643	8416.62	-10.4044	1.32229e+10	-10.4044	-1.47491e+09	-10.4044	-1.40093e+09	-10.4044	-1.80321e+09
-10.0641	8442.12	-10.4042	1.32392e+10	-10.4042	-1.47941e+09	-10.4042	-1.40227e+09	-10.4042	-1.80858e+09
-10.0639	8467	-10.4039	1.32551e+10	-10.4039	-1.48948e+09	-10.4039	-1.41005e+09	-10.4039	-1.8102e+09
-10.0636	8490.88	-10.4037	1.32616e+10	-10.4037	-1.50778e+09	-10.4037	-1.41946e+09	-10.4037	-1.81229e+09
-10.0634	8513.88	-10.4035	1.32541e+10	-10.4035	-1.52759e+09	-10.4035	-1.42045e+09	-10.4035	-1.81807e+09
-10.0632	8535.62	-10.4032	1.32355e+10	-10.4032	-1.53824e+09	-10.4032	-1.41163e+09	-10.4032	-1.82933e+09
-10.0629	8556.25	-10.403	1.32134e+10	-10.403	-1.53524e+09	-10.403	-1.40226e+09	-10.403	-1.84375e+09
-10.0627	8576.25	-10.4028	1.31981e+10	-10.4028	-1.52369e+09	-10.4028	-1.40115e+09	-10.4028	-1.85552e+09
-10.0625	8595.38	-10.4025	1.31984e+10	-10.4025	-1.51281e+09	-10.4025	-1.40902e+09	-10.4025	-1.86029e+09
-10.0623	8614.25	-10.4023	1.32153e+10	-10.4023	-1.50715e+09	-10.4023	-1.42226e+09	-10.4023	-1.85802e+09
-10.062	8632.88	-10.4021	1.32414e+10	-10.4021	-1.50192e+09	-10.4021	-1.43874e+09	-10.4021	-1.85103e+09
-10.0618	8652	-10.4018	1.32678e+10	-10.4018	-1.48686e+09	-10.4018	-1.45653e+09	-10.4018	-1.84198e+09
-10.0616	8671.38	-10.4016	1.32901e+10	-10.4016	-1.45619e+09	-10.4016	-1.46956e+09	-10.4016	-1.83417e+09
-10.0613	8691.5	-10.4014	1.33064e+10	-10.4014	-1.41588e+09	-10.4014	-1.46972e+09	-10.4014	-1.83146e+09
-10.0611	8712.75	-10.4012	1.33127e+10	-10.4012	-1.38047e+09	-10.4012	-1.45566e+09	-10.4012	-1.83621e+09
-10.0609	8734.75	-10.4009	1.33066e+10	-10.4009	-1.36207e+09	-10.4009	-1.43746e+09	-10.4009	-1.84686e+09
-10.0607	8757.88	-10.4007	1.32919e+10	-10.4007	-1.36128e+09	-10.4007	-1.42827e+09	-10.4007	-1.85673e+09
-10.0604	8782	-10.4005	1.32772e+10	-10.4005	-1.36847e+09	-10.4005	-1.4305e+09	-10.4005	-1.85669e+09
-10.0602	8806.5	-10.4002	1.32698e+10	-10.4002	-1.3744e+09	-10.4002	-1.43351e+09	-10.4002	-1.84281e+09
-10.06	8831.5	-10.4	1.32711e+10	-10.4	-1.3794e+09	-10.4	-1.42643e+09	-10.4	-1.82235e+09
-10.0597	8856.5	-10.3998	1.32768e+10	-10.3998	-1.38989e+09	-10.3998	-1.40913e+09	-10.3998	-1.80803e+09
-10.0595	8881	-10.3995	1.32802e+10	-10.3995	-1.40584e+09	-10.3995	-1.38799e+09	-10.3995	-1.80386e+09
-10.0593	8904.62	-10.3993	1.32777e+10	-10.3993	-1.41672e+09	-10.3993	-1.36608e+09	-10.3993	-1.80071e+09
-10.0591	8926.88	-10.3991	1.32735e+10	-10.3991	-1.41397e+09	-10.3991	-1.34427e+09	-10.3991	-1.78957e+09
-10.0588	8947.12	-10.3988	1.3274e+10	-10.3988	-1.40318e+09	-10.3988	-1.32862e+09	-10.3988	-1.77492e+09
-10.0586	8965.25	-10.3986	1.32787e+10	-10.3986	-1.39705e+09	-10.3986	-1.32748e+09	-10.3986	-1.76929e+09
-10.0584	8980.75	-10.3984	1.32802e+10	-10.3984	-1.39879e+09	-10.3984	-1.34031e+09	-10.3984	-1.77654e+09
-10.0581	8993.25	-10.3981	1.32764e+10	-10.3981	-1.40036e+09	-10.3981	-1.35681e+09	-10.3981	-1.78702e+09
-10.0579	9002.75	-10.3979	1.32746e+10	-10.3979	-1.39694e+09	-10.3979	-1.37001e+09	-10.3979	-1.78938e+09
-10.0577	9009.12	-10.3977	1.32805e+10	-10.3977	-1.39376e+09	-10.3977	-1.38394e+09	-10.3977	-1.78119e+09
-10.0575	9012.38	-10.3974	1.32895e+10	-10.3974	-1.3963e+09	-10.3974	-1.40447e+09	-10.3974	-1.76652e+09
-10.0572	9012.62	-10.3972	1.32939e+10	-10.3972	-1.40204e+09	-10.3972	-1.42855e+09	-10.3972	-1.74856e+09
-10.057	9010	-10.397	1.32942e+10	-10.397	-1.40651e+09	-10.397	-1.44799e+09	-10.397	-1.72874e+09
-10.0568	9004.88	-10.3967	1.32958e+10	-10.3967	-1.41114e+09	-10.3967	-1.46057e+09	-10.3967	-1.71062e+09
-10.0565	8997.38	-10.3965	1.32995e+10	-10.3965	-1.41994e+09	-10.3965	-1.47065e+09	-10.3965	-1.69959e+09
-10.0563	8988.12	-10.3963	1.32996e+10	-10.3963	-1.43348e+09	-10.3963	-1.47988e+09	-10.3963	-1.69756e+09
-10.0561	8977	-10.396	1.32926e+10	-10.396	-1.4509e+09	-10.396	-1.48306e+09	-10.396	-1.70017e+09
-10.0558	8964.62	-10.3958	1.32806e+10	-10.3958	-1.4726e+09	-10.3958	-1.47502e+09	-10.3958	-1.70078e+09
-10.0556	8951.25	-10.3956	1.32675e+10	-10.3956	-1.49542e+09	-10.3956	-1.45774e+09	-10.3956	-1.69699e+09
-10.0554	8937.12	-10.3953	1.32536e+10	-10.3953	-1.5094e+09	-10.3953	-1.43889e+09	-10.3953	-1.69203e+09
-10.0552	8922.5	-10.3951	1.32373e+10	-10.3951	-1.50555e+09	-10.3951	-1.42513e+09	-10.3951	-1.68989e+09
-10.0549	8907.88	-10.3949	1.32199e+10	-10.3949	-1.48509e+09	-10.3949	-1.4186e+09	-10.3949	-1.69079e+09
-10.0547	8893.38	-10.3946	1.32065e+10	-10.3946	-1.45681e+09	-10.3946	-1.41763e+09	-10.3946	-1.69244e+09
-10.0545	8879.25	-10.3944	1.32008e+10	-10.3944	-1.42828e+09	-10.3944	-1.41823e+09	-10.3944	-1.69417e+09
-10.0542	8866.12	-10.3942	1.31976e+10	-10.3942	-1.40409e+09	-10.3942	-1.41565e+09	-10.3942	-1.69718e+09
-10.054	8854.12	-10.3939	1.31876e+10	-10.3939	-1.38844e+09	-10.3939	-1.40791e+09	-10.3939	-1.70113e+09
-10.0538	8843.75	-10.3937	1.31689e+10	-10.3937	-1.38281e+09	-10.3937	-1.39876e+09	-10.3937	-1.7034e+09
-10.0536	8835.5	-10.3935	1.31526e+10	-10.3935	-1.38201e+09	-10.3935	-1.39486e+09	-10.3935	-1.70216e+09
-10.0533	8829.5	-10.3932	1.31495e+10	-10.3932	-1.37865e+09	-10.3932	-1.39804e+09	-10.3932	-1.69797e+09
-10.0531	8826.38	-10.393	1.31575e+10	-10.393	-1.37183e+09	-10.393	-1.40239e+09	-10.393	-1.69126e+09
-10.0529	8826.38	-10.3928	1.31651e+10	-10.3928	-1.36732e+09	-10.3928	-1.40104e+09	-10.3928	-1.68117e+09
-10.0526	8829.75	-10.3925	1.31668e+10	-10.3925	-1.3694e+09	-10.3925	-1.39437e+09	-10.3925	-1.66886e+09
-10.0524	8836.62	-10.3923	1.3166e+10	-10.3923	-1.37644e+09	-10.3923	-1.38862e+09	-10.3923	-1.6598e+09
-10.0522	8847.25	-10.3921	1.31675e+10	-10.3921	-1.38435e+09	-10.3921	-1.38776e+09	-10.3921	-1.65922e+09
-10.052	8861.38	-10.3919	1.31723e+10	-10.3919	-1.39018e+09	-10.3919	-1.39018e+09	-10.3919	-1.6657e+09
-10.0517	8879.12	-10.3916	1.31808e+10	-10.3916	-1.39236e+09	-10.3916	-1.39268e+09	-10.3916	-1.67169e+09
-10.0515	8900.25	-10.3914	1.31931e+10	-10.3914	-1.39086e+09	-10.3914	-1.39327e+09	-10.3914	-1.67096e+09
-10.0513	8924.25	-10.3912	1.32047e+10	-10.3912	-1.38801e+09	-10.3912	-1.38969e+09	-10.3912	-1.6643e+09
-10.051	8950.88	-10.3909	1.32099e+10	-10.3909	-1.38655e+09	-10.3909	-1.38014e+09	-10.3909	-1.65815e+09
-10.0508	8979.88	-10.3907	1.32081e+10	-10.3907	-1.38632e+09	-10.3907	-1.36718e+09	-10.3907	-1.6596e+09
-10.0506	9010.5	-10.3905	1.32044e+10	-10.3905	-1.38453e+09	-10.3905	-1.35697e+09	-10.3905	-1.67273e+09
-10.0504	9042.5	-10.3902	1.3202e+10	-10.3902	-1.37951e+09	-10.3902	-1.3524e+09	-10.3902	-1.69667e+09
-10.0501	9075.25	-10.39	1.32011e+10	-10.39	-1.3723e+09	-10.39	-1.35078e+09	-10.39	-1.72493e+09
-10.0499	9108.38	-10.3898	1.32035e+10	-10.3898	-1.36533e+09	-10.3898	-1.35032e+09	-10.3898	-1.7483e+09
-10.0497	9141.62	-10.3895	1.32115e+10	-10.3895	-1.36167e+09	-10.3895	-1.35423e+09	-10.3895	-1.76137e+09
-10.0494	9174.38	-10.3893	1.32221e+10	-10.3893	-1.36435e+09	-10.3893	-1.36436e+09	-10.3893	-1.76679e+09
-10.0492	9206.12	-10.3891	1.32297e+10	-10.3891	-1.37309e+09	-10.3891	-1.37463e+09	-10.3891	-1.77174e+09
-10.049	9236.62	-10.3888	1.32325e+10	-10.3888	-1.38177e+09	-10.3888	-1.37636e+09	-10.3888	-1.78016e+09
-10.0488	9265.62	-10.3886	1.32318e+10	-10.3886	-1.38344e+09	-10.3886	-1.36865e+09	-10.3886	-1.79008e+09
-10.0485	9292.5	-10.3884	1.3226e+10	-10.3884	-1.3788e+09	-10.3884	-1.35829e+09	-10.3884	-1.79824e+09
-10.0483	9317.12	-10.3881	1.32134e+10	-10.3881	-1.37625e+09	-10.3881	-1.34987e+09	-10.3881	-1.80447e+09
-10.0481	9339.25	-10.3879	1.31994e+10	-10.3879	-1.38141e+09	-10.3879	-1.341e+09	-10.3879	-1.81072e+09
-10.0478	9358.62	-10.3877	1.31939e+10	-10.3877	-1.38984e+09	-10.3877	-1.32854e+09	-10.3877	-1.81784e+09
-10.0476	9375.25	-10.3874	1.31999e+10	-10.3874	-1.39364e+09	-10.3874	-1.3151e+09	-10.3874	-1.82513e+09
-10.0474	9388.75	-10.3872	1.32126e+10	-10.3872	-1.3927e+09	-10.3872	-1.30658e+09	-10.3872	-1.83121e+09
-10.0471	9399.5	-10.387	1.32292e+10	-10.387	-1.39474e+09	-10.387	-1.30541e+09	-10.387	-1.83374e+09
-10.0469	9407.25	-10.3867	1.32495e+10	-10.3867	-1.40422e+09	-10.3867	-1.30902e+09	-10.3867	-1.82977e+09
-10.0467	9412.25	-10.3865	1.32679e+10	-10.3865	-1.41602e+09	-10.3865	-1.31406e+09	-10.3865	-1.81827e+09
-10.0465	9415	-10.3863	1.32745e+10	-10.3863	-1.42209e+09	-10.3863	-1.31984e+09	-10.3863	-1.80103e+09
-10.0462	9415.75	-10.386	1.32687e+10	-10.386	-1.42085e+09	-10.386	-1.32705e+09	-10.386	-1.77991e+09
-10.046	9414.75	-10.3858	1.32622e+10	-10.3858	-1.4165e+09	-10.3858	-1.3351e+09	-10.3858	-1.75586e+09
-10.0458	9412.62	-10.3856	1.32634e+10	-10.3856	-1.41112e+09	-10.3856	-1.34189e+09	-10.3856	-1.7327e+09
-10.0455	9409.75	-10.3853	1.3266e+10	-10.3853	-1.40177e+09	-10.3853	-1.34571e+09	-10.3853	-1.71831e+09
-10.0453	9406.75	-10.3851	1.32592e+10	-10.3851	-1.38565e+09	-10.3851	-1.34664e+09	-10.3851	-1.71703e+09
-10.0451	9403.75	-10.3849	1.32436e+10	-10.3849	-1.36502e+09	-10.3849	-1.34659e+09	-10.3849	-1.72251e+09
-10.0449	9401.5	-10.3846	1.32308e+10	-10.3846	-1.34531e+09	-10.3846	-1.34887e+09	-10.3846	-1.7237e+09
-10.0446	9400	-10.3844	1.32298e+10	-10.3844	-1.32997e+09	-10.3844	-1.35607e+09	-10.3844	-1.71798e+09
-10.0444	9399.5	-10.3842	1.32394e+10	-10.3842	-1.31812e+09	-10.3842	-1.36609e+09	-10.3842	-1.71266e+09
-10.0442	9400.25	-10.3839	1.32513e+10	-10.3839	-1.3067e+09	-10.3839	-1.3712e+09	-10.3839	-1.71314e+09
-10.0439	9402.38	-10.3837	1.32579e+10	-10.3837	-1.29427e+09	-10.3837	-1.36476e+09	-10.3837	-1.71574e+09
-10.0437	9405.75	-10.3835	1.32566e+10	-10.3835	-1.28345e+09	-10.3835	-1.3492e+09	-10.3835	-1.71532e+09
-10.0435	9410.25	-10.3832	1.32501e+10	-10.3832	-1.27991e+09	-10.3832	-1.33342e+09	-10.3832	-1.71425e+09
-10.0433	9416	-10.383	1.32437e+10	-10.383	-1.28758e+09	-10.383	-1.32195e+09	-10.383	-1.71843e+09
-10.043	9422.75	-10.3828	1.32398e+10	-10.3828	-1.3044e+09	-10.3828	-1.31124e+09	-10.3828	-1.72798e+09
-10.0428	9430.25	-10.3826	1.32355e+10	-10.3826	-1.32317e+09	-10.3826	-1.29855e+09	-10.3826	-1.73777e+09
-10.0426	9438.5	-10.3823	1.32262e+10	-10.3823	-1.33683e+09	-10.3823	-1.28818e+09	-10.3823	-1.74571e+09
-10.0423	9447.38	-10.3821	1.32124e+10	-10.3821	-1.3428e+09	-10.3821	-1.28502e+09	-10.3821	-1.75489e+09
-10.0421	9456.75	-10.3819	1.32009e+10	-10.3819	-1.34269e+09	-10.3819	-1.2873e+09	-10.3819	-1.76695e+09
-10.0419	9466.38	-10.3816	1.31992e+10	-10.3816	-1.33927e+09	-10.3816	-1.29132e+09	-10.3816	-1.77847e+09
-10.0417	9476.38	-10.3814	1.32072e+10	-10.3814	-1.33437e+09	-10.3814	-1.29853e+09	-10.3814	-1.78548e+09
-10.0414	9486.5	-10.3812	1.32173e+10	-10.3812	-1.32928e+09	-10.3812	-1.31089e+09	-10.3812	-1.78806e+09
-10.0412	9496.88	-10.3809	1.32237e+10	-10.3809	-1.32639e+09	-10.3809	-1.32318e+09	-10.3809	-1.78805e+09
-10.041	9507.12	-10.3807	1.32282e+10	-10.3807	-1.3296e+09	-10.3807	-1.3286e+09	-10.3807	-1.78554e+09
-10.0407	9517.5	-10.3805	1.3235e+10	-10.3805	-1.34134e+09	-10.3805	-1.32999e+09	-10.3805	-1.78005e+09
-10.0405	9527.75	-10.3802	1.32423e+10	-10.3802	-1.35847e+09	-10.3802	-1.3362e+09	-10.3802	-1.77295e+09
-10.0403	9537.88	-10.38	1.32448e+10	-10.38	-1.37247e+09	-10.38	-1.34728e+09	-10.38	-1.76547e+09
-10.0401	9547.75	-10.3798	1.32411e+10	-10.3798	-1.3754e+09	-10.3798	-1.35289e+09	-10.3798	-1.75569e+09
-10.0398	9557	-10.3795	1.32344e+10	-10.3795	-1.36553e+09	-10.3795	-1.34721e+09	-10.3795	-1.74118e+09
-10.0396	9565.75	-10.3793	1.3225e+10	-10.3793	-1.34678e+09	-10.3793	-1.337e+09	-10.3793	-1.72364e+09
-10.0394	9574	-10.3791	1.32096e+10	-10.3791	-1.32436e+09	-10.3791	-1.33151e+09	-10.3791	-1.70742e+09
-10.0391	9581.38	-10.3788	1.31896e+10	-10.3788	-1.30205e+09	-10.3788	-1.33224e+09	-10.3788	-1.69417e+09
-10.0389	9587.75	-10.3786	1.31753e+10	-10.3786	-1.2823e+09	-10.3786	-1.33663e+09	-10.3786	-1.68293e+09
-10.0387	9593.25	-10.3784	1.3176e+10	-10.3784	-1.26676e+09	-10.3784	-1.34408e+09	-10.3784	-1.67558e+09
-10.0384	9597.62	-10.3781	1.31891e+10	-10.3781	-1.25709e+09	-10.3781	-1.352e+09	-10.3781	-1.67658e+09
-10.0382	9601.12	-10.3779	1.32011e+10	-10.3779	-1.25563e+09	-10.3779	-1.35163e+09	-10.3779	-1.68545e+09
-10.038	9603.5	-10.3777	1.31994e+10	-10.3777	-1.26398e+09	-10.3777	-1.3365e+09	-10.3777	-1.69464e+09
-10.0378	9604.88	-10.3774	1.3184e+10	-10.3774	-1.27982e+09	-10.3774	-1.31376e+09	-10.3774	-1.69789e+09
-10.0375	9605.38	-10.3772	1.31675e+10	-10.3772	-1.29711e+09	-10.3772	-1.30031e+09	-10.3772	-1.6965e+09
-10.0373	9605.25	-10.377	1.31633e+10	-10.377	-1.31066e+09	-10.377	-1.30636e+09	-10.377	-1.6939e+09
-10.0371	9604.25	-10.3767	1.3172e+10	-10.3767	-1.3188e+09	-10.3767	-1.32582e+09	-10.3767	-1.6893e+09
-10.0368	9603.12	-10.3765	1.31826e+10	-10.3765	-1.32056e+09	-10.3765	-1.34288e+09	-10.3765	-1.68249e+09
-10.0366	9601.62	-10.3763	1.31878e+10	-10.3763	-1.31405e+09	-10.3763	-1.34592e+09	-10.3763	-1.6804e+09
-10.0364	9600	-10.376	1.31917e+10	-10.376	-1.30056e+09	-10.376	-1.33533e+09	-10.376	-1.69054e+09
-10.0362	9598.88	-10.3758	1.31987e+10	-10.3758	-1.28726e+09	-10.3758	-1.32072e+09	-10.3758	-1.70947e+09
-10.0359	9597.88	-10.3756	1.32027e+10	-10.3756	-1.28084e+09	-10.3756	-1.3113e+09	-10.3756	-1.72523e+09
-10.0357	9597.38	-10.3753	1.31947e+10	-10.3753	-1.27986e+09	-10.3753	-1.30799e+09	-10.3753	-1.73166e+09
-10.0355	9597.5	-10.3751	1.31775e+10	-10.3751	-1.27785e+09	-10.3751	-1.3042e+09	-10.3751	-1.73379e+09
-10.0352	9598.25	-10.3749	1.31616e+10	-10.3749	-1.27371e+09	-10.3749	-1.2936e+09	-10.3749	-1.7381e+09
-10.035	9599.25	-10.3746	1.31521e+10	-10.3746	-1.27386e+09	-10.3746	-1.2759e+09	-10.3746	-1.74358e+09
-10.0348	9600.5	-10.3744	1.31488e+10	-10.3744	-1.28318e+09	-10.3744	-1.25539e+09	-10.3744	-1.74416e+09
-10.0346	9602.12	-10.3742	1.31549e+10	-10.3742	-1.29796e+09	-10.3742	-1.23651e+09	-10.3742	-1.735e+09
-10.0343	9603.38	-10.3739	1.31736e+10	-10.3739	-1.30959e+09	-10.3739	-1.22235e+09	-10.3739	-1.71497e+09
-10.0341	9604.38	-10.3737	1.31963e+10	-10.3737	-1.31272e+09	-10.3737	-1.2155e+09	-10.3737	-1.68742e+09
-10.0339	9604.5	-10.3735	1.32089e+10	-10.3735	-1.30813e+09	-10.3735	-1.2176e+09	-10.3735	-1.66008e+09
-10.0336	9603.88	-10.3733	1.32098e+10	-10.3733	-1.30032e+09	-10.3733	-1.22757e+09	-10.3733	-1.64023e+09
-10.0334	9601.88	-10.373	1.32105e+10	-10.373	-1.29461e+09	-10.373	-1.24125e+09	-10.373	-1.62906e+09
-10.0332	9598.75	-10.3728	1.32173e+10	-10.3728	-1.29475e+09	-10.3728	-1.25296e+09	-10.3728	-1.62362e+09
-10.033	9594.25	-10.3726	1.32247e+10	-10.3726	-1.30039e+09	-10.3726	-1.25798e+09	-10.3726	-1.62299e+09
-10.0327	9588.12	-10.3723	1.32281e+10	-10.3723	-1.30683e+09	-10.3723	-1.25469e+09	-10.3723	-1.62773e+09
-10.0325	9580.5	-10.3721	1.32301e+10	-10.3721	-1.30857e+09	-10.3721	-1.24607e+09	-10.3721	-1.63474e+09
-10.0323	9571.12	-10.3719	1.32313e+10	-10.3719	-1.30316e+09	-10.3719	-1.23885e+09	-10.3719	-1.63995e+09
-10.032	9560.25	-10.3716	1.32263e+10	-10.3716	-1.2913e+09	-10.3716	-1.23978e+09	-10.3716	-1.64571e+09
-10.0318	9547.75	-10.3714	1.32144e+10	-10.3714	-1.27476e+09	-10.3714	-1.25088e+09	-10.3714	-1.65828e+09
-10.0316	9533.75	-10.3712	1.32031e+10	-10.3712	-1.25637e+09	-10.3712	-1.26766e+09	-10.3712	-1.67652e+09
-10.0314	9517.88	-10.3709	1.31959e+10	-10.3709	-1.24173e+09	-10.3709	-1.28223e+09	-10.3709	-1.69057e+09
-10.0311	9500.38	-10.3707	1.3187e+10	-10.3707	-1.23733e+09	-10.3707	-1.28916e+09	-10.3707	-1.69375e+09
-10.0309	9481.25	-10.3705	1.3173e+10	-10.3705	-1.24437e+09	-10.3705	-1.28885e+09	-10.3705	-1.6896e+09
-10.0307	9460.25	-10.3702	1.31625e+10	-10.3702	-1.25557e+09	-10.3702	-1.28568e+09	-10.3702	-1.68533e+09
-10.0304	9437.5	-10.37	1.31648e+10	-10.37	-1.26086e+09	-10.37	-1.28326e+09	-10.37	-1.68494e+09
-10.0302	9412.75	-10.3698	1.31776e+10	-10.3698	-1.25637e+09	-10.3698	-1.28138e+09	-10.3698	-1.68971e+09
-10.03	9386.5	-10.3695	1.31912e+10	-10.3695	-1.24629e+09	-10.3695	-1.27621e+09	-10.3695	-1.69789e+09
-10.0297	9358.38	-10.3693	1.3199e+10	-10.3693	-1.23703e+09	-10.3693	-1.26306e+09	-10.3693	-1.70144e+09
-10.0295	9328.88	-10.3691	1.31979e+10	-10.3691	-1.23299e+09	-10.3691	-1.24106e+09	-10.3691	-1.6916e+09
-10.0293	9298.12	-10.3688	1.31873e+10	-10.3688	-1.23705e+09	-10.3688	-1.21694e+09	-10.3688	-1.67126e+09
-10.0291	9266.5	-10.3686	1.31726e+10	-10.3686	-1.2499e+09	-10.3686	-1.20286e+09	-10.3686	-1.65401e+09
-10.0288	9234.12	-10.3684	1.31645e+10	-10.3684	-1.26655e+09	-10.3684	-1.20761e+09	-10.3684	-1.64657e+09
-10.0286	9201.88	-10.3681	1.31677e+10	-10.3681	-1.27855e+09	-10.3681	-1.22958e+09	-10.3681	-1.64042e+09
-10.0284	9169.88	-10.3679	1.31742e+10	-10.3679	-1.28273e+09	-10.3679	-1.25862e+09	-10.3679	-1.62629e+09
-10.0281	9138.88	-10.3677	1.31739e+10	-10.3677	-1.2843e+09	-10.3677	-1.28353e+09	-10.3677	-1.60887e+09
-10.0279	9109.38	-10.3674	1.31667e+10	-10.3674	-1.28783e+09	-10.3674	-1.29679e+09	-10.3674	-1.59916e+09
-10.0277	9081.88	-10.3672	1.31598e+10	-10.3672	-1.28998e+09	-10.3672	-1.29585e+09	-10.3672	-1.59851e+09
-10.0275	9056.75	-10.367	1.31567e+10	-10.367	-1.28608e+09	-10.367	-1.28418e+09	-10.367	-1.59943e+09
-10.0272	9034.62	-10.3667	1.31555e+10	-10.3667	-1.27966e+09	-10.3667	-1.26954e+09	-10.3667	-1.59905e+09
-10.027	9016.12	-10.3665	1.31557e+10	-10.3665	-1.27818e+09	-10.3665	-1.25712e+09	-10.3665	-1.60295e+09
-10.0268	9001	-10.3663	1.31608e+10	-10.3663	-1.28128e+09	-10.3663	-1.24526e+09	-10.3663	-1.61584e+09
-10.0265	8989.88	-10.366	1.31725e+10	-10.366	-1.28076e+09	-10.366	-1.2314e+09	-10.366	-1.63409e+09
-10.0263	8982.62	-10.3658	1.31883e+10	-10.3658	-1.27227e+09	-10.3658	-1.22029e+09	-10.3658	-1.64837e+09
-10.0261	8979.25	-10.3656	1.32028e+10	-10.3656	-1.26038e+09	-10.3656	-1.22031e+09	-10.3656	-1.65079e+09
-10.0259	8979.5	-10.3653	1.32125e+10	-10.3653	-1.25124e+09	-10.3653	-1.23159e+09	-10.3653	-1.64084e+09
-10.0256	8983.25	-10.3651	1.32162e+10	-10.3651	-1.2462e+09	-10.3651	-1.24339e+09	-10.3651	-1.6268e+09
-10.0254	8989.88	-10.3649	1.32144e+10	-10.3649	-1.24452e+09	-10.3649	-1.24481e+09	-10.3649	-1.6188e+09
-10.0252	8999.25	-10.3646	1.32071e+10	-10.3646	-1.24645e+09	-10.3646	-1.23425e+09	-10.3646	-1.61788e+09
-10.0249	9010.38	-10.3644	1.31945e+10	-10.3644	-1.25026e+09	-10.3644	-1.21755e+09	-10.3644	-1.61355e+09
-10.0247	9023.12	-10.3642	1.31789e+10	-10.3642	-1.25003e+09	-10.3642	-1.20177e+09	-10.3642	-1.59437e+09
-10.0245	9036.88	-10.364	1.3164e+10	-10.364	-1.24056e+09	-10.364	-1.19231e+09	-10.364	-1.55858e+09
-10.0243	9051	-10.3637	1.31527e+10	-10.3637	-1.22445e+09	-10.3637	-1.19174e+09	-10.3637	-1.5143e+09
-10.024	9065.12	-10.3635	1.31459e+10	-10.3635	-1.21207e+09	-10.3635	-1.19809e+09	-10.3635	-1.47432e+09
-10.0238	9078.75	-10.3633	1.31454e+10	-10.3633	-1.21353e+09	-10.3633	-1.20612e+09	-10.3633	-1.45211e+09
-10.0236	9091.62	-10.363	1.31516e+10	-10.363	-1.22927e+09	-10.363	-1.21138e+09	-10.363	-1.45537e+09
-10.0233	9103.38	-10.3628	1.31578e+10	-10.3628	-1.24797e+09	-10.3628	-1.21211e+09	-10.3628	-1.47816e+09
-10.0231	9113.88	-10.3626	1.3153e+10	-10.3626	-1.25562e+09	-10.3626	-1.20813e+09	-10.3626	-1.50362e+09
-10.0229	9122.88	-10.3623	1.31356e+10	-10.3623	-1.24765e+09	-10.3623	-1.201e+09	-10.3623	-1.51988e+09
-10.0227	9130.25	-10.3621	1.31185e+10	-10.3621	-1.2306e+09	-10.3621	-1.19501e+09	-10.3621	-1.53012e+09
-10.0224	9135.88	-10.3619	1.31157e+10	-10.3619	-1.21154e+09	-10.3619	-1.19424e+09	-10.3619	-1.54268e+09
-10.0222	9139.62	-10.3616	1.31246e+10	-10.3616	-1.1908e+09	-10.3616	-1.19816e+09	-10.3616	-1.55607e+09
-10.022	9141.62	-10.3614	1.31316e+10	-10.3614	-1.16823e+09	-10.3614	-1.20218e+09	-10.3614	-1.56096e+09
-10.0217	9141.75	-10.3612	1.31294e+10	-10.3612	-1.1512e+09	-10.3612	-1.2015e+09	-10.3612	-1.55515e+09
-10.0215	9140	-10.3609	1.31224e+10	-10.3609	-1.14947e+09	-10.3609	-1.19255e+09	-10.3609	-1.54887e+09
-10.0213	9136.38	-10.3607	1.31151e+10	-10.3607	-1.16273e+09	-10.3607	-1.17431e+09	-10.3607	-1.55348e+09
-10.021	9131	-10.3605	1.31057e+10	-10.3605	-1.17852e+09	-10.3605	-1.15288e+09	-10.3605	-1.56856e+09
-10.0208	9124	-10.3602	1.30942e+10	-10.3602	-1.18311e+09	-10.3602	-1.14134e+09	-10.3602	-1.58251e+09
-10.0206	9115.62	-10.36	1.30889e+10	-10.36	-1.17232e+09	-10.36	-1.1477e+09	-10.36	-1.5849e+09
-10.0204	9105.88	-10.3598	1.30994e+10	-10.3598	-1.153e+09	-10.3598	-1.16446e+09	-10.3598	-1.5778e+09
-10.0201	9095.12	-10.3595	1.31262e+10	-10.3595	-1.1371e+09	-10.3595	-1.17705e+09	-10.3595	-1.57405e+09
-10.0199	9083.5	-10.3593	1.31601e+10	-10.3593	-1.13306e+09	-10.3593	-1.18159e+09	-10.3593	-1.58309e+09
-10.0197	9071.5	-10.3591	1.31891e+10	-10.3591	-1.13975e+09	-10.3591	-1.18668e+09	-10.3591	-1.59953e+09
-10.0194	9059.25	-10.3588	1.32044e+10	-10.3588	-1.14863e+09	-10.3588	-1.19809e+09	-10.3588	-1.60936e+09
-10.0192	9047.38	-10.3586	1.32037e+10	-10.3586	-1.1524e+09	-10.3586	-1.21035e+09	-10.3586	-1.60623e+09
-10.019	9035.75	-10.3584	1.31915e+10	-10.3584	-1.1502e+09	-10.3584	-1.21542e+09	-10.3584	-1.59613e+09
-10.0188	9025	-10.3581	1.31765e+10	-10.3581	-1.14458e+09	-10.3581	-1.21203e+09	-10.3581	-1.58551e+09
-10.0185	9015.38	-10.3579	1.3166e+10	-10.3579	-1.13793e+09	-10.3579	-1.20412e+09	-10.3579	-1.57325e+09
-10.0183	9006.75	-10.3577	1.31629e+10	-10.3577	-1.13292e+09	-10.3577	-1.19627e+09	-10.3577	-1.5593e+09
-10.0181	8999.62	-10.3574	1.31662e+10	-10.3574	-1.13153e+09	-10.3574	-1.19257e+09	-10.3574	-1.55368e+09
-10.0178	8993.75	-10.3572	1.31734e+10	-10.3572	-1.13135e+09	-10.3572	-1.19362e+09	-10.3572	-1.56786e+09
-10.0176	8989.5	-10.357	1.318e+10	-10.357	-1.12781e+09	-10.357	-1.19354e+09	-10.357	-1.59904e+09
-10.0174	8986.38	-10.3567	1.31819e+10	-10.3567	-1.12255e+09	-10.3567	-1.18649e+09	-10.3567	-1.63059e+09
-10.0172	8984.88	-10.3565	1.31775e+10	-10.3565	-1.12396e+09	-10.3565	-1.17735e+09	-10.3565	-1.64833e+09
-10.0169	8984.5	-10.3563	1.3168e+10	-10.3563	-1.1358e+09	-10.3563	-1.1778e+09	-10.3563	-1.65131e+09
-10.0167	8985.25	-10.356	1.31541e+10	-10.356	-1.151e+09	-10.356	-1.18971e+09	-10.356	-1.64694e+09
-10.0165	8986.88	-10.3558	1.31358e+10	-10.3558	-1.16049e+09	-10.3558	-1.20153e+09	-10.3558	-1.64202e+09
-10.0162	8989.25	-10.3556	1.31151e+10	-10.3556	-1.16295e+09	-10.3556	-1.2054e+09	-10.3556	-1.6403e+09
-10.016	8992.25	-10.3553	1.30962e+10	-10.3553	-1.16163e+09	-10.3553	-1.20856e+09	-10.3553	-1.64343e+09
-10.0158	8995.62	-10.3551	1.30839e+10	-10.3551	-1.15826e+09	-10.3551	-1.22095e+09	-10.3551	-1.64981e+09
-10.0156	8999.25	-10.3549	1.30807e+10	-10.3549	-1.15579e+09	-10.3549	-1.23869e+09	-10.3549	-1.65403e+09
-10.0153	9003	-10.3547	1.30869e+10	-10.3547	-1.16132e+09	-10.3547	-1.24887e+09	-10.3547	-1.65013e+09
-10.0151	9006.75	-10.3544	1.3102e+10	-10.3544	-1.17838e+09	-10.3544	-1.24687e+09	-10.3544	-1.63594e+09
-10.0149	9010.5	-10.3542	1.31242e+10	-10.3542	-1.19898e+09	-10.3542	-1.24054e+09	-10.3542	-1.61402e+09
-10.0146	9014.25	-10.354	1.31476e+10	-10.354	-1.20974e+09	-10.354	-1.23829e+09	-10.354	-1.58995e+09
-10.0144	9018.12	-10.3537	1.31634e+10	-10.3537	-1.20443e+09	-10.3537	-1.23958e+09	-10.3537	-1.57027e+09
-10.0142	9021.88	-10.3535	1.31657e+10	-10.3535	-1.18739e+09	-10.3535	-1.23784e+09	-10.3535	-1.55944e+09
-10.014	9025.88	-10.3533	1.31579e+10	-10.3533	-1.1681e+09	-10.3533	-1.22817e+09	-10.3533	-1.55648e+09
-10.0137	9030.12	-10.353	1.31502e+10	-10.353	-1.15589e+09	-10.353	-1.21133e+09	-10.353	-1.55537e+09
-10.0135	9034.75	-10.3528	1.31501e+10	-10.3528	-1.15487e+09	-10.3528	-1.193e+09	-10.3528	-1.55071e+09
-10.0133	9039.88	-10.3526	1.31551e+10	-10.3526	-1.15901e+09	-10.3526	-1.17968e+09	-10.3526	-1.54275e+09
-10.013	9045.75	-10.3523	1.31568e+10	-10.3523	-1.15565e+09	-10.3523	-1.17359e+09	-10.3523	-1.53576e+09
-10.0128	9052.5	-10.3521	1.31512e+10	-10.3521	-1.13867e+09	-10.3521	-1.17131e+09	-10.3521	-1.5323e+09
-10.0126	9060.25	-10.3519	1.31432e+10	-10.3519	-1.11571e+09	-10.3519	-1.16786e+09	-10.3519	-1.53181e+09
-10.0123	9069.25	-10.3516	1.31414e+10	-10.3516	-1.09946e+09	-10.3516	-1.16109e+09	-10.3516	-1.53409e+09
-10.0121	9079.62	-10.3514	1.31491e+10	-10.3514	-1.09596e+09	-10.3514	-1.15156e+09	-10.3514	-1.53997e+09
-10.0119	9091.38	-10.3512	1.31624e+10	-10.3512	-1.10357e+09	-10.3512	-1.13994e+09	-10.3512	-1.54702e+09
-10.0117	9104.75	-10.3509	1.31738e+10	-10.3509	-1.11791e+09	-10.3509	-1.12621e+09	-10.3509	-1.54868e+09
-10.0114	9119.75	-10.3507	1.31777e+10	-10.3507	-1.1335e+09	-10.3507	-1.11107e+09	-10.3507	-1.5412e+09
-10.0112	9136.38	-10.3505	1.31732e+10	-10.3505	-1.14511e+09	-10.3505	-1.09753e+09	-10.3505	-1.52851e+09
-10.011	9154.88	-10.3502	1.31636e+10	-10.3502	-1.15125e+09	-10.3502	-1.0909e+09	-10.3502	-1.51712e+09
-10.0107	9175.12	-10.35	1.31555e+10	-10.35	-1.15371e+09	-10.35	-1.09506e+09	-10.35	-1.50948e+09
-10.0105	9197	-10.3498	1.31548e+10	-10.3498	-1.15285e+09	-10.3498	-1.10673e+09	-10.3498	-1.50611e+09
-10.0103	9220.62	-10.3495	1.31622e+10	-10.3495	-1.14843e+09	-10.3495	-1.11499e+09	-10.3495	-1.50938e+09
-10.0101	9245.88	-10.3493	1.31716e+10	-10.3493	-1.14494e+09	-10.3493	-1.11048e+09	-10.3493	-1.51785e+09
-10.0098	9272.75	-10.3491	1.31755e+10	-10.3491	-1.14821e+09	-10.3491	-1.09554e+09	-10.3491	-1.52085e+09
-10.0096	9300.75	-10.3488	1.31733e+10	-10.3488	-1.15594e+09	-10.3488	-1.08219e+09	-10.3488	-1.50918e+09
-10.0094	9330	-10.3486	1.31708e+10	-10.3486	-1.1603e+09	-10.3486	-1.07974e+09	-10.3486	-1.4904e+09
-10.0091	9360	-10.3484	1.31712e+10	-10.3484	-1.16112e+09	-10.3484	-1.08686e+09	-10.3484	-1.48173e+09
-10.0089	9390.5	-10.3481	1.31704e+10	-10.3481	-1.16558e+09	-10.3481	-1.09635e+09	-10.3481	-1.48577e+09
-10.0087	9421.12	-10.3479	1.31636e+10	-10.3479	-1.17266e+09	-10.3479	-1.10381e+09	-10.3479	-1.48637e+09
-10.0085	9451.5	-10.3477	1.31536e+10	-10.3477	-1.1708e+09	-10.3477	-1.10924e+09	-10.3477	-1.47411e+09
-10.0082	9481.25	-10.3474	1.31475e+10	-10.3474	-1.15623e+09	-10.3474	-1.11265e+09	-10.3474	-1.46299e+09
-10.008	9509.88	-10.3472	1.31467e+10	-10.3472	-1.1409e+09	-10.3472	-1.11182e+09	-10.3472	-1.47059e+09
-10.0078	9537.12	-10.347	1.31449e+10	-10.347	-1.13469e+09	-10.347	-1.10566e+09	-10.347	-1.49143e+09
-10.0075	9562.5	-10.3467	1.31368e+10	-10.3467	-1.13146e+09	-10.3467	-1.09778e+09	-10.3467	-1.50328e+09
-10.0073	9585.5	-10.3465	1.31242e+10	-10.3465	-1.12222e+09	-10.3465	-1.09395e+09	-10.3465	-1.49514e+09
-10.0071	9606	-10.3463	1.31129e+10	-10.3463	-1.11121e+09	-10.3463	-1.09453e+09	-10.3463	-1.47577e+09
-10.0069	9623.62	-10.346	1.3109e+10	-10.346	-1.10761e+09	-10.346	-1.0916e+09	-10.346	-1.45785e+09
-10.0066	9638.38	-10.3458	1.31166e+10	-10.3458	-1.10941e+09	-10.3458	-1.07687e+09	-10.3458	-1.44754e+09
-10.0064	9649.62	-10.3456	1.31352e+10	-10.3456	-1.10678e+09	-10.3456	-1.05215e+09	-10.3456	-1.44952e+09
-10.0062	9657.62	-10.3454	1.31558e+10	-10.3454	-1.09579e+09	-10.3454	-1.02859e+09	-10.3454	-1.46778e+09
-10.0059	9662.5	-10.3451	1.3164e+10	-10.3451	-1.08001e+09	-10.3451	-1.01571e+09	-10.3451	-1.4963e+09
-10.0057	9664	-10.3449	1.31519e+10	-10.3449	-1.06419e+09	-10.3449	-1.01507e+09	-10.3449	-1.51884e+09
-10.0055	9662.62	-10.3447	1.31255e+10	-10.3447	-1.05442e+09	-10.3447	-1.02476e+09	-10.3447	-1.52401e+09
-10.0053	9658.25	-10.3444	1.30994e+10	-10.3444	-1.05766e+09	-10.3444	-1.04347e+09	-10.3444	-1.51432e+09
-10.005	9651.25	-10.3442	1.30849e+10	-10.3442	-1.07274e+09	-10.3442	-1.06721e+09	-10.3442	-1.49789e+09
-10.0048	9642.12	-10.344	1.30827e+10	-10.344	-1.08774e+09	-10.344	-1.08788e+09	-10.344	-1.47914e+09
-10.0046	9631	-10.3437	1.30843e+10	-10.3437	-1.09379e+09	-10.3437	-1.10006e+09	-10.3437	-1.4617e+09
-10.0043	9618.38	-10.3435	1.30795e+10	-10.3435	-1.0946e+09	-10.3435	-1.10574e+09	-10.3435	-1.45128e+09
-10.0041	9604.62	-10.3433	1.30664e+10	-10.3433	-1.09505e+09	-10.3433	-1.10776e+09	-10.3433	-1.44841e+09
-10.0039	9590.12	-10.343	1.3054e+10	-10.343	-1.09041e+09	-10.343	-1.1028e+09	-10.343	-1.44439e+09
-10.0037	9575.12	-10.3428	1.30545e+10	-10.3428	-1.0775e+09	-10.3428	-1.08717e+09	-10.3428	-1.43251e+09
-10.0034	9560.12	-10.3426	1.30715e+10	-10.3426	-1.06766e+09	-10.3426	-1.06699e+09	-10.3426	-1.41911e+09
-10.0032	9545.25	-10.3423	1.30968e+10	-10.3423	-1.07506e+09	-10.3423	-1.05575e+09	-10.3423	-1.41523e+09
-10.003	9531.12	-10.3421	1.31177e+10	-10.3421	-1.09742e+09	-10.3421	-1.06116e+09	-10.3421	-1.42026e+09
-10.0027	9517.75	-10.3419	1.31244e+10	-10.3419	-1.12081e+09	-10.3419	-1.07848e+09	-10.3419	-1.42302e+09
-10.0025	9505.5	-10.3416	1.31158e+10	-10.3416	-1.13906e+09	-10.3416	-1.09642e+09	-10.3416	-1.41892e+09
-10.0023	9494.5	-10.3414	1.30999e+10	-10.3414	-1.15529e+09	-10.3414	-1.10603e+09	-10.3414	-1.41664e+09
-10.002	9485.12	-10.3412	1.30896e+10	-10.3412	-1.16778e+09	-10.3412	-1.10502e+09	-10.3412	-1.42466e+09
-10.0018	9477.5	-10.3409	1.30926e+10	-10.3409	-1.16887e+09	-10.3409	-1.09764e+09	-10.3409	-1.43874e+09
-10.0016	9472.12	-10.3407	1.31043e+10	-10.3407	-1.15815e+09	-10.3407	-1.09149e+09	-10.3407	-1.44778e+09
-10.0014	9468.62	-10.3405	1.31149e+10	-10.3405	-1.14432e+09	-10.3405	-1.09194e+09	-10.3405	-1.44707e+09
-10.0011	9467.62	-10.3402	1.31195e+10	-10.3402	-1.13199e+09	-10.3402	-1.09933e+09	-10.3402	-1.43964e+09
-10.0009	9469	-10.34	1.31188e+10	-10.34	-1.11683e+09	-10.34	-1.11223e+09	-10.34	-1.42829e+09
-10.0007	9473	-10.3398	1.31129e+10	-10.3398	-1.0964e+09	-10.3398	-1.13051e+09	-10.3398	-1.414e+09
-10.0004	9479.62	-10.3395	1.31015e+10	-10.3395	-1.07711e+09	-10.3395	-1.15249e+09	-10.3395	-1.40118e+09
-10.0002	9489	-10.3393	1.30898e+10	-10.3393	-1.06713e+09	-10.3393	-1.17187e+09	-10.3393	-1.39677e+09
-9.99999	9500.88	-10.3391	1.30853e+10	-10.3391	-1.06841e+09	-10.3391	-1.18141e+09	-10.3391	-1.40173e+09
-9.99976	9515.25	-10.3388	1.30886e+10	-10.3388	-1.07822e+09	-10.3388	-1.17895e+09	-10.3388	-1.4088e+09
-9.99953	9532.12	-10.3386	1.30916e+10	-10.3386	-1.09307e+09	-10.3386	-1.16734e+09	-10.3386	-1.41168e+09
-9.9993	9551.25	-10.3384	1.30883e+10	-10.3384	-1.10944e+09	-10.3384	-1.1511e+09	-10.3384	-1.41167e+09
-9.99907	9572.25	-10.3381	1.30815e+10	-10.3381	-1.12515e+09	-10.3381	-1.13674e+09	-10.3381	-1.41257e+09
-9.99884	9595.12	-10.3379	1.30765e+10	-10.3379	-1.14157e+09	-10.3379	-1.13294e+09	-10.3379	-1.41474e+09
-9.99861	9619.38	-10.3377	1.30738e+10	-10.3377	-1.16005e+09	-10.3377	-1.14378e+09	-10.3377	-1.41858e+09
-9.99838	9644.5	-10.3374	1.30717e+10	-10.3374	-1.17609e+09	-10.3374	-1.16135e+09	-10.3374	-1.42857e+09
-9.99816	9670.38	-10.3372	1.30714e+10	-10.3372	-1.18207e+09	-10.3372	-1.17045e+09	-10.3372	-1.44649e+09
-9.99793	9696.62	-10.337	1.30757e+10	-10.337	-1.17759e+09	-10.337	-1.16293e+09	-10.337	-1.46376e+09
-9.9977	9722.25	-10.3367	1.30832e+10	-10.3367	-1.17219e+09	-10.3367	-1.14434e+09	-10.3367	-1.46871e+09
-9.99747	9747.5	-10.3365	1.30884e+10	-10.3365	-1.17486e+09	-10.3365	-1.12543e+09	-10.3365	-1.46096e+09
-9.99724	9771.38	-10.3363	1.30882e+10	-10.3363	-1.18387e+09	-10.3363	-1.11058e+09	-10.3363	-1.45175e+09
-9.99701	9793.75	-10.3361	1.30856e+10	-10.3361	-1.18973e+09	-10.3361	-1.0972e+09	-10.3361	-1.44935e+09
-9.99678	9814.25	-10.3358	1.30857e+10	-10.3358	-1.18581e+09	-10.3358	-1.0836e+09	-10.3358	-1.45059e+09
-9.99655	9832.5	-10.3356	1.30889e+10	-10.3356	-1.17267e+09	-10.3356	-1.07284e+09	-10.3356	-1.44758e+09
-9.99632	9848.38	-10.3354	1.30906e+10	-10.3354	-1.15355e+09	-10.3354	-1.06748e+09	-10.3354	-1.43705e+09
-9.9961	9861.62	-10.3351	1.30883e+10	-10.3351	-1.13028e+09	-10.3351	-1.06422e+09	-10.3351	-1.42139e+09
-9.99587	9872.25	-10.3349	1.30879e+10	-10.3349	-1.10557e+09	-10.3349	-1.05756e+09	-10.3349	-1.40593e+09
-9.99564	9880.25	-10.3347	1.30985e+10	-10.3347	-1.08587e+09	-10.3347	-1.04824e+09	-10.3347	-1.39693e+09
-9.99541	9885.5	-10.3344	1.31199e+10	-10.3344	-1.07752e+09	-10.3344	-1.04363e+09	-10.3344	-1.39715e+09
-9.99518	9888.38	-10.3342	1.31383e+10	-10.3342	-1.07941e+09	-10.3342	-1.04772e+09	-10.3342	-1.40178e+09
-9.99495	9888.88	-10.334	1.31378e+10	-10.334	-1.08258e+09	-10.334	-1.05512e+09	-10.334	-1.40319e+09
-9.99472	9887	-10.3337	1.3114e+10	-10.3337	-1.07806e+09	-10.3337	-1.05914e+09	-10.3337	-1.40107e+09
-9.99449	9883.25	-10.3335	1.30772e+10	-10.3335	-1.06351e+09	-10.3335	-1.06227e+09	-10.3335	-1.40293e+09
-9.99426	9877.38	-10.3333	1.3043e+10	-10.3333	-1.04269e+09	-10.3333	-1.07245e+09	-10.3333	-1.41365e+09
-9.99403	9870	-10.333	1.30232e+10	-10.333	-1.02277e+09	-10.333	-1.08946e+09	-10.333	-1.42995e+09
-9.99381	9861.12	-10.3328	1.30215e+10	-10.3328	-1.01259e+09	-10.3328	-1.10186e+09	-10.3328	-1.44594e+09
-9.99358	9850.62	-10.3326	1.3034e+10	-10.3326	-1.01762e+09	-10.3326	-1.09918e+09	-10.3326	-1.45786e+09
-9.99335	9838.88	-10.3323	1.30536e+10	-10.3323	-1.03283e+09	-10.3323	-1.08205e+09	-10.3323	-1.4616e+09
-9.99312	9826.12	-10.3321	1.30739e+10	-10.3321	-1.04509e+09	-10.3321	-1.05856e+09	-10.3321	-1.45325e+09
-9.99289	9812	-10.3319	1.30914e+10	-10.3319	-1.0471e+09	-10.3319	-1.03605e+09	-10.3319	-1.43618e+09
-9.99266	9797	-10.3316	1.31042e+10	-10.3316	-1.04513e+09	-10.3316	-1.01922e+09	-10.3316	-1.42125e+09
-9.99243	9780.88	-10.3314	1.3112e+10	-10.3314	-1.04879e+09	-10.3314	-1.0113e+09	-10.3314	-1.41537e+09
-9.9922	9763.75	-10.3312	1.31154e+10	-10.3312	-1.05735e+09	-10.3312	-1.01193e+09	-10.3312	-1.41437e+09
-9.99197	9745.38	-10.3309	1.31138e+10	-10.3309	-1.06187e+09	-10.3309	-1.01593e+09	-10.3309	-1.41056e+09
-9.99175	9725.75	-10.3307	1.31047e+10	-10.3307	-1.05719e+09	-10.3307	-1.01797e+09	-10.3307	-1.40186e+09
-9.99152	9704.88	-10.3305	1.30889e+10	-10.3305	-1.046e+09	-10.3305	-1.01747e+09	-10.3305	-1.38976e+09
-9.99129	9682.5	-10.3302	1.30737e+10	-10.3302	-1.03369e+09	-10.3302	-1.01709e+09	-10.3302	-1.37528e+09
-9.99106	9658.88	-10.33	1.3066e+10	-10.33	-1.02526e+09	-10.33	-1.01845e+09	-10.33	-1.36234e+09
-9.99083	9633.5	-10.3298	1.3064e+10	-10.3298	-1.02462e+09	-10.3298	-1.0217e+09	-10.3298	-1.35872e+09
-9.9906	9606.5	-10.3295	1.30606e+10	-10.3295	-1.03058e+09	-10.3295	-1.02738e+09	-10.3295	-1.36589e+09
-9.99037	9577.62	-10.3293	1.30548e+10	-10.3293	-1.03509e+09	-10.3293	-1.03553e+09	-10.3293	-1.37269e+09
-9.99014	9547.38	-10.3291	1.30532e+10	-10.3291	-1.03142e+09	-10.3291	-1.04353e+09	-10.3291	-1.36725e+09
-9.98991	9515.38	-10.3288	1.3059e+10	-10.3288	-1.02282e+09	-10.3288	-1.04713e+09	-10.3288	-1.35259e+09
-9.98969	9481.88	-10.3286	1.30659e+10	-10.3286	-1.01799e+09	-10.3286	-1.04453e+09	-10.3286	-1.34294e+09
-9.98946	9446.75	-10.3284	1.30662e+10	-10.3284	-1.02042e+09	-10.3284	-1.03874e+09	-10.3284	-1.34617e+09
-9.98923	9410.62	-10.3281	1.30595e+10	-10.3281	-1.02742e+09	-10.3281	-1.03569e+09	-10.3281	-1.35708e+09
-9.989	9373.25	-10.3279	1.30511e+10	-10.3279	-1.03632e+09	-10.3279	-1.03912e+09	-10.3279	-1.36693e+09
-9.98877	9334.88	-10.3277	1.30458e+10	-10.3277	-1.04506e+09	-10.3277	-1.04626e+09	-10.3277	-1.37202e+09
-9.98854	9295.88	-10.3274	1.30463e+10	-10.3274	-1.04952e+09	-10.3274	-1.04967e+09	-10.3274	-1.37231e+09
-9.98831	9256.38	-10.3272	1.30527e+10	-10.3272	-1.04769e+09	-10.3272	-1.0454e+09	-10.3272	-1.3686e+09
-9.98808	9216.5	-10.327	1.30593e+10	-10.327	-1.04482e+09	-10.327	-1.03858e+09	-10.327	-1.3639e+09
-9.98785	9176.88	-10.3268	1.30575e+10	-10.3268	-1.04727e+09	-10.3268	-1.03772e+09	-10.3268	-1.36349e+09
-9.98762	9137.38	-10.3265	1.30449e+10	-10.3265	-1.05309e+09	-10.3265	-1.04394e+09	-10.3265	-1.37102e+09
-9.9874	9098.38	-10.3263	1.3029e+10	-10.3263	-1.05574e+09	-10.3263	-1.04931e+09	-10.3263	-1.38536e+09
-9.98717	9060.12	-10.3261	1.30181e+10	-10.3261	-1.05528e+09	-10.3261	-1.04694e+09	-10.3261	-1.40119e+09
-9.98694	9023	-10.3258	1.30121e+10	-10.3258	-1.05779e+09	-10.3258	-1.03896e+09	-10.3258	-1.41081e+09
-9.98671	8987.25	-10.3256	1.30049e+10	-10.3256	-1.0646e+09	-10.3256	-1.03237e+09	-10.3256	-1.4077e+09
-9.98648	8952.88	-10.3254	1.2994e+10	-10.3254	-1.07039e+09	-10.3254	-1.03008e+09	-10.3254	-1.39261e+09
-9.98625	8920.38	-10.3251	1.29831e+10	-10.3251	-1.07209e+09	-10.3251	-1.02902e+09	-10.3251	-1.37584e+09
-9.98602	8889.62	-10.3249	1.29771e+10	-10.3249	-1.07211e+09	-10.3249	-1.02541e+09	-10.3249	-1.36935e+09
-9.98579	8861.12	-10.3247	1.29766e+10	-10.3247	-1.07236e+09	-10.3247	-1.01782e+09	-10.3247	-1.37545e+09
-9.98556	8834.75	-10.3244	1.29767e+10	-10.3244	-1.0725e+09	-10.3244	-1.00485e+09	-10.3244	-1.38489e+09
-9.98534	8810.88	-10.3242	1.29731e+10	-10.3242	-1.075e+09	-10.3242	-9.84212e+08	-10.3242	-1.3864e+09
-9.98511	8789.38	-10.324	1.29682e+10	-10.324	-1.08432e+09	-10.324	-9.58028e+08	-10.324	-1.37614e+09
-9.98488	8770.25	-10.3237	1.29711e+10	-10.3237	-1.09882e+09	-10.3237	-9.37802e+08	-10.3237	-1.35898e+09
-9.98465	8753.62	-10.3235	1.29886e+10	-10.3235	-1.10925e+09	-10.3235	-9.38178e+08	-10.3235	-1.34363e+09
-9.98442	8739.62	-10.3233	1.3018e+10	-10.3233	-1.1072e+09	-10.3233	-9.61682e+08	-10.3233	-1.33689e+09
-9.98419	8728.12	-10.323	1.30491e+10	-10.323	-1.09157e+09	-10.323	-9.92684e+08	-10.323	-1.34034e+09
-9.98396	8718.88	-10.3228	1.30713e+10	-10.3228	-1.06661e+09	-10.3228	-1.01205e+09	-10.3228	-1.35085e+09
-9.98373	8712.25	-10.3226	1.30786e+10	-10.3226	-1.03929e+09	-10.3226	-1.01691e+09	-10.3226	-1.36408e+09
-9.9835	8707.75	-10.3223	1.30708e+10	-10.3223	-1.01893e+09	-10.3223	-1.02002e+09	-10.3223	-1.37633e+09
-9.98327	8705.75	-10.3221	1.30559e+10	-10.3221	-1.01343e+09	-10.3221	-1.02987e+09	-10.3221	-1.38382e+09
-9.98305	8705.88	-10.3219	1.30444e+10	-10.3219	-1.02307e+09	-10.3219	-1.03965e+09	-10.3219	-1.38398e+09
-9.98282	8708.38	-10.3216	1.3039e+10	-10.3216	-1.04042e+09	-10.3216	-1.0391e+09	-10.3216	-1.37982e+09
-9.98259	8713	-10.3214	1.30321e+10	-10.3214	-1.0565e+09	-10.3214	-1.0285e+09	-10.3214	-1.37971e+09
-9.98236	8720	-10.3212	1.30189e+10	-10.3212	-1.06454e+09	-10.3212	-1.01452e+09	-10.3212	-1.38899e+09
-9.98213	8729.12	-10.3209	1.30074e+10	-10.3209	-1.06025e+09	-10.3209	-9.99226e+08	-10.3209	-1.4028e+09
-9.9819	8740.62	-10.3207	1.3008e+10	-10.3207	-1.04396e+09	-10.3207	-9.82768e+08	-10.3207	-1.41087e+09
-9.98167	8754.5	-10.3205	1.30178e+10	-10.3205	-1.02263e+09	-10.3205	-9.72192e+08	-10.3205	-1.40898e+09
-9.98144	8771	-10.3202	1.30242e+10	-10.3202	-1.00516e+09	-10.3202	-9.75745e+08	-10.3202	-1.40214e+09
-9.98121	8790	-10.32	1.30212e+10	-10.32	-9.95306e+08	-10.32	-9.88754e+08	-10.32	-1.3964e+09
-9.98099	8811.88	-10.3198	1.30151e+10	-10.3198	-9.91943e+08	-10.3198	-9.95939e+08	-10.3198	-1.3914e+09
-9.98076	8836.62	-10.3195	1.30123e+10	-10.3195	-9.93894e+08	-10.3195	-9.90219e+08	-10.3195	-1.38359e+09
-9.98053	8864.5	-10.3193	1.30102e+10	-10.3193	-9.99922e+08	-10.3193	-9.80379e+08	-10.3193	-1.37438e+09
-9.9803	8895.38	-10.3191	1.30021e+10	-10.3191	-1.00584e+09	-10.3191	-9.77011e+08	-10.3191	-1.37098e+09
-9.98007	8929.88	-10.3188	1.29854e+10	-10.3188	-1.00711e+09	-10.3188	-9.79466e+08	-10.3188	-1.37696e+09
-9.97984	8967.62	-10.3186	1.29631e+10	-10.3186	-1.00339e+09	-10.3186	-9.81503e+08	-10.3186	-1.38465e+09
-9.97961	9008.75	-10.3184	1.29419e+10	-10.3184	-9.96303e+08	-10.3184	-9.81881e+08	-10.3184	-1.3815e+09
-9.97938	9053.62	-10.3181	1.29286e+10	-10.3181	-9.85056e+08	-10.3181	-9.82168e+08	-10.3181	-1.36466e+09
-9.97915	9101.88	-10.3179	1.29253e+10	-10.3179	-9.70158e+08	-10.3179	-9.79758e+08	-10.3179	-1.34466e+09
-9.97893	9153.62	-10.3177	1.29277e+10	-10.3177	-9.5883e+08	-10.3177	-9.71731e+08	-10.3177	-1.33193e+09
-9.9787	9208.75	-10.3175	1.29321e+10	-10.3175	-9.58821e+08	-10.3175	-9.63126e+08	-10.3175	-1.32493e+09
-9.97847	9267	-10.3172	1.29402e+10	-10.3172	-9.67252e+08	-10.3172	-9.6293e+08	-10.3172	-1.31693e+09
-9.97824	9328.12	-10.317	1.29547e+10	-10.317	-9.73229e+08	-10.317	-9.71571e+08	-10.317	-1.30917e+09
-9.97801	9392	-10.3168	1.29717e+10	-10.3168	-9.71992e+08	-10.3168	-9.7926e+08	-10.3168	-1.30794e+09
-9.97778	9458	-10.3165	1.29847e+10	-10.3165	-9.68785e+08	-10.3165	-9.78274e+08	-10.3165	-1.31117e+09
-9.97755	9525.88	-10.3163	1.29933e+10	-10.3163	-9.67516e+08	-10.3163	-9.7099e+08	-10.3163	-1.30962e+09
-9.97732	9595.12	-10.3161	1.30021e+10	-10.3161	-9.644e+08	-10.3161	-9.63046e+08	-10.3161	-1.30327e+09
-9.97709	9665.12	-10.3158	1.30113e+10	-10.3158	-9.56989e+08	-10.3158	-9.53707e+08	-10.3158	-1.30467e+09
-9.97686	9735.12	-10.3156	1.30154e+10	-10.3156	-9.51997e+08	-10.3156	-9.38036e+08	-10.3156	-1.32089e+09
-9.97664	9804.75	-10.3154	1.30123e+10	-10.3154	-9.57422e+08	-10.3154	-9.16397e+08	-10.3154	-1.34217e+09
-9.97641	9873.12	-10.3151	1.30085e+10	-10.3151	-9.71086e+08	-10.3151	-8.96569e+08	-10.3151	-1.35597e+09
-9.97618	9939.62	-10.3149	1.30129e+10	-10.3149	-9.83696e+08	-10.3149	-8.85459e+08	-10.3149	-1.36297e+09
-9.97595	10003.8	-10.3147	1.30268e+10	-10.3147	-9.91135e+08	-10.3147	-8.82032e+08	-10.3147	-1.36947e+09
-9.97572	10064.8	-10.3144	1.3042e+10	-10.3144	-9.96844e+08	-10.3144	-8.80463e+08	-10.3144	-1.37207e+09
-9.97549	10122.2	-10.3142	1.30485e+10	-10.3142	-1.00175e+09	-10.3142	-8.78583e+08	-10.3142	-1.36292e+09
-9.97526	10175.5	-10.314	1.30437e+10	-10.314	-9.98837e+08	-10.314	-8.80317e+08	-10.314	-1.34641e+09
-9.97503	10224.6	-10.3137	1.30346e+10	-10.3137	-9.82571e+08	-10.3137	-8.89396e+08	-10.3137	-1.33667e+09
-9.9748	10269.1	-10.3135	1.30282e+10	-10.3135	-9.60461e+08	-10.3135	-9.03368e+08	-10.3135	-1.33761e+09
-9.97458	10308.9	-10.3133	1.30224e+10	-10.3133	-9.49207e+08	-10.3133	-9.16636e+08	-10.3133	-1.33729e+09
-9.97435	10344.1	-10.313	1.30115e+10	-10.313	-9.5791e+08	-10.313	-9.28596e+08	-10.313	-1.32523e+09
-9.97412	10374.6	-10.3128	1.29987e+10	-10.3128	-9.7899e+08	-10.3128	-9.44826e+08	-10.3128	-1.30565e+09
-9.97389	10400.5	-10.3126	1.29958e+10	-10.3126	-9.97722e+08	-10.3126	-9.68471e+08	-10.3126	-1.28909e+09
-9.97366	10422.4	-10.3123	1.30075e+10	-10.3123	-1.00695e+09	-10.3123	-9.93907e+08	-10.3123	-1.27983e+09
-9.97343	10440.2	-10.3121	1.30249e+10	-10.3121	-1.00896e+09	-10.3121	-1.0125e+09	-10.3121	-1.27786e+09
-9.9732	10454.4	-10.3119	1.30373e+10	-10.3119	-1.00679e+09	-10.3119	-1.02207e+09	-10.3119	-1.28596e+09
-9.97297	10465.2	-10.3116	1.30434e+10	-10.3116	-1.00008e+09	-10.3116	-1.02567e+09	-10.3116	-1.30653e+09
-9.97274	10473.2	-10.3114	1.30451e+10	-10.3114	-9.88517e+08	-10.3114	-1.02263e+09	-10.3114	-1.33403e+09
-9.97251	10478.6	-10.3112	1.30393e+10	-10.3112	-9.72981e+08	-10.3112	-1.00846e+09	-10.3112	-1.35749e+09
-9.97229	10482	-10.3109	1.30233e+10	-10.3109	-9.53628e+08	-10.3109	-9.85889e+08	-10.3109	-1.36992e+09
-9.97206	10483.5	-10.3107	1.30033e+10	-10.3107	-9.32972e+08	-10.3107	-9.68852e+08	-10.3107	-1.37095e+09
-9.97183	10483.8	-10.3105	1.29875e+10	-10.3105	-9.20424e+08	-10.3105	-9.6961e+08	-10.3105	-1.36232e+09
-9.9716	10483.1	-10.3102	1.29738e+10	-10.3102	-9.25169e+08	-10.3102	-9.85059e+08	-10.3102	-1.34688e+09
-9.97137	10481.9	-10.31	1.29545e+10	-10.31	-9.42258e+08	-10.31	-1.00011e+09	-10.31	-1.33152e+09
-9.97114	10480.5	-10.3098	1.29306e+10	-10.3098	-9.54183e+08	-10.3098	-1.00208e+09	-10.3098	-1.32489e+09
-9.97091	10479	-10.3095	1.2913e+10	-10.3095	-9.50531e+08	-10.3095	-9.88877e+08	-10.3095	-1.32926e+09
-9.97068	10478	-10.3093	1.29087e+10	-10.3093	-9.3878e+08	-10.3093	-9.67891e+08	-10.3093	-1.33756e+09
-9.97045	10477.8	-10.3091	1.29133e+10	-10.3091	-9.31252e+08	-10.3091	-9.52181e+08	-10.3091	-1.34064e+09
-9.97023	10478.5	-10.3088	1.29191e+10	-10.3088	-9.29742e+08	-10.3088	-9.52926e+08	-10.3088	-1.33535e+09
-9.97	10480.2	-10.3086	1.2923e+10	-10.3086	-9.29779e+08	-10.3086	-9.68013e+08	-10.3086	-1.32511e+09
-9.96977	10483.5	-10.3084	1.29268e+10	-10.3084	-9.32106e+08	-10.3084	-9.80871e+08	-10.3084	-1.31587e+09
-9.96954	10488.4	-10.3082	1.29322e+10	-10.3082	-9.4018e+08	-10.3082	-9.78243e+08	-10.3082	-1.31341e+09
-9.96931	10494.9	-10.3079	1.29391e+10	-10.3079	-9.51233e+08	-10.3079	-9.66733e+08	-10.3079	-1.32097e+09
-9.96908	10503	-10.3077	1.29458e+10	-10.3077	-9.59678e+08	-10.3077	-9.63547e+08	-10.3077	-1.3357e+09
-9.96885	10513	-10.3075	1.29498e+10	-10.3075	-9.66199e+08	-10.3075	-9.73447e+08	-10.3075	-1.34906e+09
-9.96862	10524.6	-10.3072	1.29503e+10	-10.3072	-9.73801e+08	-10.3072	-9.85358e+08	-10.3072	-1.35391e+09
-9.96839	10537.8	-10.307	1.29503e+10	-10.307	-9.77197e+08	-10.307	-9.9072e+08	-10.307	-1.34992e+09
-9.96817	10552.4	-10.3068	1.29539e+10	-10.3068	-9.66947e+08	-10.3068	-9.92564e+08	-10.3068	-1.3398e+09
-9.96794	10568	-10.3065	1.29603e+10	-10.3065	-9.44955e+08	-10.3065	-9.93813e+08	-10.3065	-1.32368e+09
-9.96771	10584.5	-10.3063	1.29636e+10	-10.3063	-9.26721e+08	-10.3063	-9.89176e+08	-10.3063	-1.30232e+09
-9.96748	10601.5	-10.3061	1.29592e+10	-10.3061	-9.25626e+08	-10.3061	-9.75047e+08	-10.3061	-1.28311e+09
-9.96725	10618.5	-10.3058	1.29489e+10	-10.3058	-9.40947e+08	-10.3058	-9.5793e+08	-10.3058	-1.27529e+09
-9.96702	10635.2	-10.3056	1.29395e+10	-10.3056	-9.62016e+08	-10.3056	-9.4598e+08	-10.3056	-1.27887e+09
-9.96679	10651.1	-10.3054	1.29352e+10	-10.3054	-9.77648e+08	-10.3054	-9.39608e+08	-10.3054	-1.28522e+09
-9.96656	10665.9	-10.3051	1.29344e+10	-10.3051	-9.80912e+08	-10.3051	-9.36927e+08	-10.3051	-1.28948e+09
-9.96633	10678.8	-10.3049	1.29339e+10	-10.3049	-9.72221e+08	-10.3049	-9.41074e+08	-10.3049	-1.2948e+09
-9.9661	10689.6	-10.3047	1.29343e+10	-10.3047	-9.60605e+08	-10.3047	-9.54108e+08	-10.3047	-1.30194e+09
-9.96588	10698	-10.3044	1.29397e+10	-10.3044	-9.56368e+08	-10.3044	-9.68642e+08	-10.3044	-1.3041e+09
-9.96565	10703.2	-10.3042	1.29496e+10	-10.3042	-9.59828e+08	-10.3042	-9.73011e+08	-10.3042	-1.29815e+09
-9.96542	10704.9	-10.304	1.29581e+10	-10.304	-9.61475e+08	-10.304	-9.62152e+08	-10.304	-1.29342e+09
-9.96519	10703	-10.3037	1.29611e+10	-10.3037	-9.54643e+08	-10.3037	-9.39539e+08	-10.3037	-1.30073e+09
-9.96496	10697.1	-10.3035	1.29603e+10	-10.3035	-9.43409e+08	-10.3035	-9.1347e+08	-10.3035	-1.31692e+09
-9.96473	10686.6	-10.3033	1.29572e+10	-10.3033	-9.36284e+08	-10.3033	-8.95471e+08	-10.3033	-1.32831e+09
-9.9645	10671.8	-10.303	1.29489e+10	-10.303	-9.36277e+08	-10.303	-8.95289e+08	-10.303	-1.32676e+09
-9.96427	10652	-10.3028	1.29358e+10	-10.3028	-9.38974e+08	-10.3028	-9.10606e+08	-10.3028	-1.31533e+09
-9.96404	10627.5	-10.3026	1.29275e+10	-10.3026	-9.37266e+08	-10.3026	-9.26603e+08	-10.3026	-1.30087e+09
-9.96382	10598.2	-10.3023	1.29329e+10	-10.3023	-9.27149e+08	-10.3023	-9.31505e+08	-10.3023	-1.2882e+09
-9.96359	10564.1	-10.3021	1.29478e+10	-10.3021	-9.11657e+08	-10.3021	-9.27495e+08	-10.3021	-1.27936e+09
-9.96336	10525.2	-10.3019	1.29595e+10	-10.3019	-8.98689e+08	-10.3019	-9.21551e+08	-10.3019	-1.27119e+09
-9.96313	10481.9	-10.3016	1.29635e+10	-10.3016	-8.92083e+08	-10.3016	-9.13544e+08	-10.3016	-1.25578e+09
-9.9629	10434.4	-10.3014	1.29645e+10	-10.3014	-8.86869e+08	-10.3014	-9.01546e+08	-10.3014	-1.23083e+09
-9.96267	10382.9	-10.3012	1.29626e+10	-10.3012	-8.7746e+08	-10.3012	-8.91369e+08	-10.3012	-1.20756e+09
-9.96244	10328.1	-10.3009	1.29509e+10	-10.3009	-8.66912e+08	-10.3009	-8.8951e+08	-10.3009	-1.20028e+09
-9.96221	10270.2	-10.3007	1.29272e+10	-10.3007	-8.61144e+08	-10.3007	-8.9083e+08	-10.3007	-1.20975e+09
-9.96198	10210.2	-10.3005	1.28998e+10	-10.3005	-8.57492e+08	-10.3005	-8.8501e+08	-10.3005	-1.22497e+09
-9.96175	10148.6	-10.3002	1.28761e+10	-10.3002	-8.49296e+08	-10.3002	-8.73966e+08	-10.3002	-1.23905e+09
-9.96153	10086.4	-10.3	1.28549e+10	-10.3	-8.40728e+08	-10.3	-8.71831e+08	-10.3	-1.25311e+09
-9.9613	10024	-10.2998	1.28343e+10	-10.2998	-8.44689e+08	-10.2998	-8.86251e+08	-10.2998	-1.26624e+09
-9.96107	9962.75	-10.2996	1.28197e+10	-10.2996	-8.62968e+08	-10.2996	-9.08261e+08	-10.2996	-1.27439e+09
-9.96084	9903.12	-10.2993	1.28166e+10	-10.2993	-8.79773e+08	-10.2993	-9.23009e+08	-10.2993	-1.28071e+09
-9.96061	9846.38	-10.2991	1.28212e+10	-10.2991	-8.80208e+08	-10.2991	-9.24279e+08	-10.2991	-1.2939e+09
-9.96038	9793.25	-10.2989	1.28246e+10	-10.2989	-8.65745e+08	-10.2989	-9.1663e+08	-10.2989	-1.31231e+09
-9.96015	9744.38	-10.2986	1.28235e+10	-10.2986	-8.46217e+08	-10.2986	-9.08443e+08	-10.2986	-1.32169e+09
-9.95992	9700.5	-10.2984	1.2822e+10	-10.2984	-8.27076e+08	-10.2984	-9.05179e+08	-10.2984	-1.31523e+09
-9.95969	9662.25	-10.2982	1.28245e+10	-10.2982	-8.12697e+08	-10.2982	-9.06606e+08	-10.2982	-1.30464e+09
-9.95947	9629.88	-10.2979	1.28333e+10	-10.2979	-8.12572e+08	-10.2979	-9.09491e+08	-10.2979	-1.30261e+09
-9.95924	9603.62	-10.2977	1.28504e+10	-10.2977	-8.32208e+08	-10.2977	-9.13734e+08	-10.2977	-1.30387e+09
-9.95901	9583.25	-10.2975	1.28754e+10	-10.2975	-8.62273e+08	-10.2975	-9.23486e+08	-10.2975	-1.29446e+09
-9.95878	9569	-10.2972	1.29036e+10	-10.2972	-8.86889e+08	-10.2972	-9.40032e+08	-10.2972	-1.27374e+09
-9.95855	9560.25	-10.297	1.29277e+10	-10.297	-9.0008e+08	-10.297	-9.5705e+08	-10.297	-1.25572e+09
-9.95832	9556.75	-10.2968	1.2943e+10	-10.2968	-9.06056e+08	-10.2968	-9.66816e+08	-10.2968	-1.25171e+09
-9.95809	9558	-10.2965	1.29475e+10	-10.2965	-9.07485e+08	-10.2965	-9.68337e+08	-10.2965	-1.26107e+09
-9.95786	9563.38	-10.2963	1.29396e+10	-10.2963	-9.0386e+08	-10.2963	-9.65899e+08	-10.2963	-1.27757e+09
-9.95763	9572.38	-10.2961	1.29195e+10	-10.2961	-8.99579e+08	-10.2961	-9.63243e+08	-10.2961	-1.29542e+09
-9.9574	9584.5	-10.2958	1.28927e+10	-10.2958	-9.02654e+08	-10.2958	-9.63376e+08	-10.2958	-1.30875e+09
-9.95718	9599.12	-10.2956	1.28689e+10	-10.2956	-9.13669e+08	-10.2956	-9.69656e+08	-10.2956	-1.31331e+09
-9.95695	9616.12	-10.2954	1.2855e+10	-10.2954	-9.23947e+08	-10.2954	-9.80875e+08	-10.2954	-1.31113e+09
-9.95672	9635.12	-10.2951	1.28505e+10	-10.2951	-9.26505e+08	-10.2951	-9.885e+08	-10.2951	-1.30879e+09
-9.95649	9656	-10.2949	1.28487e+10	-10.2949	-9.22484e+08	-10.2949	-9.85589e+08	-10.2949	-1.30982e+09
-9.95626	9678.25	-10.2947	1.28436e+10	-10.2947	-9.15679e+08	-10.2947	-9.76705e+08	-10.2947	-1.31227e+09
-9.95603	9702.25	-10.2944	1.28346e+10	-10.2944	-9.07211e+08	-10.2944	-9.72762e+08	-10.2944	-1.31288e+09
-9.9558	9727.75	-10.2942	1.28289e+10	-10.2942	-8.974e+08	-10.2942	-9.77276e+08	-10.2942	-1.30925e+09
-9.95557	9754.62	-10.294	1.28348e+10	-10.294	-8.87072e+08	-10.294	-9.83282e+08	-10.294	-1.29854e+09
-9.95534	9783.12	-10.2937	1.2852e+10	-10.2937	-8.74768e+08	-10.2937	-9.82433e+08	-10.2937	-1.27947e+09
-9.95512	9813	-10.2935	1.28675e+10	-10.2935	-8.57699e+08	-10.2935	-9.71351e+08	-10.2935	-1.2566e+09
-9.95489	9844.12	-10.2933	1.2868e+10	-10.2933	-8.37949e+08	-10.2933	-9.504e+08	-10.2933	-1.23825e+09
-9.95466	9876.5	-10.293	1.28558e+10	-10.293	-8.23467e+08	-10.293	-9.22911e+08	-10.293	-1.22889e+09
-9.95443	9909.88	-10.2928	1.28477e+10	-10.2928	-8.20145e+08	-10.2928	-8.96051e+08	-10.2928	-1.22642e+09
-9.9542	9944	-10.2926	1.28561e+10	-10.2926	-8.25807e+08	-10.2926	-8.76668e+08	-10.2926	-1.2267e+09
-9.95397	9978.75	-10.2923	1.28729e+10	-10.2923	-8.33912e+08	-10.2923	-8.64949e+08	-10.2923	-1.22585e+09
-9.95374	10013.9	-10.2921	1.28775e+10	-10.2921	-8.40322e+08	-10.2921	-8.5608e+08	-10.2921	-1.21775e+09
-9.95351	10049	-10.2919	1.28593e+10	-10.2919	-8.44483e+08	-10.2919	-8.48475e+08	-10.2919	-1.19606e+09
-9.95328	10084.1	-10.2916	1.28283e+10	-10.2916	-8.46472e+08	-10.2916	-8.46166e+08	-10.2916	-1.16283e+09
-9.95306	10118.6	-10.2914	1.28044e+10	-10.2914	-8.45314e+08	-10.2914	-8.52432e+08	-10.2914	-1.13071e+09
-9.95283	10152.9	-10.2912	1.28004e+10	-10.2912	-8.39674e+08	-10.2912	-8.64938e+08	-10.2912	-1.11122e+09
-9.9526	10186.2	-10.2909	1.2814e+10	-10.2909	-8.29886e+08	-10.2909	-8.78397e+08	-10.2909	-1.10325e+09
-9.95237	10219	-10.2907	1.2832e+10	-10.2907	-8.20392e+08	-10.2907	-8.89068e+08	-10.2907	-1.09867e+09
-9.95214	10250.9	-10.2905	1.28407e+10	-10.2905	-8.19268e+08	-10.2905	-8.95267e+08	-10.2905	-1.09715e+09
-9.95191	10282	-10.2903	1.28366e+10	-10.2903	-8.32249e+08	-10.2903	-8.95568e+08	-10.2903	-1.10751e+09
-9.95168	10312.4	-10.29	1.28293e+10	-10.29	-8.56363e+08	-10.29	-8.88433e+08	-10.29	-1.1323e+09
-9.95145	10342	-10.2898	1.28318e+10	-10.2898	-8.8142e+08	-10.2898	-8.74239e+08	-10.2898	-1.15857e+09
-9.95122	10370.8	-10.2896	1.2847e+10	-10.2896	-8.9832e+08	-10.2896	-8.5791e+08	-10.2896	-1.17049e+09
-9.95099	10398.6	-10.2893	1.28668e+10	-10.2893	-9.04453e+08	-10.2893	-8.48071e+08	-10.2893	-1.1678e+09
-9.95077	10425.9	-10.2891	1.28829e+10	-10.2891	-9.01795e+08	-10.2891	-8.50522e+08	-10.2891	-1.16472e+09
-9.95054	10451.9	-10.2889	1.28938e+10	-10.2889	-8.93337e+08	-10.2889	-8.62367e+08	-10.2889	-1.17145e+09
-9.95031	10477	-10.2886	1.29001e+10	-10.2886	-8.82795e+08	-10.2886	-8.75953e+08	-10.2886	-1.18367e+09
-9.95008	10500.6	-10.2884	1.2901e+10	-10.2884	-8.75074e+08	-10.2884	-8.88816e+08	-10.2884	-1.19171e+09
-9.94985	10522.8	-10.2882	1.28979e+10	-10.2882	-8.74034e+08	-10.2882	-9.04836e+08	-10.2882	-1.19298e+09
-9.94962	10543.1	-10.2879	1.28952e+10	-10.2879	-8.79603e+08	-10.2879	-9.24252e+08	-10.2879	-1.19087e+09
-9.94939	10561.5	-10.2877	1.28958e+10	-10.2877	-8.87935e+08	-10.2877	-9.3883e+08	-10.2877	-1.18631e+09
-9.94916	10577.6	-10.2875	1.28982e+10	-10.2875	-8.94314e+08	-10.2875	-9.40988e+08	-10.2875	-1.17736e+09
-9.94893	10591.5	-10.2872	1.29011e+10	-10.2872	-8.95745e+08	-10.2872	-9.32658e+08	-10.2872	-1.16596e+09
-9.94871	10603.1	-10.287	1.29038e+10	-10.287	-8.91694e+08	-10.287	-9.2034e+08	-10.287	-1.15911e+09
-9.94848	10612.4	-10.2868	1.29018e+10	-10.2868	-8.83849e+08	-10.2868	-9.06008e+08	-10.2868	-1.16177e+09
-9.94825	10619.6	-10.2865	1.28876e+10	-10.2865	-8.75695e+08	-10.2865	-8.88934e+08	-10.2865	-1.17181e+09
-9.94802	10624.9	-10.2863	1.28602e+10	-10.2863	-8.709e+08	-10.2863	-8.72874e+08	-10.2863	-1.1831e+09
-9.94779	10628.8	-10.2861	1.2829e+10	-10.2861	-8.69688e+08	-10.2861	-8.64141e+08	-10.2861	-1.19155e+09
-9.94756	10631.6	-10.2858	1.2804e+10	-10.2858	-8.6671e+08	-10.2858	-8.63344e+08	-10.2858	-1.19649e+09
-9.94733	10633.8	-10.2856	1.27859e+10	-10.2856	-8.55714e+08	-10.2856	-8.64541e+08	-10.2856	-1.19778e+09
-9.9471	10635.9	-10.2854	1.27713e+10	-10.2854	-8.38216e+08	-10.2854	-8.62236e+08	-10.2854	-1.1933e+09
-9.94687	10638.2	-10.2851	1.27598e+10	-10.2851	-8.24195e+08	-10.2851	-8.55446e+08	-10.2851	-1.18022e+09
-9.94664	10641.5	-10.2849	1.27523e+10	-10.2849	-8.20523e+08	-10.2849	-8.46918e+08	-10.2849	-1.15896e+09
-9.94642	10646.1	-10.2847	1.27483e+10	-10.2847	-8.21685e+08	-10.2847	-8.43081e+08	-10.2847	-1.13521e+09
-9.94619	10652.1	-10.2844	1.27499e+10	-10.2844	-8.17436e+08	-10.2844	-8.52238e+08	-10.2844	-1.11601e+09
-9.94596	10660	-10.2842	1.27631e+10	-10.2842	-8.07407e+08	-10.2842	-8.76139e+08	-10.2842	-1.10372e+09
-9.94573	10669.8	-10.284	1.27887e+10	-10.284	-8.0061e+08	-10.284	-9.03973e+08	-10.284	-1.09627e+09
-9.9455	10681.4	-10.2837	1.28165e+10	-10.2837	-8.00987e+08	-10.2837	-9.21219e+08	-10.2837	-1.09442e+09
-9.94527	10694.6	-10.2835	1.28351e+10	-10.2835	-8.02943e+08	-10.2835	-9.25126e+08	-10.2835	-1.1047e+09
-9.94504	10709.4	-10.2833	1.28421e+10	-10.2833	-8.04016e+08	-10.2833	-9.25879e+08	-10.2833	-1.13143e+09
-9.94481	10725	-10.283	1.2841e+10	-10.283	-8.11976e+08	-10.283	-9.31871e+08	-10.283	-1.16783e+09
-9.94458	10741	-10.2828	1.2832e+10	-10.2828	-8.31973e+08	-10.2828	-9.3978e+08	-10.2828	-1.19975e+09
-9.94436	10756.8	-10.2826	1.28139e+10	-10.2826	-8.53691e+08	-10.2826	-9.40731e+08	-10.2826	-1.21799e+09
-9.94413	10771.8	-10.2823	1.27921e+10	-10.2823	-8.60839e+08	-10.2823	-9.30368e+08	-10.2823	-1.22363e+09
-9.9439	10785.2	-10.2821	1.2776e+10	-10.2821	-8.50212e+08	-10.2821	-9.10196e+08	-10.2821	-1.22215e+09
-9.94367	10796.8	-10.2819	1.2771e+10	-10.2819	-8.32652e+08	-10.2819	-8.84428e+08	-10.2819	-1.21743e+09
-9.94344	10805.6	-10.2816	1.27746e+10	-10.2816	-8.16854e+08	-10.2816	-8.59473e+08	-10.2816	-1.21291e+09
-9.94321	10811.4	-10.2814	1.27815e+10	-10.2814	-8.01418e+08	-10.2814	-8.42356e+08	-10.2814	-1.21276e+09
-9.94298	10813.9	-10.2812	1.27874e+10	-10.2812	-7.83562e+08	-10.2812	-8.34956e+08	-10.2812	-1.21709e+09
-9.94275	10812.8	-10.281	1.27904e+10	-10.281	-7.66861e+08	-10.281	-8.32003e+08	-10.281	-1.21849e+09
-9.94252	10808	-10.2807	1.2792e+10	-10.2807	-7.56501e+08	-10.2807	-8.28118e+08	-10.2807	-1.20884e+09
-9.9423	10799.8	-10.2805	1.2793e+10	-10.2805	-7.52781e+08	-10.2805	-8.24121e+08	-10.2805	-1.18989e+09
-9.94207	10787.9	-10.2803	1.27905e+10	-10.2803	-7.53575e+08	-10.2803	-8.22815e+08	-10.2803	-1.17316e+09
-9.94184	10773	-10.28	1.27829e+10	-10.28	-7.59298e+08	-10.28	-8.21957e+08	-10.28	-1.16754e+09
-9.94161	10755.6	-10.2798	1.27785e+10	-10.2798	-7.71247e+08	-10.2798	-8.17223e+08	-10.2798	-1.16937e+09
-9.94138	10736	-10.2796	1.27893e+10	-10.2796	-7.87523e+08	-10.2796	-8.10415e+08	-10.2796	-1.16676e+09
-9.94115	10714.8	-10.2793	1.28127e+10	-10.2793	-8.04481e+08	-10.2793	-8.07935e+08	-10.2793	-1.15236e+09
-9.94092	10692.4	-10.2791	1.28305e+10	-10.2791	-8.20791e+08	-10.2791	-8.10386e+08	-10.2791	-1.12987e+09
-9.94069	10669.6	-10.2789	1.28303e+10	-10.2789	-8.36491e+08	-10.2789	-8.10054e+08	-10.2789	-1.10901e+09
-9.94046	10646.9	-10.2786	1.28208e+10	-10.2786	-8.48505e+08	-10.2786	-8.01256e+08	-10.2786	-1.0965e+09
-9.94023	10624.9	-10.2784	1.28175e+10	-10.2784	-8.50553e+08	-10.2784	-7.87898e+08	-10.2784	-1.09214e+09
-9.94001	10603.8	-10.2782	1.28226e+10	-10.2782	-8.38771e+08	-10.2782	-7.77291e+08	-10.2782	-1.09199e+09
-9.93978	10584.1	-10.2779	1.28284e+10	-10.2779	-8.16034e+08	-10.2779	-7.70983e+08	-10.2779	-1.09381e+09
-9.93955	10566.1	-10.2777	1.28312e+10	-10.2777	-7.90296e+08	-10.2777	-7.66164e+08	-10.2777	-1.09918e+09
-9.93932	10549.9	-10.2775	1.2832e+10	-10.2775	-7.69981e+08	-10.2775	-7.62389e+08	-10.2775	-1.11039e+09
-9.93909	10535.5	-10.2772	1.28287e+10	-10.2772	-7.60946e+08	-10.2772	-7.61365e+08	-10.2772	-1.12596e+09
-9.93886	10523	-10.277	1.28202e+10	-10.277	-7.65043e+08	-10.277	-7.62414e+08	-10.277	-1.1407e+09
-9.93863	10512.2	-10.2768	1.28123e+10	-10.2768	-7.78741e+08	-10.2768	-7.638e+08	-10.2768	-1.15037e+09
-9.9384	10502.8	-10.2765	1.28097e+10	-10.2765	-7.93621e+08	-10.2765	-7.66723e+08	-10.2765	-1.15429e+09
-9.93817	10494.4	-10.2763	1.28042e+10	-10.2763	-8.01394e+08	-10.2763	-7.717e+08	-10.2763	-1.15252e+09
-9.93795	10487	-10.2761	1.27826e+10	-10.2761	-8.00486e+08	-10.2761	-7.72316e+08	-10.2761	-1.14351e+09
-9.93772	10479.9	-10.2758	1.27464e+10	-10.2758	-7.96941e+08	-10.2758	-7.6089e+08	-10.2758	-1.12754e+09
-9.93749	10473	-10.2756	1.27119e+10	-10.2756	-7.97499e+08	-10.2756	-7.42023e+08	-10.2756	-1.11059e+09
-9.93726	10465.9	-10.2754	1.26933e+10	-10.2754	-8.02118e+08	-10.2754	-7.32653e+08	-10.2754	-1.10097e+09
-9.93703	10458.4	-10.2751	1.26913e+10	-10.2751	-8.04415e+08	-10.2751	-7.44326e+08	-10.2751	-1.10291e+09
-9.9368	10450.1	-10.2749	1.26989e+10	-10.2749	-7.9932e+08	-10.2749	-7.70668e+08	-10.2749	-1.11566e+09
-9.93657	10441.2	-10.2747	1.2709e+10	-10.2747	-7.8907e+08	-10.2747	-7.96003e+08	-10.2747	-1.13602e+09
-9.93634	10431.5	-10.2744	1.27148e+10	-10.2744	-7.81114e+08	-10.2744	-8.1071e+08	-10.2744	-1.15724e+09
-9.93611	10421	-10.2742	1.27145e+10	-10.2742	-7.8084e+08	-10.2742	-8.13855e+08	-10.2742	-1.16811e+09
-9.93588	10409.8	-10.274	1.27151e+10	-10.274	-7.87442e+08	-10.274	-8.07585e+08	-10.274	-1.16101e+09
-9.93566	10398.1	-10.2737	1.27252e+10	-10.2737	-7.96962e+08	-10.2737	-7.97298e+08	-10.2737	-1.14162e+09
-9.93543	10385.9	-10.2735	1.27422e+10	-10.2735	-8.07508e+08	-10.2735	-7.93778e+08	-10.2735	-1.12471e+09
-9.9352	10373.6	-10.2733	1.27523e+10	-10.2733	-8.19088e+08	-10.2733	-8.05551e+08	-10.2733	-1.1189e+09
-9.93497	10361.5	-10.273	1.27459e+10	-10.273	-8.28936e+08	-10.273	-8.28009e+08	-10.273	-1.12125e+09
-9.93474	10349.6	-10.2728	1.27269e+10	-10.2728	-8.31317e+08	-10.2728	-8.46257e+08	-10.2728	-1.12657e+09
-9.93451	10338.1	-10.2726	1.27048e+10	-10.2726	-8.24573e+08	-10.2726	-8.49866e+08	-10.2726	-1.13337e+09
-9.93428	10327.4	-10.2723	1.26858e+10	-10.2723	-8.15006e+08	-10.2723	-8.40385e+08	-10.2723	-1.13803e+09
-9.93405	10317.1	-10.2721	1.26735e+10	-10.2721	-8.09616e+08	-10.2721	-8.25065e+08	-10.2721	-1.13291e+09
-9.93382	10308	-10.2719	1.26713e+10	-10.2719	-8.07423e+08	-10.2719	-8.09746e+08	-10.2719	-1.11692e+09
-9.9336	10299.6	-10.2717	1.26795e+10	-10.2717	-8.03252e+08	-10.2717	-7.99064e+08	-10.2717	-1.10105e+09
-9.93337	10292.1	-10.2714	1.26933e+10	-10.2714	-7.98151e+08	-10.2714	-7.96528e+08	-10.2714	-1.096e+09
-9.93314	10285.9	-10.2712	1.27083e+10	-10.2712	-7.98701e+08	-10.2712	-7.99793e+08	-10.2712	-1.09942e+09
-9.93291	10280.2	-10.271	1.27225e+10	-10.271	-8.05811e+08	-10.271	-7.99614e+08	-10.271	-1.1027e+09
-9.93268	10275.8	-10.2707	1.27328e+10	-10.2707	-8.12426e+08	-10.2707	-7.87878e+08	-10.2707	-1.10511e+09
-9.93245	10272.1	-10.2705	1.27341e+10	-10.2705	-8.14768e+08	-10.2705	-7.6542e+08	-10.2705	-1.11231e+09
-9.93222	10269.5	-10.2703	1.27288e+10	-10.2703	-8.17349e+08	-10.2703	-7.40153e+08	-10.2703	-1.12373e+09
-9.93199	10267.8	-10.27	1.27308e+10	-10.27	-8.22002e+08	-10.27	-7.20168e+08	-10.27	-1.13116e+09
-9.93176	10267.1	-10.2698	1.27525e+10	-10.2698	-8.20372e+08	-10.2698	-7.11011e+08	-10.2698	-1.12977e+09
-9.93154	10267.5	-10.2696	1.27887e+10	-10.2696	-8.05518e+08	-10.2696	-7.16445e+08	-10.2696	-1.12249e+09
-9.93131	10269.1	-10.2693	1.28199e+10	-10.2693	-7.85177e+08	-10.2693	-7.36861e+08	-10.2693	-1.11301e+09
-9.93108	10272.2	-10.2691	1.28312e+10	-10.2691	-7.73852e+08	-10.2691	-7.66504e+08	-10.2691	-1.10209e+09
-9.93085	10276.8	-10.2689	1.2825e+10	-10.2689	-7.74668e+08	-10.2689	-7.95253e+08	-10.2689	-1.09302e+09
-9.93062	10282.8	-10.2686	1.28142e+10	-10.2686	-7.78596e+08	-10.2686	-8.14868e+08	-10.2686	-1.09373e+09
-9.93039	10290.5	-10.2684	1.28093e+10	-10.2684	-7.80167e+08	-10.2684	-8.23803e+08	-10.2684	-1.10805e+09
-9.93016	10299.9	-10.2682	1.28112e+10	-10.2682	-7.83589e+08	-10.2682	-8.26815e+08	-10.2682	-1.12769e+09
-9.92993	10311.1	-10.2679	1.28132e+10	-10.2679	-7.91782e+08	-10.2679	-8.30224e+08	-10.2679	-1.13783e+09
-9.9297	10323.9	-10.2677	1.28082e+10	-10.2677	-7.987e+08	-10.2677	-8.36074e+08	-10.2677	-1.13166e+09
-9.92947	10338	-10.2675	1.27963e+10	-10.2675	-7.96708e+08	-10.2675	-8.39927e+08	-10.2675	-1.11772e+09
-9.92925	10353.8	-10.2672	1.27846e+10	-10.2672	-7.85287e+08	-10.2672	-8.35756e+08	-10.2672	-1.11101e+09
-9.92902	10370.5	-10.267	1.27783e+10	-10.267	-7.68891e+08	-10.267	-8.23954e+08	-10.267	-1.11677e+09
-9.92879	10387.9	-10.2668	1.27714e+10	-10.2668	-7.52029e+08	-10.2668	-8.12426e+08	-10.2668	-1.12497e+09
-9.92856	10405.9	-10.2665	1.27559e+10	-10.2665	-7.4032e+08	-10.2665	-8.07697e+08	-10.2665	-1.12274e+09
-9.92833	10424	-10.2663	1.27364e+10	-10.2663	-7.40408e+08	-10.2663	-8.06283e+08	-10.2663	-1.10946e+09
-9.9281	10442	-10.2661	1.27272e+10	-10.2661	-7.5245e+08	-10.2661	-7.9739e+08	-10.2661	-1.09491e+09
-9.92787	10459.6	-10.2658	1.27333e+10	-10.2658	-7.65624e+08	-10.2658	-7.74032e+08	-10.2658	-1.08435e+09
-9.92764	10476.4	-10.2656	1.27418e+10	-10.2656	-7.66832e+08	-10.2656	-7.4029e+08	-10.2656	-1.07267e+09
-9.92741	10492.2	-10.2654	1.27393e+10	-10.2654	-7.52861e+08	-10.2654	-7.08483e+08	-10.2654	-1.05458e+09
-9.92719	10506.9	-10.2651	1.27295e+10	-10.2651	-7.30084e+08	-10.2651	-6.90222e+08	-10.2651	-1.03301e+09
-9.92696	10520.4	-10.2649	1.27248e+10	-10.2649	-7.04474e+08	-10.2649	-6.88317e+08	-10.2649	-1.01441e+09
-9.92673	10532.2	-10.2647	1.27281e+10	-10.2647	-6.777e+08	-10.2647	-6.95237e+08	-10.2647	-1.00184e+09
-9.9265	10543	-10.2644	1.2732e+10	-10.2644	-6.524e+08	-10.2644	-7.01132e+08	-10.2644	-9.96578e+08
-9.92627	10552.2	-10.2642	1.27322e+10	-10.2642	-6.34142e+08	-10.2642	-7.05541e+08	-10.2642	-1.00015e+09
-9.92604	10560.6	-10.264	1.27311e+10	-10.264	-6.24801e+08	-10.264	-7.18511e+08	-10.264	-1.00999e+09
-9.92581	10568	-10.2637	1.27302e+10	-10.2637	-6.1887e+08	-10.2637	-7.46298e+08	-10.2637	-1.0188e+09
-9.92558	10574.8	-10.2635	1.27268e+10	-10.2635	-6.11567e+08	-10.2635	-7.78882e+08	-10.2635	-1.0236e+09
-9.92535	10581.2	-10.2633	1.27194e+10	-10.2633	-6.08586e+08	-10.2633	-7.98508e+08	-10.2633	-1.03098e+09
-9.92512	10587.8	-10.263	1.27089e+10	-10.263	-6.22047e+08	-10.263	-8.00295e+08	-10.263	-1.04822e+09
-9.9249	10594.5	-10.2628	1.26948e+10	-10.2628	-6.55735e+08	-10.2628	-7.96772e+08	-10.2628	-1.07404e+09
-9.92467	10602	-10.2626	1.2677e+10	-10.2626	-6.98593e+08	-10.2626	-7.99813e+08	-10.2626	-1.1022e+09
-9.92444	10610.4	-10.2624	1.26609e+10	-10.2624	-7.34979e+08	-10.2624	-8.05708e+08	-10.2624	-1.12819e+09
-9.92421	10619.9	-10.2621	1.2655e+10	-10.2621	-7.57966e+08	-10.2621	-8.02942e+08	-10.2621	-1.14676e+09
-9.92398	10630.6	-10.2619	1.26608e+10	-10.2619	-7.69491e+08	-10.2619	-7.8839e+08	-10.2619	-1.14954e+09
-9.92375	10642.6	-10.2617	1.26732e+10	-10.2617	-7.70968e+08	-10.2617	-7.68993e+08	-10.2617	-1.13446e+09
-9.92352	10656	-10.2614	1.26871e+10	-10.2614	-7.60291e+08	-10.2614	-7.51745e+08	-10.2614	-1.11338e+09
-9.92329	10670.4	-10.2612	1.26999e+10	-10.2612	-7.38952e+08	-10.2612	-7.39959e+08	-10.2612	-1.1015e+09
-9.92306	10685.8	-10.261	1.27066e+10	-10.261	-7.16296e+08	-10.261	-7.37125e+08	-10.261	-1.10128e+09
-9.92284	10701.9	-10.2607	1.27025e+10	-10.2607	-7.02128e+08	-10.2607	-7.45547e+08	-10.2607	-1.10428e+09
-9.92261	10718.4	-10.2605	1.2689e+10	-10.2605	-6.96874e+08	-10.2605	-7.59766e+08	-10.2605	-1.10604e+09
-9.92238	10735	-10.2603	1.26717e+10	-10.2603	-6.92899e+08	-10.2603	-7.6818e+08	-10.2603	-1.10973e+09
-9.92215	10751.2	-10.26	1.2654e+10	-10.26	-6.85432e+08	-10.26	-7.64323e+08	-10.26	-1.11577e+09
-9.92192	10766.9	-10.2598	1.26399e+10	-10.2598	-6.78951e+08	-10.2598	-7.52674e+08	-10.2598	-1.11721e+09
-9.92169	10781.4	-10.2596	1.26377e+10	-10.2596	-6.81569e+08	-10.2596	-7.41185e+08	-10.2596	-1.10849e+09
-9.92146	10794.6	-10.2593	1.26516e+10	-10.2593	-6.95343e+08	-10.2593	-7.31328e+08	-10.2593	-1.093e+09
-9.92123	10806	-10.2591	1.26719e+10	-10.2591	-7.13946e+08	-10.2591	-7.17721e+08	-10.2591	-1.07985e+09
-9.921	10815.5	-10.2589	1.26837e+10	-10.2589	-7.28666e+08	-10.2589	-6.954e+08	-10.2589	-1.07656e+09
-9.92077	10822.6	-10.2586	1.26851e+10	-10.2586	-7.34539e+08	-10.2586	-6.65313e+08	-10.2586	-1.08502e+09
-9.92055	10827.4	-10.2584	1.26855e+10	-10.2584	-7.31199e+08	-10.2584	-6.33179e+08	-10.2584	-1.10042e+09
-9.92032	10829.6	-10.2582	1.26852e+10	-10.2582	-7.20929e+08	-10.2582	-6.03982e+08	-10.2582	-1.11367e+09
-9.92009	10829.5	-10.2579	1.26726e+10	-10.2579	-7.07601e+08	-10.2579	-5.78729e+08	-10.2579	-1.11858e+09
-9.91986	10827	-10.2577	1.26452e+10	-10.2577	-6.95474e+08	-10.2577	-5.58293e+08	-10.2577	-1.11702e+09
-9.91963	10822.1	-10.2575	1.26193e+10	-10.2575	-6.86256e+08	-10.2575	-5.48899e+08	-10.2575	-1.11433e+09
-9.9194	10815.2	-10.2572	1.26118e+10	-10.2572	-6.77679e+08	-10.2572	-5.57817e+08	-10.2572	-1.11058e+09
-9.91917	10806.8	-10.257	1.2621e+10	-10.257	-6.67067e+08	-10.257	-5.81231e+08	-10.257	-1.10011e+09
-9.91894	10796.5	-10.2568	1.26348e+10	-10.2568	-6.5612e+08	-10.2568	-6.02847e+08	-10.2568	-1.07958e+09
-9.91871	10785.4	-10.2565	1.26478e+10	-10.2565	-6.49952e+08	-10.2565	-6.10313e+08	-10.2565	-1.05317e+09
-9.91849	10773.2	-10.2563	1.26622e+10	-10.2563	-6.50874e+08	-10.2563	-6.08323e+08	-10.2563	-1.02918e+09
-9.91826	10760.6	-10.2561	1.26766e+10	-10.2561	-6.54711e+08	-10.2561	-6.09126e+08	-10.2561	-1.01357e+09
-9.91803	10747.6	-10.2558	1.26855e+10	-10.2558	-6.53718e+08	-10.2558	-6.15276e+08	-10.2558	-1.00653e+09
-9.9178	10734.5	-10.2556	1.26865e+10	-10.2556	-6.42605e+08	-10.2556	-6.20708e+08	-10.2556	-1.00444e+09
-9.91757	10721.4	-10.2554	1.26825e+10	-10.2554	-6.23324e+08	-10.2554	-6.24718e+08	-10.2554	-1.00541e+09
-9.91734	10708.4	-10.2551	1.26763e+10	-10.2551	-6.06397e+08	-10.2551	-6.32841e+08	-10.2551	-1.01236e+09
-9.91711	10695.6	-10.2549	1.26683e+10	-10.2549	-6.05627e+08	-10.2549	-6.44245e+08	-10.2549	-1.02744e+09
-9.91688	10682.8	-10.2547	1.26608e+10	-10.2547	-6.26369e+08	-10.2547	-6.50457e+08	-10.2547	-1.04386e+09
-9.91665	10669.6	-10.2544	1.2658e+10	-10.2544	-6.57947e+08	-10.2544	-6.4956e+08	-10.2544	-1.04881e+09
-9.91643	10656.2	-10.2542	1.26611e+10	-10.2542	-6.81897e+08	-10.2542	-6.5124e+08	-10.2542	-1.03721e+09
-9.9162	10642.4	-10.254	1.26657e+10	-10.254	-6.89543e+08	-10.254	-6.63149e+08	-10.254	-1.01799e+09
-9.91597	10627.6	-10.2537	1.26642e+10	-10.2537	-6.8783e+08	-10.2537	-6.80429e+08	-10.2537	-1.0036e+09
-9.91574	10611.9	-10.2535	1.26515e+10	-10.2535	-6.86459e+08	-10.2535	-6.92963e+08	-10.2535	-9.97643e+08
-9.91551	10594.6	-10.2533	1.26299e+10	-10.2533	-6.8466e+08	-10.2533	-6.95685e+08	-10.2533	-9.96007e+08
-9.91528	10576.1	-10.2531	1.26093e+10	-10.2531	-6.75079e+08	-10.2531	-6.88526e+08	-10.2531	-9.94776e+08
-9.91505	10555.9	-10.2528	1.26002e+10	-10.2528	-6.56831e+08	-10.2528	-6.74776e+08	-10.2528	-9.91895e+08
-9.91482	10533.8	-10.2526	1.26054e+10	-10.2526	-6.38265e+08	-10.2526	-6.63824e+08	-10.2526	-9.85772e+08
-9.91459	10510.1	-10.2524	1.26196e+10	-10.2524	-6.27317e+08	-10.2524	-6.66333e+08	-10.2524	-9.78581e+08
-9.91436	10484.5	-10.2521	1.26336e+10	-10.2521	-6.24581e+08	-10.2521	-6.80303e+08	-10.2521	-9.78202e+08
-9.91414	10457.2	-10.2519	1.26397e+10	-10.2519	-6.27055e+08	-10.2519	-6.89812e+08	-10.2519	-9.90933e+08
-9.91391	10428.6	-10.2517	1.26322e+10	-10.2517	-6.3399e+08	-10.2517	-6.84557e+08	-10.2517	-1.01379e+09
-9.91368	10398.8	-10.2514	1.26086e+10	-10.2514	-6.45418e+08	-10.2514	-6.73297e+08	-10.2514	-1.03814e+09
-9.91345	10367.9	-10.2512	1.2574e+10	-10.2512	-6.56964e+08	-10.2512	-6.70569e+08	-10.2512	-1.05808e+09
-9.91322	10336.4	-10.251	1.25408e+10	-10.251	-6.60771e+08	-10.251	-6.77805e+08	-10.251	-1.07092e+09
-9.91299	10304.5	-10.2507	1.25208e+10	-10.2507	-6.53502e+08	-10.2507	-6.86882e+08	-10.2507	-1.07374e+09
-9.91276	10272.4	-10.2505	1.2516e+10	-10.2505	-6.41072e+08	-10.2505	-6.95179e+08	-10.2505	-1.06698e+09
-9.91253	10240.6	-10.2503	1.25182e+10	-10.2503	-6.32165e+08	-10.2503	-7.04889e+08	-10.2503	-1.05911e+09
-9.9123	10209	-10.25	1.25191e+10	-10.25	-6.2765e+08	-10.25	-7.11481e+08	-10.25	-1.05963e+09
-9.91208	10178.1	-10.2498	1.25184e+10	-10.2498	-6.20745e+08	-10.2498	-7.06561e+08	-10.2498	-1.06662e+09
-9.91185	10147.9	-10.2496	1.25201e+10	-10.2496	-6.08996e+08	-10.2496	-6.92799e+08	-10.2496	-1.06776e+09
-9.91162	10118.2	-10.2493	1.25241e+10	-10.2493	-6.00763e+08	-10.2493	-6.84587e+08	-10.2493	-1.05528e+09
-9.91139	10089.2	-10.2491	1.25266e+10	-10.2491	-6.04978e+08	-10.2491	-6.90851e+08	-10.2491	-1.03518e+09
-9.91116	10060.8	-10.2489	1.25289e+10	-10.2489	-6.18204e+08	-10.2489	-7.05716e+08	-10.2489	-1.02034e+09
-9.91093	10032.5	-10.2486	1.2539e+10	-10.2486	-6.2888e+08	-10.2486	-7.18907e+08	-10.2486	-1.01875e+09
-9.9107	10004.2	-10.2484	1.25598e+10	-10.2484	-6.3311e+08	-10.2484	-7.27402e+08	-10.2484	-1.02975e+09
-9.91047	9976	-10.2482	1.25831e+10	-10.2482	-6.38161e+08	-10.2482	-7.32873e+08	-10.2482	-1.04719e+09
-9.91024	9947.25	-10.2479	1.25995e+10	-10.2479	-6.48628e+08	-10.2479	-7.34436e+08	-10.2479	-1.06315e+09
-9.91001	9917.75	-10.2477	1.26112e+10	-10.2477	-6.56905e+08	-10.2477	-7.29727e+08	-10.2477	-1.07077e+09
-9.90979	9887.38	-10.2475	1.2626e+10	-10.2475	-6.52587e+08	-10.2475	-7.20005e+08	-10.2475	-1.06657e+09
-9.90956	9855.88	-10.2472	1.26435e+10	-10.2472	-6.36999e+08	-10.2472	-7.10026e+08	-10.2472	-1.05112e+09
-9.90933	9823.38	-10.247	1.26538e+10	-10.247	-6.22886e+08	-10.247	-7.04176e+08	-10.247	-1.02804e+09
-9.9091	9789.75	-10.2468	1.26502e+10	-10.2468	-6.2122e+08	-10.2468	-7.04121e+08	-10.2468	-1.0032e+09
-9.90887	9755.12	-10.2465	1.26354e+10	-10.2465	-6.32155e+08	-10.2465	-7.07603e+08	-10.2465	-9.83826e+08
-9.90864	9719.5	-10.2463	1.26169e+10	-10.2463	-6.48017e+08	-10.2463	-7.08426e+08	-10.2463	-9.75834e+08
-9.90841	9683.5	-10.2461	1.26029e+10	-10.2461	-6.61345e+08	-10.2461	-7.01246e+08	-10.2461	-9.805e+08
-9.90818	9647	-10.2458	1.25997e+10	-10.2458	-6.69026e+08	-10.2458	-6.88727e+08	-10.2458	-9.93103e+08
-9.90795	9610.5	-10.2456	1.26056e+10	-10.2456	-6.70906e+08	-10.2456	-6.80933e+08	-10.2456	-1.00452e+09
-9.90773	9574.25	-10.2454	1.26088e+10	-10.2454	-6.67337e+08	-10.2454	-6.84709e+08	-10.2454	-1.00543e+09
-9.9075	9538.62	-10.2451	1.25997e+10	-10.2451	-6.59921e+08	-10.2451	-6.95236e+08	-10.2451	-9.9218e+08
-9.90727	9503.88	-10.2449	1.25842e+10	-10.2449	-6.53651e+08	-10.2449	-7.00273e+08	-10.2449	-9.70329e+08
-9.90704	9470.62	-10.2447	1.25755e+10	-10.2447	-6.54234e+08	-10.2447	-6.91527e+08	-10.2447	-9.51129e+08
-9.90681	9438.88	-10.2444	1.25768e+10	-10.2444	-6.61088e+08	-10.2444	-6.70634e+08	-10.2444	-9.43145e+08
-9.90658	9409.25	-10.2442	1.25821e+10	-10.2442	-6.66177e+08	-10.2442	-6.46162e+08	-10.2442	-9.47795e+08
-9.90635	9381.88	-10.244	1.25897e+10	-10.244	-6.6308e+08	-10.244	-6.27138e+08	-10.244	-9.61979e+08
-9.90612	9357.25	-10.2438	1.26014e+10	-10.2438	-6.54163e+08	-10.2438	-6.18182e+08	-10.2438	-9.8158e+08
-9.90589	9335.62	-10.2435	1.26112e+10	-10.2435	-6.44712e+08	-10.2435	-6.18045e+08	-10.2435	-1.00147e+09
-9.90567	9317.25	-10.2433	1.26089e+10	-10.2433	-6.33799e+08	-10.2433	-6.22167e+08	-10.2433	-1.01607e+09
-9.90544	9302.5	-10.2431	1.25967e+10	-10.2431	-6.17903e+08	-10.2431	-6.27365e+08	-10.2431	-1.02312e+09
-9.90521	9291.5	-10.2428	1.25892e+10	-10.2428	-6.0144e+08	-10.2428	-6.33875e+08	-10.2428	-1.0253e+09
-9.90498	9284.38	-10.2426	1.25923e+10	-10.2426	-5.9496e+08	-10.2426	-6.42629e+08	-10.2426	-1.02611e+09
-9.90475	9281.38	-10.2424	1.25964e+10	-10.2424	-6.01722e+08	-10.2424	-6.51873e+08	-10.2424	-1.02546e+09
-9.90452	9282.38	-10.2421	1.25931e+10	-10.2421	-6.13593e+08	-10.2421	-6.57898e+08	-10.2421	-1.02105e+09
-9.90429	9287.5	-10.2419	1.25861e+10	-10.2419	-6.22103e+08	-10.2419	-6.58796e+08	-10.2419	-1.01236e+09
-9.90406	9296.5	-10.2417	1.25821e+10	-10.2417	-6.25819e+08	-10.2417	-6.56296e+08	-10.2417	-1.00173e+09
-9.90383	9309.12	-10.2414	1.25818e+10	-10.2414	-6.23549e+08	-10.2414	-6.53403e+08	-10.2414	-9.92924e+08
-9.9036	9325	-10.2412	1.25848e+10	-10.2412	-6.08893e+08	-10.2412	-6.50317e+08	-10.2412	-9.89725e+08
-9.90338	9343.75	-10.241	1.25922e+10	-10.241	-5.79272e+08	-10.241	-6.43197e+08	-10.241	-9.94013e+08
-9.90315	9364.88	-10.2407	1.26e+10	-10.2407	-5.45938e+08	-10.2407	-6.28136e+08	-10.2407	-1.0039e+09
-9.90292	9388	-10.2405	1.26012e+10	-10.2405	-5.26759e+08	-10.2405	-6.07063e+08	-10.2405	-1.01563e+09
-9.90269	9412.25	-10.2403	1.25975e+10	-10.2403	-5.29322e+08	-10.2403	-5.88106e+08	-10.2403	-1.02796e+09
-9.90246	9437.25	-10.24	1.25989e+10	-10.24	-5.46404e+08	-10.24	-5.77981e+08	-10.24	-1.04157e+09
-9.90223	9462.12	-10.2398	1.2606e+10	-10.2398	-5.6738e+08	-10.2398	-5.75113e+08	-10.2398	-1.05346e+09
-9.902	9486.5	-10.2396	1.2607e+10	-10.2396	-5.8805e+08	-10.2396	-5.73418e+08	-10.2396	-1.05665e+09
-9.90177	9509.62	-10.2393	1.25966e+10	-10.2393	-6.07604e+08	-10.2393	-5.72375e+08	-10.2393	-1.04874e+09
-9.90154	9530.62	-10.2391	1.25857e+10	-10.2391	-6.21428e+08	-10.2391	-5.78678e+08	-10.2391	-1.03683e+09
-9.90132	9549.38	-10.2389	1.25854e+10	-10.2389	-6.22311e+08	-10.2389	-5.96239e+08	-10.2389	-1.02938e+09
-9.90109	9565	-10.2386	1.259e+10	-10.2386	-6.08437e+08	-10.2386	-6.19198e+08	-10.2386	-1.02549e+09
-9.90086	9577.38	-10.2384	1.25868e+10	-10.2384	-5.86497e+08	-10.2384	-6.38503e+08	-10.2384	-1.01798e+09
-9.90063	9585.88	-10.2382	1.25739e+10	-10.2382	-5.65441e+08	-10.2382	-6.51742e+08	-10.2382	-1.0057e+09
-9.9004	9590.5	-10.2379	1.25616e+10	-10.2379	-5.49254e+08	-10.2379	-6.61395e+08	-10.2379	-9.96756e+08
-9.90017	9590.88	-10.2377	1.25584e+10	-10.2377	-5.37749e+08	-10.2377	-6.6599e+08	-10.2377	-9.98621e+08
-9.89994	9587.25	-10.2375	1.25639e+10	-10.2375	-5.32353e+08	-10.2375	-6.60096e+08	-10.2375	-1.00983e+09
-9.89971	9579.75	-10.2372	1.25723e+10	-10.2372	-5.36925e+08	-10.2372	-6.4374e+08	-10.2372	-1.02365e+09
-9.89948	9568.25	-10.237	1.25776e+10	-10.237	-5.52075e+08	-10.237	-6.25571e+08	-10.237	-1.03564e+09
-9.89925	9553.25	-10.2368	1.25773e+10	-10.2368	-5.71893e+08	-10.2368	-6.13644e+08	-10.2368	-1.04419e+09
-9.89903	9535	-10.2365	1.25727e+10	-10.2365	-5.88238e+08	-10.2365	-6.06909e+08	-10.2365	-1.04648e+09
-9.8988	9514.12	-10.2363	1.25646e+10	-10.2363	-5.96749e+08	-10.2363	-5.98711e+08	-10.2363	-1.03837e+09
-9.89857	9490.88	-10.2361	1.25515e+10	-10.2361	-5.98152e+08	-10.2361	-5.86008e+08	-10.2361	-1.01848e+09
-9.89834	9466	-10.2358	1.25356e+10	-10.2358	-5.96229e+08	-10.2358	-5.7262e+08	-10.2358	-9.90377e+08
-9.89811	9439.88	-10.2356	1.2527e+10	-10.2356	-5.95428e+08	-10.2356	-5.65372e+08	-10.2356	-9.61586e+08
-9.89788	9412.88	-10.2354	1.25332e+10	-10.2354	-5.97415e+08	-10.2354	-5.68841e+08	-10.2354	-9.41652e+08
-9.89765	9385.62	-10.2351	1.25482e+10	-10.2351	-5.9853e+08	-10.2351	-5.81688e+08	-10.2351	-9.38405e+08
-9.89742	9358.75	-10.2349	1.25596e+10	-10.2349	-5.93812e+08	-10.2349	-5.96473e+08	-10.2349	-9.51027e+08
-9.89719	9332.62	-10.2347	1.25639e+10	-10.2347	-5.85347e+08	-10.2347	-6.05293e+08	-10.2347	-9.66763e+08
-9.89697	9307.62	-10.2345	1.25655e+10	-10.2345	-5.82955e+08	-10.2345	-6.07242e+08	-10.2345	-9.70058e+08
-9.89674	9284.38	-10.2342	1.25641e+10	-10.2342	-5.93466e+08	-10.2342	-6.08301e+08	-10.2342	-9.58071e+08
-9.89651	9263.12	-10.234	1.25564e+10	-10.234	-6.11943e+08	-10.234	-6.13218e+08	-10.234	-9.43513e+08
-9.89628	9244.25	-10.2338	1.25489e+10	-10.2338	-6.26513e+08	-10.2338	-6.20704e+08	-10.2338	-9.38717e+08
-9.89605	9228.25	-10.2335	1.25567e+10	-10.2335	-6.29644e+08	-10.2335	-6.27382e+08	-10.2335	-9.4048e+08
-9.89582	9215.12	-10.2333	1.25834e+10	-10.2333	-6.21985e+08	-10.2333	-6.31748e+08	-10.2333	-9.35755e+08
-9.89559	9205.25	-10.2331	1.26151e+10	-10.2331	-6.07935e+08	-10.2331	-6.32082e+08	-10.2331	-9.19773e+08
-9.89536	9199	-10.2328	1.26356e+10	-10.2328	-5.91277e+08	-10.2328	-6.25774e+08	-10.2328	-9.01307e+08
-9.89513	9196.25	-10.2326	1.26407e+10	-10.2326	-5.73661e+08	-10.2326	-6.14598e+08	-10.2326	-8.89656e+08
-9.89491	9196.88	-10.2324	1.2635e+10	-10.2324	-5.53868e+08	-10.2324	-6.0571e+08	-10.2324	-8.8372e+08
-9.89468	9201.25	-10.2321	1.26258e+10	-10.2321	-5.29284e+08	-10.2321	-6.02286e+08	-10.2321	-8.77403e+08
-9.89445	9209	-10.2319	1.26215e+10	-10.2319	-5.00737e+08	-10.2319	-5.97486e+08	-10.2319	-8.7039e+08
-9.89422	9219.75	-10.2317	1.26265e+10	-10.2317	-4.75225e+08	-10.2317	-5.84021e+08	-10.2317	-8.68403e+08
-9.89399	9233.38	-10.2314	1.26332e+10	-10.2314	-4.6179e+08	-10.2314	-5.66275e+08	-10.2314	-8.7516e+08
-9.89376	9249.38	-10.2312	1.26273e+10	-10.2312	-4.64882e+08	-10.2312	-5.55603e+08	-10.2312	-8.8815e+08
-9.89353	9267.38	-10.231	1.26058e+10	-10.231	-4.8196e+08	-10.231	-5.55464e+08	-10.231	-9.01192e+08
-9.8933	9286.62	-10.2307	1.25818e+10	-10.2307	-5.05425e+08	-10.2307	-5.58744e+08	-10.2307	-9.08511e+08
-9.89307	9306.88	-10.2305	1.25691e+10	-10.2305	-5.26149e+08	-10.2305	-5.59305e+08	-10.2305	-9.07928e+08
-9.89284	9327.5	-10.2303	1.25667e+10	-10.2303	-5.38219e+08	-10.2303	-5.58824e+08	-10.2303	-9.02718e+08
-9.89262	9348	-10.23	1.2563e+10	-10.23	-5.42414e+08	-10.23	-5.61453e+08	-10.23	-8.99272e+08
-9.89239	9368.12	-10.2298	1.25492e+10	-10.2298	-5.43461e+08	-10.2298	-5.68257e+08	-10.2298	-9.01138e+08
-9.89216	9387.62	-10.2296	1.25267e+10	-10.2296	-5.43331e+08	-10.2296	-5.78016e+08	-10.2296	-9.06803e+08
-9.89193	9406.12	-10.2293	1.25055e+10	-10.2293	-5.4009e+08	-10.2293	-5.87476e+08	-10.2293	-9.14206e+08
-9.8917	9423.88	-10.2291	1.24966e+10	-10.2291	-5.3382e+08	-10.2291	-5.90005e+08	-10.2291	-9.24174e+08
-9.89147	9440.75	-10.2289	1.2501e+10	-10.2289	-5.29203e+08	-10.2289	-5.80962e+08	-10.2289	-9.37347e+08
-9.89124	9457	-10.2286	1.25076e+10	-10.2286	-5.30061e+08	-10.2286	-5.66584e+08	-10.2286	-9.51457e+08
-9.89101	9472.75	-10.2284	1.25053e+10	-10.2284	-5.35088e+08	-10.2284	-5.6062e+08	-10.2284	-9.64985e+08
-9.89078	9488.12	-10.2282	1.24938e+10	-10.2282	-5.41428e+08	-10.2282	-5.68397e+08	-10.2282	-9.79916e+08
-9.89056	9503.88	-10.2279	1.24798e+10	-10.2279	-5.48832e+08	-10.2279	-5.79763e+08	-10.2279	-9.96329e+08
-9.89033	9519.88	-10.2277	1.24651e+10	-10.2277	-5.57324e+08	-10.2277	-5.81727e+08	-10.2277	-1.00719e+09
-9.8901	9536.62	-10.2275	1.24486e+10	-10.2275	-5.63845e+08	-10.2275	-5.72893e+08	-10.2275	-1.00463e+09
-9.88987	9554.25	-10.2272	1.24336e+10	-10.2272	-5.64286e+08	-10.2272	-5.60876e+08	-10.2272	-9.90917e+08
-9.88964	9573.12	-10.227	1.24253e+10	-10.227	-5.56851e+08	-10.227	-5.50494e+08	-10.227	-9.78097e+08
-9.88941	9593.38	-10.2268	1.24209e+10	-10.2268	-5.42005e+08	-10.2268	-5.40918e+08	-10.2268	-9.75823e+08
-9.88918	9615.38	-10.2265	1.24145e+10	-10.2265	-5.22722e+08	-10.2265	-5.31819e+08	-10.2265	-9.82862e+08
-9.88895	9638.88	-10.2263	1.24101e+10	-10.2263	-5.0661e+08	-10.2263	-5.25868e+08	-10.2263	-9.90483e+08
-9.88872	9664.25	-10.2261	1.24174e+10	-10.2261	-5.02925e+08	-10.2261	-5.25176e+08	-10.2261	-9.90714e+08
-9.88849	9691.5	-10.2258	1.24355e+10	-10.2258	-5.13342e+08	-10.2258	-5.29213e+08	-10.2258	-9.80909e+08
-9.88827	9720.75	-10.2256	1.24506e+10	-10.2256	-5.29025e+08	-10.2256	-5.35605e+08	-10.2256	-9.63514e+08
-9.88804	9751.88	-10.2254	1.24537e+10	-10.2254	-5.4073e+08	-10.2254	-5.39829e+08	-10.2254	-9.42833e+08
-9.88781	9785	-10.2252	1.24506e+10	-10.2252	-5.48415e+08	-10.2252	-5.36248e+08	-10.2252	-9.21335e+08
-9.88758	9819.75	-10.2249	1.24494e+10	-10.2249	-5.5612e+08	-10.2249	-5.24808e+08	-10.2249	-9.00034e+08
-9.88735	9856.25	-10.2247	1.24474e+10	-10.2247	-5.60591e+08	-10.2247	-5.16466e+08	-10.2247	-8.83235e+08
-9.88712	9894.12	-10.2245	1.24369e+10	-10.2245	-5.52059e+08	-10.2245	-5.26193e+08	-10.2245	-8.79373e+08
-9.88689	9932.88	-10.2242	1.24192e+10	-10.2242	-5.2683e+08	-10.2242	-5.57837e+08	-10.2242	-8.92941e+08
-9.88666	9972.25	-10.224	1.24048e+10	-10.224	-4.93785e+08	-10.224	-5.98495e+08	-10.224	-9.16795e+08
-9.88643	10011.8	-10.2238	1.24029e+10	-10.2238	-4.66403e+08	-10.2238	-6.29364e+08	-10.2238	-9.36167e+08
-9.88621	10050.9	-10.2235	1.24119e+10	-10.2235	-4.51411e+08	-10.2235	-6.40028e+08	-10.2235	-9.40101e+08
-9.88598	10089.2	-10.2233	1.24221e+10	-10.2233	-4.46541e+08	-10.2233	-6.31991e+08	-10.2233	-9.27663e+08
-9.88575	10125.9	-10.2231	1.24247e+10	-10.2231	-4.45808e+08	-10.2231	-6.129e+08	-10.2231	-9.06634e+08
-9.88552	10160.5	-10.2228	1.24196e+10	-10.2228	-4.43798e+08	-10.2228	-5.90773e+08	-10.2228	-8.90022e+08
-9.88529	10192.5	-10.2226	1.24132e+10	-10.2226	-4.36773e+08	-10.2226	-5.71173e+08	-10.2226	-8.89477e+08
-9.88506	10221.4	-10.2224	1.24097e+10	-10.2224	-4.24287e+08	-10.2224	-5.55497e+08	-10.2224	-9.04597e+08
-9.88483	10246.8	-10.2221	1.24071e+10	-10.2221	-4.11486e+08	-10.2221	-5.41723e+08	-10.2221	-9.19991e+08
-9.8846	10268.2	-10.2219	1.24023e+10	-10.2219	-4.07001e+08	-10.2219	-5.28893e+08	-10.2219	-9.20205e+08
-9.88437	10285.9	-10.2217	1.23975e+10	-10.2217	-4.15265e+08	-10.2217	-5.19767e+08	-10.2217	-9.07501e+08
-9.88414	10299.2	-10.2214	1.23959e+10	-10.2214	-4.31149e+08	-10.2214	-5.1633e+08	-10.2214	-8.98006e+08
-9.88392	10308.6	-10.2212	1.23958e+10	-10.2212	-4.44461e+08	-10.2212	-5.14144e+08	-10.2212	-9.004e+08
-9.88369	10313.8	-10.221	1.23922e+10	-10.221	-4.49706e+08	-10.221	-5.05736e+08	-10.221	-9.06857e+08
-9.88346	10315.1	-10.2207	1.23832e+10	-10.2207	-4.49474e+08	-10.2207	-4.90205e+08	-10.2207	-9.06968e+08
-9.88323	10312.9	-10.2205	1.23711e+10	-10.2205	-4.49134e+08	-10.2205	-4.75106e+08	-10.2205	-9.01508e+08
-9.883	10307.2	-10.2203	1.23591e+10	-10.2203	-4.51645e+08	-10.2203	-4.67178e+08	-10.2203	-8.97124e+08
-9.88277	10298.5	-10.22	1.23509e+10	-10.22	-4.57461e+08	-10.22	-4.6557e+08	-10.22	-8.94148e+08
-9.88254	10287.1	-10.2198	1.23516e+10	-10.2198	-4.6501e+08	-10.2198	-4.66999e+08	-10.2198	-8.86628e+08
-9.88231	10273.5	-10.2196	1.23639e+10	-10.2196	-4.69761e+08	-10.2196	-4.72717e+08	-10.2196	-8.71079e+08
-9.88208	10257.8	-10.2193	1.23833e+10	-10.2193	-4.6702e+08	-10.2193	-4.84298e+08	-10.2193	-8.49757e+08
-9.88186	10240.6	-10.2191	1.24018e+10	-10.2191	-4.58038e+08	-10.2191	-4.94601e+08	-10.2191	-8.27562e+08
-9.88163	10222.2	-10.2189	1.24156e+10	-10.2189	-4.49939e+08	-10.2189	-4.90494e+08	-10.2189	-8.09958e+08
-9.8814	10203.2	-10.2186	1.24262e+10	-10.2186	-4.47629e+08	-10.2186	-4.6756e+08	-10.2186	-8.01687e+08
-9.88117	10183.9	-10.2184	1.24344e+10	-10.2184	-4.49542e+08	-10.2184	-4.38371e+08	-10.2184	-8.03489e+08
-9.88094	10164.8	-10.2182	1.24375e+10	-10.2182	-4.53277e+08	-10.2182	-4.22648e+08	-10.2182	-8.11462e+08
-9.88071	10146	-10.2179	1.24335e+10	-10.2179	-4.60421e+08	-10.2179	-4.29879e+08	-10.2179	-8.22196e+08
-9.88048	10128.2	-10.2177	1.24251e+10	-10.2177	-4.72308e+08	-10.2177	-4.53114e+08	-10.2177	-8.36212e+08
-9.88025	10111.9	-10.2175	1.24171e+10	-10.2175	-4.85395e+08	-10.2175	-4.78715e+08	-10.2175	-8.54243e+08
-9.88002	10097.2	-10.2172	1.24102e+10	-10.2172	-4.94795e+08	-10.2172	-4.99523e+08	-10.2172	-8.7366e+08
-9.8798	10084.8	-10.217	1.24012e+10	-10.217	-4.98391e+08	-10.217	-5.16864e+08	-10.217	-8.91555e+08
-9.87957	10074.5	-10.2168	1.23899e+10	-10.2168	-4.93833e+08	-10.2168	-5.31326e+08	-10.2168	-9.07411e+08
-9.87934	10067	-10.2165	1.23828e+10	-10.2165	-4.767e+08	-10.2165	-5.36826e+08	-10.2165	-9.18992e+08
-9.87911	10062.2	-10.2163	1.23862e+10	-10.2163	-4.47389e+08	-10.2163	-5.28389e+08	-10.2163	-9.19956e+08
-9.87888	10060.2	-10.2161	1.23975e+10	-10.2161	-4.15979e+08	-10.2161	-5.13657e+08	-10.2161	-9.07149e+08
-9.87865	10060.9	-10.2159	1.24072e+10	-10.2159	-3.93989e+08	-10.2159	-5.09464e+08	-10.2159	-8.87293e+08
-9.87842	10064	-10.2156	1.24107e+10	-10.2156	-3.83843e+08	-10.2156	-5.2414e+08	-10.2156	-8.70299e+08
-9.87819	10069.2	-10.2154	1.24131e+10	-10.2154	-3.81815e+08	-10.2154	-5.47829e+08	-10.2154	-8.57581e+08
-9.87796	10076.2	-10.2152	1.24193e+10	-10.2152	-3.87988e+08	-10.2152	-5.63413e+08	-10.2152	-8.42937e+08
-9.87773	10084.6	-10.2149	1.24255e+10	-10.2149	-4.06066e+08	-10.2149	-5.62897e+08	-10.2149	-8.24328e+08
-9.87751	10094	-10.2147	1.24236e+10	-10.2147	-4.34258e+08	-10.2147	-5.4986e+08	-10.2147	-8.08832e+08
-9.87728	10103.8	-10.2145	1.24113e+10	-10.2145	-4.6258e+08	-10.2145	-5.30864e+08	-10.2145	-8.05091e+08
-9.87705	10113.6	-10.2142	1.23925e+10	-10.2142	-4.79799e+08	-10.2142	-5.10229e+08	-10.2142	-8.15152e+08
-9.87682	10123	-10.214	1.2372e+10	-10.214	-4.79975e+08	-10.214	-4.90438e+08	-10.214	-8.3426e+08
-9.87659	10131.6	-10.2138	1.23549e+10	-10.2138	-4.64516e+08	-10.2138	-4.72179e+08	-10.2138	-8.54467e+08
-9.87636	10139.4	-10.2135	1.23475e+10	-10.2135	-4.4272e+08	-10.2135	-4.55168e+08	-10.2135	-8.67371e+08
-9.87613	10146.1	-10.2133	1.23518e+10	-10.2133	-4.28342e+08	-10.2133	-4.42176e+08	-10.2133	-8.67173e+08
-9.8759	10151.2	-10.2131	1.23607e+10	-10.2131	-4.29527e+08	-10.2131	-4.39129e+08	-10.2131	-8.54014e+08
-9.87567	10154.9	-10.2128	1.23644e+10	-10.2128	-4.41485e+08	-10.2128	-4.47418e+08	-10.2128	-8.34443e+08
-9.87545	10156.9	-10.2126	1.23621e+10	-10.2126	-4.52447e+08	-10.2126	-4.6e+08	-10.2126	-8.18741e+08
-9.87522	10157.1	-10.2124	1.23597e+10	-10.2124	-4.56064e+08	-10.2124	-4.69539e+08	-10.2124	-8.16777e+08
-9.87499	10155.6	-10.2121	1.23584e+10	-10.2121	-4.55249e+08	-10.2121	-4.75763e+08	-10.2121	-8.32197e+08
-9.87476	10152.1	-10.2119	1.23519e+10	-10.2119	-4.5642e+08	-10.2119	-4.79835e+08	-10.2119	-8.5776e+08
-9.87453	10146.5	-10.2117	1.23359e+10	-10.2117	-4.64323e+08	-10.2117	-4.78346e+08	-10.2117	-8.79417e+08
-9.8743	10139.1	-10.2114	1.23144e+10	-10.2114	-4.80189e+08	-10.2114	-4.71446e+08	-10.2114	-8.88662e+08
-9.87407	10129.4	-10.2112	1.22959e+10	-10.2112	-4.99526e+08	-10.2112	-4.70649e+08	-10.2112	-8.88836e+08
-9.87384	10117.5	-10.211	1.22872e+10	-10.211	-5.12755e+08	-10.211	-4.86335e+08	-10.211	-8.87074e+08
-9.87361	10103.8	-10.2107	1.22887e+10	-10.2107	-5.13231e+08	-10.2107	-5.1021e+08	-10.2107	-8.84626e+08
-9.87338	10087.8	-10.2105	1.22927e+10	-10.2105	-5.04727e+08	-10.2105	-5.22767e+08	-10.2105	-8.79775e+08
-9.87316	10069.8	-10.2103	1.22878e+10	-10.2103	-4.97283e+08	-10.2103	-5.17909e+08	-10.2103	-8.75348e+08
-9.87293	10049.9	-10.21	1.22693e+10	-10.21	-4.96471e+08	-10.21	-5.08114e+08	-10.21	-8.7559e+08
-9.8727	10028.2	-10.2098	1.22476e+10	-10.2098	-5.00562e+08	-10.2098	-5.04571e+08	-10.2098	-8.77861e+08
-9.87247	10005	-10.2096	1.22404e+10	-10.2096	-5.06532e+08	-10.2096	-5.05263e+08	-10.2096	-8.75277e+08
-9.87224	9980.25	-10.2093	1.22569e+10	-10.2093	-5.13018e+08	-10.2093	-5.05849e+08	-10.2093	-8.67156e+08
-9.87201	9954.38	-10.2091	1.22891e+10	-10.2091	-5.17116e+08	-10.2091	-5.09115e+08	-10.2091	-8.60087e+08
-9.87178	9927.5	-10.2089	1.23214e+10	-10.2089	-5.14285e+08	-10.2089	-5.16672e+08	-10.2089	-8.5892e+08
-9.87155	9900	-10.2086	1.23431e+10	-10.2086	-5.04447e+08	-10.2086	-5.21385e+08	-10.2086	-8.6296e+08
-9.87132	9872	-10.2084	1.23537e+10	-10.2084	-4.94779e+08	-10.2084	-5.16338e+08	-10.2084	-8.70219e+08
-9.8711	9843.88	-10.2082	1.23574e+10	-10.2082	-4.93035e+08	-10.2082	-5.04834e+08	-10.2082	-8.78219e+08
-9.87087	9815.88	-10.2079	1.23559e+10	-10.2079	-4.98944e+08	-10.2079	-4.94763e+08	-10.2079	-8.80735e+08
-9.87064	9788.62	-10.2077	1.23474e+10	-10.2077	-5.04019e+08	-10.2077	-4.88317e+08	-10.2077	-8.71506e+08
-9.87041	9762.12	-10.2075	1.23327e+10	-10.2075	-4.99516e+08	-10.2075	-4.83127e+08	-10.2075	-8.52302e+08
-9.87018	9737	-10.2072	1.23189e+10	-10.2072	-4.83732e+08	-10.2072	-4.7902e+08	-10.2072	-8.3079e+08
-9.86995	9713.62	-10.207	1.23133e+10	-10.207	-4.62255e+08	-10.207	-4.78296e+08	-10.207	-8.10372e+08
-9.86972	9692.12	-10.2068	1.23159e+10	-10.2068	-4.42799e+08	-10.2068	-4.82348e+08	-10.2068	-7.89887e+08
-9.86949	9673.25	-10.2066	1.23208e+10	-10.2066	-4.30399e+08	-10.2066	-4.90858e+08	-10.2066	-7.735e+08
-9.86926	9656.88	-10.2063	1.23249e+10	-10.2063	-4.25965e+08	-10.2063	-5.00449e+08	-10.2063	-7.70839e+08
-9.86904	9643.75	-10.2061	1.23279e+10	-10.2061	-4.26644e+08	-10.2061	-5.0282e+08	-10.2061	-7.83752e+08
-9.86881	9633.75	-10.2059	1.23258e+10	-10.2059	-4.26875e+08	-10.2059	-4.90701e+08	-10.2059	-8.01101e+08
-9.86858	9627.38	-10.2056	1.23126e+10	-10.2056	-4.21847e+08	-10.2056	-4.68422e+08	-10.2056	-8.10912e+08
-9.86835	9624.62	-10.2054	1.2291e+10	-10.2054	-4.12492e+08	-10.2054	-4.50227e+08	-10.2054	-8.11149e+08
-9.86812	9625.88	-10.2052	1.22734e+10	-10.2052	-4.05849e+08	-10.2052	-4.45143e+08	-10.2052	-8.05731e+08
-9.86789	9631	-10.2049	1.22681e+10	-10.2049	-4.08177e+08	-10.2049	-4.49922e+08	-10.2049	-7.98104e+08
-9.86766	9640.12	-10.2047	1.22711e+10	-10.2047	-4.18332e+08	-10.2047	-4.59241e+08	-10.2047	-7.93127e+08
-9.86743	9653.38	-10.2045	1.22737e+10	-10.2045	-4.29336e+08	-10.2045	-4.7406e+08	-10.2045	-7.971e+08
-9.8672	9670.5	-10.2042	1.22722e+10	-10.2042	-4.35074e+08	-10.2042	-4.94941e+08	-10.2042	-8.09245e+08
-9.86697	9691.62	-10.204	1.2267e+10	-10.204	-4.34211e+08	-10.204	-5.15243e+08	-10.204	-8.18496e+08
-9.86675	9716.62	-10.2038	1.22595e+10	-10.2038	-4.30205e+08	-10.2038	-5.27512e+08	-10.2038	-8.14265e+08
-9.86652	9745.25	-10.2035	1.22548e+10	-10.2035	-4.29617e+08	-10.2035	-5.3065e+08	-10.2035	-7.96342e+08
-9.86629	9777.62	-10.2033	1.22604e+10	-10.2033	-4.36911e+08	-10.2033	-5.25885e+08	-10.2033	-7.71664e+08
-9.86606	9813	-10.2031	1.22777e+10	-10.2031	-4.47335e+08	-10.2031	-5.13305e+08	-10.2031	-7.4857e+08
-9.86583	9851.62	-10.2028	1.22996e+10	-10.2028	-4.48567e+08	-10.2028	-4.98369e+08	-10.2028	-7.37972e+08
-9.8656	9892.88	-10.2026	1.23201e+10	-10.2026	-4.34727e+08	-10.2026	-4.92848e+08	-10.2026	-7.50481e+08
-9.86537	9936.75	-10.2024	1.2339e+10	-10.2024	-4.16365e+08	-10.2024	-5.00052e+08	-10.2024	-7.83837e+08
-9.86514	9982.75	-10.2021	1.23536e+10	-10.2021	-4.10653e+08	-10.2021	-5.06475e+08	-10.2021	-8.19259e+08
-9.86491	10030.6	-10.2019	1.23548e+10	-10.2019	-4.22982e+08	-10.2019	-4.99168e+08	-10.2019	-8.38307e+08
-9.86469	10079.9	-10.2017	1.23387e+10	-10.2017	-4.43631e+08	-10.2017	-4.86153e+08	-10.2017	-8.39109e+08
-9.86446	10130.4	-10.2014	1.2315e+10	-10.2014	-4.60849e+08	-10.2014	-4.8724e+08	-10.2014	-8.30524e+08
-9.86423	10181.5	-10.2012	1.22962e+10	-10.2012	-4.70374e+08	-10.2012	-5.06919e+08	-10.2012	-8.17993e+08
-9.864	10233	-10.201	1.22839e+10	-10.201	-4.72708e+08	-10.201	-5.2851e+08	-10.201	-8.03811e+08
-9.86377	10284.9	-10.2007	1.22733e+10	-10.2007	-4.69206e+08	-10.2007	-5.35519e+08	-10.2007	-7.9388e+08
-9.86354	10336.4	-10.2005	1.22656e+10	-10.2005	-4.63675e+08	-10.2005	-5.28147e+08	-10.2005	-7.92067e+08
-9.86331	10387.4	-10.2003	1.22671e+10	-10.2003	-4.62025e+08	-10.2003	-5.17433e+08	-10.2003	-7.9172e+08
-9.86308	10438	-10.2	1.22782e+10	-10.2	-4.66477e+08	-10.2	-5.1351e+08	-10.2	-7.846e+08
-9.86285	10487.8	-10.1998	1.22909e+10	-10.1998	-4.73011e+08	-10.1998	-5.22507e+08	-10.1998	-7.75746e+08
-9.86262	10536.8	-10.1996	1.22978e+10	-10.1996	-4.76619e+08	-10.1996	-5.44744e+08	-10.1996	-7.77245e+08
-9.8624	10585	-10.1993	1.22968e+10	-10.1993	-4.76472e+08	-10.1993	-5.69704e+08	-10.1993	-7.87962e+08
-9.86217	10632.4	-10.1991	1.22911e+10	-10.1991	-4.74219e+08	-10.1991	-5.79761e+08	-10.1991	-7.9242e+08
-9.86194	10679.2	-10.1989	1.22866e+10	-10.1989	-4.69741e+08	-10.1989	-5.66042e+08	-10.1989	-7.82494e+08
-9.86171	10725.6	-10.1986	1.22873e+10	-10.1986	-4.6114e+08	-10.1986	-5.37183e+08	-10.1986	-7.69289e+08
-9.86148	10771.8	-10.1984	1.22883e+10	-10.1984	-4.48834e+08	-10.1984	-5.07442e+08	-10.1984	-7.69299e+08
-9.86125	10818	-10.1982	1.22793e+10	-10.1982	-4.38497e+08	-10.1982	-4.80192e+08	-10.1982	-7.87455e+08
-9.86102	10864.5	-10.1979	1.22575e+10	-10.1979	-4.37846e+08	-10.1979	-4.49568e+08	-10.1979	-8.17564e+08
-9.86079	10911.4	-10.1977	1.2235e+10	-10.1977	-4.47964e+08	-10.1977	-4.15682e+08	-10.1977	-8.50412e+08
-9.86056	10958.9	-10.1975	1.22247e+10	-10.1975	-4.58895e+08	-10.1975	-3.89362e+08	-10.1975	-8.75626e+08
-9.86034	11007	-10.1973	1.22252e+10	-10.1973	-4.58777e+08	-10.1973	-3.79314e+08	-10.1973	-8.83182e+08
-9.86011	11055.9	-10.197	1.22268e+10	-10.197	-4.48267e+08	-10.197	-3.81111e+08	-10.197	-8.71285e+08
-9.85988	11105.2	-10.1968	1.22272e+10	-10.1968	-4.40098e+08	-10.1968	-3.84438e+08	-10.1968	-8.49802e+08
-9.85965	11155.1	-10.1966	1.22326e+10	-10.1966	-4.42217e+08	-10.1966	-3.87986e+08	-10.1966	-8.30534e+08
-9.85942	11205	-10.1963	1.22448e+10	-10.1963	-4.48378e+08	-10.1963	-3.99893e+08	-10.1963	-8.16549e+08
-9.85919	11254.9	-10.1961	1.22567e+10	-10.1961	-4.49657e+08	-10.1961	-4.22337e+08	-10.1961	-8.04795e+08
-9.85896	11303.8	-10.1959	1.22621e+10	-10.1959	-4.47471e+08	-10.1959	-4.42507e+08	-10.1959	-7.94809e+08
-9.85873	11351.6	-10.1956	1.22629e+10	-10.1956	-4.47929e+08	-10.1956	-4.44573e+08	-10.1956	-7.8837e+08
-9.8585	11397.9	-10.1954	1.22625e+10	-10.1954	-4.50194e+08	-10.1954	-4.28303e+08	-10.1954	-7.82462e+08
-9.85828	11441.9	-10.1952	1.22613e+10	-10.1952	-4.50546e+08	-10.1952	-4.10302e+08	-10.1952	-7.69605e+08
-9.85805	11483.5	-10.1949	1.226e+10	-10.1949	-4.53655e+08	-10.1949	-4.06722e+08	-10.1949	-7.46824e+08
-9.85782	11521.9	-10.1947	1.22632e+10	-10.1947	-4.68016e+08	-10.1947	-4.18731e+08	-10.1947	-7.20015e+08
-9.85759	11557.1	-10.1945	1.22727e+10	-10.1945	-4.90401e+08	-10.1945	-4.35079e+08	-10.1945	-6.9737e+08
-9.85736	11588.9	-10.1942	1.22825e+10	-10.1942	-5.0507e+08	-10.1942	-4.44251e+08	-10.1942	-6.81559e+08
-9.85713	11617.1	-10.194	1.22837e+10	-10.194	-5.00727e+08	-10.194	-4.42335e+08	-10.194	-6.71227e+08
-9.8569	11642	-10.1938	1.22756e+10	-10.1938	-4.81365e+08	-10.1938	-4.32578e+08	-10.1938	-6.67994e+08
-9.85667	11663.5	-10.1935	1.22648e+10	-10.1935	-4.59114e+08	-10.1935	-4.20087e+08	-10.1935	-6.7695e+08
-9.85644	11682	-10.1933	1.22557e+10	-10.1933	-4.42868e+08	-10.1933	-4.0624e+08	-10.1933	-6.98185e+08
-9.85621	11697.6	-10.1931	1.22465e+10	-10.1931	-4.34964e+08	-10.1931	-3.88482e+08	-10.1931	-7.21214e+08
-9.85599	11711	-10.1928	1.22339e+10	-10.1928	-4.32268e+08	-10.1928	-3.67524e+08	-10.1928	-7.32398e+08
-9.85576	11722.5	-10.1926	1.22201e+10	-10.1926	-4.27918e+08	-10.1926	-3.52654e+08	-10.1926	-7.27902e+08
-9.85553	11732.2	-10.1924	1.221e+10	-10.1924	-4.16607e+08	-10.1924	-3.54064e+08	-10.1924	-7.15892e+08
-9.8553	11741	-10.1921	1.22036e+10	-10.1921	-4.00012e+08	-10.1921	-3.68981e+08	-10.1921	-7.05942e+08
-9.85507	11748.9	-10.1919	1.21954e+10	-10.1919	-3.83931e+08	-10.1919	-3.81333e+08	-10.1919	-7.00881e+08
-9.85484	11756	-10.1917	1.21813e+10	-10.1917	-3.70732e+08	-10.1917	-3.78471e+08	-10.1917	-7.00237e+08
-9.85461	11762.9	-10.1914	1.21643e+10	-10.1914	-3.59427e+08	-10.1914	-3.6422e+08	-10.1914	-7.05627e+08
-9.85438	11769	-10.1912	1.21506e+10	-10.1912	-3.52336e+08	-10.1912	-3.52583e+08	-10.1912	-7.17819e+08
-9.85415	11774.9	-10.191	1.21432e+10	-10.191	-3.5478e+08	-10.191	-3.52828e+08	-10.191	-7.32077e+08
-9.85393	11780	-10.1907	1.21391e+10	-10.1907	-3.66268e+08	-10.1907	-3.64317e+08	-10.1907	-7.41897e+08
-9.8537	11784.2	-10.1905	1.21356e+10	-10.1905	-3.77634e+08	-10.1905	-3.81648e+08	-10.1905	-7.45575e+08
-9.85347	11787	-10.1903	1.21348e+10	-10.1903	-3.79881e+08	-10.1903	-3.99207e+08	-10.1903	-7.4464e+08
-9.85324	11787.9	-10.19	1.21407e+10	-10.19	-3.72405e+08	-10.19	-4.12299e+08	-10.19	-7.38038e+08
-9.85301	11786.5	-10.1898	1.21516e+10	-10.1898	-3.60822e+08	-10.1898	-4.18667e+08	-10.1898	-7.23386e+08
-9.85278	11782	-10.1896	1.21594e+10	-10.1896	-3.50873e+08	-10.1896	-4.19192e+08	-10.1896	-7.02766e+08
-9.85255	11774.2	-10.1893	1.21588e+10	-10.1893	-3.46934e+08	-10.1893	-4.15192e+08	-10.1893	-6.81768e+08
-9.85232	11762.2	-10.1891	1.21555e+10	-10.1891	-3.52477e+08	-10.1891	-4.06605e+08	-10.1891	-6.63544e+08
-9.85209	11745.9	-10.1889	1.21586e+10	-10.1889	-3.67419e+08	-10.1889	-3.94946e+08	-10.1889	-6.49218e+08
-9.85186	11724.5	-10.1886	1.21661e+10	-10.1886	-3.8591e+08	-10.1886	-3.85629e+08	-10.1886	-6.42883e+08
-9.85164	11698	-10.1884	1.21643e+10	-10.1884	-4.00205e+08	-10.1884	-3.84111e+08	-10.1884	-6.48988e+08
-9.85141	11666	-10.1882	1.21448e+10	-10.1882	-4.07633e+08	-10.1882	-3.91046e+08	-10.1882	-6.64315e+08
-9.85118	11628.6	-10.188	1.21162e+10	-10.188	-4.12184e+08	-10.188	-4.03503e+08	-10.188	-6.80075e+08
-9.85095	11585.8	-10.1877	1.20941e+10	-10.1877	-4.18206e+08	-10.1877	-4.18804e+08	-10.1877	-6.93663e+08
-9.85072	11537.6	-10.1875	1.20834e+10	-10.1875	-4.23476e+08	-10.1875	-4.34313e+08	-10.1875	-7.10252e+08
-9.85049	11484.5	-10.1873	1.20767e+10	-10.1873	-4.20809e+08	-10.1873	-4.45594e+08	-10.1873	-7.29369e+08
-9.85026	11426.9	-10.187	1.20693e+10	-10.187	-4.07625e+08	-10.187	-4.48574e+08	-10.187	-7.39059e+08
-9.85003	11365.2	-10.1868	1.20676e+10	-10.1868	-3.91539e+08	-10.1868	-4.4325e+08	-10.1868	-7.31305e+08
-9.8498	11300	-10.1866	1.20817e+10	-10.1866	-3.82844e+08	-10.1866	-4.33411e+08	-10.1866	-7.17119e+08
-9.84958	11231.9	-10.1863	1.21145e+10	-10.1863	-3.8194e+08	-10.1863	-4.23619e+08	-10.1863	-7.16005e+08
-9.84935	11161.4	-10.1861	1.21574e+10	-10.1861	-3.78696e+08	-10.1861	-4.17163e+08	-10.1861	-7.31899e+08
-9.84912	11089.4	-10.1859	1.21944e+10	-10.1859	-3.65684e+08	-10.1859	-4.14343e+08	-10.1859	-7.48692e+08
-9.84889	11016.4	-10.1856	1.22123e+10	-10.1856	-3.47798e+08	-10.1856	-4.11587e+08	-10.1856	-7.50545e+08
-9.84866	10943	-10.1854	1.22089e+10	-10.1854	-3.35877e+08	-10.1854	-4.05699e+08	-10.1854	-7.38458e+08
-9.84843	10869.9	-10.1852	1.21922e+10	-10.1852	-3.34271e+08	-10.1852	-4.00243e+08	-10.1852	-7.23802e+08
-9.8482	10797.5	-10.1849	1.21695e+10	-10.1849	-3.38713e+08	-10.1849	-4.02707e+08	-10.1849	-7.12675e+08
-9.84797	10726.6	-10.1847	1.21411e+10	-10.1847	-3.44048e+08	-10.1847	-4.12743e+08	-10.1847	-7.02393e+08
-9.84774	10657.5	-10.1845	1.21091e+10	-10.1845	-3.4908e+08	-10.1845	-4.19274e+08	-10.1845	-6.89331e+08
-9.84751	10590.8	-10.1842	1.20837e+10	-10.1842	-3.54101e+08	-10.1842	-4.14144e+08	-10.1842	-6.73629e+08
-9.84729	10526.8	-10.184	1.20747e+10	-10.184	-3.58279e+08	-10.184	-4.02808e+08	-10.184	-6.56721e+08
-9.84706	10466.1	-10.1838	1.20789e+10	-10.1838	-3.60965e+08	-10.1838	-3.94689e+08	-10.1838	-6.39502e+08
-9.84683	10409	-10.1835	1.20842e+10	-10.1835	-3.624e+08	-10.1835	-3.88122e+08	-10.1835	-6.2474e+08
-9.8466	10356	-10.1833	1.2085e+10	-10.1833	-3.61329e+08	-10.1833	-3.74307e+08	-10.1833	-6.1865e+08
-9.84637	10307.5	-10.1831	1.20851e+10	-10.1831	-3.54822e+08	-10.1831	-3.53969e+08	-10.1831	-6.27613e+08
-9.84614	10263.6	-10.1828	1.20878e+10	-10.1828	-3.43576e+08	-10.1828	-3.40059e+08	-10.1828	-6.52516e+08
-9.84591	10224.9	-10.1826	1.2091e+10	-10.1826	-3.35404e+08	-10.1826	-3.42646e+08	-10.1826	-6.85347e+08
-9.84568	10191.2	-10.1824	1.20927e+10	-10.1824	-3.38335e+08	-10.1824	-3.58514e+08	-10.1824	-7.11642e+08
-9.84545	10163	-10.1821	1.20933e+10	-10.1821	-3.49192e+08	-10.1821	-3.76946e+08	-10.1821	-7.19996e+08
-9.84523	10140	-10.1819	1.20906e+10	-10.1819	-3.54245e+08	-10.1819	-3.89286e+08	-10.1819	-7.13173e+08
-9.845	10122.4	-10.1817	1.20812e+10	-10.1817	-3.45404e+08	-10.1817	-3.92023e+08	-10.1817	-7.08603e+08
-9.84477	10109.9	-10.1814	1.20672e+10	-10.1814	-3.32281e+08	-10.1814	-3.87872e+08	-10.1814	-7.22865e+08
-9.84454	10102	-10.1812	1.20545e+10	-10.1812	-3.32126e+08	-10.1812	-3.86395e+08	-10.1812	-7.53907e+08
-9.84431	10098.8	-10.181	1.20459e+10	-10.181	-3.49368e+08	-10.181	-3.97262e+08	-10.181	-7.81517e+08
-9.84408	10099.5	-10.1807	1.20415e+10	-10.1807	-3.72266e+08	-10.1807	-4.19438e+08	-10.1807	-7.86966e+08
-9.84385	10103.9	-10.1805	1.20446e+10	-10.1805	-3.8996e+08	-10.1805	-4.41266e+08	-10.1805	-7.69811e+08
-9.84362	10111.5	-10.1803	1.20583e+10	-10.1803	-4.04355e+08	-10.1803	-4.5325e+08	-10.1803	-7.44748e+08
-9.84339	10121.6	-10.18	1.2075e+10	-10.18	-4.21677e+08	-10.18	-4.56212e+08	-10.18	-7.26342e+08
-9.84317	10134.1	-10.1798	1.20813e+10	-10.1798	-4.40019e+08	-10.1798	-4.55269e+08	-10.1798	-7.19911e+08
-9.84294	10148.4	-10.1796	1.20764e+10	-10.1796	-4.51335e+08	-10.1796	-4.51441e+08	-10.1796	-7.2315e+08
-9.84271	10164	-10.1794	1.20741e+10	-10.1794	-4.50655e+08	-10.1794	-4.42604e+08	-10.1794	-7.30451e+08
-9.84248	10181	-10.1791	1.20821e+10	-10.1791	-4.37371e+08	-10.1791	-4.28489e+08	-10.1791	-7.35865e+08
-9.84225	10198.8	-10.1789	1.209e+10	-10.1789	-4.1169e+08	-10.1789	-4.11449e+08	-10.1789	-7.36612e+08
-9.84202	10217.2	-10.1787	1.20835e+10	-10.1787	-3.76191e+08	-10.1787	-3.95453e+08	-10.1787	-7.34838e+08
-9.84179	10236.2	-10.1784	1.20634e+10	-10.1784	-3.38163e+08	-10.1784	-3.86203e+08	-10.1784	-7.33328e+08
-9.84156	10255.8	-10.1782	1.20427e+10	-10.1782	-3.05259e+08	-10.1782	-3.87544e+08	-10.1782	-7.29972e+08
-9.84133	10275.5	-10.178	1.20299e+10	-10.178	-2.81441e+08	-10.178	-3.94152e+08	-10.178	-7.20242e+08
-9.8411	10295.6	-10.1777	1.20251e+10	-10.1777	-2.70193e+08	-10.1777	-3.91777e+08	-10.1777	-7.05008e+08
-9.84088	10315.6	-10.1775	1.20273e+10	-10.1775	-2.75061e+08	-10.1775	-3.69927e+08	-10.1775	-6.91095e+08
-9.84065	10335.9	-10.1773	1.20377e+10	-10.1773	-2.90573e+08	-10.1773	-3.33688e+08	-10.1773	-6.82596e+08
-9.84042	10355.9	-10.177	1.20544e+10	-10.177	-2.99865e+08	-10.177	-3.00325e+08	-10.177	-6.7638e+08
-9.84019	10375.5	-10.1768	1.20716e+10	-10.1768	-2.91981e+08	-10.1768	-2.84927e+08	-10.1768	-6.69242e+08
-9.83996	10394.9	-10.1766	1.2084e+10	-10.1766	-2.77498e+08	-10.1766	-2.90413e+08	-10.1766	-6.65317e+08
-9.83973	10413.2	-10.1763	1.20911e+10	-10.1763	-2.75485e+08	-10.1763	-3.08928e+08	-10.1763	-6.71152e+08
-9.8395	10430.8	-10.1761	1.20948e+10	-10.1761	-2.8691e+08	-10.1761	-3.29693e+08	-10.1761	-6.84844e+08
-9.83927	10446.9	-10.1759	1.2097e+10	-10.1759	-2.93636e+08	-10.1759	-3.45796e+08	-10.1759	-6.9543e+08
-9.83904	10461.9	-10.1756	1.20991e+10	-10.1756	-2.85046e+08	-10.1756	-3.55925e+08	-10.1756	-6.94692e+08
-9.83882	10475.1	-10.1754	1.21013e+10	-10.1754	-2.72988e+08	-10.1754	-3.61824e+08	-10.1754	-6.8654e+08
-9.83859	10486.6	-10.1752	1.21032e+10	-10.1752	-2.74785e+08	-10.1752	-3.66028e+08	-10.1752	-6.82451e+08
-9.83836	10496.2	-10.1749	1.21054e+10	-10.1749	-2.90679e+08	-10.1749	-3.72153e+08	-10.1749	-6.8869e+08
-9.83813	10503.9	-10.1747	1.21102e+10	-10.1747	-3.05393e+08	-10.1747	-3.83897e+08	-10.1747	-6.99658e+08
-9.8379	10509.6	-10.1745	1.21183e+10	-10.1745	-3.06761e+08	-10.1745	-4.00678e+08	-10.1745	-7.03565e+08
-9.83767	10513.2	-10.1742	1.21266e+10	-10.1742	-2.96359e+08	-10.1742	-4.16435e+08	-10.1742	-6.93341e+08
-9.83744	10515	-10.174	1.21292e+10	-10.174	-2.84282e+08	-10.174	-4.26078e+08	-10.174	-6.71995e+08
-9.83721	10514.9	-10.1738	1.21226e+10	-10.1738	-2.78437e+08	-10.1738	-4.30692e+08	-10.1738	-6.49485e+08
-9.83698	10512.9	-10.1735	1.2109e+10	-10.1735	-2.78872e+08	-10.1735	-4.32386e+08	-10.1735	-6.36494e+08
-9.83675	10508.9	-10.1733	1.20943e+10	-10.1733	-2.8086e+08	-10.1733	-4.27663e+08	-10.1733	-6.40003e+08
-9.83653	10503.1	-10.1731	1.20845e+10	-10.1731	-2.83472e+08	-10.1731	-4.13136e+08	-10.1731	-6.60401e+08
-9.8363	10495.5	-10.1728	1.20811e+10	-10.1728	-2.93227e+08	-10.1728	-3.96371e+08	-10.1728	-6.90218e+08
-9.83607	10486.2	-10.1726	1.20805e+10	-10.1726	-3.16239e+08	-10.1726	-3.92524e+08	-10.1726	-7.18145e+08
-9.83584	10475	-10.1724	1.20774e+10	-10.1724	-3.48712e+08	-10.1724	-4.08261e+08	-10.1724	-7.37693e+08
-9.83561	10461.8	-10.1721	1.20691e+10	-10.1721	-3.80138e+08	-10.1721	-4.35064e+08	-10.1721	-7.50914e+08
-9.83538	10446.8	-10.1719	1.20564e+10	-10.1719	-4.04378e+08	-10.1719	-4.59449e+08	-10.1719	-7.6119e+08
-9.83515	10429.9	-10.1717	1.20424e+10	-10.1717	-4.2084e+08	-10.1717	-4.73404e+08	-10.1717	-7.65088e+08
-9.83492	10411	-10.1714	1.20304e+10	-10.1714	-4.253e+08	-10.1714	-4.74147e+08	-10.1714	-7.56773e+08
-9.83469	10390.1	-10.1712	1.20234e+10	-10.1712	-4.09321e+08	-10.1712	-4.62599e+08	-10.1712	-7.39623e+08
-9.83447	10367.5	-10.171	1.2023e+10	-10.171	-3.73445e+08	-10.171	-4.46394e+08	-10.171	-7.26207e+08
-9.83424	10343.1	-10.1707	1.20298e+10	-10.1707	-3.34062e+08	-10.1707	-4.37079e+08	-10.1707	-7.23739e+08
-9.83401	10317.1	-10.1705	1.20415e+10	-10.1705	-3.10432e+08	-10.1705	-4.3815e+08	-10.1705	-7.25089e+08
-9.83378	10289.8	-10.1703	1.20533e+10	-10.1703	-3.0771e+08	-10.1703	-4.40073e+08	-10.1703	-7.18821e+08
-9.83355	10261.2	-10.1701	1.20608e+10	-10.1701	-3.16943e+08	-10.1701	-4.31761e+08	-10.1701	-7.04113e+08
-9.83332	10231.5	-10.1698	1.20654e+10	-10.1698	-3.27831e+08	-10.1698	-4.1291e+08	-10.1698	-6.90123e+08
-9.83309	10201.1	-10.1696	1.20747e+10	-10.1696	-3.359e+08	-10.1696	-3.90834e+08	-10.1696	-6.83165e+08
-9.83286	10170	-10.1694	1.20916e+10	-10.1694	-3.40298e+08	-10.1694	-3.69982e+08	-10.1694	-6.81226e+08
-9.83263	10138.5	-10.1691	1.21066e+10	-10.1691	-3.42154e+08	-10.1691	-3.50584e+08	-10.1691	-6.80513e+08
-9.83241	10106.5	-10.1689	1.21053e+10	-10.1689	-3.4571e+08	-10.1689	-3.34468e+08	-10.1689	-6.79727e+08
-9.83218	10074.4	-10.1687	1.2085e+10	-10.1687	-3.5512e+08	-10.1687	-3.25388e+08	-10.1687	-6.75186e+08
-9.83195	10042	-10.1684	1.20585e+10	-10.1684	-3.68052e+08	-10.1684	-3.23575e+08	-10.1684	-6.58842e+08
-9.83172	10009.5	-10.1682	1.20385e+10	-10.1682	-3.76373e+08	-10.1682	-3.24324e+08	-10.1682	-6.28134e+08
-9.83149	9976.75	-10.168	1.20262e+10	-10.168	-3.74843e+08	-10.168	-3.22546e+08	-10.168	-5.95257e+08
-9.83126	9943.75	-10.1677	1.20161e+10	-10.1677	-3.65625e+08	-10.1677	-3.16706e+08	-10.1677	-5.79377e+08
-9.83103	9910.62	-10.1675	1.20071e+10	-10.1675	-3.52938e+08	-10.1675	-3.09251e+08	-10.1675	-5.88024e+08
-9.8308	9877.38	-10.1673	1.20008e+10	-10.1673	-3.38314e+08	-10.1673	-3.05246e+08	-10.1673	-6.10386e+08
-9.83057	9844.12	-10.167	1.19933e+10	-10.167	-3.24824e+08	-10.167	-3.0928e+08	-10.167	-6.30132e+08
-9.83034	9811	-10.1668	1.19785e+10	-10.1668	-3.21017e+08	-10.1668	-3.21182e+08	-10.1668	-6.40393e+08
-9.83012	9778.12	-10.1666	1.19579e+10	-10.1666	-3.33247e+08	-10.1666	-3.35221e+08	-10.1666	-6.44055e+08
-9.82989	9745.62	-10.1663	1.19427e+10	-10.1663	-3.55018e+08	-10.1663	-3.44917e+08	-10.1663	-6.44811e+08
-9.82966	9714.25	-10.1661	1.19423e+10	-10.1661	-3.71069e+08	-10.1661	-3.48125e+08	-10.1661	-6.43957e+08
-9.82943	9684	-10.1659	1.1957e+10	-10.1659	-3.73738e+08	-10.1659	-3.47235e+08	-10.1659	-6.4388e+08
-9.8292	9655.25	-10.1656	1.19792e+10	-10.1656	-3.69452e+08	-10.1656	-3.46432e+08	-10.1656	-6.47882e+08
-9.82897	9628.5	-10.1654	1.19993e+10	-10.1654	-3.66658e+08	-10.1654	-3.49763e+08	-10.1654	-6.5493e+08
-9.82874	9604.25	-10.1652	1.20094e+10	-10.1652	-3.63495e+08	-10.1652	-3.59773e+08	-10.1652	-6.58777e+08
-9.82851	9582.88	-10.1649	1.20059e+10	-10.1649	-3.52192e+08	-10.1649	-3.76015e+08	-10.1649	-6.54075e+08
-9.82828	9564.62	-10.1647	1.19921e+10	-10.1647	-3.31283e+08	-10.1647	-3.94965e+08	-10.1647	-6.40769e+08
-9.82806	9549.88	-10.1645	1.19762e+10	-10.1645	-3.07691e+08	-10.1645	-4.11143e+08	-10.1645	-6.22056e+08
-9.82783	9539.12	-10.1642	1.19649e+10	-10.1642	-2.89033e+08	-10.1642	-4.17895e+08	-10.1642	-6.0181e+08
-9.8276	9532.38	-10.164	1.19599e+10	-10.164	-2.78781e+08	-10.164	-4.09807e+08	-10.164	-5.85081e+08
-9.82737	9529.75	-10.1638	1.19607e+10	-10.1638	-2.76741e+08	-10.1638	-3.88534e+08	-10.1638	-5.7681e+08
-9.82714	9531.38	-10.1635	1.1968e+10	-10.1635	-2.78957e+08	-10.1635	-3.65438e+08	-10.1635	-5.7741e+08
-9.82691	9537.12	-10.1633	1.19825e+10	-10.1633	-2.78834e+08	-10.1633	-3.5327e+08	-10.1633	-5.82415e+08
-9.82668	9546.75	-10.1631	1.20013e+10	-10.1631	-2.73965e+08	-10.1631	-3.5343e+08	-10.1631	-5.88202e+08
-9.82645	9560.12	-10.1628	1.20193e+10	-10.1628	-2.7065e+08	-10.1628	-3.54518e+08	-10.1628	-5.9445e+08
-9.82622	9577	-10.1626	1.20314e+10	-10.1626	-2.75952e+08	-10.1626	-3.44751e+08	-10.1626	-5.98981e+08
-9.82599	9596.88	-10.1624	1.2033e+10	-10.1624	-2.86611e+08	-10.1624	-3.23404e+08	-10.1624	-5.95218e+08
-9.82577	9619.5	-10.1621	1.20209e+10	-10.1621	-2.92969e+08	-10.1621	-2.99959e+08	-10.1621	-5.79456e+08
-9.82554	9644.5	-10.1619	1.19964e+10	-10.1619	-2.93699e+08	-10.1619	-2.85347e+08	-10.1619	-5.57569e+08
-9.82531	9671.5	-10.1617	1.19694e+10	-10.1617	-2.98057e+08	-10.1617	-2.84099e+08	-10.1617	-5.39558e+08
-9.82508	9700	-10.1614	1.19536e+10	-10.1614	-3.10585e+08	-10.1614	-2.90825e+08	-10.1614	-5.29468e+08
-9.82485	9729.88	-10.1612	1.19552e+10	-10.1612	-3.21396e+08	-10.1612	-2.93302e+08	-10.1612	-5.25344e+08
-9.82462	9760.75	-10.161	1.19681e+10	-10.161	-3.17393e+08	-10.161	-2.83108e+08	-10.161	-5.26886e+08
-9.82439	9792.38	-10.1608	1.19819e+10	-10.1608	-2.98318e+08	-10.1608	-2.6505e+08	-10.1608	-5.36674e+08
-9.82416	9824.62	-10.1605	1.1992e+10	-10.1605	-2.75584e+08	-10.1605	-2.52904e+08	-10.1605	-5.53388e+08
-9.82393	9857.12	-10.1603	1.19997e+10	-10.1603	-2.57962e+08	-10.1603	-2.54606e+08	-10.1603	-5.69679e+08
-9.82371	9890	-10.1601	1.20045e+10	-10.1601	-2.44526e+08	-10.1601	-2.65127e+08	-10.1601	-5.79584e+08
-9.82348	9922.88	-10.1598	1.20029e+10	-10.1598	-2.31357e+08	-10.1598	-2.75e+08	-10.1598	-5.85093e+08
-9.82325	9955.88	-10.1596	1.19948e+10	-10.1596	-2.20014e+08	-10.1596	-2.81099e+08	-10.1596	-5.93032e+08
-9.82302	9988.75	-10.1594	1.19862e+10	-10.1594	-2.16962e+08	-10.1594	-2.85751e+08	-10.1594	-6.06729e+08
-9.82279	10021.4	-10.1591	1.19821e+10	-10.1591	-2.2573e+08	-10.1591	-2.88996e+08	-10.1591	-6.22033e+08
-9.82256	10053.6	-10.1589	1.19808e+10	-10.1589	-2.40679e+08	-10.1589	-2.87052e+08	-10.1589	-6.31084e+08
-9.82233	10085.4	-10.1587	1.19796e+10	-10.1587	-2.49628e+08	-10.1587	-2.78502e+08	-10.1587	-6.30043e+08
-9.8221	10116.5	-10.1584	1.1981e+10	-10.1584	-2.44994e+08	-10.1584	-2.68484e+08	-10.1584	-6.23737e+08
-9.82187	10147.1	-10.1582	1.19896e+10	-10.1582	-2.32826e+08	-10.1582	-2.64444e+08	-10.1582	-6.217e+08
-9.82165	10176.6	-10.158	1.20037e+10	-10.158	-2.27793e+08	-10.158	-2.67746e+08	-10.158	-6.28491e+08
-9.82142	10205.1	-10.1577	1.20155e+10	-10.1577	-2.37307e+08	-10.1577	-2.70962e+08	-10.1577	-6.39416e+08
-9.82119	10232.5	-10.1575	1.20204e+10	-10.1575	-2.53338e+08	-10.1575	-2.65407e+08	-10.1575	-6.47533e+08
-9.82096	10258.5	-10.1573	1.20216e+10	-10.1573	-2.6274e+08	-10.1573	-2.51494e+08	-10.1573	-6.52729e+08
-9.82073	10282.9	-10.157	1.20239e+10	-10.157	-2.63166e+08	-10.157	-2.39221e+08	-10.157	-6.59962e+08
-9.8205	10305.6	-10.1568	1.20254e+10	-10.1568	-2.64486e+08	-10.1568	-2.37669e+08	-10.1568	-6.68906e+08
-9.82027	10326.5	-10.1566	1.20196e+10	-10.1566	-2.75152e+08	-10.1566	-2.46957e+08	-10.1566	-6.70203e+08
-9.82004	10345.5	-10.1563	1.20015e+10	-10.1563	-2.91688e+08	-10.1563	-2.61308e+08	-10.1563	-6.55562e+08
-9.81981	10362.6	-10.1561	1.19711e+10	-10.1561	-3.03157e+08	-10.1561	-2.74816e+08	-10.1561	-6.30564e+08
-9.81958	10377.8	-10.1559	1.19312e+10	-10.1559	-3.0301e+08	-10.1559	-2.81315e+08	-10.1559	-6.13985e+08
-9.81936	10390.6	-10.1556	1.18881e+10	-10.1556	-2.94179e+08	-10.1556	-2.75398e+08	-10.1556	-6.21932e+08
-9.81913	10401.6	-10.1554	1.18537e+10	-10.1554	-2.83808e+08	-10.1554	-2.60909e+08	-10.1554	-6.52559e+08
-9.8189	10410.6	-10.1552	1.18402e+10	-10.1552	-2.7517e+08	-10.1552	-2.53802e+08	-10.1552	-6.87897e+08
-9.81867	10417.9	-10.1549	1.18495e+10	-10.1549	-2.65325e+08	-10.1549	-2.66838e+08	-10.1549	-7.1073e+08
-9.81844	10423.2	-10.1547	1.18687e+10	-10.1547	-2.50283e+08	-10.1547	-2.92545e+08	-10.1547	-7.17461e+08
-9.81821	10427.1	-10.1545	1.18812e+10	-10.1545	-2.31815e+08	-10.1545	-3.1031e+08	-10.1545	-7.14459e+08
-9.81798	10429.8	-10.1542	1.18805e+10	-10.1542	-2.17694e+08	-10.1542	-3.10283e+08	-10.1542	-7.07382e+08
-9.81775	10431.4	-10.154	1.18726e+10	-10.154	-2.14084e+08	-10.154	-3.01134e+08	-10.154	-6.98946e+08
-9.81752	10431.9	-10.1538	1.18659e+10	-10.1538	-2.19103e+08	-10.1538	-2.93621e+08	-10.1538	-6.93084e+08
-9.8173	10431.9	-10.1535	1.1865e+10	-10.1535	-2.26191e+08	-10.1535	-2.87658e+08	-10.1535	-6.93103e+08
-9.81707	10431.4	-10.1533	1.18706e+10	-10.1533	-2.32548e+08	-10.1533	-2.79952e+08	-10.1533	-6.95723e+08
-9.81684	10430.6	-10.1531	1.18815e+10	-10.1531	-2.4026e+08	-10.1531	-2.73855e+08	-10.1531	-6.94076e+08
-9.81661	10429.6	-10.1528	1.18942e+10	-10.1528	-2.48908e+08	-10.1528	-2.7334e+08	-10.1528	-6.87673e+08
-9.81638	10428.6	-10.1526	1.19062e+10	-10.1526	-2.52254e+08	-10.1526	-2.74079e+08	-10.1526	-6.82515e+08
-9.81615	10427.5	-10.1524	1.19198e+10	-10.1524	-2.45266e+08	-10.1524	-2.69752e+08	-10.1524	-6.79814e+08
-9.81592	10426.4	-10.1521	1.19395e+10	-10.1521	-2.30723e+08	-10.1521	-2.63738e+08	-10.1521	-6.72253e+08
-9.81569	10425	-10.1519	1.19644e+10	-10.1519	-2.15082e+08	-10.1519	-2.66028e+08	-10.1519	-6.54793e+08
-9.81546	10423.4	-10.1517	1.19876e+10	-10.1517	-2.00961e+08	-10.1517	-2.797e+08	-10.1517	-6.32273e+08
-9.81523	10421.4	-10.1515	1.20049e+10	-10.1515	-1.8837e+08	-10.1515	-2.97289e+08	-10.1515	-6.12269e+08
-9.81501	10418.9	-10.1512	1.2017e+10	-10.1512	-1.81038e+08	-10.1512	-3.09851e+08	-10.1512	-5.96874e+08
-9.81478	10415.8	-10.151	1.20229e+10	-10.151	-1.85515e+08	-10.151	-3.13404e+08	-10.151	-5.859e+08
-9.81455	10411.6	-10.1508	1.20181e+10	-10.1508	-2.03802e+08	-10.1508	-3.06965e+08	-10.1508	-5.81235e+08
-9.81432	10407	-10.1505	1.2004e+10	-10.1505	-2.3065e+08	-10.1505	-2.91153e+08	-10.1505	-5.82037e+08
-9.81409	10401.4	-10.1503	1.19911e+10	-10.1503	-2.57259e+08	-10.1503	-2.70031e+08	-10.1503	-5.81662e+08
-9.81386	10395.1	-10.1501	1.19876e+10	-10.1501	-2.74021e+08	-10.1501	-2.48501e+08	-10.1501	-5.76182e+08
-9.81363	10388	-10.1498	1.199e+10	-10.1498	-2.72987e+08	-10.1498	-2.26164e+08	-10.1498	-5.7098e+08
-9.8134	10380.2	-10.1496	1.19897e+10	-10.1496	-2.55642e+08	-10.1496	-1.9969e+08	-10.1496	-5.7215e+08
-9.81317	10371.8	-10.1494	1.19871e+10	-10.1494	-2.38048e+08	-10.1494	-1.73775e+08	-10.1494	-5.76364e+08
-9.81295	10362.9	-10.1491	1.19888e+10	-10.1491	-2.39755e+08	-10.1491	-1.62777e+08	-10.1491	-5.77181e+08
-9.81272	10353.6	-10.1489	1.19948e+10	-10.1489	-2.64792e+08	-10.1489	-1.75188e+08	-10.1489	-5.77156e+08
-9.81249	10343.9	-10.1487	1.19947e+10	-10.1487	-2.99504e+08	-10.1487	-2.00572e+08	-10.1487	-5.84286e+08
-9.81226	10334.1	-10.1484	1.198e+10	-10.1484	-3.30143e+08	-10.1484	-2.19238e+08	-10.1484	-5.98074e+08
-9.81203	10324.1	-10.1482	1.19533e+10	-10.1482	-3.54257e+08	-10.1482	-2.23267e+08	-10.1482	-6.07812e+08
-9.8118	10314.2	-10.148	1.19246e+10	-10.148	-3.71964e+08	-10.148	-2.20801e+08	-10.148	-6.04921e+08
-9.81157	10304.2	-10.1477	1.19027e+10	-10.1477	-3.76237e+08	-10.1477	-2.20125e+08	-10.1477	-5.90402e+08
-9.81134	10294.4	-10.1475	1.18897e+10	-10.1475	-3.60185e+08	-10.1475	-2.1856e+08	-10.1475	-5.70382e+08
-9.81111	10284.6	-10.1473	1.18839e+10	-10.1473	-3.2856e+08	-10.1473	-2.1053e+08	-10.1473	-5.50692e+08
-9.81089	10275.1	-10.147	1.18818e+10	-10.147	-2.94277e+08	-10.147	-1.98881e+08	-10.147	-5.35772e+08
-9.81066	10265.6	-10.1468	1.18806e+10	-10.1468	-2.66367e+08	-10.1468	-1.91754e+08	-10.1468	-5.26494e+08
-9.81043	10256.4	-10.1466	1.18792e+10	-10.1466	-2.46865e+08	-10.1466	-1.92718e+08	-10.1466	-5.17941e+08
-9.8102	10247.4	-10.1463	1.18774e+10	-10.1463	-2.35795e+08	-10.1463	-2.00323e+08	-10.1463	-5.04074e+08
-9.80997	10238.6	-10.1461	1.18748e+10	-10.1461	-2.32489e+08	-10.1461	-2.13893e+08	-10.1461	-4.85113e+08
-9.80974	10230.1	-10.1459	1.18678e+10	-10.1459	-2.33658e+08	-10.1459	-2.32409e+08	-10.1459	-4.66483e+08
-9.80951	10221.9	-10.1456	1.18509e+10	-10.1456	-2.3508e+08	-10.1456	-2.49452e+08	-10.1456	-4.51293e+08
-9.80928	10213.9	-10.1454	1.18249e+10	-10.1454	-2.33552e+08	-10.1454	-2.57322e+08	-10.1454	-4.38592e+08
-9.80905	10206.2	-10.1452	1.18038e+10	-10.1452	-2.24383e+08	-10.1452	-2.56999e+08	-10.1452	-4.28272e+08
-9.80882	10198.9	-10.1449	1.18054e+10	-10.1449	-2.02105e+08	-10.1449	-2.57071e+08	-10.1449	-4.22264e+08
-9.8086	10191.8	-10.1447	1.18313e+10	-10.1447	-1.696e+08	-10.1447	-2.60812e+08	-10.1447	-4.20594e+08
-9.80837	10184.9	-10.1445	1.18594e+10	-10.1445	-1.42382e+08	-10.1445	-2.60613e+08	-10.1445	-4.2099e+08
-9.80814	10178.2	-10.1442	1.18652e+10	-10.1442	-1.36199e+08	-10.1442	-2.48727e+08	-10.1442	-4.22636e+08
-9.80791	10172	-10.144	1.18472e+10	-10.144	-1.51642e+08	-10.144	-2.28931e+08	-10.144	-4.25696e+08
-9.80768	10165.9	-10.1438	1.18245e+10	-10.1438	-1.76466e+08	-10.1438	-2.1328e+08	-10.1438	-4.26925e+08
-9.80745	10159.8	-10.1435	1.18105e+10	-10.1435	-2.00705e+08	-10.1435	-2.0942e+08	-10.1435	-4.20997e+08
-9.80722	10153.8	-10.1433	1.18013e+10	-10.1433	-2.22949e+08	-10.1433	-2.1373e+08	-10.1433	-4.08072e+08
-9.80699	10147.9	-10.1431	1.17887e+10	-10.1431	-2.43803e+08	-10.1431	-2.15249e+08	-10.1431	-3.96323e+08
-9.80676	10141.5	-10.1428	1.17746e+10	-10.1428	-2.61377e+08	-10.1428	-2.0505e+08	-10.1428	-3.94987e+08
-9.80654	10134.8	-10.1426	1.17663e+10	-10.1426	-2.74532e+08	-10.1426	-1.84577e+08	-10.1426	-4.06818e+08
-9.80631	10127.5	-10.1424	1.17672e+10	-10.1424	-2.8444e+08	-10.1424	-1.66704e+08	-10.1424	-4.27347e+08
-9.80608	10119.2	-10.1422	1.17778e+10	-10.1422	-2.90848e+08	-10.1422	-1.65845e+08	-10.1422	-4.48392e+08
-9.80585	10109.9	-10.1419	1.17967e+10	-10.1419	-2.90833e+08	-10.1419	-1.84175e+08	-10.1419	-4.61835e+08
-9.80562	10099.2	-10.1417	1.18177e+10	-10.1417	-2.82954e+08	-10.1417	-2.08756e+08	-10.1417	-4.63653e+08
-9.80539	10087	-10.1415	1.18299e+10	-10.1415	-2.69982e+08	-10.1415	-2.23878e+08	-10.1415	-4.56612e+08
-9.80516	10073	-10.1412	1.18282e+10	-10.1412	-2.57025e+08	-10.1412	-2.25086e+08	-10.1412	-4.47912e+08
-9.80493	10057.1	-10.141	1.18182e+10	-10.141	-2.49237e+08	-10.141	-2.20613e+08	-10.141	-4.43366e+08
-9.8047	10039.4	-10.1408	1.18079e+10	-10.1408	-2.50822e+08	-10.1408	-2.21799e+08	-10.1408	-4.44403e+08
-9.80447	10019.6	-10.1405	1.1798e+10	-10.1405	-2.62725e+08	-10.1405	-2.33711e+08	-10.1405	-4.4962e+08
-9.80425	9998.25	-10.1403	1.1786e+10	-10.1403	-2.80263e+08	-10.1403	-2.5222e+08	-10.1403	-4.56926e+08
-9.80402	9975.25	-10.1401	1.17746e+10	-10.1401	-2.95109e+08	-10.1401	-2.66829e+08	-10.1401	-4.64669e+08
-9.80379	9951.12	-10.1398	1.17687e+10	-10.1398	-3.00746e+08	-10.1398	-2.67514e+08	-10.1398	-4.73557e+08
-9.80356	9926.25	-10.1396	1.17689e+10	-10.1396	-2.96e+08	-10.1396	-2.52714e+08	-10.1396	-4.87783e+08
-9.80333	9900.75	-10.1394	1.17724e+10	-10.1394	-2.8437e+08	-10.1394	-2.32286e+08	-10.1394	-5.11194e+08
-9.8031	9875.62	-10.1391	1.17778e+10	-10.1391	-2.70682e+08	-10.1391	-2.21031e+08	-10.1391	-5.4071e+08
-9.80287	9851.38	-10.1389	1.17844e+10	-10.1389	-2.56956e+08	-10.1389	-2.26952e+08	-10.1389	-5.65684e+08
-9.80264	9828.75	-10.1387	1.17893e+10	-10.1387	-2.40754e+08	-10.1387	-2.44572e+08	-10.1387	-5.76214e+08
-9.80241	9808	-10.1384	1.17905e+10	-10.1384	-2.19118e+08	-10.1384	-2.59882e+08	-10.1384	-5.71537e+08
-9.80219	9790.38	-10.1382	1.17901e+10	-10.1382	-1.94365e+08	-10.1382	-2.62457e+08	-10.1382	-5.58479e+08
-9.80196	9776	-10.138	1.17918e+10	-10.138	-1.73377e+08	-10.138	-2.52985e+08	-10.138	-5.42732e+08
-9.80173	9765.75	-10.1377	1.17953e+10	-10.1377	-1.60402e+08	-10.1377	-2.39298e+08	-10.1377	-5.2554e+08
-9.8015	9760	-10.1375	1.17987e+10	-10.1375	-1.53179e+08	-10.1375	-2.27089e+08	-10.1375	-5.10214e+08
-9.80127	9759.25	-10.1373	1.18032e+10	-10.1373	-1.46652e+08	-10.1373	-2.16624e+08	-10.1373	-5.0653e+08
-9.80104	9763.75	-10.137	1.18126e+10	-10.137	-1.37489e+08	-10.137	-2.06921e+08	-10.137	-5.21586e+08
-9.80081	9773.62	-10.1368	1.1827e+10	-10.1368	-1.24989e+08	-10.1368	-1.98665e+08	-10.1368	-5.46872e+08
-9.80058	9789.25	-10.1366	1.18391e+10	-10.1366	-1.11856e+08	-10.1366	-1.91865e+08	-10.1366	-5.62507e+08
-9.80035	9810.38	-10.1363	1.18391e+10	-10.1363	-1.04536e+08	-10.1363	-1.84331e+08	-10.1363	-5.58563e+08
-9.80012	9836.75	-10.1361	1.18228e+10	-10.1361	-1.07942e+08	-10.1361	-1.7463e+08	-10.1361	-5.46717e+08
-9.7999	9868.12	-10.1359	1.17947e+10	-10.1359	-1.19149e+08	-10.1359	-1.64381e+08	-10.1359	-5.45518e+08
-9.79967	9904.62	-10.1356	1.17648e+10	-10.1356	-1.31461e+08	-10.1356	-1.56741e+08	-10.1356	-5.58549e+08
-9.79944	9945.12	-10.1354	1.1741e+10	-10.1354	-1.44346e+08	-10.1354	-1.55692e+08	-10.1354	-5.73626e+08
-9.79921	9989.5	-10.1352	1.17267e+10	-10.1352	-1.6135e+08	-10.1352	-1.67109e+08	-10.1352	-5.80155e+08
-9.79898	10036.8	-10.1349	1.17231e+10	-10.1349	-1.77445e+08	-10.1349	-1.95044e+08	-10.1349	-5.78944e+08
-9.79875	10086.8	-10.1347	1.17295e+10	-10.1347	-1.79706e+08	-10.1347	-2.33911e+08	-10.1347	-5.75548e+08
-9.79852	10138.2	-10.1345	1.17404e+10	-10.1345	-1.65879e+08	-10.1345	-2.69178e+08	-10.1345	-5.724e+08
-9.79829	10190.6	-10.1342	1.17457e+10	-10.1342	-1.51442e+08	-10.1342	-2.90176e+08	-10.1342	-5.69932e+08
-9.79806	10243	-10.134	1.17398e+10	-10.134	-1.49536e+08	-10.134	-2.99076e+08	-10.134	-5.69398e+08
-9.79784	10294.6	-10.1338	1.17279e+10	-10.1338	-1.53351e+08	-10.1338	-3.03667e+08	-10.1338	-5.71037e+08
-9.79761	10344.8	-10.1335	1.172e+10	-10.1335	-1.4969e+08	-10.1335	-3.05321e+08	-10.1335	-5.72215e+08
-9.79738	10392.8	-10.1333	1.17195e+10	-10.1333	-1.41641e+08	-10.1333	-2.99031e+08	-10.1333	-5.68914e+08
-9.79715	10437.9	-10.1331	1.17222e+10	-10.1331	-1.42346e+08	-10.1331	-2.82235e+08	-10.1331	-5.57036e+08
-9.79692	10479.6	-10.1329	1.17245e+10	-10.1329	-1.50545e+08	-10.1329	-2.58047e+08	-10.1329	-5.32935e+08
-9.79669	10517.8	-10.1326	1.17265e+10	-10.1326	-1.50314e+08	-10.1326	-2.31496e+08	-10.1326	-4.9636e+08
-9.79646	10551.9	-10.1324	1.1727e+10	-10.1324	-1.37302e+08	-10.1324	-2.07432e+08	-10.1324	-4.52972e+08
-9.79623	10582.2	-10.1322	1.17226e+10	-10.1322	-1.28645e+08	-10.1322	-1.90943e+08	-10.1322	-4.11075e+08
-9.796	10608.5	-10.1319	1.17139e+10	-10.1319	-1.39596e+08	-10.1319	-1.85279e+08	-10.1319	-3.76825e+08
-9.79578	10631.2	-10.1317	1.17087e+10	-10.1317	-1.63236e+08	-10.1317	-1.89529e+08	-10.1317	-3.55571e+08
-9.79555	10650.5	-10.1315	1.17158e+10	-10.1315	-1.82929e+08	-10.1315	-2.00762e+08	-10.1315	-3.54853e+08
-9.79532	10666.6	-10.1312	1.17359e+10	-10.1312	-1.94844e+08	-10.1312	-2.16518e+08	-10.1312	-3.79317e+08
-9.79509	10680.2	-10.131	1.17612e+10	-10.131	-2.06604e+08	-10.131	-2.32624e+08	-10.131	-4.21953e+08
-9.79486	10691.4	-10.1308	1.17814e+10	-10.1308	-2.20267e+08	-10.1308	-2.4192e+08	-10.1308	-4.65274e+08
-9.79463	10700.8	-10.1305	1.17912e+10	-10.1305	-2.29695e+08	-10.1305	-2.39806e+08	-10.1305	-4.93173e+08
-9.7944	10708.5	-10.1303	1.1792e+10	-10.1303	-2.33041e+08	-10.1303	-2.29252e+08	-10.1303	-5.00905e+08
-9.79417	10714.9	-10.1301	1.17891e+10	-10.1301	-2.3643e+08	-10.1301	-2.16371e+08	-10.1301	-4.96076e+08
-9.79394	10720.1	-10.1298	1.17855e+10	-10.1298	-2.44087e+08	-10.1298	-2.02884e+08	-10.1298	-4.92624e+08
-9.79371	10724.4	-10.1296	1.17816e+10	-10.1296	-2.5335e+08	-10.1296	-1.86966e+08	-10.1296	-4.9995e+08
-9.79349	10727.8	-10.1294	1.17788e+10	-10.1294	-2.6047e+08	-10.1294	-1.69686e+08	-10.1294	-5.1299e+08
-9.79326	10730.1	-10.1291	1.17812e+10	-10.1291	-2.63141e+08	-10.1291	-1.55875e+08	-10.1291	-5.16318e+08
-9.79303	10731.6	-10.1289	1.1791e+10	-10.1289	-2.56028e+08	-10.1289	-1.4887e+08	-10.1289	-5.03071e+08
-9.7928	10732.1	-10.1287	1.18034e+10	-10.1287	-2.33299e+08	-10.1287	-1.47782e+08	-10.1287	-4.852e+08
-9.79257	10731.5	-10.1284	1.18093e+10	-10.1284	-1.99953e+08	-10.1284	-1.49992e+08	-10.1284	-4.78023e+08
-9.79234	10729.8	-10.1282	1.18018e+10	-10.1282	-1.72605e+08	-10.1282	-1.54315e+08	-10.1282	-4.79853e+08
-9.79211	10726.8	-10.128	1.17813e+10	-10.128	-1.62777e+08	-10.128	-1.61947e+08	-10.128	-4.77286e+08
-9.79188	10722.6	-10.1277	1.17558e+10	-10.1277	-1.64983e+08	-10.1277	-1.74966e+08	-10.1277	-4.67798e+08
-9.79165	10717.4	-10.1275	1.1735e+10	-10.1275	-1.67081e+08	-10.1275	-1.92503e+08	-10.1275	-4.64595e+08
-9.79143	10711	-10.1273	1.17227e+10	-10.1273	-1.66718e+08	-10.1273	-2.08447e+08	-10.1273	-4.77453e+08
-9.7912	10703.8	-10.127	1.1715e+10	-10.127	-1.70118e+08	-10.127	-2.15555e+08	-10.127	-4.99275e+08
-9.79097	10695.6	-10.1268	1.17081e+10	-10.1268	-1.78967e+08	-10.1268	-2.11484e+08	-10.1268	-5.15343e+08
-9.79074	10687.1	-10.1266	1.17061e+10	-10.1266	-1.87292e+08	-10.1266	-1.97464e+08	-10.1266	-5.18314e+08
-9.79051	10678.1	-10.1263	1.17155e+10	-10.1263	-1.89596e+08	-10.1263	-1.73424e+08	-10.1263	-5.10784e+08
-9.79028	10669.4	-10.1261	1.17352e+10	-10.1261	-1.84081e+08	-10.1261	-1.41981e+08	-10.1261	-4.99173e+08
-9.79005	10660.6	-10.1259	1.17548e+10	-10.1259	-1.68895e+08	-10.1259	-1.16648e+08	-10.1259	-4.88127e+08
-9.78982	10652.6	-10.1256	1.17636e+10	-10.1256	-1.44051e+08	-10.1256	-1.14817e+08	-10.1256	-4.76782e+08
-9.78959	10645.2	-10.1254	1.17577e+10	-10.1254	-1.18562e+08	-10.1254	-1.37384e+08	-10.1254	-4.59535e+08
-9.78936	10639	-10.1252	1.17399e+10	-10.1252	-1.0776e+08	-10.1252	-1.63861e+08	-10.1252	-4.3422e+08
-9.78914	10634	-10.1249	1.17183e+10	-10.1249	-1.1937e+08	-10.1249	-1.74239e+08	-10.1249	-4.0799e+08
-9.78891	10630.6	-10.1247	1.17043e+10	-10.1247	-1.45821e+08	-10.1247	-1.69057e+08	-10.1247	-3.89526e+08
-9.78868	10628.9	-10.1245	1.17053e+10	-10.1245	-1.7179e+08	-10.1245	-1.6181e+08	-10.1245	-3.77792e+08
-9.78845	10629.1	-10.1242	1.17156e+10	-10.1242	-1.85707e+08	-10.1242	-1.59191e+08	-10.1242	-3.6628e+08
-9.78822	10631.5	-10.124	1.17204e+10	-10.124	-1.8421e+08	-10.124	-1.57812e+08	-10.124	-3.56818e+08
-9.78799	10636.1	-10.1238	1.17104e+10	-10.1238	-1.71852e+08	-10.1238	-1.55224e+08	-10.1238	-3.5972e+08
-9.78776	10643.1	-10.1236	1.169e+10	-10.1236	-1.59216e+08	-10.1236	-1.54034e+08	-10.1236	-3.79539e+08
-9.78753	10652.5	-10.1233	1.16711e+10	-10.1233	-1.566e+08	-10.1233	-1.56192e+08	-10.1233	-4.09085e+08
-9.7873	10664.1	-10.1231	1.16623e+10	-10.1231	-1.65892e+08	-10.1231	-1.60442e+08	-10.1231	-4.38251e+08
-9.78708	10678.2	-10.1229	1.16647e+10	-10.1229	-1.80277e+08	-10.1229	-1.65466e+08	-10.1229	-4.60288e+08
-9.78685	10694.6	-10.1226	1.16728e+10	-10.1226	-1.92242e+08	-10.1226	-1.71602e+08	-10.1226	-4.68988e+08
-9.78662	10713	-10.1224	1.1679e+10	-10.1224	-1.98759e+08	-10.1224	-1.80788e+08	-10.1224	-4.60338e+08
-9.78639	10733.4	-10.1222	1.16791e+10	-10.1222	-1.99007e+08	-10.1222	-1.96499e+08	-10.1222	-4.40825e+08
-9.78616	10755.4	-10.1219	1.16753e+10	-10.1219	-1.92358e+08	-10.1219	-2.19294e+08	-10.1219	-4.25695e+08
-9.78593	10778.6	-10.1217	1.16706e+10	-10.1217	-1.80699e+08	-10.1217	-2.4032e+08	-10.1217	-4.24612e+08
-9.7857	10803	-10.1215	1.16639e+10	-10.1215	-1.69274e+08	-10.1215	-2.46289e+08	-10.1215	-4.35217e+08
-9.78547	10827.9	-10.1212	1.16523e+10	-10.1212	-1.63499e+08	-10.1212	-2.35178e+08	-10.1212	-4.52626e+08
-9.78524	10853.2	-10.121	1.16367e+10	-10.121	-1.66688e+08	-10.121	-2.19737e+08	-10.121	-4.75959e+08
-9.78502	10878.8	-10.1208	1.16213e+10	-10.1208	-1.79521e+08	-10.1208	-2.10384e+08	-10.1208	-5.00409e+08
-9.78479	10903.8	-10.1205	1.16093e+10	-10.1205	-1.97444e+08	-10.1205	-2.03018e+08	-10.1205	-5.11773e+08
-9.78456	10928.1	-10.1203	1.16029e+10	-10.1203	-2.101e+08	-10.1203	-1.90644e+08	-10.1203	-4.98361e+08
-9.78433	10951.6	-10.1201	1.16024e+10	-10.1201	-2.10006e+08	-10.1201	-1.77976e+08	-10.1201	-4.65839e+08
-9.7841	10973.5	-10.1198	1.16041e+10	-10.1198	-2.02554e+08	-10.1198	-1.7461e+08	-10.1198	-4.33318e+08
-9.78387	10993.9	-10.1196	1.16015e+10	-10.1196	-2.00858e+08	-10.1196	-1.80813e+08	-10.1196	-4.14517e+08
-9.78364	11012.1	-10.1194	1.15964e+10	-10.1194	-2.08795e+08	-10.1194	-1.90383e+08	-10.1194	-4.06217e+08
-9.78341	11028.2	-10.1191	1.15992e+10	-10.1191	-2.15629e+08	-10.1191	-2.00798e+08	-10.1191	-3.95146e+08
-9.78318	11042	-10.1189	1.16138e+10	-10.1189	-2.10533e+08	-10.1189	-2.09269e+08	-10.1189	-3.73988e+08
-9.78295	11053.1	-10.1187	1.1628e+10	-10.1187	-1.96318e+08	-10.1187	-2.05777e+08	-10.1187	-3.50064e+08
-9.78273	11061.5	-10.1184	1.16284e+10	-10.1184	-1.83884e+08	-10.1184	-1.84351e+08	-10.1184	-3.38604e+08
-9.7825	11067.1	-10.1182	1.16172e+10	-10.1182	-1.7747e+08	-10.1182	-1.57097e+08	-10.1182	-3.4777e+08
-9.78227	11070.1	-10.118	1.16051e+10	-10.118	-1.71414e+08	-10.118	-1.42327e+08	-10.118	-3.71216e+08
-9.78204	11070.2	-10.1177	1.15933e+10	-10.1177	-1.60127e+08	-10.1177	-1.41062e+08	-10.1177	-3.94515e+08
-9.78181	11067.9	-10.1175	1.15766e+10	-10.1175	-1.45886e+08	-10.1175	-1.3974e+08	-10.1175	-4.05259e+08
-9.78158	11063	-10.1173	1.15572e+10	-10.1173	-1.34934e+08	-10.1173	-1.34037e+08	-10.1173	-3.97024e+08
-9.78135	11055.8	-10.117	1.15433e+10	-10.117	-1.27856e+08	-10.117	-1.32992e+08	-10.117	-3.71245e+08
-9.78112	11046.4	-10.1168	1.15366e+10	-10.1168	-1.16462e+08	-10.1168	-1.38731e+08	-10.1168	-3.40827e+08
-9.78089	11035.1	-10.1166	1.15337e+10	-10.1166	-9.22485e+07	-10.1166	-1.40419e+08	-10.1166	-3.25917e+08
-9.78067	11022.6	-10.1163	1.15382e+10	-10.1163	-5.80157e+07	-10.1163	-1.33808e+08	-10.1163	-3.37292e+08
-9.78044	11008.8	-10.1161	1.15562e+10	-10.1161	-2.82884e+07	-10.1161	-1.3023e+08	-10.1161	-3.65219e+08
-9.78021	10994.5	-10.1159	1.15824e+10	-10.1159	-1.65509e+07	-10.1159	-1.37929e+08	-10.1159	-3.90293e+08
-9.77998	10979.8	-10.1156	1.16032e+10	-10.1156	-2.45788e+07	-10.1156	-1.49014e+08	-10.1156	-4.02278e+08
-9.77975	10965.2	-10.1154	1.16142e+10	-10.1154	-4.55741e+07	-10.1154	-1.55149e+08	-10.1154	-4.02293e+08
-9.77952	10951.2	-10.1152	1.16225e+10	-10.1152	-7.23247e+07	-10.1152	-1.629e+08	-10.1152	-3.91776e+08
-9.77929	10938.2	-10.1149	1.16332e+10	-10.1149	-9.73897e+07	-10.1149	-1.80135e+08	-10.1149	-3.70703e+08
-9.77906	10926.2	-10.1147	1.16449e+10	-10.1147	-1.10655e+08	-10.1147	-1.97058e+08	-10.1147	-3.46554e+08
-9.77883	10915.8	-10.1145	1.16583e+10	-10.1145	-1.06144e+08	-10.1145	-1.96021e+08	-10.1145	-3.34179e+08
-9.7786	10906.8	-10.1143	1.16744e+10	-10.1143	-9.11234e+07	-10.1143	-1.75316e+08	-10.1143	-3.42378e+08
-9.77838	10899.6	-10.114	1.16835e+10	-10.114	-8.09288e+07	-10.114	-1.49996e+08	-10.114	-3.65667e+08
-9.77815	10894.1	-10.1138	1.16712e+10	-10.1138	-8.3298e+07	-10.1138	-1.3269e+08	-10.1138	-3.90872e+08
-9.77792	10890	-10.1136	1.16392e+10	-10.1136	-9.27814e+07	-10.1136	-1.26516e+08	-10.1136	-4.07293e+08
-9.77769	10887.6	-10.1133	1.16089e+10	-10.1133	-1.00105e+08	-10.1133	-1.33741e+08	-10.1133	-4.10683e+08
-9.77746	10886.2	-10.1131	1.1598e+10	-10.1131	-1.0043e+08	-10.1131	-1.55647e+08	-10.1131	-4.03825e+08
-9.77723	10886.2	-10.1129	1.16045e+10	-10.1129	-9.2227e+07	-10.1129	-1.81745e+08	-10.1129	-3.95172e+08
-9.777	10886.9	-10.1126	1.16157e+10	-10.1126	-7.63499e+07	-10.1126	-1.93668e+08	-10.1126	-3.92337e+08
-9.77677	10888.1	-10.1124	1.1625e+10	-10.1124	-5.98436e+07	-10.1124	-1.8636e+08	-10.1124	-3.95377e+08
-9.77654	10889.8	-10.1122	1.16353e+10	-10.1122	-5.4228e+07	-10.1122	-1.75478e+08	-10.1122	-3.9923e+08
-9.77632	10891.5	-10.1119	1.16516e+10	-10.1119	-6.43272e+07	-10.1119	-1.77205e+08	-10.1119	-4.01639e+08
-9.77609	10893	-10.1117	1.16759e+10	-10.1117	-8.1246e+07	-10.1117	-1.88972e+08	-10.1117	-4.04195e+08
-9.77586	10894	-10.1115	1.17024e+10	-10.1115	-9.02432e+07	-10.1115	-1.97328e+08	-10.1115	-4.06763e+08
-9.77563	10894.4	-10.1112	1.17185e+10	-10.1112	-8.4615e+07	-10.1112	-1.97646e+08	-10.1112	-4.06539e+08
-9.7754	10894	-10.111	1.17143e+10	-10.111	-7.02861e+07	-10.111	-1.96618e+08	-10.111	-4.03064e+08
-9.77517	10892.6	-10.1108	1.16933e+10	-10.1108	-5.85894e+07	-10.1108	-1.98675e+08	-10.1108	-3.99651e+08
-9.77494	10890	-10.1105	1.1669e+10	-10.1105	-5.62846e+07	-10.1105	-1.98996e+08	-10.1105	-3.99487e+08
-9.77471	10886.1	-10.1103	1.16521e+10	-10.1103	-6.15629e+07	-10.1103	-1.90231e+08	-10.1103	-4.0384e+08
-9.77448	10880.9	-10.1101	1.16446e+10	-10.1101	-6.85184e+07	-10.1101	-1.70927e+08	-10.1101	-4.13152e+08
-9.77426	10874.1	-10.1098	1.1644e+10	-10.1098	-7.52036e+07	-10.1098	-1.47831e+08	-10.1098	-4.25573e+08
-9.77403	10865.6	-10.1096	1.16454e+10	-10.1096	-8.59304e+07	-10.1096	-1.33635e+08	-10.1096	-4.35016e+08
-9.7738	10855.5	-10.1094	1.164e+10	-10.1094	-1.04366e+08	-10.1094	-1.39842e+08	-10.1094	-4.35016e+08
-9.77357	10843.5	-10.1091	1.16215e+10	-10.1091	-1.26186e+08	-10.1091	-1.66122e+08	-10.1091	-4.247e+08
-9.77334	10830	-10.1089	1.15949e+10	-10.1089	-1.41177e+08	-10.1089	-1.97845e+08	-10.1089	-4.0826e+08
-9.77311	10814.5	-10.1087	1.15731e+10	-10.1087	-1.41709e+08	-10.1087	-2.19331e+08	-10.1087	-3.90097e+08
-9.77288	10797.4	-10.1084	1.15641e+10	-10.1084	-1.27189e+08	-10.1084	-2.28377e+08	-10.1084	-3.73856e+08
-9.77265	10778.4	-10.1082	1.15666e+10	-10.1082	-1.02392e+08	-10.1082	-2.32837e+08	-10.1082	-3.63977e+08
-9.77242	10757.9	-10.108	1.15751e+10	-10.108	-7.53309e+07	-10.108	-2.3561e+08	-10.108	-3.63445e+08
-9.77219	10735.9	-10.1077	1.15838e+10	-10.1077	-5.5995e+07	-10.1077	-2.31072e+08	-10.1077	-3.70581e+08
-9.77197	10712.6	-10.1075	1.15863e+10	-10.1075	-5.25081e+07	-10.1075	-2.16134e+08	-10.1075	-3.81326e+08
-9.77174	10688.1	-10.1073	1.158e+10	-10.1073	-6.58035e+07	-10.1073	-1.96277e+08	-10.1073	-3.93399e+08
-9.77151	10663	-10.107	1.15702e+10	-10.107	-8.79569e+07	-10.107	-1.78376e+08	-10.107	-4.05696e+08
-9.77128	10637.4	-10.1068	1.15655e+10	-10.1068	-1.05677e+08	-10.1068	-1.64919e+08	-10.1068	-4.16259e+08
-9.77105	10611.2	-10.1066	1.15678e+10	-10.1066	-1.07064e+08	-10.1066	-1.58154e+08	-10.1066	-4.23997e+08
-9.77082	10585.6	-10.1063	1.15717e+10	-10.1063	-8.97762e+07	-10.1063	-1.62438e+08	-10.1063	-4.29297e+08
-9.77059	10560.6	-10.1061	1.15726e+10	-10.1061	-6.50644e+07	-10.1061	-1.77444e+08	-10.1061	-4.29611e+08
-9.77036	10536.6	-10.1059	1.15709e+10	-10.1059	-4.97594e+07	-10.1059	-1.94718e+08	-10.1059	-4.18635e+08
-9.77013	10514.1	-10.1056	1.15684e+10	-10.1056	-5.01785e+07	-10.1056	-2.06317e+08	-10.1056	-3.94732e+08
-9.76991	10493.8	-10.1054	1.15672e+10	-10.1054	-5.6742e+07	-10.1054	-2.12652e+08	-10.1054	-3.66666e+08
-9.76968	10475.9	-10.1052	1.15681e+10	-10.1052	-5.83898e+07	-10.1052	-2.1717e+08	-10.1052	-3.45761e+08
-9.76945	10461	-10.105	1.15686e+10	-10.105	-5.83568e+07	-10.105	-2.18147e+08	-10.105	-3.35117e+08
-9.76922	10449.8	-10.1047	1.15628e+10	-10.1047	-6.86611e+07	-10.1047	-2.12103e+08	-10.1047	-3.30939e+08
-9.76899	10442.1	-10.1045	1.15485e+10	-10.1045	-9.05187e+07	-10.1045	-2.0197e+08	-10.1045	-3.30538e+08
-9.76876	10438.9	-10.1043	1.1532e+10	-10.1043	-1.08884e+08	-10.1043	-1.94509e+08	-10.1043	-3.3329e+08
-9.76853	10440	-10.104	1.1521e+10	-10.104	-1.09614e+08	-10.104	-1.90089e+08	-10.104	-3.37055e+08
-9.7683	10446	-10.1038	1.15155e+10	-10.1038	-9.64406e+07	-10.1038	-1.80908e+08	-10.1038	-3.39674e+08
-9.76807	10456.8	-10.1036	1.15108e+10	-10.1036	-8.65413e+07	-10.1036	-1.60368e+08	-10.1036	-3.41664e+08
-9.76784	10472.5	-10.1033	1.1506e+10	-10.1033	-9.23217e+07	-10.1033	-1.30759e+08	-10.1033	-3.42923e+08
-9.76762	10493	-10.1031	1.15049e+10	-10.1031	-1.11637e+08	-10.1031	-1.01451e+08	-10.1031	-3.40949e+08
-9.76739	10518.5	-10.1029	1.15097e+10	-10.1029	-1.33815e+08	-10.1029	-8.20676e+07	-10.1029	-3.37896e+08
-9.76716	10548.6	-10.1026	1.15176e+10	-10.1026	-1.49749e+08	-10.1026	-7.66917e+07	-10.1026	-3.44021e+08
-9.76693	10583.2	-10.1024	1.15226e+10	-10.1024	-1.54927e+08	-10.1024	-8.15561e+07	-10.1024	-3.65382e+08
-9.7667	10622	-10.1022	1.15183e+10	-10.1022	-1.4759e+08	-10.1022	-8.82416e+07	-10.1022	-3.90732e+08
-9.76647	10664.9	-10.1019	1.15024e+10	-10.1019	-1.29278e+08	-10.1019	-9.11489e+07	-10.1019	-3.99258e+08
-9.76624	10711.5	-10.1017	1.14815e+10	-10.1017	-1.07205e+08	-10.1017	-9.16037e+07	-10.1017	-3.8126e+08
-9.76601	10761.4	-10.1015	1.14667e+10	-10.1015	-9.17547e+07	-10.1015	-9.36839e+07	-10.1015	-3.46242e+08
-9.76578	10814.6	-10.1012	1.14621e+10	-10.1012	-8.86641e+07	-10.1012	-9.81018e+07	-10.1012	-3.13738e+08
-9.76556	10870.5	-10.101	1.146e+10	-10.101	-9.44572e+07	-10.101	-1.0243e+08	-10.101	-3.02071e+08
-9.76533	10929	-10.1008	1.14531e+10	-10.1008	-1.00601e+08	-10.1008	-1.05224e+08	-10.1008	-3.20537e+08
-9.7651	10989.5	-10.1005	1.14462e+10	-10.1005	-1.00628e+08	-10.1005	-1.06569e+08	-10.1005	-3.61526e+08
-9.76487	11052	-10.1003	1.14499e+10	-10.1003	-9.23255e+07	-10.1003	-1.05611e+08	-10.1003	-4.0129e+08
-9.76464	11116	-10.1001	1.14658e+10	-10.1001	-7.60733e+07	-10.1001	-1.00957e+08	-10.1001	-4.1852e+08
-9.76441	11180.9	-10.0998	1.14824e+10	-10.0998	-5.48362e+07	-10.0998	-9.37071e+07	-10.0998	-4.13483e+08
-9.76418	11246.5	-10.0996	1.14885e+10	-10.0996	-3.52231e+07	-10.0996	-8.77821e+07	-10.0996	-4.02348e+08
-9.76395	11312.4	-10.0994	1.14843e+10	-10.0994	-2.51582e+07	-10.0994	-8.67259e+07	-10.0994	-3.94869e+08
-9.76372	11377.8	-10.0991	1.14802e+10	-10.0991	-2.89956e+07	-10.0991	-9.10781e+07	-10.0991	-3.87434e+08
-9.76349	11442.4	-10.0989	1.14843e+10	-10.0989	-4.50569e+07	-10.0989	-9.8523e+07	-10.0989	-3.7723e+08
-9.76327	11505.5	-10.0987	1.14951e+10	-10.0987	-6.70735e+07	-10.0987	-1.06152e+08	-10.0987	-3.71146e+08
-9.76304	11566.5	-10.0984	1.1506e+10	-10.0984	-8.75275e+07	-10.0984	-1.13641e+08	-10.0984	-3.76793e+08
-9.76281	11624.8	-10.0982	1.15147e+10	-10.0982	-1.01563e+08	-10.0982	-1.24287e+08	-10.0982	-3.93543e+08
-9.76258	11679.6	-10.098	1.15237e+10	-10.098	-1.09267e+08	-10.098	-1.40606e+08	-10.098	-4.16268e+08
-9.76235	11730.5	-10.0977	1.1532e+10	-10.0977	-1.12924e+08	-10.0977	-1.58066e+08	-10.0977	-4.40504e+08
-9.76212	11777	-10.0975	1.15314e+10	-10.0975	-1.1172e+08	-10.0975	-1.66194e+08	-10.0975	-4.60835e+08
-9.76189	11818.4	-10.0973	1.15184e+10	-10.0973	-1.02475e+08	-10.0973	-1.58196e+08	-10.0973	-4.7208e+08
-9.76166	11854.6	-10.097	1.15018e+10	-10.097	-8.72726e+07	-10.097	-1.3789e+08	-10.097	-4.76196e+08
-9.76143	11885.2	-10.0968	1.14942e+10	-10.0968	-7.61799e+07	-10.0968	-1.15687e+08	-10.0968	-4.80951e+08
-9.76121	11910.1	-10.0966	1.14979e+10	-10.0966	-7.81737e+07	-10.0966	-9.99449e+07	-10.0966	-4.87908e+08
-9.76098	11929.5	-10.0963	1.15065e+10	-10.0963	-9.13416e+07	-10.0963	-9.38393e+07	-10.0963	-4.89178e+08
-9.76075	11943.4	-10.0961	1.15159e+10	-10.0961	-1.05577e+08	-10.0961	-9.75465e+07	-10.0961	-4.80568e+08
-9.76052	11952	-10.0959	1.15252e+10	-10.0959	-1.13286e+08	-10.0959	-1.09423e+08	-10.0959	-4.69625e+08
-9.76029	11955.9	-10.0957	1.15298e+10	-10.0957	-1.14248e+08	-10.0957	-1.25187e+08	-10.0957	-4.63737e+08
-9.76006	11955.4	-10.0954	1.15229e+10	-10.0954	-1.11919e+08	-10.0954	-1.38283e+08	-10.0954	-4.57511e+08
-9.75983	11951.1	-10.0952	1.15049e+10	-10.0952	-1.09141e+08	-10.0952	-1.41922e+08	-10.0952	-4.40927e+08
-9.7596	11943.6	-10.095	1.14829e+10	-10.095	-1.07144e+08	-10.095	-1.31701e+08	-10.095	-4.15001e+08
-9.75937	11933.6	-10.0947	1.14638e+10	-10.0947	-1.05741e+08	-10.0947	-1.08799e+08	-10.0947	-3.89848e+08
-9.75915	11921.6	-10.0945	1.14516e+10	-10.0945	-1.04112e+08	-10.0945	-8.14284e+07	-10.0945	-3.70622e+08
-9.75892	11908.1	-10.0943	1.14498e+10	-10.0943	-1.02254e+08	-10.0943	-6.0444e+07	-10.0943	-3.55759e+08
-9.75869	11893.8	-10.094	1.14565e+10	-10.094	-1.0052e+08	-10.094	-5.17698e+07	-10.094	-3.47696e+08
-9.75846	11879	-10.0938	1.14609e+10	-10.0938	-9.74022e+07	-10.0938	-5.44929e+07	-10.0938	-3.53576e+08
-9.75823	11864.5	-10.0936	1.14536e+10	-10.0936	-9.02807e+07	-10.0936	-6.59342e+07	-10.0936	-3.724e+08
-9.758	11850.2	-10.0933	1.14421e+10	-10.0933	-7.88341e+07	-10.0933	-8.41181e+07	-10.0933	-3.91098e+08
-9.75777	11837	-10.0931	1.1443e+10	-10.0931	-6.4427e+07	-10.0931	-1.03717e+08	-10.0931	-3.99005e+08
-9.75754	11824.9	-10.0929	1.146e+10	-10.0929	-4.62317e+07	-10.0929	-1.15392e+08	-10.0929	-4.0006e+08
-9.75731	11814	-10.0926	1.14776e+10	-10.0926	-2.37729e+07	-10.0926	-1.14792e+08	-10.0926	-4.05255e+08
-9.75708	11804.9	-10.0924	1.14791e+10	-10.0924	-5.03285e+06	-10.0924	-1.09568e+08	-10.0924	-4.17654e+08
-9.75686	11797.8	-10.0922	1.14627e+10	-10.0922	-4.62471e+06	-10.0922	-1.11211e+08	-10.0922	-4.30481e+08
-9.75663	11792.4	-10.0919	1.14403e+10	-10.0919	-2.80383e+07	-10.0919	-1.19705e+08	-10.0919	-4.36871e+08
-9.7564	11789.2	-10.0917	1.14257e+10	-10.0917	-6.18641e+07	-10.0917	-1.21493e+08	-10.0917	-4.35959e+08
-9.75617	11788.4	-10.0915	1.14263e+10	-10.0915	-8.53327e+07	-10.0915	-1.04929e+08	-10.0915	-4.30858e+08
-9.75594	11789.8	-10.0912	1.14389e+10	-10.0912	-8.91697e+07	-10.0912	-7.46745e+07	-10.0912	-4.25323e+08
-9.75571	11793.4	-10.091	1.14526e+10	-10.091	-7.92447e+07	-10.091	-4.78519e+07	-10.091	-4.21794e+08
-9.75548	11799.1	-10.0908	1.14578e+10	-10.0908	-6.59176e+07	-10.0908	-3.68316e+07	-10.0908	-4.19368e+08
-9.75525	11807	-10.0905	1.14537e+10	-10.0905	-5.63769e+07	-10.0905	-3.82774e+07	-10.0905	-4.14815e+08
-9.75502	11817	-10.0903	1.14446e+10	-10.0903	-5.55234e+07	-10.0903	-3.94859e+07	-10.0903	-4.08541e+08
-9.7548	11828.4	-10.0901	1.14342e+10	-10.0901	-6.68014e+07	-10.0901	-3.29773e+07	-10.0901	-4.07435e+08
-9.75457	11841	-10.0898	1.14285e+10	-10.0898	-8.92335e+07	-10.0898	-2.22487e+07	-10.0898	-4.17393e+08
-9.75434	11854.9	-10.0896	1.14369e+10	-10.0896	-1.16355e+08	-10.0896	-1.44709e+07	-10.0896	-4.3413e+08
-9.75411	11869.1	-10.0894	1.14607e+10	-10.0894	-1.40261e+08	-10.0894	-1.24948e+07	-10.0894	-4.458e+08
-9.75388	11883.6	-10.0891	1.14849e+10	-10.0891	-1.56624e+08	-10.0891	-1.62369e+07	-10.0891	-4.44296e+08
-9.75365	11898.1	-10.0889	1.14914e+10	-10.0889	-1.6544e+08	-10.0889	-2.70916e+07	-10.0889	-4.30281e+08
-9.75342	11912	-10.0887	1.14789e+10	-10.0887	-1.66842e+08	-10.0887	-4.54221e+07	-10.0887	-4.08898e+08
-9.75319	11925.1	-10.0884	1.14612e+10	-10.0884	-1.57495e+08	-10.0884	-6.60999e+07	-10.0884	-3.86734e+08
-9.75296	11937.1	-10.0882	1.14488e+10	-10.0882	-1.34535e+08	-10.0882	-8.31384e+07	-10.0882	-3.72959e+08
-9.75273	11947.9	-10.088	1.14425e+10	-10.088	-1.04125e+08	-10.088	-9.83762e+07	-10.088	-3.75809e+08
-9.75251	11957.2	-10.0877	1.1441e+10	-10.0877	-8.07541e+07	-10.0877	-1.18765e+08	-10.0877	-3.93666e+08
-9.75228	11965.2	-10.0875	1.14437e+10	-10.0875	-7.32488e+07	-10.0875	-1.43892e+08	-10.0875	-4.13464e+08
-9.75205	11971.8	-10.0873	1.14462e+10	-10.0873	-7.55606e+07	-10.0873	-1.63108e+08	-10.0873	-4.2137e+08
-9.75182	11976.9	-10.087	1.14426e+10	-10.087	-7.68713e+07	-10.087	-1.6787e+08	-10.087	-4.12937e+08
-9.75159	11980.8	-10.0868	1.14334e+10	-10.0868	-7.54549e+07	-10.0868	-1.60735e+08	-10.0868	-3.91996e+08
-9.75136	11983.5	-10.0866	1.14246e+10	-10.0866	-7.41251e+07	-10.0866	-1.48737e+08	-10.0866	-3.64806e+08
-9.75113	11985.4	-10.0864	1.14192e+10	-10.0864	-6.76598e+07	-10.0864	-1.34766e+08	-10.0864	-3.38832e+08
-9.7509	11986.6	-10.0861	1.14155e+10	-10.0861	-4.8327e+07	-10.0861	-1.21239e+08	-10.0861	-3.22471e+08
-9.75067	11987.2	-10.0859	1.1414e+10	-10.0859	-2.29157e+07	-10.0859	-1.15845e+08	-10.0859	-3.19467e+08
-9.75045	11987.4	-10.0857	1.1418e+10	-10.0857	-9.8628e+06	-10.0857	-1.24345e+08	-10.0857	-3.24192e+08
-9.75022	11987.5	-10.0854	1.14275e+10	-10.0854	-1.58738e+07	-10.0854	-1.39905e+08	-10.0854	-3.26978e+08
-9.74999	11987.1	-10.0852	1.14383e+10	-10.0852	-2.69649e+07	-10.0852	-1.48484e+08	-10.0852	-3.24409e+08
-9.74976	11986.6	-10.085	1.14463e+10	-10.085	-2.68325e+07	-10.085	-1.45529e+08	-10.085	-3.21096e+08
-9.74953	11985.9	-10.0847	1.14476e+10	-10.0847	-1.37117e+07	-10.0847	-1.40375e+08	-10.0847	-3.21104e+08
-9.7493	11984.6	-10.0845	1.1437e+10	-10.0845	4.83151e+06	-10.0845	-1.42817e+08	-10.0845	-3.21114e+08
-9.74907	11982.8	-10.0843	1.14143e+10	-10.0843	2.25873e+07	-10.0843	-1.51784e+08	-10.0843	-3.1404e+08
-9.74884	11980.4	-10.084	1.13894e+10	-10.084	3.42093e+07	-10.084	-1.59821e+08	-10.084	-2.9795e+08
-9.74861	11977	-10.0838	1.13748e+10	-10.0838	3.39591e+07	-10.0838	-1.62957e+08	-10.0838	-2.79283e+08
-9.74839	11972.8	-10.0836	1.13737e+10	-10.0836	2.23779e+07	-10.0836	-1.61921e+08	-10.0836	-2.66822e+08
-9.74816	11967.1	-10.0833	1.13807e+10	-10.0833	7.80895e+06	-10.0833	-1.57468e+08	-10.0833	-2.63471e+08
-9.74793	11960.2	-10.0831	1.13915e+10	-10.0831	-3.26783e+06	-10.0831	-1.49599e+08	-10.0831	-2.65201e+08
-9.7477	11951.8	-10.0829	1.14036e+10	-10.0829	-1.04823e+07	-10.0829	-1.40295e+08	-10.0829	-2.67991e+08
-9.74747	11941.9	-10.0826	1.1413e+10	-10.0826	-1.16528e+07	-10.0826	-1.32902e+08	-10.0826	-2.7395e+08
-9.74724	11930.4	-10.0824	1.14168e+10	-10.0824	-1.16047e+06	-10.0824	-1.27848e+08	-10.0824	-2.89178e+08
-9.74701	11917.4	-10.0822	1.14195e+10	-10.0822	1.80129e+07	-10.0822	-1.20716e+08	-10.0822	-3.16481e+08
-9.74678	11902.8	-10.0819	1.14259e+10	-10.0819	3.03736e+07	-10.0819	-1.05556e+08	-10.0819	-3.51319e+08
-9.74655	11886.9	-10.0817	1.14318e+10	-10.0817	2.37633e+07	-10.0817	-8.04649e+07	-10.0817	-3.83944e+08
-9.74632	11869.6	-10.0815	1.14281e+10	-10.0815	2.23163e+06	-10.0815	-5.06126e+07	-10.0815	-4.04662e+08
-9.7461	11851.4	-10.0812	1.14151e+10	-10.0812	-2.27466e+07	-10.0812	-2.54771e+07	-10.0812	-4.09014e+08
-9.74587	11832.2	-10.081	1.1404e+10	-10.081	-4.60416e+07	-10.081	-1.13118e+07	-10.081	-4.00099e+08
-9.74564	11812.8	-10.0808	1.14024e+10	-10.0808	-6.72983e+07	-10.0808	-5.61088e+06	-10.0808	-3.85266e+08
-9.74541	11792.9	-10.0805	1.1406e+10	-10.0805	-8.35529e+07	-10.0805	-450529	-10.0805	-3.69998e+08
-9.74518	11773.1	-10.0803	1.14053e+10	-10.0803	-9.17318e+07	-10.0803	7.91958e+06	-10.0803	-3.57044e+08
-9.74495	11753.8	-10.0801	1.13969e+10	-10.0801	-9.3148e+07	-10.0801	1.4379e+07	-10.0801	-3.51169e+08
-9.74472	11734.9	-10.0798	1.13844e+10	-10.0798	-8.87412e+07	-10.0798	1.10614e+07	-10.0798	-3.58637e+08
-9.74449	11716.8	-10.0796	1.13731e+10	-10.0796	-7.54066e+07	-10.0796	-3.1708e+06	-10.0796	-3.77952e+08
-9.74426	11699.6	-10.0794	1.13646e+10	-10.0794	-5.37279e+07	-10.0794	-2.13282e+07	-10.0794	-3.96149e+08
-9.74404	11683.5	-10.0791	1.1356e+10	-10.0791	-3.34827e+07	-10.0791	-3.61459e+07	-10.0791	-4.00317e+08
-9.74381	11668.8	-10.0789	1.13444e+10	-10.0789	-2.32865e+07	-10.0789	-4.7548e+07	-10.0789	-3.89738e+08
-9.74358	11655.1	-10.0787	1.13318e+10	-10.0787	-1.83805e+07	-10.0787	-6.1226e+07	-10.0787	-3.71319e+08
-9.74335	11642.8	-10.0784	1.13229e+10	-10.0784	-5.995e+06	-10.0784	-8.01923e+07	-10.0784	-3.47929e+08
-9.74312	11631.6	-10.0782	1.13183e+10	-10.0782	1.94348e+07	-10.0782	-9.88971e+07	-10.0782	-3.20091e+08
-9.74289	11621.8	-10.078	1.13129e+10	-10.078	5.18328e+07	-10.078	-1.06713e+08	-10.078	-2.96058e+08
-9.74266	11612.9	-10.0777	1.13025e+10	-10.0777	8.11191e+07	-10.0777	-9.7283e+07	-10.0777	-2.88292e+08
-9.74243	11604.9	-10.0775	1.12897e+10	-10.0775	9.95117e+07	-10.0775	-7.38777e+07	-10.0775	-2.97625e+08
-9.7422	11597.6	-10.0773	1.12798e+10	-10.0773	1.02774e+08	-10.0773	-4.6214e+07	-10.0773	-3.09894e+08
-9.74197	11590.9	-10.0771	1.12744e+10	-10.0771	9.15332e+07	-10.0771	-2.39475e+07	-10.0771	-3.11649e+08
-9.74175	11584.4	-10.0768	1.12711e+10	-10.0768	7.17159e+07	-10.0768	-1.31417e+07	-10.0768	-3.02264e+08
-9.74152	11577.8	-10.0766	1.12673e+10	-10.0766	5.0751e+07	-10.0766	-1.5196e+07	-10.0766	-2.88e+08
-9.74129	11570.8	-10.0764	1.12625e+10	-10.0764	3.39158e+07	-10.0764	-2.59703e+07	-10.0764	-2.71906e+08
-9.74106	11562.9	-10.0761	1.12594e+10	-10.0761	2.53063e+07	-10.0761	-3.77521e+07	-10.0761	-2.54585e+08
-9.74083	11554	-10.0759	1.12628e+10	-10.0759	2.8848e+07	-10.0759	-4.54534e+07	-10.0759	-2.39513e+08
-9.7406	11543.1	-10.0757	1.1274e+10	-10.0757	4.49509e+07	-10.0757	-4.99954e+07	-10.0757	-2.32118e+08
-9.74037	11530.2	-10.0754	1.12861e+10	-10.0754	6.76913e+07	-10.0754	-5.3051e+07	-10.0754	-2.35482e+08
-9.74014	11514.6	-10.0752	1.12908e+10	-10.0752	8.76024e+07	-10.0752	-5.10774e+07	-10.0752	-2.4896e+08
-9.73991	11496	-10.075	1.12878e+10	-10.075	9.68051e+07	-10.075	-3.99905e+07	-10.075	-2.68341e+08
-9.73969	11474	-10.0747	1.1284e+10	-10.0747	9.22245e+07	-10.0747	-2.48125e+07	-10.0747	-2.86669e+08
-9.73946	11448	-10.0745	1.12827e+10	-10.0745	7.73826e+07	-10.0745	-1.76116e+07	-10.0745	-2.98694e+08
[truncated: 129,075 more rows]

## Sheet: Fig. 7C
Bromine footprinting of cMYC -i-motif upon PCBP1 and KH mutants' interactions
	Densitometric values
	cMYC (pH 6.4)	cMYC+KH1+2	cMYC+KH3	cMYC+KH1+2+3	cMYC+PCBP1
C3	0.0543	0.213	0.214	0.876	0.899
C4	0.124	0.343	0.132	0.786	0.899
C5	0.132	0.343	0.122	0.536	0.867
C7	0.122	0.132	0.132	0.465	0.655
C8	0.132	0.114	0.133	0.453	0.565
C9	0.435	0.465	0.223	0.656	0.765
C10	0.121	0.132	0.1324	0.044	0.555
C12	0.123	0.132	0.142	0.543	0.578
C13	0.125	0.121	0.111	0.443	0.435
C14	0.124	0.124	0.155	0.657	0.687
C17	0.112	0.114	0.124	0.445	0.442
C18	0.111	0.112	0.132	0.537	0.432
C19	0.524	0.554	0.655	0.668	0.765

## Sheet: Fig. 7F
	Distance (Å)
Time (ns)	dis_370_384	dis_360_374	dis_369_383	dis_361_375	dis_368_382	dis_362_376	dis_367_381	dis_363_377
1	5.5389	5.9452	5.4965	5.7035	5.5871	5.7672	5.3719	6.6518
2	5.4769	5.9332	5.4946	5.8649	5.6945	5.7206	5.5026	7.6322
3	5.5141	5.7212	5.5836	6.0296	5.6047	5.7437	5.7281	8.2416
4	5.564	5.9033	5.5681	6.3358	5.479	5.7562	5.6163	6.4704
5	5.5442	5.8138	5.5041	5.9565	5.5023	5.9667	5.6106	6.0482
6	5.6613	5.9189	5.5204	6.026	5.6771	6.0214	5.459	7.6228
7	5.5649	5.7038	5.6119	5.8915	5.7382	5.9149	5.6091	7.6456
8	5.5565	5.6759	5.495	5.8076	5.5544	5.802	5.6753	7.304
9	5.6156	5.8135	5.5501	6.0488	5.5193	5.9469	5.6155	8.8618
10	5.5187	5.5923	5.558	5.6742	5.5638	5.7707	5.7463	6.7304
11	5.5516	5.8496	5.4799	5.8474	5.6563	5.9308	5.5504	6.172
12	5.6142	5.9728	5.6967	5.7834	5.5031	6.2006	5.6361	6.2931
13	5.5735	5.9279	5.6712	5.692	5.5442	6.3443	5.5993	6.8812
14	5.5633	5.9422	5.7177	5.741	5.4844	5.8165	5.6973	7.1505
15	5.5463	5.9406	5.5953	5.7436	5.5763	5.9205	5.543	8.1109
16	5.4981	5.8874	5.6102	5.736	5.6138	6.1548	5.5997	8.0715
17	5.4722	5.6525	5.5858	5.7507	5.6151	5.6205	5.6359	8.7961
18	5.4266	5.789	5.6442	5.9591	5.5884	5.6522	5.6211	8.9807
19	5.613	5.7968	5.5122	5.9989	5.5989	5.9055	5.5755	9.6726
20	5.6653	5.6603	5.5859	6.1561	5.6618	5.7835	5.486	8.8733
21	5.5762	5.9178	5.637	5.9784	5.6038	5.8904	5.5813	8.594
22	5.6786	5.9386	5.6212	6.0244	5.4973	6.0137	5.5471	8.8318
23	5.5578	5.9656	5.4509	6.1317	5.6509	5.649	5.5857	7.2669
24	5.5423	5.9502	5.6473	5.6554	5.7308	5.7825	5.5447	8.4143
25	5.4455	5.9039	5.6223	5.814	5.6336	5.6329	5.4502	11.515
26	5.4646	5.9027	5.525	5.8979	5.5646	5.9853	5.484	7.6918
27	5.5133	5.8775	5.612	5.7121	5.5261	5.7188	5.5917	8.6025
28	5.4974	5.9008	5.7111	5.8483	5.5767	5.908	5.5377	8.0298
29	5.449	5.9503	5.7261	5.8097	5.464	6.0061	5.6448	7.878
30	5.5273	5.7709	5.4688	6.0366	5.5752	5.7911	5.5076	7.978
31	5.4624	5.9511	5.4136	5.8379	5.515	5.8532	5.3055	8.6377
32	5.623	6.1499	5.5852	5.5842	5.5861	5.5787	5.6219	8.5673
33	5.6147	5.9497	5.6917	5.8177	5.6583	5.7671	5.5835	8.7061
34	5.5301	5.9144	5.6534	5.8362	5.6595	6.1251	5.5613	8.4416
35	5.6059	5.8087	5.5487	5.9572	5.5649	5.9863	5.6229	7.8306
36	5.4571	5.9757	5.6297	5.6952	5.6363	5.8742	5.5428	7.7949
37	5.643	5.9287	5.7014	5.7753	5.6303	5.8316	5.5378	7.7676
38	5.6015	5.7609	5.5801	5.8867	5.6853	5.8581	5.5541	7.1632
39	5.6355	5.9171	5.7525	5.5861	5.6136	5.8829	5.5296	7.791
40	5.5527	5.9901	5.689	5.7859	5.5791	5.8487	5.5316	8.2348
41	5.5466	5.9694	5.5097	5.7214	5.5089	5.8386	5.5317	8.5851
42	5.6512	5.8619	5.6155	5.7901	5.5794	5.7194	5.8623	8.7954
43	5.4657	6.3354	5.6328	5.8772	5.4616	5.7613	5.6363	7.7947
44	5.5615	5.7379	5.6072	5.9897	5.6314	6.1925	5.698	9.1957
45	5.5115	6.0364	5.602	6.0747	5.5789	5.7221	5.4788	8.1858
46	5.5571	5.6872	5.5334	5.7149	5.5918	5.9452	5.6125	8.3486
47	5.5585	6.1186	5.5822	6.0442	5.6789	5.7376	5.4387	8.4903
48	5.6214	5.7848	5.6187	5.6087	5.5383	5.7312	5.5648	8.1399
49	5.5376	5.6562	5.5324	5.9051	5.645	5.9233	5.3731	8.3354
50	5.5449	5.9209	5.6032	5.91	5.6703	5.8094	5.6189	7.68
51	5.7028	5.6516	5.4793	5.9133	5.5601	5.848	5.6031	8.0769
52	5.6041	5.719	5.4874	6.0699	5.5478	5.7162	5.5689	8.2301
53	5.7077	5.6127	5.6214	5.9317	5.5345	5.6867	5.5583	8.7146
54	5.5198	5.8725	5.5488	5.7832	5.7262	5.7793	5.6595	7.7691
55	5.5521	5.8628	5.5029	5.9641	5.6991	5.9162	5.4528	8.514
56	5.6775	5.8634	5.8151	6.0657	5.5026	5.5212	5.4729	8.5766
57	5.4568	5.7693	5.4824	5.9008	5.7141	5.6667	5.4117	9.2167
58	5.6519	5.9012	5.7276	5.8218	5.6429	5.7158	5.5667	9.7957
59	5.5836	5.6894	5.5485	5.8149	5.5789	5.9767	5.7027	8.4466
60	5.5801	5.7803	5.5731	6.176	5.5743	5.7672	5.5048	5.9649
61	5.5212	5.7314	5.5446	6.0077	5.6619	5.8125	5.4935	6.7545
62	5.5347	5.9306	5.5447	5.7931	5.8477	5.7537	5.5447	6.3429
63	5.5624	5.9803	5.6675	5.6681	5.5359	5.9625	5.5453	6.1714
64	5.5539	5.5901	5.5006	5.9069	5.6616	5.8042	5.8293	8.9331
65	5.6647	5.8299	5.5401	5.8675	5.6538	5.5993	5.6398	6.0772
66	5.5685	5.9012	5.655	5.7618	5.5869	5.7998	5.6405	7.0809
67	5.4906	5.5494	5.5846	5.9383	5.699	5.7608	5.4613	6.0772
68	5.565	5.6801	5.594	5.8127	5.5924	5.8285	5.7438	5.6488
69	5.5237	5.8847	5.4495	5.8778	5.5142	5.8602	5.4469	5.2371
70	5.5836	5.6021	5.6672	5.9918	5.664	5.9642	5.7184	6.1652
71	5.4983	5.7589	5.6126	5.8039	5.4956	5.8117	5.4582	6.0918
72	5.6219	5.728	5.6544	5.9529	5.5687	5.6501	5.4048	5.8337
73	5.5051	5.7422	5.7389	5.7386	5.6497	5.7926	5.6817	6.3323
74	5.6483	5.9136	5.6148	5.8655	5.6441	5.7461	5.6759	6.2571
75	5.4937	5.7564	5.6466	5.5066	5.5529	5.6552	5.6081	7.5085
76	5.4728	5.7961	5.5504	6.1583	5.6082	5.8324	5.3684	5.5754
77	5.5934	6.0217	5.6748	6.0987	5.5697	5.8784	5.6997	6.2197
78	5.453	5.6291	5.7374	5.9949	5.6503	5.9224	5.6352	7.5641
79	5.6622	5.7436	5.5768	5.9626	5.6284	5.8587	5.614	9.9146
80	5.6208	5.7288	5.7102	5.8239	5.5195	5.8128	5.4247	8.5626
81	5.5839	5.7731	5.6429	6.1229	5.5172	5.7903	6.0697	9.3229
82	5.5393	5.9384	5.4763	5.9834	5.5462	5.6615	5.7256	9.1867
83	5.4569	5.8714	5.5818	5.7566	5.4404	5.6287	5.5161	8.027
84	5.5351	5.7812	5.5985	5.7959	5.5271	5.8836	5.3616	7.1064
85	5.5945	5.8496	5.55	5.7963	5.5869	5.8854	5.532	7.4364
86	5.5271	5.5488	5.4394	5.7893	5.6189	5.758	5.4318	7.2122
87	5.6596	5.9215	5.4933	5.8254	5.5833	5.8324	5.5528	9.2049
88	5.6456	5.8274	5.6276	5.8117	5.6067	5.7339	5.3789	8.3884
89	5.4729	5.7361	5.6971	5.7354	5.4646	5.9972	5.4562	7.4881
90	5.5726	6.0802	5.278	5.8252	5.5862	6.0678	5.6478	7.5501
91	5.7114	5.6798	5.5774	6.0072	5.5029	5.6661	6.0434	7.2173
92	5.4831	6.0821	5.7533	6.2191	5.562	5.7734	5.5269	7.7836
93	5.5655	5.857	5.5643	5.8042	5.5473	5.8677	5.5527	8.0684
94	5.563	5.7661	5.5403	5.9718	5.5015	5.7668	5.4976	7.9913
95	5.5226	5.7635	5.5585	6.1622	5.5675	5.7041	5.4397	7.6197
96	5.6279	5.7731	5.6392	5.9111	5.6814	6.0869	5.557	8.7709
97	5.5614	5.8892	5.6016	6.1242	5.6785	5.8593	5.5481	7.0195
98	5.7564	5.9354	5.6489	6.0828	5.608	5.9931	5.6173	8.0345
99	5.5212	6.0232	5.7038	6.141	5.4997	5.7606	5.658	7.8539
100	5.5915	5.6865	5.5944	5.9551	5.6438	5.6049	5.5013	6.9721
101	5.4967	6.2344	5.6269	5.836	5.5477	6.023	5.6097	5.4777
102	5.5887	5.7263	5.6471	5.786	5.5564	6.171	5.439	7.7823
103	5.5003	5.7987	5.5044	5.9343	5.4467	5.9574	5.3836	6.9143
104	5.5958	5.642	5.4786	6.2398	5.586	5.8683	5.4845	6.1208
105	5.5816	5.737	5.5601	6.2752	5.7047	6.0842	5.4928	6.0317
106	5.6029	5.7577	5.5058	5.9206	5.7065	5.7844	5.6813	5.8571
107	5.5994	5.7213	5.6311	5.6534	5.5077	5.9531	5.6416	7.9509
108	5.5352	5.9189	5.48	5.9397	5.7194	5.9095	5.6211	5.8851
109	5.6549	5.788	5.5955	5.8568	5.6139	5.6956	5.5873	5.9923
110	5.4861	5.7643	5.5917	6.1018	5.6477	5.9011	5.516	6.2341
111	5.6049	5.6026	5.6583	5.9851	5.5117	5.7886	5.4973	5.8593
112	5.5299	5.6977	5.5554	5.7163	5.6082	5.7124	5.6753	7.3329
113	5.4462	5.8977	5.5793	6.0074	5.6441	6.0821	5.4949	8.1194
114	5.4917	5.7327	5.5942	5.7161	5.4752	5.7915	5.5023	7.8824
115	5.5907	5.8909	5.6382	6.0114	5.5601	5.8612	5.5147	8.2696
116	5.3979	5.8862	5.5901	5.9077	5.7282	5.7078	5.4892	9.1903
117	5.4829	5.7703	5.7856	6.0976	5.5218	5.5663	5.9751	7.6837
118	5.564	5.8978	5.6438	6.0623	5.4958	5.5509	5.4729	6.01
119	5.5682	5.5825	5.6191	5.9386	5.5823	5.6721	5.4955	8.2999
120	5.6506	5.9721	5.6921	5.8963	5.6372	5.9462	5.437	7.0252
121	5.6065	5.7123	5.6579	5.9494	5.771	5.8943	5.4593	7.7587
122	5.4701	5.7872	5.7236	5.8621	5.6049	5.9247	5.3918	7.7602
123	5.6348	5.8047	5.6421	5.7616	5.6361	5.9678	5.4782	8.0569
124	5.5971	5.7788	5.691	6.2026	5.6739	6.0438	5.5668	6.1683
125	5.6757	5.6073	5.6393	6.0518	5.5802	5.9985	5.5259	7.2108
126	5.5736	5.9127	5.6224	5.8016	5.5918	5.5503	5.5209	7.4065
127	5.6862	5.7061	5.5161	5.7622	5.5714	5.6667	5.6238	6.3974
128	5.5628	5.914	5.5489	6.0134	5.5938	5.8339	5.5046	7.7874
129	5.5193	5.7501	5.6798	6.2681	5.6932	5.8244	5.7067	7.5996
130	5.5698	5.65	5.502	5.8426	5.6406	5.7744	5.731	7.6193
131	5.6279	5.6864	5.627	5.8927	5.6821	6.027	5.6689	6.7261
132	5.5801	5.7632	5.5212	5.907	5.6557	5.7507	5.5571	6.9341
133	5.5968	5.8186	5.6179	5.8649	5.4921	6.0495	5.6654	5.8145
134	5.6144	5.9104	5.6724	5.7865	5.4953	5.7728	5.5035	5.9685
135	5.5629	5.7674	5.4832	5.8211	5.6069	5.8388	5.4082	6.0206
136	5.5927	5.7661	5.5498	5.8196	5.7043	5.8077	5.5231	5.8371
137	5.6088	5.9042	5.502	6.0159	5.4393	5.6961	5.595	5.8414
138	5.6581	6.297	5.7022	5.7886	5.6465	5.6405	5.5111	6.9244
139	5.4919	5.6613	5.6648	5.7298	5.5414	5.657	5.7009	7.1061
140	5.6301	5.7195	5.6404	5.9572	5.657	5.8141	5.6674	8.471
141	5.6217	5.7833	5.5402	5.6898	5.5391	5.9163	5.5578	8.3143
142	5.6329	5.7612	5.6338	5.8911	5.5761	5.8565	5.3935	8.6085
143	5.6192	5.9012	5.6239	5.9906	5.673	6.0417	5.5019	9.0328
144	5.6685	5.8053	5.5036	6.0063	5.6213	5.6419	5.4887	8.4667
145	5.6861	5.6344	5.6113	5.7944	5.5745	5.9219	5.55	7.864
146	5.5133	5.6834	5.4446	5.9001	5.6458	5.9143	5.533	8.1741
147	5.6614	5.9183	5.5608	5.8683	5.6034	5.6328	5.5964	7.2056
148	5.5479	5.6261	5.7267	5.9176	5.6404	5.6659	6.1302	9.1437
149	5.5915	5.6626	5.5157	5.7232	5.6015	5.9385	5.6673	7.8629
150	5.4649	5.7428	5.5847	6.1682	5.5572	5.9465	5.4898	7.9335
151	5.5647	5.9287	5.5611	6.0832	5.6778	5.9936	5.4307	8.4912
152	5.644	5.9228	5.5289	5.834	5.5977	5.9178	5.619	7.4734
153	5.6613	5.7497	5.5337	5.6467	5.5329	5.7245	5.6544	7.5843
154	5.6236	5.5302	5.6179	5.7167	5.5113	5.7434	5.5541	7.532
155	5.4725	5.757	5.5078	5.836	5.6482	5.542	5.4919	7.8108
156	5.6302	5.6844	5.5938	5.6715	5.6061	5.8288	5.497	6.0356
157	5.4873	6.068	5.5171	5.9516	5.5251	5.8849	5.444	6.4264
158	5.5714	5.6006	5.5184	6.107	5.5809	5.9775	5.5789	6.5811
159	5.4419	5.8445	5.6023	5.7123	5.6783	5.7807	5.5496	6.5076
160	5.6741	5.8946	5.782	5.6176	5.538	5.9225	5.4816	6.2615
161	5.7513	5.9633	5.7389	5.8188	5.5799	5.7775	5.454	7.6613
162	5.7407	6.0208	5.6995	5.8189	5.6434	5.8645	5.5754	7.9125
163	5.6417	5.8208	5.5771	5.9302	5.5434	5.7982	5.5357	7.9915
164	5.8525	5.8861	5.501	5.9174	5.7881	5.8354	5.5547	8.97
165	5.4974	5.7137	5.5328	5.811	5.5473	5.9688	5.5425	8.9828
166	5.5839	5.8434	5.5613	5.7354	5.6214	5.7816	5.5343	7.916
167	5.6483	5.6871	5.7528	6.0266	5.5219	5.8147	5.5515	7.3657
168	5.5953	5.7964	5.766	5.9292	5.5486	5.941	5.5757	8.2525
169	5.5973	5.8129	5.5085	5.8737	5.5357	5.9371	5.5073	7.8637
170	5.4892	5.7824	5.5229	5.7967	5.597	5.8359	5.5306	7.6408
171	5.6005	5.8376	5.5904	6.0005	5.5685	5.7586	5.5123	7.8021
172	5.6186	5.6769	5.6685	5.8877	5.5441	5.8728	5.7136	8.3281
173	5.5091	5.874	5.6897	6.049	5.6354	5.8247	5.5463	8.2914
174	5.5049	6.068	5.6013	5.808	5.5457	6.0404	5.8292	7.7552
175	5.4809	5.8471	5.6076	6.1457	5.4863	5.8504	6.9046	7.6081
176	5.4777	5.5367	5.6874	6.0026	5.5641	5.7442	6.9352	7.8852
177	5.6194	5.6978	5.7126	5.7371	5.5979	5.863	6.5052	9.1498
178	5.4227	5.5676	5.5799	5.7093	5.5481	5.9866	5.5088	8.5029
179	5.4885	5.9209	5.651	5.779	5.5159	5.772	5.5273	8.0788
180	5.5049	5.7173	5.5748	5.9063	5.5014	5.8217	5.496	7.6877
181	5.5678	5.9578	5.6244	5.9133	5.64	5.7617	5.4102	8.842
182	5.5863	5.9958	5.718	5.7819	5.5796	6.0109	5.5345	8.2533
183	5.5094	5.8334	5.5461	5.7106	5.535	6.1835	5.4263	7.9248
184	5.5035	5.5588	5.5227	5.6629	5.5256	5.7803	5.4571	8.3622
185	5.6218	5.8343	5.5815	5.8717	5.6222	5.8903	5.5012	8.7909
186	5.6201	5.8788	5.7257	5.9141	5.652	5.9743	5.5825	8.5731
187	5.6823	5.7658	5.5807	5.6961	5.6186	5.6593	5.5337	8.9354
188	5.4375	5.7379	5.5803	6.0415	5.5817	5.8125	5.379	8.7735
189	5.4325	5.895	5.7053	6.0746	5.5745	5.8768	5.5321	8.4171
190	5.5342	6.0204	5.5626	5.8738	5.4914	6.0926	5.4929	7.594
191	5.6123	5.8438	5.7941	5.8204	5.6145	5.7506	5.4011	8.0742
192	5.5244	5.7179	5.586	5.8081	5.6467	5.834	5.4565	7.5765
193	5.4922	5.757	5.5764	5.8323	5.5815	6.2102	5.5301	7.5563
194	5.5121	6.0066	5.751	5.8543	5.7707	5.8157	5.5176	7.4742
195	5.6648	6.0861	5.6219	5.8694	5.4507	5.8023	5.5555	9.7865
196	5.4744	6.0704	5.6301	5.7342	5.5555	5.8989	5.559	7.5811
197	5.5813	6.0331	5.6523	5.8885	5.5353	5.7001	5.5758	7.8483
198	5.7028	5.7406	5.7752	5.7307	5.6865	5.6633	5.4716	7.8245
199	5.6022	5.8553	5.7804	5.9871	5.6561	5.805	5.4396	7.6849
200	5.616	5.7652	5.6599	5.8728	5.6702	5.8549	5.7003	8.2489
201	5.6293	6.0029	5.6748	5.7028	5.7821	5.9594	5.3942	7.8269
202	5.5186	5.6403	5.6152	6.0682	5.7042	6.0581	5.4986	8.0434
203	5.4663	6.1068	5.535	5.8594	5.4745	5.8207	5.6563	8.1268
204	5.5485	5.9026	5.5625	5.7046	5.4637	5.8996	5.527	8.5145
205	5.4122	6.1041	5.664	6.0171	5.5214	5.8652	5.4589	8.2119
206	5.4996	5.9288	5.5795	5.7976	5.6407	5.8649	5.5033	7.0734
207	5.4133	5.8565	5.6398	5.9704	5.486	6.0069	5.3354	7.8633
208	5.4932	5.8495	5.683	5.6879	5.5661	6.0296	5.4616	8.059
209	5.6905	5.8295	5.6133	5.8312	5.6509	5.7312	5.4803	7.307
210	5.5167	5.888	5.5687	5.9695	5.6474	5.8346	5.5856	8.7047
211	5.5377	5.7791	5.5854	5.94	5.5189	5.8511	5.501	8.4872
212	5.6575	5.7834	5.7882	5.9376	5.6224	6.0056	5.464	7.8824
213	5.5204	5.9051	5.5157	5.5879	5.5788	5.7405	5.6357	6.3011
214	5.5017	5.899	5.6063	5.7284	5.4805	5.8275	5.4285	8.4865
215	5.6223	6.1428	5.563	5.6587	5.5812	5.9754	5.658	8.5425
216	5.4625	5.9881	5.6444	5.7711	5.562	5.7963	5.5085	8.233
217	5.5795	5.9622	5.6381	5.9534	5.6392	5.833	5.4944	9.9427
218	5.532	5.9406	5.5982	5.7812	5.4905	5.9012	5.5566	8.8633
219	5.4933	5.5992	5.5249	5.8917	5.5603	5.9155	5.4996	8.6821
220	5.6334	5.839	5.6491	5.8013	5.5087	5.7505	5.5172	8.1938
221	5.552	6.1141	5.5482	5.8142	5.5422	5.6699	5.5121	8.3744
222	5.6515	5.8628	5.6734	5.6514	5.5798	5.6942	5.602	8.4248
223	5.6024	5.8821	5.5438	5.7186	5.6288	9.8129	5.5387	7.9007
224	5.5832	5.8235	5.4247	5.9689	5.5463	9.037	5.6292	6.3581
225	5.6062	5.7007	5.5826	5.7361	5.4257	8.8199	5.5837	6.1574
226	5.6656	5.7629	5.5382	5.7398	5.5017	8.6879	5.5396	6.1284
227	5.5407	5.6442	5.5222	5.808	5.5408	8.2432	5.5522	6.011
228	5.5761	5.7546	5.552	5.7707	5.5668	8.1833	5.4708	6.0034
229	5.519	5.9058	5.6546	5.99	5.7655	8.6609	5.5131	6.0849
230	5.6373	5.8633	5.6298	5.913	5.6076	8.4463	5.5819	6.0027
231	5.4747	5.6671	5.5242	5.8228	5.5468	8.0562	5.6715	6.2267
232	5.4572	5.8854	5.6652	5.6949	5.5928	8.087	5.4346	5.9738
233	5.5454	5.7479	5.369	5.8797	5.5961	8.6386	5.3934	5.6865
234	5.519	5.7364	5.5082	5.7163	5.519	7.9155	5.3647	7.5138
235	5.4785	5.8803	5.571	5.7965	5.4307	8.6579	5.5599	7.7279
236	5.5705	5.99	5.6841	5.5889	5.4368	8.0401	5.5482	8.7568
237	5.5338	5.8575	5.5919	5.7374	5.4975	8.29	5.6655	8.3859
238	5.4869	5.7684	5.7005	5.7395	5.5598	8.3995	5.6603	8.4807
239	5.5678	5.5101	5.6743	5.8159	5.7107	8.48	5.6045	8.6339
240	5.6381	5.8447	5.5142	5.827	5.6112	8.3553	5.4833	7.5861
241	5.5507	6.0038	5.636	5.939	5.5925	8.7086	5.7378	8.1822
242	5.558	5.8724	5.5163	5.7895	5.7334	8.5076	5.3952	9.9972
243	5.3782	5.7928	5.5893	5.9588	5.5989	8.4316	5.5341	9.9072
244	5.5111	5.6557	5.5555	5.9037	5.4122	8.9433	5.671	9.7621
245	5.6569	5.7968	5.6992	5.7211	5.5473	8.7812	5.5333	9.309
246	5.6172	5.9623	5.6886	5.9707	5.5599	8.6206	5.7179	9.3722
247	5.424	5.7389	5.5042	5.7924	5.5075	8.842	5.5173	9.5615
248	5.4997	6.1279	5.5598	5.8069	5.6759	8.3311	5.4789	8.7894
249	5.5556	5.9283	5.5396	5.8588	5.6486	8.2544	5.7806	10.5115
250	5.6926	6.0131	5.5455	5.8597	5.5952	7.889	5.6873	10.1361
251	5.4788	5.8875	5.7326	5.8487	5.5877	8.9131	5.5497	9.6346
252	5.5702	5.9193	5.5943	5.8076	5.5011	8.9457	5.5983	10.3674
253	5.5646	5.96	5.5921	5.9839	5.5995	8.1856	5.6067	11.9956
254	5.5725	5.9205	5.5761	5.8456	5.541	8.2008	5.4316	8.5055
255	5.5261	5.8451	5.5935	5.7537	5.6068	8.1513	5.743	8.4218
256	5.6119	5.7888	5.5861	5.9107	5.523	8.3025	5.5542	9.5885
257	5.6197	5.7611	5.6519	5.8278	5.598	8.2048	5.5678	9.7654
258	5.4923	5.9751	5.578	6.0814	5.5929	8.4289	5.5851	9.7087
259	5.4435	6.1307	5.5498	5.857	5.4915	8.056	5.6621	10.9034
260	5.559	5.7306	5.5371	5.7847	5.576	8.2222	5.6033	10.1913
261	5.5915	5.7135	5.5544	5.8185	5.4982	8.4097	5.646	9.9638
262	5.5631	5.8303	5.6887	5.9408	5.571	8.4317	5.6804	7.6203
263	5.6138	5.6463	5.5815	5.7796	5.5774	8.4785	5.6348	8.8603
264	5.7161	5.7593	5.5471	5.8324	5.5683	8.1302	5.5579	9.1301
265	5.5357	5.8572	5.7017	6.0232	5.5025	8.3834	5.4792	7.9012
266	5.6226	5.7308	5.6497	5.693	5.463	8.7998	5.5078	9.3043
267	5.5982	5.9574	5.4519	5.8372	5.6377	7.9692	5.5771	8.8799
268	5.5668	6.113	5.5229	5.649	5.7013	8.2485	5.7804	8.6826
269	5.5965	5.892	5.522	5.9589	5.6239	8.1417	5.3925	7.5937
270	5.6516	5.858	5.5725	5.8256	5.5187	8.5714	5.5686	8.8348
271	5.6057	5.8379	5.8274	5.6973	5.5113	8.5349	5.475	8.2154
272	5.529	5.9167	5.6673	6.0421	5.5266	8.3429	5.6366	8.9433
273	5.5909	6.2441	5.5033	6.1387	5.407	8.0805	5.6342	8.4142
274	5.38	5.8483	5.5437	5.7919	5.4962	9.0596	5.6247	8.9359
275	5.5346	5.999	5.5637	5.8497	5.5197	8.2507	5.5212	8.5759
276	5.5018	5.9499	5.6123	5.7277	5.6438	8.1873	5.5239	7.7933
277	5.5655	5.8017	5.6631	5.9179	5.5448	9.0057	5.6041	8.5039
278	5.59	5.7676	5.5293	5.9088	5.527	8.5728	5.5889	9.0834
279	5.483	5.7325	5.5499	5.8716	5.4923	8.739	5.5915	8.3068
280	5.6283	5.6995	5.6936	5.7306	5.5779	7.4225	5.7506	8.0695
281	5.5417	5.7809	5.7023	5.796	5.5807	8.6645	5.457	8.1762
282	5.7576	5.9926	5.6551	5.9279	5.6839	8.6309	5.5777	6.1085
283	5.5945	5.7041	5.531	5.7587	5.5338	8.5728	5.5688	7.4138
284	5.4688	5.8734	5.5257	5.8249	5.613	9.4479	5.5514	6.3893
285	5.5519	5.8001	5.5411	5.9517	5.8069	8.2602	5.5485	6.1283
286	5.6632	5.9719	5.5098	5.837	5.6183	8.534	5.5869	6.0568
287	5.4998	5.7072	5.7811	5.8326	5.5563	8.7845	5.5755	5.5793
288	5.4952	6.109	5.5615	5.8438	5.5485	9.3633	5.5176	5.7376
289	5.6153	5.5928	5.5696	5.6105	5.6538	8.5369	5.6384	5.552
290	5.6092	5.8753	5.6099	5.6111	5.6309	9.4062	5.5049	5.8665
291	5.6198	5.9096	5.4927	5.7072	5.5228	9.0899	5.6897	6.0874
292	5.5054	5.7456	5.6005	6.1124	5.6136	10.5996	5.54	6.5079
293	5.6183	5.991	5.5177	6.2038	5.5724	9.0152	5.5367	6.5764
294	5.625	5.7236	5.6509	5.7707	5.5837	8.6555	5.4355	6.6167
295	5.5165	5.8274	5.6277	5.8706	5.6344	8.2986	5.4992	5.9543
296	5.6289	5.8261	5.5304	5.6524	5.6374	8.5614	5.5609	5.5924
297	5.5588	5.9206	5.5484	5.8647	5.4759	11.3187	5.5228	5.9812
298	5.4677	5.9918	5.6213	5.9161	5.5242	9.6247	5.545	7.046
299	5.6201	5.8146	5.6807	6.0864	5.4663	8.7908	5.5438	6.0645
300	5.5839	5.8404	5.5556	5.8315	5.5134	8.6313	5.6276	6.6382
301	5.4832	6.1542	5.637	6.0059	5.584	9.2811	5.4803	6.0153
302	5.4339	6.0638	5.7076	5.9605	5.6703	8.6611	5.6986	6.1467
303	5.6392	5.8538	5.8496	6.0183	5.6124	8.8326	5.58	5.6951
304	5.3219	6.0636	5.6018	6.007	5.5207	10.2286	5.502	6.6899
305	5.5059	5.6677	5.6605	5.8787	5.5884	9.1001	5.4034	5.9497
306	5.4516	5.7875	5.5474	5.9955	5.5422	8.7428	5.4871	6.1314
307	5.4949	5.7802	5.591	5.8417	5.5149	8.9282	5.5091	6.0142
308	5.5704	5.7305	5.4626	6.1305	5.5963	7.5101	5.5697	5.9063
309	5.5685	5.6784	5.6036	5.8369	5.4752	7.1511	5.5437	5.8183
310	5.4703	5.9054	5.6042	5.9923	5.5226	8.9855	5.5403	6.4088
311	5.5448	5.8819	5.547	5.7632	5.469	8.96	5.4162	6.7427
312	5.5882	5.7349	5.7785	5.7862	5.4665	8.6904	5.4668	5.945
313	5.6041	5.9076	5.5972	5.7718	5.5707	9.4635	5.6271	6.2576
314	5.6619	5.7533	5.4396	6.0533	5.5651	8.1607	5.3932	6.22
315	5.6426	5.9663	5.5921	5.7757	5.6602	9.3579	5.4841	5.364
316	5.6553	5.6519	5.5139	5.7759	5.5831	11.207	5.4847	6.1944
317	5.7095	6.0081	5.4506	5.9543	5.6576	10.7934	5.5075	5.9192
318	5.5783	5.9687	5.59	5.9703	5.6988	10.5145	5.4785	6.424
319	5.7441	5.7028	5.507	5.9292	5.5336	8.2533	5.5585	5.6764
320	5.7028	5.7872	5.4658	5.8742	5.5627	8.8038	5.5285	5.8998
321	5.6395	5.6988	5.6566	5.9417	5.5586	9.5085	5.4743	6.6388
322	5.5294	6.1378	5.6372	5.7197	5.4527	7.8783	5.531	6.283
323	5.5501	6.1037	5.6559	6.2055	5.5804	8.2415	5.4644	5.9591
324	5.5698	5.7607	5.6255	5.7769	5.5656	9.5523	5.5498	5.5944
325	5.6565	6.0751	5.559	5.9422	5.6526	8.46	5.5283	5.6325
326	5.5877	5.9357	5.7358	6.0919	5.5738	8.2519	5.4177	5.8041
327	5.4477	5.8317	5.618	5.7666	5.5467	8.3907	5.5884	6.128
328	5.7009	5.9343	5.6912	5.7274	5.4938	8.7313	5.61	6.3866
329	5.4354	5.7438	5.6175	6.0296	5.6681	9.0819	5.6698	6.6604
330	5.3823	5.7841	5.5909	5.8396	5.6722	9.9956	5.5648	5.5678
331	5.5143	5.837	5.5884	5.9942	5.5177	11.2851	5.5848	5.9141
332	5.5597	5.7219	5.5257	5.6827	5.5112	8.8641	5.483	6.0366
333	5.5213	6.2362	5.7395	5.8023	5.5769	10.7403	5.5261	6.2166
334	5.6539	5.9669	5.7393	5.9747	5.5998	9.5592	5.4546	5.8664
335	5.5491	5.87	5.4518	5.8331	5.5884	8.8705	5.4787	5.899
336	5.4577	6.0366	5.592	5.9524	5.5286	9.7856	5.4652	5.5316
337	5.648	5.7463	5.4064	5.7723	5.5568	10.3456	5.64	5.9055
338	5.5137	5.9608	5.5757	5.9717	5.47	8.2054	5.689	7.8128
339	5.4822	6.0354	5.4905	5.8273	5.6491	8.6913	5.5635	7.5453
340	5.7454	5.7636	5.7947	6.025	5.4519	8.0648	5.5237	7.8605
341	5.4113	6.0722	5.6295	5.9219	5.6575	8.2988	5.4751	8.627
342	5.3969	6.1028	5.5614	5.8875	5.4934	9.1021	5.6314	7.554
343	5.6368	5.8428	5.5811	5.8114	5.4903	9.3568	5.5258	7.5648
344	5.6032	6.1472	5.6947	6.1098	5.5329	8.2673	5.484	7.7864
345	5.5999	5.5337	5.6093	5.8841	5.7019	13.2712	5.4629	7.7809
346	5.52	5.8751	5.6409	6.0412	5.6403	8.8396	5.553	8.0838
347	5.5725	5.6376	5.5655	5.8789	5.5511	8.4598	5.4589	7.9486
348	5.4797	5.9527	5.639	5.8897	5.6396	8.6798	5.592	8.941
349	5.5232	5.9823	5.5038	6.2429	5.569	11.6078	5.4973	9.4341
350	5.6695	5.951	5.5482	5.8968	5.5411	11.8357	5.6137	8.0734
351	5.6112	5.9248	5.5674	5.7838	5.5019	8.5675	5.7168	8.8298
352	5.7159	5.9212	5.5751	5.9292	5.4974	9.1025	5.6392	8.0707
353	5.4402	5.6567	5.6906	5.9378	5.5054	8.4695	5.3908	8.77
354	5.5848	6.1532	5.5387	5.7585	5.4894	8.3666	5.6126	11.0609
355	5.5611	5.788	5.5993	5.8613	5.4746	8.3036	5.5618	10.1155
356	5.4493	5.8788	5.5612	5.9205	5.5081	8.4592	5.7087	8.7304
357	5.5306	6.0187	5.516	5.737	5.595	9.6534	5.6061	8.4472
358	5.6841	5.5623	5.5641	5.7516	5.6629	8.7454	5.5544	9.679
359	5.4508	6.1166	5.3744	5.7208	5.6675	12.0997	5.5607	7.8404
360	5.5089	5.9288	5.5698	5.6966	5.5826	8.0679	5.6054	8.2838
361	5.5702	5.7998	5.5752	5.8387	5.5973	8.5823	5.5037	8.5779
362	5.5111	5.6733	5.5726	6.0854	5.67	8.3625	5.6185	8.4064
363	5.6911	5.8825	5.7426	5.6595	5.5559	8.783	5.5632	8.9194
364	5.6199	5.9144	5.5471	6.1048	5.5575	8.1954	5.4893	7.6859
365	5.5986	5.894	5.5192	5.8695	5.6179	8.7841	5.6635	7.7202
366	5.435	6.0831	5.6395	5.8986	5.492	7.8826	5.5159	7.8937
367	5.6472	5.7818	5.5348	6.0829	5.651	8.3288	5.5616	8.0937
368	5.9355	5.9188	5.6132	5.9187	5.477	8.2184	5.5872	8.4705
369	5.5622	6.0641	5.4057	5.932	5.5839	8.2587	5.4596	7.7344
370	5.3987	6.0845	5.576	5.9261	5.4946	8.7195	5.5158	9.0964
371	5.5985	6.0662	5.6152	5.7685	5.4749	7.8966	5.5803	7.8982
372	5.5697	5.9225	5.5572	5.7329	5.5757	8.4508	5.5734	7.4805
373	5.6063	5.9931	5.6364	5.823	5.6057	8.5291	5.7053	6.0134
374	5.6231	5.9459	5.5855	5.9296	5.6143	10.9685	5.5599	7.2869
375	5.6875	5.8359	5.6628	5.7241	5.5423	9.1601	5.6982	6.335
376	5.504	6.0728	5.7581	5.7312	5.5332	8.007	5.474	6.1815
377	5.5709	6.0346	5.6217	5.7903	5.5887	8.7546	5.7706	7.5881
378	5.5504	6.0658	5.6386	5.7345	5.6872	8.6897	5.5474	7.7089
379	5.6303	5.8905	5.5823	5.9168	5.5667	8.5649	5.5935	12.0152
380	5.5484	5.7563	5.74	5.8883	5.5646	8.4539	6.0371	7.8569
381	5.6879	6.0384	5.6268	5.8014	5.6001	8.4037	5.4623	6.877
382	5.5202	6.1498	5.5345	5.843	5.5559	9.3469	5.6746	8.2194
383	5.4839	5.9718	5.5776	5.943	5.4973	8.2074	5.397	6.8536
384	5.5661	5.5661	5.5987	5.6446	5.6498	8.376	5.5313	6.8021
385	5.572	5.9759	5.5487	5.8752	5.6053	8.5097	5.6196	6.5341
386	5.6132	5.5957	5.5265	5.8867	5.7239	8.1232	5.5073	6.434
387	5.6892	5.6481	5.5446	5.8796	5.572	8.6928	5.5295	5.7913
388	5.6196	5.7691	5.5196	5.9293	5.5586	9.3658	5.4409	5.5584
389	5.5106	5.8044	5.5268	6.0297	5.4768	8.6801	5.5339	6.3761
390	5.5216	6.239	5.8537	5.7581	5.5438	9.2897	5.5078	5.8712
391	5.5078	5.6486	5.6074	5.8215	5.4463	10.9526	5.5462	5.9915
392	5.5173	5.9912	5.6944	5.9709	5.5128	8.7323	5.4235	6.628
393	5.5459	5.9085	5.6407	5.8604	5.7814	8.3666	5.4709	9.1338
394	5.4987	5.9305	5.6273	5.6661	5.4761	8.6831	5.4758	8.1205
395	5.5742	5.7326	5.5847	6.0128	5.6183	8.8831	5.7602	7.8312
396	5.4308	6.0282	5.6619	5.7419	5.5306	8.6519	5.5389	7.977
397	5.3783	6.0592	5.4817	5.7625	5.465	12.3375	5.5595	7.9901
398	5.6909	5.9576	5.4904	5.9393	5.7472	8.0123	5.5467	7.7022
399	5.5318	5.7659	5.6019	5.8585	5.5455	8.5855	5.4868	8.6954
400	5.6479	5.9499	5.5071	5.7852	5.7377	8.6823	5.489	8.7547
401	5.4282	5.9723	5.5736	5.9366	5.7463	8.8418	5.7209	8.7824
402	5.5286	5.7955	5.5052	6.1828	5.5927	8.5411	5.5853	8.3649
403	5.5895	6.0283	5.5449	5.9532	5.6048	9.0589	5.6241	8.6514
404	5.4791	5.8497	5.5146	5.6288	5.5745	8.4635	5.6679	8.4526
405	5.5007	5.747	5.5826	5.6451	5.4761	8.499	5.5386	8.2585
406	5.6287	5.985	5.6369	5.984	5.627	8.2834	5.5998	8.5591
407	5.4371	6.2841	5.5672	5.9451	5.4931	8.3068	5.8622	8.6411
408	5.5972	6.0837	5.5281	5.9445	5.7341	8.3098	5.4311	8.4646
409	5.6917	5.9773	5.4355	5.9162	5.6877	8.3865	5.7305	8.7289
410	5.5486	5.7235	5.6546	5.9838	5.5043	7.9683	5.5963	8.2173
411	5.591	6.1443	5.5804	5.9459	5.4886	8.284	5.4814	7.5862
412	5.6335	5.932	5.6991	5.7659	5.6279	8.2159	5.5246	9.1023
413	5.6096	5.9198	5.7367	5.9841	5.5704	8.3432	5.749	7.2955
414	5.6314	6.0553	5.6739	5.6167	5.5295	8.214	5.5188	9.1091
415	5.4905	5.6885	5.5525	5.9979	5.6053	8.9092	5.6511	7.3187
416	5.5966	5.9147	5.4628	5.7607	5.5285	8.6328	5.4442	8.2311
417	5.7447	5.9808	5.5737	5.6757	5.5771	9.6104	5.5646	8.0695
418	5.5204	6.1085	5.5657	5.7004	5.5842	8.7374	5.5992	5.6961
419	5.515	5.9904	5.7357	5.88	5.6034	9.838	5.6153	5.9252
420	5.5346	6.2247	5.5317	5.8112	5.628	8.3084	5.4086	8.0712
421	5.5099	5.7407	5.7043	5.8766	5.5295	7.8569	5.4603	7.8609
422	5.637	5.7812	5.4752	5.7866	5.5699	8.5316	5.5722	7.9033
423	5.5742	5.7885	5.5294	5.7737	5.5492	8.5969	5.6082	8.8478
424	5.5201	5.9596	5.5584	5.8208	5.4343	8.4674	5.7174	7.8068
425	5.4916	5.7137	5.6922	5.9444	5.5323	8.1028	6.5494	8.7864
426	5.6616	5.9081	5.7793	5.8532	5.4253	8.3358	5.6668	10.2753
427	5.533	5.9854	5.4437	5.9644	5.4519	8.7156	5.5619	7.8203
428	5.5153	5.7638	5.6386	5.7373	5.7697	8.604	6.4506	8.7863
429	5.6429	5.7808	5.634	5.997	5.4895	8.6697	6.4288	9.4265
430	5.5923	5.9297	5.6544	6.121	5.5509	10.9767	6.6019	8.5456
431	5.6609	5.9498	5.5804	5.9867	5.6174	8.1586	7.5629	7.9291
432	5.564	6.011	5.5553	6.0842	5.606	8.3991	6.7682	10.4238
433	5.4721	5.7558	5.6298	5.8247	5.5744	8.4987	9.0131	6.8879
434	5.5666	5.6334	5.719	5.7839	5.5235	8.1848	9.7914	8.7003
435	5.5069	5.7048	5.5142	5.8849	5.5906	9.2866	8.6869	7.8656
436	5.4611	5.7512	5.6409	5.7942	5.5445	7.9825	8.7503	8.8996
437	5.4865	6.0962	5.548	5.9513	5.507	8.3812	7.7276	8.8028
438	5.5809	5.7282	5.6651	5.9647	5.5997	8.6097	7.1139	6.0206
439	5.3505	5.6586	5.5525	5.7999	5.4834	7.5671	6.2189	6.9975
440	5.7109	5.8009	5.5646	5.811	5.5887	8.0542	5.5382	6.6229
441	5.4547	5.9249	5.7437	5.7822	5.6081	8.8094	5.4821	6.1344
442	5.5388	5.9605	5.5678	5.9861	5.5513	8.0547	5.7831	5.9988
443	5.5747	5.7203	5.6231	5.7128	5.5988	8.1981	5.7104	6.5374
444	5.4543	5.9096	5.5903	5.7807	5.3843	9.586	6.4796	6.4195
445	5.6029	5.9133	5.6211	5.9246	5.6223	8.4032	5.4969	5.7743
446	5.4569	5.7609	5.5952	5.8726	5.5418	10.409	6.4976	6.0387
447	5.5179	5.7171	5.6026	5.6921	5.6057	9.7566	6.4276	5.5594
448	5.6305	5.7445	5.5588	5.5983	5.4679	7.8194	6.951	6.6764
449	5.5414	5.7214	5.5054	5.7038	5.6059	7.7752	6.7814	6.782
450	5.6444	5.9831	5.71	6.0298	5.5584	8.718	6.8253	7.2237
451	5.5182	5.7784	5.5405	5.7426	5.5434	8.3951	6.6121	6.4066
452	5.5281	5.839	5.4974	5.9819	5.604	7.7679	6.971	5.7765
453	5.5402	5.7841	5.5415	5.9223	5.5836	8.8743	6.6584	6.4274
454	5.641	5.763	5.6661	5.7831	5.7304	9.8677	6.5794	7.1239
455	5.3547	5.8388	5.5479	5.6375	5.587	8.2013	6.4875	7.1603
456	5.5796	5.9584	5.6204	5.8325	5.6117	9.0081	6.7782	7.0473
457	5.5094	5.9638	5.5242	5.7896	5.6204	9.0385	6.6183	6.9226
458	5.6149	5.9078	5.6406	5.9213	5.5113	8.846	6.4779	6.7849
459	5.5363	5.8542	5.5619	5.9882	5.5499	8.6521	6.8658	6.5873
460	5.6913	5.7792	5.5838	5.9652	5.4873	8.2436	6.8343	6.4558
461	5.5336	5.6299	5.7029	6.078	5.666	8.1074	8.7398	9.0211
462	5.5625	6.0377	5.6433	5.8681	5.5063	8.649	10.8765	7.3076
463	5.6151	5.93	5.5593	5.9342	5.6063	7.603	9.0478	8.4662
464	5.554	6.2208	5.586	5.9414	5.5659	8.1479	10.3551	7.7766
465	5.83	5.9224	5.7223	5.8095	5.6575	8.0401	11.0314	8.8027
466	5.4903	5.9316	5.531	5.9641	5.6026	11.2785	11.9714	9.5299
467	5.4999	5.6772	5.6464	5.8934	5.5228	12.0563	11.7449	8.6946
468	5.5899	5.7231	5.6435	6.0702	5.535	9.2498	10.5029	8.2843
469	5.6041	5.9116	5.645	5.7569	5.6195	7.7862	14.908	9.5418
470	5.5038	5.8591	5.7608	5.7215	5.495	8.7635	10.9586	8.7867
471	5.5723	5.8648	5.6357	5.9507	5.6384	8.0955	11.099	8.9338
472	5.5882	5.8044	5.8022	5.9019	5.5214	8.3721	10.1922	8.8872
473	5.5259	5.7169	5.5977	5.9486	5.6453	7.6728	10.1068	8.7133
474	5.5917	5.971	5.553	5.8242	5.5604	8.2825	10.5463	8.5467
475	5.501	5.8213	5.7363	5.806	5.7803	7.2633	10.1246	7.7743
476	5.6776	5.6671	5.5004	5.9886	5.4479	7.9784	6.9835	9.777
477	5.5216	5.5899	5.5833	5.6843	5.6549	9.282	6.5136	8.2256
478	5.5426	5.7087	5.5796	5.9886	5.6267	8.3002	6.7238	9.1025
479	5.5606	5.6315	5.5657	6.0464	5.7403	7.9434	6.7562	9.4411
480	5.5947	5.8447	5.5178	5.8918	5.6671	8.6258	6.977	10.5091
481	5.6485	5.7052	5.423	5.7456	5.6353	8.5189	7.0599	8.9372
482	5.5161	5.7098	5.6004	5.9928	5.5843	7.7679	8.1702	8.026
483	5.4922	5.8523	5.5844	5.7867	5.653	7.6976	8.0138	11.1356
484	5.5605	5.7947	5.4903	6.1207	5.4179	8.2085	6.745	10.4917
485	5.4687	6.1344	5.6408	5.7357	5.6112	8.5878	7.965	8.508
486	5.4841	5.9	5.6623	5.8619	5.6739	6.6762	8.5936	8.8134
487	5.6006	5.8885	5.649	5.8887	5.5218	7.8872	8.5975	8.6213
488	5.4538	5.7146	5.6787	5.9579	5.4288	8.0409	11.5045	8.8356
489	5.4855	5.7333	5.517	5.6862	5.593	8.0999	11.8765	9.4187
490	5.4692	6.0447	5.6996	5.9761	5.6156	8.2166	11.7367	9.0511
491	5.3648	5.9757	5.451	5.7403	5.6325	8.1997	10.0815	9.5511
492	5.5878	5.9663	5.6383	5.8854	5.5781	8.0751	10.0233	9.1537
493	5.5295	6.061	5.6286	6.0344	5.5789	8.4886	10.1203	8.9733
494	5.704	6.0917	5.5582	5.7017	5.6483	8.019	11.2955	8.5634
495	5.4839	5.7263	5.61	5.7968	5.5103	8.2188	9.5919	9.2604
496	5.6815	5.913	5.5974	5.9648	5.5936	8.597	10.7653	9.49
497	5.5973	5.8752	5.5344	5.849	5.5849	8.0844	10.4606	8.798
498	5.525	5.8161	5.6077	5.8421	5.533	8.2658	8.8849	9.0171
499	5.5066	5.9581	5.5901	5.7166	5.5453	8.9103	10.3614	8.6261
500	5.5172	5.8169	5.6251	5.8672	5.5348	8.1218	9.1659	9.2579
501	5.4715	5.9098	5.6319	5.7321	5.5311	8.4407	9.2227	9.043
502	5.5779	6.0123	5.4388	5.7791	5.4898	8.8503	10.531	8.1871
503	5.6149	5.9831	5.5969	5.8297	5.6938	7.8586	10.048	10.0434
504	5.5188	5.9566	5.6004	5.8777	5.4778	9.133	7.7118	5.8925
505	5.4684	5.8332	5.6145	5.9982	5.5875	9.1286	8.3195	6.1816
506	5.6052	5.6637	5.7498	5.765	5.4856	9.5762	6.7501	6.101
507	5.5359	6.0802	5.5528	6.0393	5.4971	8.1311	8.4844	9.7171
508	5.4881	5.9907	5.7075	5.9003	5.3277	8.6684	7.5663	11.6674
509	5.5349	5.8632	5.5146	5.7804	5.5925	7.7919	8.5174	10.0105
510	5.5833	6.0284	5.548	6.023	5.4838	7.7783	7.0553	10.7466
511	5.7407	5.8433	5.5819	5.9645	5.6499	8.9362	8.2788	10.2902
512	5.6075	5.6001	5.7159	5.8684	5.6874	8.4509	7.8799	10.1068
513	5.49	5.8952	5.6204	5.6766	5.4804	8.2801	8.1729	11.5026
514	5.5031	5.893	5.6131	5.7535	5.5113	7.7815	7.9494	9.9417
515	5.5638	5.7875	5.5181	5.7313	5.8262	8.6848	7.7973	10.7023
516	5.481	5.7952	5.5131	5.8303	5.5744	8.1451	7.8646	10.6493
517	5.5509	5.8281	5.6293	5.6781	5.4722	8.8319	8.069	10.8656
518	5.6021	5.7306	5.4475	5.8336	5.3238	9.9555	8.3818	10.1423
519	5.5582	5.8644	5.6014	5.7784	5.8545	8.4139	8.263	8.3342
520	5.4996	6.0215	5.7155	6.0737	5.6576	8.1649	7.0512	8.6851
521	5.489	5.6972	5.6021	5.8736	5.5504	8.4846	7.7962	8.2894
522	5.4949	5.7046	5.5706	5.8182	5.603	8.2977	8.4595	8.524
523	5.517	5.9196	5.5543	6.009	5.3842	8.0177	8.3998	10.0942
524	5.4559	5.7623	5.6451	6.1657	5.5436	7.8156	8.6532	8.8436
525	5.5436	5.9131	5.4981	5.7714	5.565	7.7074	8.1409	8.6125
526	5.4567	5.6827	5.6909	6.6696	5.9266	9.9132	8.6638	11.5058
527	5.5515	5.7469	5.586	6.043	5.548	8.4915	8.1495	8.7742
528	5.6688	5.7695	5.5043	5.9231	5.6127	8.5292	7.9881	9.0576
529	5.6243	5.6267	5.5716	5.9291	5.436	7.8097	8.2336	9.4733
530	5.5408	5.8368	5.5831	5.8061	5.5585	7.8261	8.1692	8.6108
531	5.6616	6.189	5.525	5.6221	5.578	8.7517	8.6406	8.9325
532	5.4416	6.0145	5.3881	5.7444	5.563	8.7533	7.6232	9.3753
533	5.6252	5.7281	5.5862	5.649	5.5962	7.7625	8.0501	9.3854
534	5.4712	6.3441	5.4169	5.735	5.5656	7.3505	6.9879	7.8097
535	5.5723	6.1693	5.5556	5.9854	5.5952	8.0506	7.0929	9.3119
536	5.4922	5.9846	5.5843	5.8991	5.501	8.0558	6.9504	8.9791
537	5.5753	5.5799	5.5868	5.709	5.4849	7.9237	7.4446	9.929
538	5.5141	5.8339	5.758	5.9037	5.5842	8.1138	7.2779	9.1282
539	5.7114	5.8281	5.6284	5.9204	5.6761	8.7084	7.6456	11.0519
540	5.5765	6.0205	5.6794	5.9193	5.4411	8.7128	8.1855	14.3825
541	5.4828	6.1139	5.5123	5.8741	5.4649	8.5961	7.5279	13.5023
542	5.5449	5.6987	5.6046	5.703	5.6696	8.1041	8.0553	15.148
543	5.6369	5.6169	5.5674	5.9831	5.5302	8.7224	7.8174	15.6396
544	5.6647	5.742	5.5555	5.7868	5.5689	7.9402	7.5197	14.0098
545	5.5436	5.8581	5.5597	5.9356	5.5052	8.4122	6.9517	12.3479
546	5.6345	5.8205	5.4676	5.9848	5.5166	8.2918	6.9872	14.3458
547	5.5678	6.093	5.4785	5.615	5.5105	8.0339	7.2901	12.6187
548	5.609	6.1311	5.474	6.9699	5.6571	8.8533	7.0539	12.5898
549	5.6323	5.9271	5.5191	7.3817	5.6696	8.6346	7.366	11.9693
550	5.735	6.0538	5.5379	6.5534	5.6569	8.5269	6.9926	12.4834
551	5.5241	5.642	5.6222	6.9297	5.5312	9.0703	6.6453	9.8011
552	5.6501	6.1232	5.5337	6.8711	5.669	10.7746	7.2721	11.0597
553	5.5372	5.88	5.6081	7.0695	5.7517	10.9809	8.1229	8.4775
554	5.5372	5.6699	5.5599	7.0878	5.5791	12.2451	7.9606	8.2291
555	5.6293	5.9766	5.5904	7.4721	5.6348	11.1778	8.624	8.6802
556	5.5297	5.8892	5.5523	7.7891	5.5033	10.8156	7.4638	10.0477
557	5.6314	5.8051	5.6332	7.2114	5.49	10.8376	7.3119	10.4899
558	5.548	5.8351	5.5484	7.4431	5.598	11.0887	7.1712	10.4276
559	5.5864	5.7507	5.6319	7.492	5.5861	12.5967	7.0835	12.263
560	5.482	6.2948	5.4025	6.3911	5.5712	10.6777	8.5406	9.0946
561	5.5555	5.8796	5.5906	7.001	5.4969	9.7262	8.6202	9.3144
562	5.563	5.8864	5.4249	7.035	5.5542	10.0626	7.1646	11.3556
563	5.586	6.2134	5.4882	6.6473	5.6391	11.4398	8.1495	14.3361
564	5.4388	6.1056	5.5735	6.8638	5.6276	10.3216	8.0252	13.9645
565	5.613	6.019	5.4996	7.1505	5.7331	9.7145	8.4846	15.7902
566	5.428	5.9081	5.7146	7.1364	5.4699	9.6439	8.1842	13.6172
567	5.6459	6.0004	5.5308	6.8549	5.4225	9.9385	8.1582	15.1735
568	5.4333	5.9784	5.4467	7.2491	5.6179	9.5049	7.6042	14.2702
569	5.4547	5.952	5.5909	7.3051	5.4202	11.1762	7.8587	15.5679
570	5.4953	6.0557	5.4732	7.7348	5.4415	11.2042	8.0077	14.1366
571	5.5549	5.9429	5.4544	7.0342	5.7121	11.0128	7.287	14.657
572	5.5774	5.7789	5.5153	7.5322	5.7478	9.8319	8.0017	14.5228
573	5.4302	5.9072	5.5952	7.6134	5.5888	10.0412	8.0055	14.6823
574	5.5643	6.1061	5.4709	7.0429	5.5963	11.4017	8.2041	16.297
575	5.5217	5.5984	5.6028	6.8134	5.576	9.7535	8.1782	15.5335
576	5.4672	6.1725	5.4649	6.7103	5.5011	10.4019	7.4314	14.7312
577	5.443	5.9305	5.6183	7.3374	5.6266	10.5975	8.3142	13.2633
578	5.7066	6.162	5.4802	7.2642	5.588	10.2399	8.7084	13.4031
579	5.3918	6.0488	5.5362	7.325	5.6272	10.1382	7.9531	13.0679
580	5.4377	5.6395	5.5449	7.1667	5.6602	11.743	7.9001	14.1713
581	5.5796	5.9556	5.4097	7.3354	5.4783	9.6314	8.3031	15.2044
582	5.5646	5.9982	5.6694	7.5114	5.659	9.9295	7.7914	14.3216
583	5.4708	5.8575	5.5344	7.0849	5.5737	10.8348	8.7634	13.8575
584	5.5889	5.7999	5.5125	8.3856	5.4341	11.8811	8.693	18.9079
585	5.6013	6.1522	5.467	7.2674	5.6625	10.2182	8.0298	18.5543
586	5.5412	5.9001	5.6035	6.7683	5.5362	11.344	8.839	19.1829
587	5.6417	5.7314	5.5192	7.2171	5.4719	10.6869	9.073	17.4788
588	5.6564	6.0136	5.5543	7.0286	5.5359	9.8269	7.5958	16.0105
589	5.5898	6.038	5.5152	6.9432	5.5	11.8711	8.4602	18.3404
590	5.8318	5.9459	5.5064	6.9383	5.4674	9.9371	8.7694	16.989
591	5.5516	5.7525	5.5028	6.9743	5.5874	9.059	7.8019	16.2483
592	5.4541	5.7301	5.6046	8.209	5.4698	11.9127	7.6498	18.4518
593	5.6968	5.7689	5.5405	8.794	5.4613	11.2701	6.6836	17.6027
594	5.6591	5.7441	5.656	8.4645	5.5938	11.2943	7.3531	18.9493
595	5.5079	5.9284	5.5234	8.9779	5.4048	11.9658	7.288	16.6086
596	5.5471	5.7265	5.6032	8.091	5.4264	11.8342	9.1467	18.0352
597	5.6175	5.6504	5.4939	8.5577	5.6015	12.5692	8.2427	17.3143
598	5.4943	5.9104	5.593	8.4333	5.5426	12.2162	8.0908	16.925
599	5.5101	5.91	5.5638	8.8604	5.4822	11.5692	8.7684	16.0248
600	5.502	5.9709	5.5465	11.0426	5.6574	16.3157	11.0838	21.546
601	5.5785	5.9061	5.4773	10.2501	5.6647	12.0911	14.7836	13.8173
602	5.4169	5.8102	5.5317	8.2935	5.4299	9.6238	11.773	11.8075
603	5.5518	6.0942	5.4912	6.985	5.4404	11.9072	11.4229	17.0616
604	5.5022	6.1388	5.498	6.6759	5.5571	9.2356	11.8746	13.4567
605	5.6392	5.8921	5.469	7.2045	5.688	9.6574	11.2427	13.7111
606	5.6159	5.9991	5.4872	6.7703	5.6676	10.3291	12.0095	13.4462
607	5.6072	5.7944	5.5788	6.4852	5.693	9.0103	11.8488	12.0494
608	5.486	5.9201	5.5088	6.7314	5.5151	10.1115	12.0631	16.1129
609	5.7253	5.7292	5.5387	6.9971	5.5314	9.3196	11.987	14.5213
610	5.4277	5.8007	5.3653	6.972	5.6285	11.317	10.9597	15.1553
611	5.4641	6.1885	5.4927	6.7035	5.6145	9.6847	10.717	14.0725
612	5.4842	5.9851	5.5127	6.8606	5.5625	12.2576	11.8479	17.888
613	5.5744	5.7399	5.4742	6.9409	5.6111	11.296	11.4064	14.6321
614	5.6214	5.9288	5.4895	6.6268	5.5077	10.3094	11.7203	14.5859
615	5.4658	5.7863	5.5428	6.9896	5.5564	11.5899	12.35	15.1093
616	5.6033	5.8003	5.5521	7.0865	5.5524	11.2198	13.0553	14.9994
617	5.5555	5.8642	5.5288	9.816	5.651	12.5037	12.2962	16.1097
618	5.5319	6.0222	5.5331	9.9119	5.4026	14.9281	12.3996	21.6647
619	5.6272	5.7857	5.475	9.9495	5.6219	17.5785	13.0706	23.348
620	5.4878	6.0403	5.5241	8.8491	5.569	13.0325	12.377	20.0929
621	5.5413	5.9055	5.6142	9.1307	5.5324	13.5006	9.0844	18.3033
622	5.6102	5.6108	5.5712	9.933	5.6305	13.7618	13.2586	22.104
623	5.5271	6.362	5.5235	8.5114	5.5892	12.673	12.5723	18.2414
624	5.5127	5.8742	5.6741	9.7596	5.6694	13.9943	11.6557	18.8245
625	5.5281	5.8141	5.5282	7.7349	5.4923	13.2285	11.8877	19.0759
626	5.7726	5.7973	5.4836	10.5047	5.6636	15.7726	10.0336	20.6201
627	5.581	5.9592	5.5505	10.8282	5.5342	16.1053	11.5245	22.5762
628	5.5325	5.7821	5.552	9.5065	5.4095	15.1308	11.1333	19.7907
629	5.5851	5.8563	5.6343	9.3671	5.5739	15.3177	11.5905	19.3575
630	5.6941	5.6695	5.537	9.8601	5.5356	14.2666	10.5718	19.3157
631	5.4932	6.2284	5.5709	9.8039	5.5553	16.1204	11.1673	20.929
632	5.5145	5.9004	5.5452	11.6605	5.9134	18.2251	11.0911	23.8319
633	5.5781	5.9851	5.4639	11.1536	5.5536	16.8271	8.9088	20.6853
634	5.6121	6.1476	5.6626	12.0118	5.7069	15.6457	9.3116	19.7022
635	5.5672	5.9716	5.7346	11.8782	5.4613	16.8999	12.0213	20.9456
636	5.4753	5.751	5.47	11.0557	5.6215	15.742	7.8483	20.255
637	5.437	5.6085	5.403	10.0454	5.5711	16.0798	8.9616	20.5612
638	5.574	5.6622	5.5853	11.2038	8.7286	15.3858	8.5567	20.0404
639	5.6466	5.7958	5.6182	11.1832	5.5118	15.3113	10.118	20.3805
640	5.5688	5.9769	5.5308	12.2785	5.3081	15.3666	10.6915	21.7678
641	5.6019	5.758	5.4589	10.3408	5.5085	14.7691	12.4281	19.1833
642	5.4586	5.5816	5.6724	11.8713	5.5914	15.4695	11.8978	19.2815
643	5.6409	5.8259	5.6958	11.1875	5.5179	15.5758	11.714	20.9228
644	5.5055	5.7895	5.5732	10.8446	5.4722	14.6631	11.5638	19.2843
645	5.339	6.003	5.4384	11.2883	5.4505	14.9696	10.9381	18.7074
646	5.6033	6.021	5.5978	10.4945	5.627	15.1363	9.9764	19.9906
647	5.6497	6.2106	5.6129	10.1763	5.5156	13.1458	9.3547	23.5869
648	5.6529	5.867	5.6564	11.0283	5.3161	15.7595	10.2606	23.5938
649	5.5176	5.8661	5.5851	12.0143	5.71	15.7035	10.4192	21.2187
650	5.5849	5.8021	5.4953	10.1516	5.5668	13.6741	11.3369	21.6262
651	5.4808	6.0203	5.6332	9.6655	5.4807	12.3596	11.4757	22.3052
652	5.4785	5.7833	5.5191	9.5844	5.4807	12.9254	11.3061	23.309
653	5.7111	5.8844	5.5802	9.909	5.5169	13.2309	11.4961	22.4264
654	5.5292	5.8454	5.5556	10.0988	5.4837	13.2499	11.4441	22.4231
655	5.4349	5.9316	5.4305	9.4634	5.5456	13.5247	10.7708	23.8498
656	5.5945	6.1323	5.5543	9.5293	5.5227	13.3022	8.8286	23.6001
657	5.618	6.0394	5.5248	9.0547	5.4775	12.2578	9.9405	22.3499
658	5.5943	6.1041	5.6004	10.0211	5.5405	13.4088	10.7614	23.5591
659	5.5148	6.0921	5.6152	10.457	5.4882	14.1747	11.6348	24.625
660	5.514	5.7737	5.4857	9.2887	5.4926	12.7314	10.9482	23.1085
661	5.5386	6.1323	5.5385	9.9351	5.6145	13.9979	10.7227	24.6324
662	5.5884	5.8826	5.4114	9.8814	5.4183	13.3265	11.1456	24.7891
663	5.4463	5.7495	5.5145	10.8889	5.6421	15.3197	12.2221	24.7612
664	5.5447	5.9367	5.5693	9.4681	5.6079	13.005	12.6462	23.7099
665	5.5581	5.7534	5.6809	8.5278	5.6203	12.7151	12.4201	23.5297
666	5.5559	5.6552	5.5757	8.3543	5.5876	11.9487	9.8599	22.2487
667	5.5231	5.7259	5.5613	9.7272	5.3978	13.1484	10.573	23.0778
668	5.4419	5.9756	5.5327	6.9688	5.462	12.2865	8.5936	22.151
669	5.4816	6.173	5.6333	8.4657	5.5298	12.786	9.9195	23.0739
670	5.5307	6.0725	5.5746	8.4496	5.4839	11.5454	9.3305	22.0516
671	5.4328	5.8451	5.4254	8.2994	5.4249	12.006	9.1717	21.8064
672	5.581	5.7452	5.6199	8.4497	5.7052	12.5169	10.9164	23.8768
673	5.5205	5.8512	5.3305	9.1939	5.6246	12.3994	9.0498	22.1329
674	5.5863	6.2628	5.6082	8.6688	5.4077	11.7308	9.0185	22.2567
675	5.347	6.2517	5.5667	7.9557	5.5498	11.8802	9.5409	21.8465
676	5.6532	6.0441	5.5408	8.1223	5.4733	12.7789	9.9806	21.6905
677	5.6028	5.8964	5.5936	7.9628	5.4205	12.1056	9.0174	22.9374
678	5.5156	5.7003	5.5261	8.7999	5.4671	14.001	9.7953	20.1665
679	5.5043	5.8489	5.5135	8.47	5.5293	13.4629	9.2047	20.1377
680	5.4042	5.8145	5.7388	8.7161	5.4594	12.4845	8.8675	19.5808
681	5.566	5.9136	5.5038	8.3223	5.4559	12.4858	9.3002	19.7654
682	5.5015	6.0086	5.4922	8.0195	5.3662	12.7625	8.9813	20.1694
683	5.5628	5.8587	5.5447	8.4673	5.5568	14.3421	8.6797	19.8348
684	5.48	5.7789	5.5418	9.5778	5.5327	13.1156	8.7645	19.8707
685	5.4753	5.9665	5.5093	10.1664	5.3424	13.106	9.6735	19.1716
686	5.4144	5.697	5.4695	8.8666	5.4061	12.6563	8.5907	18.6919
687	5.4892	5.7869	5.6486	6.8192	5.297	12.0799	9.6641	19.8031
688	5.5272	5.9243	5.5982	7.9152	5.409	12.9616	11.1412	22.7608
689	5.3519	5.6947	5.5261	9.8304	5.4483	13.3382	11.4039	18.1884
690	5.4314	6.0348	5.4349	11.5911	5.5773	14.8587	11.6007	20.7853
691	5.573	5.9342	5.5447	12.0929	5.5367	16.6883	10.4821	22.9987
692	5.648	5.8408	5.5775	11.8298	5.6134	14.9351	10.263	19.7379
693	5.52	5.8843	5.6092	11.3868	5.5994	15.9747	10.6943	21.6428
694	5.5217	5.7929	5.5655	9.7865	5.4486	17.3617	9.7501	23.873
695	5.5808	6.0396	5.5605	12.6696	5.4401	16.8639	11.1069	22.296
696	5.5634	6.0181	5.663	12.2344	5.4364	16.3572	9.6529	25.3706
697	5.6985	5.9827	5.6379	10.8991	5.607	15.3421	9.5172	20.6358
698	5.5683	5.7843	5.4966	9.0518	5.5785	12.1636	9.6655	23.2556
699	5.5722	5.9727	5.5746	10.8966	5.4394	14.8542	9.3244	22.6345
700	5.5265	5.8056	5.5785	9.5047	5.5527	13.5423	10.9457	19.6067
701	5.4187	5.7936	5.7189	10.7692	5.5421	15.1707	10.3495	20.2705
702	5.5293	5.8771	5.4729	10.4066	5.4905	12.8459	11.832	17.3764
703	5.4582	5.9258	5.4779	12.1674	5.4611	14.5999	10.6225	18.76
704	5.5414	5.797	5.412	10.2764	5.5805	13.4833	11.7419	19.5363
705	5.442	5.9154	5.6215	10.2293	5.4927	13.2791	12.1292	17.6494
706	5.6338	6.0075	5.5651	9.7148	5.6411	12.6427	12.0677	18.0223
707	5.4983	5.8005	5.5734	10.7197	5.4896	15.0686	10.5707	20.2596
708	5.5799	5.7885	5.4316	10.4781	5.393	13.009	11.5272	18.3153
709	5.5993	5.8479	5.6018	10.1267	5.5322	13.5391	12.4797	16.6664
710	5.7158	5.9179	5.7098	10.9144	5.5545	13.6824	12.0083	17.2328
711	5.4061	5.7609	5.5514	9.6381	5.4958	12.5901	12.6856	18.2811
712	5.537	5.6824	5.6624	9.6673	5.592	11.2239	10.9375	16.1077
713	5.4692	5.9939	5.4804	10.0338	5.4795	12.3423	11.2857	16.5367
714	5.6065	5.8263	5.4857	8.0268	5.4742	12.3268	11.1657	18.3352
715	5.5341	6.1067	5.4522	8.6158	5.527	12.0124	11.522	17.0527
716	5.6195	5.946	5.532	11.8986	5.5306	13.942	12.1198	17.6033
717	5.4632	5.7227	5.5522	9.051	5.6456	11.7264	10.65	16.6786
718	5.5021	5.8784	5.4755	10.4229	5.5893	13.7468	12.2398	18.7669
719	5.4785	5.7364	5.4921	9.9912	5.4828	14.3368	12.5156	19.7801
720	5.5233	5.715	5.5982	10.0364	5.5833	13.2708	12.3331	17.3109
721	5.5644	5.6048	5.5465	9.8701	5.6166	13.529	11.4957	18.8937
722	5.6996	6.159	5.6761	9.7193	5.5811	13.8358	12.3955	17.3305
723	5.5438	6.1681	5.5378	11.5497	5.3858	15.3829	12.0942	19.5168
724	5.5316	5.966	5.5146	9.7675	5.7235	14.7237	14.0319	17.8827
725	5.6177	5.8784	5.7064	11.0939	5.4324	15.9116	11.6839	19.814
726	5.5087	5.8514	5.5492	9.7924	5.4885	14.4393	12.2769	18.4896
727	5.4499	6.2407	5.5254	10.6344	5.4828	16.7799	10.4299	21.7499
728	5.531	5.9739	5.5567	10.876	5.517	16.6696	10.2279	21.704
729	5.4992	5.895	5.5454	11.1308	5.5309	14.4746	9.522	19.9711
730	5.7762	5.9295	5.4696	11.3909	5.4091	13.0774	9.1636	16.7219
731	5.4935	5.8779	5.5746	9.0313	5.5351	12.619	9.1187	17.027
732	5.5052	6.0172	5.4684	10.0029	5.4745	13.099	8.8298	17.4328
733	5.5463	5.735	5.5316	9.3053	5.3911	12.9715	9.0977	17.53
734	5.6101	5.8784	5.6048	10.3656	5.5257	12.9917	9.4273	17.3986
735	5.5784	5.7547	5.7398	11.4519	5.4502	14.1392	11.3879	18.8736
736	5.5584	5.8901	5.6044	7.666	5.5186	13.5266	10.3856	21.8386
737	5.5242	6.068	5.5483	6.9614	5.7103	13.1614	9.9247	22.3681
738	5.6299	5.9008	5.6508	6.8063	5.5706	12.0888	8.6877	21.9331
739	5.3742	6.0142	5.5552	7.669	5.6332	14.4384	9.9784	23.0945
740	5.5541	5.9934	5.5384	6.8631	5.5722	11.6039	8.9291	20.212
741	5.6003	5.9548	5.5857	6.9969	5.6427	12.8772	8.3607	20.7172
742	5.559	5.8131	5.5925	7.1031	5.6327	14.9289	8.3249	20.8165
743	5.5689	5.8307	5.5894	9.7003	5.54	14.5017	8.1866	18.927
744	5.5389	6.0977	5.5578	11.4976	5.8072	12.7159	10.6921	15.7123
745	5.4278	5.9193	5.5014	9.6695	5.5991	12.4219	10.0684	16.7954
746	5.5518	6.013	5.5377	9.7208	5.5901	13.1305	11.2587	16.4723
747	5.5934	5.8665	5.6098	8.198	5.4869	13.347	11.1021	18.7082
748	5.5241	6.1914	5.5524	9.3698	5.5544	14.3932	12.483	17.4332
749	5.5987	5.6333	5.5545	8.5945	5.5045	13.0706	10.7614	17.4592
750	5.5292	6.1094	5.5778	8.5677	5.5036	12.7394	11.8642	17.5395
751	5.6376	5.8442	5.4378	8.466	5.4682	12.2215	10.692	17.6811
752	5.5171	6.0852	5.6657	10.3184	5.4408	13.9026	11.6319	17.1265
753	5.5872	5.5812	5.7197	9.236	5.6701	13.1224	12.2573	17.0372
754	5.5369	5.9321	5.5674	10.5908	5.4883	14.1753	11.2629	17.3143
755	5.4894	6.1175	5.5158	10.9166	5.496	16.9752	11.6258	21.0089
756	5.3278	5.7041	5.5188	10.2773	5.4498	15.6616	11.8489	22.9117
757	5.6329	6.0635	5.3707	10.2678	5.5784	14.454	10.9418	20.4455
758	5.5533	5.7171	5.4606	10.1712	5.5261	13.6547	15.5938	20.2919
759	5.4087	5.929	5.5308	10.5116	5.4614	15.7783	9.9578	18.7808
760	5.5266	5.9275	5.637	10.37	5.7032	13.7208	10.8963	19.2897
761	5.7449	6.1851	5.472	8.1545	5.4036	13.5351	9.8678	19.6541
762	5.6634	5.9376	5.3974	9.547	5.6067	13.7439	10.1633	19.732
763	5.5557	5.7212	5.3954	11.4308	5.6389	12.9384	9.5023	19.9247
764	5.5854	5.799	5.7504	10.2806	5.5125	14.2773	9.2971	19.3909
765	5.4598	5.8111	5.5475	10.856	5.4897	13.7983	8.072	21.6341
766	5.5571	5.6837	5.556	9.1797	5.6054	12.3401	8.9075	17.1188
767	5.4889	6.0671	5.6116	11.3286	5.5891	16.2058	8.6246	21.9914
768	5.6264	5.9071	5.4895	10.4482	5.7277	14.2153	10.3946	18.6287
769	5.4463	6.0589	5.6643	10.1947	5.6043	12.3179	7.9408	16.9137
770	5.6368	5.7561	5.6036	9.7674	5.4666	13.0141	6.6545	16.2749
771	5.5617	5.8284	5.6045	8.8361	5.569	11.9607	7.8731	16.5843
772	5.6523	6.1008	5.689	9.8656	5.5872	12.3063	9.028	17.9184
773	5.5961	5.7576	5.6652	10.2257	5.6186	14.0406	8.4798	18.3875
774	5.4966	5.8723	5.7337	10.5959	5.5492	13.5439	7.715	19.5048
775	5.6734	5.7054	5.6756	9.3713	5.4622	11.7541	7.8333	16.7118
776	5.6312	5.9553	5.5558	9.4556	5.4152	13.5303	7.5909	17.878
777	5.6342	6.1011	5.6737	10.3807	5.5855	14.7545	7.2286	21.0568
778	5.5551	5.8289	5.5396	12.0981	5.4625	13.5443	7.9147	16.7686
779	5.6519	5.7679	5.5146	10.5318	5.5496	12.7448	7.452	18.2973
780	5.6973	5.8951	5.6748	10.2398	5.6309	13.668	7.6414	19.8692
781	5.4805	6.293	5.481	10.2455	5.5661	13.2061	9.0408	19.7859
782	5.5802	5.8631	5.5805	8.8473	5.5683	12.2304	7.0244	16.6715
783	5.5915	5.8782	5.5857	9.3299	5.504	12.5667	8.1094	18.6641
784	5.5776	5.9797	5.5071	10.1395	5.3616	11.8807	8.4996	17.0705
785	5.7501	5.9668	5.4154	9.9044	5.5135	12.3277	8.1886	16.5034
786	5.5011	5.8692	5.5453	10.6645	5.5555	14.1505	8.5754	19.1379
787	5.4944	5.8694	5.5365	10.2938	5.4613	14.8889	8.358	20.9932
788	5.4983	5.6377	5.4963	11.2334	5.4805	13.7287	8.7472	17.2476
789	5.5467	5.7522	5.4926	11.1099	5.702	13.9567	8.9025	19.7228
790	5.5317	5.7965	5.5057	9.6487	5.6274	13.374	7.4877	17.8034
791	5.505	5.762	5.5749	10.3907	5.4043	14.0796	8.3283	19.2992
792	5.5539	5.9134	5.5908	10.5069	5.5257	13.0316	7.9254	16.9543
793	5.4845	5.6702	5.5112	10.2296	5.553	13.1026	9.4165	19.7869
794	5.5889	5.6616	5.5367	11.228	5.5207	13.6397	8.9351	19.6172
795	5.4766	5.7175	5.5908	9.269	5.4748	11.538	11.2433	16.5046
796	5.52	5.8522	5.7032	10.3692	5.4849	13.7617	9.2991	19.5477
797	5.6416	5.8676	5.4942	10.6703	5.4733	14.5355	9.5574	18.6685
798	5.6997	5.7914	5.5102	10.1045	5.5294	14.119	7.8053	19.3529
799	5.6097	6.0299	5.5651	10.5253	5.5337	13.7546	8.8448	20.0475
800	5.5022	6.0772	5.4673	10.9905	5.5114	13.8681	11.1335	16.0884
801	5.5954	5.9825	5.452	8.0521	5.4444	10.1192	10.3197	13.5957
802	5.6762	5.924	5.4632	7.0697	5.6916	12.7628	12.4004	16.3519
803	5.6345	5.7419	5.6421	6.9298	5.6523	12.7484	7.7083	16.3588
804	5.4785	5.9576	5.5744	6.7568	5.5406	14.6839	9.7428	15.8771
805	5.4934	5.9255	5.5785	6.5004	5.6157	12.4482	9.4526	15.0537
806	5.5516	5.671	5.6486	7.0521	5.6525	12.8795	8.7878	14.6326
807	5.4844	5.7785	5.4307	7.8382	5.6006	12.766	9.4588	14.8026
808	5.4477	5.9491	5.4599	6.7905	5.6476	12.14	8.4076	14.9771
809	5.5211	6.1609	5.5345	6.579	5.5374	13.3108	7.6783	17.0035
810	5.52	5.7693	5.5235	7.174	5.6328	12.531	8.466	14.1923
811	5.4183	6.0338	5.3682	7.3569	5.5452	12.7743	8.5754	14.6174
812	5.5657	6.104	5.5204	7.3083	5.5949	11.9889	10.0535	15.7029
813	5.6887	5.8822	5.6004	6.7019	5.7086	13.3439	11.5989	17.0642
814	5.4624	5.8767	5.554	7.337	5.3982	12.1629	10.9898	15.4409
815	5.6066	6.1235	5.3962	5.806	5.4284	10.1769	9.454	14.5092
816	5.619	5.9818	5.7126	5.6881	5.534	9.6881	8.5459	14.6134
817	5.5937	5.915	5.5309	6.3488	5.6008	11.0538	11.3315	16.0949
818	5.5117	6.2176	5.6466	5.8378	5.5354	10.5101	10.7821	15.6916
819	5.7541	5.9926	5.5659	5.7654	5.5822	10.4178	11.2498	16.6005
820	5.5566	6.2102	5.5334	5.9986	5.5256	11.1026	10.4353	16.6208
821	5.5324	5.769	5.5409	7.0284	5.5287	13.0395	11.6964	16.4942
822	5.5696	5.991	5.4152	7.3854	5.6583	12.8388	11.7199	16.0353
823	5.55	5.91	5.5492	6.8295	5.4913	12.6058	11.1276	16.5878
824	5.5932	5.8687	5.5067	6.8987	5.5013	12.5291	11.8271	16.2578
825	5.6034	6.0193	5.457	6.8255	5.529	12.8687	10.6745	17.5256
826	5.3994	5.8759	5.4823	6.7369	5.5177	13.6835	9.1586	15.7017
827	5.6404	5.9585	5.6115	7.1297	5.4275	13.4117	10.0749	17.2767
828	5.4688	6.0504	5.6483	6.9753	5.6052	13.1749	11.4625	17.7773
829	5.5482	5.8575	5.4976	6.7519	5.4385	13.7545	10.1957	16.7212
830	5.5191	6.1833	5.6192	6.9264	5.5017	13.415	10.1073	16.3826
831	5.5967	5.8338	5.6499	7.014	5.6568	13.5057	10.8002	16.893
832	5.4261	6.192	5.5773	7.0285	5.5171	13.6774	11.2205	16.7066
833	5.6012	5.7488	5.8109	7.0144	5.3548	14.6424	9.779	17.2583
834	5.6583	5.9431	5.4734	6.8245	5.4075	13.249	10.9631	15.7885
835	5.6559	5.8569	5.6444	5.8661	5.6169	13.9331	10.669	15.9215
836	5.5831	7.2762	5.6638	6.0385	5.4063	13.3964	11.2446	16.6473
837	5.4989	5.809	5.5499	5.6254	5.4067	14.6436	9.5481	16.2035
838	5.5384	5.9165	5.7819	6.1214	5.6523	12.4724	10.5213	15.1835
839	5.7135	5.7298	5.4971	6.019	5.5954	12.6793	10.3601	15.7819
840	5.5777	5.5634	5.4618	6.1395	5.6056	13.0142	11.1068	16.3002
841	5.5508	5.9262	5.4863	6.1421	5.6608	12.5706	10.7357	15.8661
842	5.5633	5.9269	5.5539	5.7646	5.5588	12.6554	10.7045	15.629
843	5.5443	5.7498	5.5754	5.8635	5.5733	13.6162	11.8476	15.4354
844	5.5455	6.0373	5.4893	5.6206	5.3572	12.1893	11.1584	15.2614
845	5.6555	5.9305	5.5615	5.6859	5.5179	12.2625	11.4943	16.1722
846	5.5075	5.9221	5.5379	5.8771	5.5551	13.294	12.097	15.4014
847	5.5639	6.032	5.4873	8.3315	5.5314	14.5337	11.0074	16.1039
848	5.5279	5.8185	5.4738	8.4237	5.5257	13.7501	11.989	16.8029
849	5.4613	5.7809	5.5172	8.4574	5.6133	13.7102	12.1463	16.1325
850	5.5874	5.8538	5.4807	8.021	5.619	12.466	11.3919	16.517
851	5.6428	6.0299	5.4779	8.9619	5.6129	13.5988	11.4915	15.5397
852	5.554	5.7865	5.4614	8.0453	5.5302	15.3712	11.6971	17.0622
853	5.5249	5.9065	5.5088	8.122	5.5879	15.4396	11.9749	16.8835
854	5.5312	5.9013	5.5594	8.3698	5.4112	13.8416	12.1845	16.384
855	5.5971	5.9188	5.4862	9.2076	5.5911	13.7409	11.3014	16.3389
856	5.5404	5.539	5.4585	9.8667	5.5609	14.1347	9.5265	19.0777
857	5.5244	5.9025	5.4592	7.9441	5.6513	14.8554	10.9532	16.3035
858	5.531	5.9387	5.5068	9.8001	5.5886	14.1925	11.7064	17.3066
859	5.49	5.9678	5.358	9.7668	5.5119	14.179	10.8972	16.1315
860	5.6531	6.1965	5.5361	9.8452	5.6034	14.0133	11.1292	16.037
861	5.5102	5.8818	5.4424	9.6945	5.4991	14.6053	10.4686	16.3492
862	5.5256	5.8899	5.4986	10.9253	5.4435	14.7651	9.3909	17.0121
863	5.5599	5.8417	5.6817	11.0563	5.515	14.9228	9.4503	17.0713
864	5.5845	6.1612	5.5446	10.0362	5.7076	15.1211	9.0587	16.485
865	5.5918	5.9687	5.4118	9.8618	5.5143	13.3396	8.4525	16.2567
866	5.5523	6.0743	5.5738	10.2174	5.3458	14.1764	8.2812	16.0459
867	5.5013	5.9526	5.3576	10.8374	5.5275	13.2011	8.583	15.1118
868	5.4964	5.8787	5.4574	9.7361	5.561	13.3767	9.1946	15.4566
869	5.6022	5.8623	5.5549	10.2306	5.4633	13.1319	8.6844	16.2441
870	5.4502	5.7233	5.4369	10.1067	5.4856	14.7046	9.1238	15.4898
871	5.4961	5.937	5.5132	9.8166	5.3238	13.6131	8.9831	15.2415
872	5.4935	5.5846	5.5493	11.4469	5.4081	14.5031	8.5493	15.4452
873	5.4678	5.8718	5.5045	10.3988	5.6366	13.1217	8.4859	14.3597
874	5.4962	5.9263	5.5682	10.3446	5.4498	13.3057	8.7606	15.9563
875	5.5933	6.0598	5.5365	10.3483	5.472	13.8294	8.7906	14.9653
876	5.5537	5.7952	5.5611	10.8626	5.6485	13.458	9.0364	16.1344
877	5.6054	5.9652	5.5878	10.5654	5.5961	13.7781	9.5575	15.9826
878	5.5446	5.8533	5.7172	10.7949	5.5367	14.2642	9.0106	16.6509
879	5.5951	5.9488	5.6128	9.7317	5.5803	12.7349	9.5981	15.0055
880	5.5301	5.7979	5.4715	9.321	5.5077	12.3246	8.2976	15.4348
881	5.5955	5.8605	5.6008	10.4864	5.634	13.2165	8.2797	16.0604
882	5.6112	6.0144	5.595	9.9733	5.5536	13.1117	8.2907	16.6853
883	5.4693	5.8752	5.5587	10.0262	5.5536	12.9328	8.2641	16.1904
884	5.4901	5.9262	5.5308	9.7111	5.5541	13.495	8.5043	16.1534
885	5.4798	6.154	5.5856	9.5744	5.4684	12.445	8.9334	14.7163
886	5.3267	5.6758	5.4114	9.7622	5.5601	13.0065	8.7476	15.8337
887	5.5668	5.8294	5.4599	8.9709	5.6984	12.3234	9.2484	15.6861
888	5.6012	5.8036	5.6222	9.8679	5.4894	12.5837	8.829	16.1165
889	5.6462	5.8245	5.5447	10.0455	5.5494	12.7676	8.7493	15.9725
890	5.6278	6.0184	5.5503	10.0555	5.4551	14.574	8.6543	17.7865
891	5.5743	5.7972	5.5487	9.1448	5.4583	12.4445	8.3499	15.3919
892	5.4121	5.9126	5.5292	10.0254	5.5389	12.8885	8.8337	16.5762
893	5.4971	5.6149	5.5722	10.0541	5.38	12.3683	9.1932	15.3583
894	5.7528	5.9488	5.562	9.4236	5.5441	12.1211	8.9756	16.1542
895	5.4851	5.8367	5.5247	8.8288	5.6573	13.7749	8.6528	14.8761
896	5.6177	5.7857	5.5429	8.8927	5.5384	13.9595	8.6486	15.6905
897	5.5647	5.7795	5.6253	9.9518	5.4536	13.7751	8.3218	15.5115
898	5.7743	5.7506	5.5184	8.333	5.4916	13.0739	9.399	15.9522
899	5.4421	5.9748	5.5588	8.1446	5.4713	13.9005	8.6609	15.625
900	5.5207	5.9462	5.4772	8.656	5.3761	14.5302	8.9864	15.7209
901	5.5022	6.0345	5.5743	8.4494	5.547	15.1536	9.1849	15.4603
902	5.5317	6.0584	5.4464	8.2112	5.4527	14.8417	8.6713	15.2069
903	5.5742	5.8857	5.6087	9.4162	5.6697	15.5051	8.3852	16.1801
904	5.4493	5.8053	5.6178	8.7072	5.5569	13.8473	9.1652	15.42
905	5.5146	5.8531	5.5584	8.1336	5.6216	13.1547	8.9713	15.0569
906	5.4763	5.8407	5.5286	9.0229	5.3865	13.8866	8.2591	15.0273
907	5.5521	5.6435	5.5287	8.1279	5.3808	13.1762	9.3702	15.792
908	5.6019	6.055	5.6173	8.1154	5.6937	13.0816	8.3892	13.9917
909	5.5729	6.0829	5.642	8.6244	5.4797	13.4889	8.4021	14.9542
910	5.5279	5.9085	5.3976	8.5848	5.5493	13.2065	8.3261	14.074
911	5.6006	6.0417	5.5792	8.34	5.6115	13.6816	8.4497	15.5108
912	5.4845	5.8032	5.4964	8.0827	5.5535	13.0534	8.9189	14.6533
913	5.4915	5.8131	5.6028	8.279	5.5339	13.3376	8.9292	14.4414
914	5.5502	5.9524	5.5065	8.7986	5.4354	13.1142	9.1951	14.428
915	5.4278	5.9066	5.4105	8.3704	5.6251	13.1902	8.336	16.0034
916	5.4147	5.9449	5.4637	7.3919	5.6515	13.8448	9.1786	14.9479
917	5.6501	5.8248	5.5273	6.178	5.5415	14.2192	7.6636	16.0084
918	5.6652	5.8937	5.6223	7.0942	5.4736	14.1957	8.303	15.6632
919	5.4548	6.1876	5.6164	7.3006	5.5486	14.202	8.5659	15.0769
920	5.5215	5.8545	5.6037	7.2796	5.5468	14.0465	8.3161	15.5625
921	5.3726	5.9896	5.6713	6.8268	5.4963	13.5561	8.5665	15.31
922	5.5067	5.8677	5.5532	6.5086	5.4746	16.1232	6.8035	14.749
923	5.5029	5.8515	5.2977	6.7159	5.456	14.8977	7.1893	14.9803
924	5.498	5.9471	5.6025	6.9825	5.62	13.7699	7.4256	14.0211
925	5.6499	6.1338	5.5133	7.0648	5.4006	13.1039	6.4488	13.7153
926	5.4042	6.1683	5.5303	6.7045	5.439	13.3083	7.4636	13.7557
927	5.4766	6.1656	5.5083	7.0732	5.575	15.2543	8.309	15.861
928	5.5237	6.1039	5.5454	7.1074	5.6022	12.9136	8.8609	15.6198
929	5.4196	5.8855	5.5359	8.3631	5.6143	13.0081	9.0816	15.6496
930	5.5306	6.0838	5.487	8.1134	5.5936	11.9993	9.3083	14.9466
931	5.6645	5.8961	5.6788	6.7343	5.4619	12.663	8.0004	14.9764
932	5.6757	5.8546	5.5439	6.5812	5.5015	11.4646	8.7104	14.8337
933	5.4907	6.1731	5.5816	8.3684	5.4627	13.3273	9.1235	16.0086
934	5.4835	6.0516	5.706	8.4813	5.4392	12.5753	10.0419	16.5015
935	5.5851	5.7697	5.4548	7.8377	5.6489	11.9265	9.3388	15.476
936	5.6622	5.7319	5.6022	8.1795	5.6952	12.221	8.0202	15.9736
937	5.569	5.8631	5.4946	7.856	5.6239	13.4313	8.6792	15.2526
938	5.6269	5.7551	5.5035	7.7655	5.5387	13.5038	8.3721	14.6791
939	5.4872	5.9052	5.4777	8.7481	5.5865	13.243	8.8067	15.7708
940	5.4621	5.8832	5.5222	8.2452	5.6054	13.8919	8.3431	15.7071
941	5.5087	5.8435	5.4635	10.3207	5.3802	14.1643	8.9747	16.1983
942	5.5356	5.7951	5.5815	9.7745	5.5244	13.815	8.4919	14.2178
943	5.569	5.8737	5.5445	10.6074	5.7538	14.3353	8.8965	16.1153
944	5.5646	5.8598	5.5373	10.3046	5.6419	13.1691	8.387	14.6138
945	5.5739	5.7228	5.4455	9.3555	5.4978	12.2858	8.4288	14.4843
946	5.5024	5.6235	5.6494	10.1063	5.5709	11.8619	8.0117	14.2518
947	5.5085	5.7048	5.5138	9.401	5.6131	13.8778	8.3578	16.2638
948	5.5406	5.9662	5.4573	8.6926	5.5043	14.3235	8.4556	15.5772
949	5.4902	5.9483	5.5622	8.1948	5.5287	13.6911	8.3672	15.6997
950	5.6321	5.7788	5.4363	8.5196	5.5556	14.192	7.4662	15.6882
951	5.4807	5.8043	5.4679	8.169	5.5068	13.0581	8.7094	15.2277
952	5.5181	5.665	5.7556	7.7745	5.5266	13.0961	8.5657	15.2114
953	5.528	5.8954	5.4654	7.4297	5.46	13.0152	8.3723	15.2581
954	5.5747	6.0587	5.6395	8.3969	5.6175	13.3343	7.978	16.1072
955	5.6114	5.6683	5.756	7.547	5.436	13.2653	8.1199	15.7462
956	5.6376	5.7659	5.5751	7.5257	5.5607	13.1097	8.3989	15.6367
957	5.3233	5.801	5.6434	8.1893	5.5016	13.806	8.0412	16.0771
958	5.6699	5.8065	5.5391	9.7943	5.6001	15.2197	8.243	15.537
959	5.4348	5.8304	5.4549	7.8638	5.5744	13.6354	7.8357	16.0799
960	5.5721	5.6293	5.4651	8.4866	5.4798	13.8269	8.4694	15.8404
961	5.7058	5.8698	5.5265	7.8182	5.6244	13.8327	8.0805	15.395
962	5.3922	5.8307	5.4795	8.3275	5.5382	12.957	8.7199	15.0131
963	5.5099	5.5952	5.5733	8.5091	5.5644	13.6998	7.5441	15.6147
964	5.5957	5.9589	5.4506	8.5363	5.4267	12.4544	8.3062	15.2933
965	5.4908	5.8636	5.5195	7.5521	5.6246	13.4301	8.7091	15.6582
966	5.5701	5.7736	5.5867	8.2709	5.6068	13.0991	8.0314	14.8274
967	5.4537	5.7571	5.7065	7.7813	5.6754	13.707	8.7896	15.3494
968	5.6179	5.7273	5.4041	7.9906	5.5186	13.1371	8.4062	15.2633
969	5.5051	5.9052	5.4795	7.9567	5.4583	13.4176	8.0684	14.9032
970	5.5868	6.0141	5.4574	8.7383	5.5737	13.8811	8.4233	15.5258
971	5.55	5.855	5.4807	8.0152	5.4154	13.0674	8.5735	14.9852
972	5.5603	5.8413	5.6418	8.2231	5.5695	13.93	9.041	15.6262
973	5.7826	6.0128	5.7922	8.3364	5.745	13.103	8.731	15.1189
974	5.5917	5.7929	5.5351	7.2205	5.5603	13.5443	9.0727	15.774
975	5.6213	5.6653	5.4346	10.0374	5.6045	12.6323	8.8296	14.932
976	5.5403	5.6668	5.5619	10.2073	5.5376	12.6441	8.8625	15.0366
977	5.5367	5.9698	5.5326	10.7542	5.4342	12.8488	8.4376	15.1487
978	5.6112	5.9495	5.4449	9.787	5.554	12.8609	8.1058	14.8779
979	5.4561	5.6754	5.5403	7.4154	5.5151	13.2518	9.205	15.0063
980	5.5138	5.9013	5.5356	7.5224	5.3745	13.4189	7.9458	15.3474
981	5.6633	5.875	5.429	9.2044	5.4396	13.4797	8.4463	15.4243
982	5.5275	5.7808	5.6741	8.0579	5.5097	13.918	8.087	16.3302
983	5.5793	5.7038	5.4957	7.7955	5.6006	13.433	8.1043	15.6643
984	5.531	5.6465	5.5048	8.0125	5.4694	13.1581	8.4801	15.343
985	5.5384	5.7806	5.5748	8.2608	5.6276	13.1812	8.6101	15.4463
986	5.6303	5.9835	5.6027	8.6806	5.4857	12.6655	8.6588	15.4792
987	5.6079	5.9689	5.5193	8.307	5.6046	13.5541	8.3304	15.8917
988	5.6166	5.8132	5.5603	8.5605	5.7079	13.3508	9.0834	15.7693
989	5.4441	5.8333	5.4611	8.7743	5.5672	13.1977	8.4953	15.386
990	5.4782	5.8881	5.3985	7.9991	5.5692	13.1906	8.3217	14.8438
991	5.4492	5.6974	5.5737	9.0533	5.5848	13.228	8.0866	14.8611
992	5.6567	5.7974	5.423	8.9755	5.4056	12.8931	8.7487	14.9872
993	5.5679	5.9603	5.6213	10.3869	5.4429	13.2882	8.7177	15.3661
994	5.523	5.7869	5.4679	8.8177	5.499	13.3486	8.747	15.2006
995	5.6135	5.7225	5.6021	9.9163	5.4749	13.5455	8.7806	15.5532
996	5.4909	5.9136	5.5805	10.0656	5.5098	13.3441	8.3442	15.1622
997	5.6239	5.6915	5.5801	9.2068	5.5413	13.0479	8.2802	15.2791
998	5.5018	6.0281	5.6044	9.9156	5.5127	13.0065	8.2339	14.9362
999	5.5331	5.858	5.5792	10.3427	5.5949	13.0195	8.5897	15.1643
1000	5.4729	5.7358	5.7501	9.9941	5.4701	13.3269	8.5475	15.1572
1001	5.4883	5.9224	5.5295	8.1779	5.4912	12.6676	8.4256	14.5058
1002	5.5477	5.686	5.5722	8.6217	5.7084	13.5702	7.8089	15.433
1003	5.6814	5.7817	5.6126	8.8675	5.5115	13.695	8.2522	15.7031
1004	5.5874	5.8478	5.6796	10.6797	5.6633	13.0792	8.8749	14.5998
1005	5.6154	5.7575	5.5013	10.0182	5.4575	12.957	8.2907	15.2742
1006	5.461	5.7744	5.453	10.3245	5.6385	13.0716	8.3742	14.2213
1007	5.606	5.9728	5.4692	8.1899	5.5494	13.0888	8.4172	15.2805
1008	5.5162	5.7783	5.5746	8.0199	5.5144	13.5697	8.2673	15.1353
1009	5.4201	5.7991	5.5936	8.7401	5.5175	13.2656	8.3442	14.6195
1010	5.5647	5.8432	5.5593	8.1477	5.5062	13.4208	8.5866	15.5308
1011	5.5679	5.6139	5.745	8.2832	5.4653	13.42	8.2948	15.9445
1012	5.5386	5.7277	5.5853	7.6849	5.5241	12.4092	7.9983	14.7717
1013	5.6078	5.8041	5.4327	9.3167	5.3818	13.4347	8.6546	15.1623
1014	5.4826	5.8141	5.6158	7.4609	5.6429	14.4314	8.4462	15.917
1015	5.4782	5.6005	5.5738	8.4339	5.5345	13.0192	8.5501	14.8358
1016	5.5682	5.7058	5.4899	9.3595	5.5586	13.3752	8.5236	14.9899
1017	5.5451	5.8373	5.5593	10.0876	5.6266	13.4255	8.6566	15.6457
1018	5.5267	5.9801	5.4871	7.7524	5.6274	12.964	7.5837	14.9797
1019	5.6267	5.5979	5.4464	9.9186	5.5093	12.3909	8.8779	14.2219
1020	5.5766	5.7832	5.5387	7.4819	5.4886	12.8338	8.9806	14.7667
1021	5.6196	5.958	5.623	8.9785	5.5328	12.444	8.3449	14.7291
1022	5.5158	5.8916	5.4407	10.475	5.5282	13.0246	8.7371	14.5973
1023	5.4964	5.717	5.6346	7.7974	5.5739	12.2711	8.5796	14.2548
1024	5.66	5.8664	5.5267	10.0343	5.6189	12.7914	8.897	14.7243
1025	5.5417	5.8128	5.4919	8.2077	5.41	13.4196	9.1389	15.0477
1026	5.6329	5.7825	5.5254	8.2624	5.4187	12.7372	8.621	14.8079
1027	5.4153	5.8142	5.6424	8.8552	5.4969	13.198	8.2247	14.6998
1028	5.5957	5.7122	5.477	8.807	5.5193	12.7182	8.6764	14.6588
1029	5.4073	5.8479	5.5663	7.2932	5.7003	12.9508	8.3086	15.0959
1030	5.5806	5.9481	5.725	6.5178	5.556	13.6844	8.582	15.6218
1031	5.5735	5.8147	5.3688	8.3256	5.4778	13.0594	8.7534	15.0051
1032	5.6266	5.7505	5.5036	7.7034	5.5379	12.4624	9.0908	15.1669
1033	5.5909	5.6593	5.4825	8.5274	5.4146	13.7534	8.6143	15.6802
1034	5.5761	5.8158	5.3825	8.0572	5.5285	12.8546	8.2937	15.6249
1035	5.7158	5.7636	5.4678	8.137	5.4366	12.9009	9.3548	14.878
1036	5.6785	6.0071	5.5143	7.5567	5.4717	12.7179	9.0524	15.1151
1037	5.6512	5.91	5.5218	8.7584	5.6035	12.3766	8.3019	14.4251
1038	5.5238	5.8247	5.5002	8.6121	5.5088	13.4191	8.0962	14.9141
1039	5.6542	6.0547	5.4016	9.8394	5.4665	13.4761	7.8479	15.4553
1040	5.6397	5.8512	5.5696	7.485	5.5511	12.9531	8.0642	15.0967
1041	5.5199	5.8709	5.4233	7.7904	5.3716	12.5096	8.8813	15.5201
1042	5.5017	5.7567	5.6191	8.9438	5.3153	12.7063	9.4084	15.696
1043	5.4744	6.0926	5.4212	7.8376	5.469	13.3885	8.8843	15.8975
1044	5.5142	5.8188	5.6058	8.4945	5.4033	12.5325	8.6921	14.8344
1045	5.5669	5.8246	5.4204	7.5268	5.2073	13.1225	8.801	14.9954
1046	5.7522	5.798	5.5351	7.8492	5.5844	12.8368	9.6945	14.7727
1047	5.5305	5.9091	5.5126	7.4643	5.5702	12.9419	8.8301	15.0786
1048	5.5455	6.0243	5.6261	7.6787	5.5437	13.5497	9.0921	15.6496
1049	5.3922	5.5357	5.5501	7.6452	5.522	13.3808	8.8537	15.2496
1050	5.5238	5.7626	5.4797	14.1354	5.4844	10.6835	8.9105	14.9849
1051	5.4034	5.9503	5.533	14.3763	5.6379	10.8783	9.1988	13.8639
1052	5.6253	6.0788	5.5994	13.9345	5.4809	10.9183	8.334	13.1539
1053	5.5045	5.8989	5.6727	14.1813	5.4935	11.4361	9.319	13.9931
1054	5.5725	6.2111	5.5024	13.8529	5.5332	12.0563	8.9686	14.8867
1055	5.5997	5.7546	5.5689	14.1516	5.5798	10.8245	8.4081	14.8544
1056	5.6461	5.8735	5.4695	14.086	5.4601	11.5888	8.5546	14.0863
1057	5.473	6.1545	5.5065	14.132	5.542	11.2682	8.5743	14.8294
1058	5.5374	6.0118	5.4914	13.2056	5.4319	9.6234	8.8791	13.2398
1059	5.5076	5.6995	5.5409	14.2146	5.5436	11.2705	7.7958	13.5527
1060	5.7036	5.9997	5.5617	14.0056	5.3651	11.6329	8.3973	14.7049
1061	5.5364	5.8524	5.5452	14.1777	5.4321	9.3478	9.1283	14.0189
1062	5.4748	5.8566	5.6327	16.3254	5.5819	10.5444	8.2644	15.0109
1063	5.5854	5.7261	5.5799	13.7794	5.583	10.7369	8.6598	15.6873
1064	5.5828	5.7645	5.6301	14.6513	5.4381	11.2521	8.5692	14.7225
1065	5.4769	6.1088	5.5885	14.0409	5.4933	11.1138	8.3556	14.1533
1066	5.6102	5.9359	5.5867	13.7552	5.4295	10.4903	8.5462	13.7484
1067	5.5397	6.0817	5.46	9.9032	5.5765	10.3876	8.1171	13.9175
1068	5.6107	5.9772	5.4886	13.5151	5.624	10.3207	8.5027	14.3671
1069	5.5968	5.9058	5.6373	13.3307	5.3775	11.6163	8.0276	13.9679
1070	5.4545	5.9506	5.4934	13.6603	5.544	11.6741	9.8619	15.0452
1071	5.525	6.1185	5.8069	13.716	5.5631	11.1128	8.6662	14.3569
1072	5.6024	6.1265	5.4445	14.3497	5.5563	11.3408	9.0249	14.2201
1073	5.5052	5.7799	5.5677	14.3229	5.4888	11.4045	9.7476	15.1701
1074	5.5012	5.7692	5.6935	13.8856	5.3353	11.377	9.1532	14.8234
1075	5.5459	5.9665	5.4118	13.8213	5.6113	11.5143	8.9367	15.1097
1076	5.6358	5.8258	5.703	10.003	5.4012	10.9966	8.2658	15.3562
1077	5.6208	5.7206	5.4678	13.1994	5.4432	11.0881	8.4775	14.7033
1078	5.5395	5.8548	5.4469	13.0719	5.5001	10.5637	8.0699	14.1884
1079	5.6654	6.1524	5.529	13.912	5.3736	9.7703	8.6983	13.7723
1080	5.5215	6.1151	5.5244	13.3389	5.5483	10.2634	9.0251	14.0359
1081	5.2234	6.1878	5.4951	14.2752	5.5775	11.3725	9.239	14.3417
1082	5.5029	5.8262	5.5455	14.1939	5.5302	10.6414	8.4359	14.1079
1083	5.5775	5.6873	5.4091	13.8216	5.5333	11.1392	8.4445	14.3771
1084	5.6648	6.0467	5.5501	13.9776	5.4318	10.7242	7.8267	16.5055
1085	5.5388	5.8286	5.4807	13.4659	5.5753	11.7638	7.7399	14.6522
1086	5.4695	6.0678	5.7555	14.0394	5.4816	10.8042	8.3058	14.8068
1087	5.5175	6.3125	5.451	12.3453	5.5033	9.9498	8.5509	13.9714
1088	5.4977	5.884	5.3528	14.236	5.4001	10.7708	8.4832	14.3441
1089	5.4745	6.0764	5.4566	12.7358	5.5935	10.3366	9.4383	14.2249
1090	5.8276	5.8451	5.4762	9.9926	5.5046	10.6216	8.0898	13.6749
1091	5.5334	6.0067	5.4263	10.0425	5.4757	10.0046	8.9398	13.3248
1092	5.6827	5.9667	5.4364	10.8269	5.4025	10.2335	8.8475	12.5284
1093	5.6236	5.8224	5.5053	10.6103	5.4728	10.3046	8.1947	13.8323
1094	5.6685	5.8594	5.3944	9.7937	5.3622	10.7044	8.0864	13.9998
1095	5.5424	5.9843	5.5165	9.718	5.5035	11.7791	8.1017	14.1799
1096	5.3352	5.9198	5.6197	10.1985	5.4542	10.3932	8.5471	13.9452
1097	5.4587	6.1513	5.7118	10.1676	5.7474	10.7181	8.3298	14.0535
1098	5.51	6.0866	5.5018	10.2241	5.5216	10.0423	8.5366	13.6472
1099	5.5098	6.0547	5.6196	13.9079	5.4189	10.8285	8.5936	14.1826
1100	5.4943	5.7398	5.4635	10.0856	5.4816	10.6022	8.4374	13.0741
1101	5.471	6.1043	5.3794	11.019	5.3981	10.0972	8.2145	13.6052
1102	5.6147	5.9403	5.4764	10.3024	5.5959	10.4688	8.3445	14.3928
1103	5.4769	6.1139	5.4915	10.1186	5.556	10.3698	7.9181	14.1609
1104	5.4966	6.1724	5.648	10.0625	5.4382	10.8769	8.5642	14.5731
1105	5.4834	5.9168	5.6431	11.4389	5.5674	10.7291	8.831	13.7637
1106	5.6033	5.8886	5.5577	15.036	5.5146	11.629	8.354	14.8601
1107	5.4931	5.9153	5.6701	14.2666	5.5886	11.5875	8.0334	14.6786
1108	5.5084	5.8788	5.399	15.0655	5.4962	11.9797	8.0682	14.1639
1109	5.5443	5.7691	5.5009	13.7685	5.453	11.2082	8.6072	14.7073
1110	5.6207	5.9349	5.5693	14.2823	5.465	12.147	8.3835	15.0043
1111	5.5247	5.8246	5.5567	13.282	5.6509	11.1251	8.703	13.6356
1112	5.4342	5.8049	5.5962	12.9048	5.458	10.3842	8.4148	14.8475
1113	5.4774	5.7775	5.6169	13.2907	5.5029	9.3577	8.5235	13.4515
1114	5.4676	6.0113	5.4588	13.6716	5.5274	10.8037	8.4497	14.828
1115	5.3266	5.915	5.4437	15.5623	5.4816	9.8938	8.7412	13.7299
1116	5.4213	5.7576	5.4957	11.8113	5.6515	10.1644	8.2238	13.6575
1117	5.5498	5.9378	5.4898	11.953	5.6031	9.0696	8.9161	14.5455
1118	5.5466	6.3342	5.4153	9.8897	5.4447	10.4662	7.8029	13.8398
1119	5.4608	6.1047	5.5951	10.0005	5.6092	9.1259	9.1486	12.4527
1120	5.577	6.2204	5.6011	13.5736	5.573	10.9113	8.1782	14.5985
1121	5.5021	6.4545	5.5987	11.8297	5.5174	9.6702	8.2836	13.7119
1122	5.5344	6.0835	5.6302	12.829	5.3949	10.8272	9.1244	13.7035
1123	5.5695	5.8348	5.5857	11.4372	5.6319	10.7679	7.9708	13.8977
1124	5.561	6.185	5.573	10.8199	5.477	10.2259	8.4406	13.5875
1125	5.4824	6.0902	5.5864	10.6272	5.5295	9.8216	7.9523	13.808
1126	5.4274	5.7158	5.5838	9.8128	5.5726	10.4756	8.5538	14.3529
1127	5.4847	5.8239	5.4226	9.8618	5.6298	10.6294	7.7075	14.3833
1128	5.4812	6.2575	5.4325	10.2357	5.6356	10.1758	8.5586	13.8517
1129	5.5597	6.2277	5.5152	11.6168	5.5499	10.4213	7.8837	13.9138
1130	5.6065	6.0823	5.5762	10.1924	5.4121	10.3963	7.9543	14.0939
1131	5.5236	5.9975	5.4893	10.0289	5.4718	11.5582	8.3026	14.5448
1132	5.4638	6.2271	5.6364	9.9428	5.4053	12.3675	8.5259	14.631
1133	5.5259	5.9551	5.4908	9.9091	5.8042	12.3923	8.0149	15.0896
1134	5.5038	5.9626	5.632	10.2849	5.6327	13.6265	8.6049	14.7702
1135	5.5731	5.8792	5.4693	9.6195	5.5269	13.8691	8.5531	15.4835
1136	5.4865	6.1998	5.6282	9.1184	5.4666	13.4199	7.7976	14.9582
1137	5.6245	6.9474	5.55	9.8065	5.6505	13.9753	8.261	15.5272
1138	5.8251	6.0319	5.5386	10.8389	5.4127	13.1398	8.1492	14.8597
1139	5.5831	5.986	5.4909	12.009	5.5938	13.3152	8.3915	15.0205
1140	5.4803	5.9129	5.6486	13.0091	5.5551	13.6127	8.0741	15.0455
1141	5.6735	5.7966	5.7193	12.42	5.5613	12.9853	8.0801	15.0128
1142	5.4466	5.5956	5.648	11.8445	5.3448	13.7417	8.2521	15.093
1143	5.6068	5.7581	5.5617	12.724	5.477	13.9823	7.8255	15.5286
1144	5.5579	5.7732	5.5203	12.0619	5.5388	14.3203	7.8062	15.6144
1145	5.5312	5.6906	5.4615	12.762	5.4273	14.2011	8.0122	14.9955
1146	5.5708	5.9987	5.5908	13.4512	5.6034	14.1444	8.1665	15.2315
1147	5.4587	6.3592	5.3935	13.209	5.5742	13.7258	7.9671	14.2271
1148	5.6354	5.8653	5.4854	12.7135	5.5431	13.3185	8.1416	15.1399
1149	5.6281	6.0595	5.4875	13.7373	5.5804	13.2665	8.7987	14.7038
1150	5.462	5.8643	5.5202	12.4169	5.5224	13.515	8.8166	15.8583
1151	5.5445	5.8083	5.6217	13.4922	5.6567	13.5333	8.4303	15.0304
1152	5.6258	5.972	5.6759	9.7111	5.5981	13.5566	8.0655	14.7532
1153	5.5143	5.9133	5.5057	11.3785	5.501	14.7841	8.1621	15.1985
1154	5.5821	6.1362	5.5158	12.948	5.4569	14.6215	8.1317	15.7363
1155	5.5314	6.3569	5.6645	10.2804	5.4214	13.2206	8.431	15.4037
1156	5.4952	5.891	5.4811	10.5018	5.5093	14.0263	8.4033	15.4161
1157	5.4503	6.1201	5.6543	9.9155	5.4349	14.0828	7.898	15.8314
1158	5.4792	6.1876	5.5013	10.691	5.602	13.4926	8.3645	14.9248
1159	5.6928	6.1102	5.5632	9.5894	5.5403	13.9441	8.7297	15.3103
1160	5.4843	6.2596	5.5201	10.0317	5.4448	13.6858	8.0611	14.9578
1161	5.4849	6.2854	5.5307	10.0789	5.4722	13.5679	8.0823	15.6984
1162	5.5221	6.0011	5.5952	11.7684	5.4748	14.691	8.0371	15.4718
1163	5.4156	5.7463	5.45	12.0537	5.4909	13.236	8.3265	14.6757
1164	5.4567	5.9863	5.6909	11.6711	5.5136	13.1733	8.7287	14.6369
1165	5.4087	5.7462	5.4837	9.3503	5.5405	13.2366	8.0683	15.2328
1166	5.6094	5.8571	5.5244	8.1926	5.4532	13.0218	8.3569	14.9416
1167	5.4596	5.947	5.5651	7.5055	5.503	12.9149	7.9247	14.212
1168	5.5008	5.798	5.3722	8.5091	5.5523	13.3233	7.8423	15.2571
1169	5.5689	5.8052	5.5668	7.7403	5.5939	15.2808	8.8744	15.0513
1170	5.4761	5.6409	5.6999	9.4185	5.685	16.5398	8.1567	14.1955
1171	5.6035	5.6162	5.5195	9.8361	5.4969	17.7426	7.9893	15.2218
1172	5.6099	5.713	5.5927	10.3338	5.6425	17.5174	8.1184	15.1006
1173	5.5825	5.7022	5.5148	10.5939	5.612	16.3645	8.0562	14.9133
1174	5.5337	6.0152	5.5459	10.0874	5.4863	17.2151	8.3973	15.0265
1175	5.5778	5.7279	5.6748	9.5619	5.5107	17.7217	8.3941	15.0194
1176	5.4164	5.7658	5.5681	9.5552	5.5486	17.4376	8.3088	15.0029
1177	5.5175	5.932	5.5379	8.3467	5.4723	18.6441	8.474	15.7084
1178	5.5466	5.8419	5.679	9.5671	5.5451	18.4065	8.6201	15.5976
1179	5.588	5.6921	5.5008	8.8518	5.4863	18.4569	7.9684	16.1454
1180	5.5494	5.7409	5.5916	12.8885	5.6806	20.8037	8.0826	18.345
1181	5.4699	5.6588	5.4226	13.2886	5.6243	17.6592	8.5664	15.4742
1182	5.5889	5.8583	5.6362	14.1172	5.4634	17.4829	8.1634	14.9886
1183	5.6559	6.1162	5.6169	15.1214	5.5826	19.0783	8.7168	15.9311
1184	5.5362	5.9554	5.5048	15.0498	5.4152	19.5703	7.9165	15.5015
1185	5.6	5.8122	5.4322	15.1029	5.5277	18.0164	7.9162	19.1923
1186	5.5534	5.7607	5.5042	14.4381	5.4968	18.6722	7.9879	19.8384
1187	5.4843	6.0597	5.4612	16.404	5.5122	17.2212	8.2622	16.7603
1188	5.4772	5.9145	5.5693	16.0535	5.5356	18.176	8.0544	17.4969
1189	5.4113	6.338	5.4667	15.1751	5.7004	16.5147	8.5246	17.855
1190	5.6876	6.0232	5.4319	15.8642	5.4521	16.2287	9.0205	17.3133
1191	5.59	6.1719	5.3855	14.568	5.6231	15.454	8.2405	19.0294
1192	5.574	5.9833	5.2866	17.1037	5.5552	15.9292	7.9137	20.5123
1193	5.5056	5.8205	5.6202	15.3685	5.4864	14.2038	8.0579	16.0726
1194	5.443	6.2685	5.3441	15.9574	5.4704	15.0845	8.995	17.0406
1195	5.5787	6.2047	5.4239	15.5293	5.5273	14.9964	9.4523	17.0502
1196	5.6101	6.0924	5.3622	16.2774	5.4856	17.6476	7.2735	18.0159
1197	5.4912	6.195	5.5096	14.7308	5.4317	15.7949	8.1577	17.7836
1198	5.5728	5.8941	5.5576	15.3851	5.4561	15.0878	8.124	16.5111
1199	5.5033	5.7533	5.6128	14.313	5.4946	13.0127	8.0534	15.4264
1200	5.5536	5.6034	5.282	14.4604	5.5761	13.7811	8.5538	14.953
1201	5.4375	5.9883	5.4937	14.5684	5.6396	13.8506	8.1317	15.4783
1202	5.6009	5.973	5.56	14.5104	5.5486	14.761	8.4597	17.1364
1203	5.6619	5.9298	5.6327	14.376	5.5796	12.6765	8.6942	15.7475
1204	5.5365	6.2501	5.4447	14.8017	5.5745	13.4345	8.9313	15.1039
1205	5.4273	6.1015	5.3637	15.1867	5.3707	13.0289	9.4216	15.6598
1206	5.5918	6.0157	5.6538	13.9855	5.7056	12.7444	8.9099	14.9741
1207	5.4193	6.2183	5.5041	14.4277	5.4267	13.0756	8.531	14.8504
1208	5.5058	6.0667	5.709	14.3557	5.472	15.7792	7.7464	15.43
1209	5.4488	5.8158	5.4712	14.5506	5.5946	15.7525	8.3213	15.2876
1210	5.6201	5.5394	5.5206	14.3014	5.5833	15.5005	8.2661	14.9202
1211	5.5189	5.9609	5.4138	15.2321	5.595	16.6371	7.9361	15.4073
1212	5.4211	5.9607	5.3842	14.0318	5.4739	15.3471	8.5444	15.468
1213	5.4642	5.928	5.3827	13.9914	5.7563	14.0534	8.0742	15.4992
1214	5.5214	5.7925	5.4793	15.5012	5.4698	14.9876	8.2021	15.5573
1215	5.5606	6.0684	5.4723	14.8971	5.4279	14.2791	9.0853	15.7687
1216	5.5181	6.0239	5.5162	13.9479	5.4529	13.8439	8.2285	15.0792
1217	5.6489	5.8436	5.4135	15.2552	5.5604	14.0503	9.3104	15.8317
1218	5.5366	5.786	5.6858	15.6068	5.4222	13.8576	8.9168	16.1293
1219	5.491	6.0696	5.6546	14.611	5.5625	14.0688	9.4033	15.9284
1220	5.5711	5.8579	5.6664	14.6076	5.5082	14.5168	8.3567	16.8272
1221	5.4646	5.5213	5.5021	14.2732	5.6183	14.4081	8.4483	16.2016
1222	5.4688	5.7592	5.5797	15.8771	5.4592	15.6415	9.4138	17.7294
1223	5.6138	5.9056	5.3027	14.9477	5.6669	13.7796	8.3676	14.6339
1224	5.5067	5.997	5.4583	15.9172	5.5882	13.4564	8.9375	16.2669
1225	5.659	5.9108	5.2729	16.0886	5.5043	16.2287	8.8461	15.3325
1226	5.5507	5.8327	5.5553	15.8079	5.5925	14.4126	8.8653	15.3492
1227	5.5246	5.9703	5.4762	16.0684	5.5642	16.0601	8.8862	14.6801
1228	5.6183	5.7752	5.629	14.422	5.6015	13.7668	8.3102	15.3783
1229	5.5467	5.9931	5.4351	15.8346	5.587	16.6975	8.2811	15.7588
1230	5.5052	5.8148	5.3519	15.2896	5.5284	16.7112	8.8703	14.6402
1231	5.5692	5.84	5.3284	15.7653	5.5157	16.1183	9.0003	17.4326
1232	5.4586	5.9158	5.5789	15.0051	5.4845	17.8255	9.482	16.4416
1233	5.5688	5.6926	5.5905	15.3202	5.441	13.9728	9.593	14.2801
1234	5.5304	6.0128	5.4042	15.7422	5.6536	12.9333	9.2599	15.5979
1235	5.6846	6.0473	5.4829	14.2495	5.5264	17.8242	9.8122	16.0967
1236	5.5377	5.8784	5.6034	15.0362	5.6092	15.4724	8.735	14.9512
1237	5.4948	5.8907	5.6329	16.0637	5.4683	15.6381	8.3876	16.1415
1238	5.4375	5.7911	5.626	14.8056	5.3495	16.7361	8.2396	17.3287
1239	5.5375	6.2236	5.4496	15.4966	5.4544	14.657	8.7016	16.3731
1240	5.4349	5.8272	5.4326	16.1458	5.5385	16.7477	8.7779	18.0445
1241	5.454	6.3575	5.5341	16.3569	5.6076	13.6748	9.2234	20.0903
1242	5.5974	5.8285	5.3722	15.2696	5.5778	11.7717	9.0262	21.4657
1243	5.602	6.3449	5.4497	15.014	5.5837	10.9804	8.9814	19.8921
1244	5.5725	6.2038	5.4947	15.5152	5.472	10.6291	8.3827	20.8696
1245	5.5691	6.1511	5.4441	15.1114	5.5241	10.7929	8.8833	16.5153
1246	5.5659	6.1863	5.3945	14.9702	5.4732	11.1569	7.8471	18.6492
1247	5.5056	6.0465	5.6254	14.7947	5.5925	10.3682	9.3194	17.6279
1248	5.5809	6.0147	5.4617	14.8374	5.6571	10.7894	8.5835	19.4656
1249	5.5949	6.2583	5.4082	14.2917	5.549	10.971	9.3142	20.2657
1250	5.5139	6.0812	5.5455	15.5586	5.538	11.1291	8.9241	18.4723
1251	5.6528	5.8521	5.5672	16.2204	5.4114	13.8756	9.2076	22.2486
1252	5.4586	5.8611	5.4794	15.3232	5.4115	11.5483	7.8471	21.8665
1253	5.539	6.1812	5.4983	14.3852	5.4324	11.2485	8.4624	19.9095
1254	5.5345	6.0622	5.5712	14.9224	5.3493	12.7033	9.145	19.1117
1255	5.5399	6.0249	5.651	14.9298	5.5775	11.7976	9.5822	18.7386
1256	5.5898	6.1174	5.4106	16.5473	5.5439	14.0415	8.8335	21.4754
1257	5.4762	5.7446	5.5862	15.7438	5.5289	13.4462	7.8902	22.3574
1258	5.5258	6.3063	5.5134	16.3086	5.7139	13.1042	8.0742	20.2167
1259	5.4748	6.3301	5.421	14.8581	5.3654	13.9983	8.2891	20.9904
1260	5.4908	6.103	5.5895	15.4568	5.5239	13.33	9.4763	19.9211
1261	5.5119	6.1297	5.5386	15.6775	5.5503	13.294	10.04	21.0425
1262	5.5314	5.9185	5.475	15.0876	5.4261	13.0763	8.8594	17.8957
1263	5.5157	6.1072	5.4789	15.5429	5.425	13.6511	8.7138	21.5447
1264	5.5597	5.838	5.4343	15.7023	5.426	14.5216	8.5668	19.8441
1265	5.5923	6.1984	5.4717	15.1495	5.6224	14.2658	10.6947	19.8749
1266	5.5285	6.1484	5.4714	14.8624	5.4516	14.2669	9.1327	23.4937
1267	5.6482	6.0478	5.3398	15.4673	5.589	13.496	10.1998	21.9991
1268	5.6084	6.1017	5.4201	14.9984	5.4526	13.65	9.4618	22.2529
1269	5.5507	5.9325	5.5007	15.1708	5.603	14.7999	7.7495	23.4141
1270	5.5274	6.101	5.5863	15.6024	5.5365	14.2783	8.9281	24.6043
1271	5.6217	6.0614	5.5734	16.2806	5.4744	14.1055	8.1751	24.7194
1272	5.5192	5.7781	5.6603	14.7835	5.3978	13.365	9.1812	23.4866
1273	5.5394	6.0431	5.4488	16.1622	5.5964	13.2104	9.0161	23.4715
1274	5.5752	6.0476	5.6864	15.8316	5.5906	15.323	9.0563	21.6463
1275	5.5376	5.8924	5.5288	15.3014	5.5247	13.4531	8.9849	21.0432
1276	5.5392	5.8899	5.4337	14.9645	5.5852	14.3665	9.1589	26.0115
1277	5.4615	5.9601	5.5987	14.52	5.481	13.3801	8.9208	24.8168
1278	5.6442	5.7401	5.5038	15.6365	5.2693	14.0322	9.0924	24.1155
1279	5.5622	5.8534	5.4987	14.7655	5.4746	12.9998	9.6585	22.1818
1280	5.666	5.6736	5.5225	15.0923	5.567	14.0217	8.7177	22.6575
1281	5.454	5.9885	5.4991	14.732	5.469	13.7575	8.2152	24.5765
1282	5.5344	6.0963	5.6715	15.0821	5.433	13.8573	9.0427	23.3049
1283	5.573	6.0829	5.4728	14.4197	5.4077	13.8648	9.1881	22.819
1284	5.5391	5.9259	5.4597	14.9038	5.5719	14.4511	8.9487	19.558
1285	5.5959	5.8794	5.4626	14.3381	5.5633	14.0386	8.8389	19.4934
1286	5.4666	5.9679	5.7345	15.5309	5.3716	14.5053	9.4683	19.251
1287	5.5794	5.8602	5.6026	15.5877	5.2639	13.9483	8.9974	19.2495
1288	5.6167	6.1569	5.4398	14.2679	5.5274	14.1941	8.6467	19.6185
1289	5.4529	6.0425	5.5773	14.8165	5.4703	13.9494	9.6805	18.2939
1290	5.6646	5.8138	5.4166	14.822	5.7026	14.1665	8.3361	18.1855
1291	5.4976	5.8312	5.4616	14.3935	5.6684	14.5657	9.0117	19.2814
1292	5.424	6.2441	5.3098	15.1232	5.375	14.1811	8.776	19.511
1293	5.5374	5.9285	5.741	14.2658	5.4433	13.1969	8.7639	19.043
1294	5.6656	5.9593	5.4789	14.4377	5.5028	14.3358	8.8508	19.8428
1295	5.5182	5.8147	5.4933	15.1863	5.4431	14.6695	8.8504	19.5235
1296	5.6695	6.1514	5.4885	15.1572	5.3033	14.8063	9.1001	18.6119
1297	5.5356	5.93	5.463	15.0148	5.6781	15.2383	9.2206	18.6884
1298	5.4311	6.0224	5.5575	14.7848	5.4279	13.7709	9.1709	18.9384
1299	5.516	6.2379	5.4479	14.6472	5.3959	13.5614	9.0603	19.3016
1300	5.5732	5.9437	5.4361	17.9151	5.3754	13.884	8.5906	18.6705
1301	5.5254	5.9855	5.6242	15.0182	5.4852	14.6298	9.5229	18.7539
1302	5.5092	6.3019	5.4794	15.786	5.5698	14.5843	8.7489	18.7844
1303	5.537	6.02	5.5366	16.2952	5.535	14.829	9.1882	19.002
1304	5.6308	6.0375	5.6365	14.8331	5.5188	13.4855	9.0227	17.8252
1305	5.4461	6.2131	5.4943	16.3394	5.6692	15.1781	9.5172	19.4105
1306	5.614	5.9885	5.3639	15.7191	5.698	15.4776	9.3356	18.8742
1307	5.5893	5.8908	5.5133	16.3743	5.5116	15.1727	9.6951	18.8332
1308	5.4296	5.9746	5.4618	15.6836	5.4818	14.157	9.3927	18.6899
1309	5.5907	6.1223	5.5198	15.3084	5.3766	15.1994	9.2317	19.5962
1310	5.5271	6.0238	5.4415	16.8159	5.6407	14.4505	9.7344	19.7526
1311	5.5605	6.0033	5.5429	15.8073	5.546	14.8222	9.8499	19.6022
1312	5.5602	5.7928	5.289	15.9938	5.4078	14.7354	10.0953	19.391
1313	5.4918	6.0965	5.6735	15.7306	5.567	14.597	9.8429	19.7935
1314	5.4167	5.9047	5.49	15.2987	5.6622	14.5551	9.4502	19.1377
1315	5.5624	6.1578	5.4427	15.094	5.7127	15.8875	9.719	19.5274
1316	5.4841	6.2812	5.5065	14.8318	5.6973	14.6705	9.7168	19.2763
1317	5.4718	5.9617	5.9825	15.3894	5.428	14.8768	10.0709	19.2187
1318	5.4658	6.0081	5.5544	15.6654	5.5789	14.8497	9.9927	19.6854
1319	5.5571	6.151	5.4858	15.3748	5.5476	14.7154	9.5045	19.1375
1320	5.6421	6.1778	5.4798	15.6696	5.5638	15.5437	10.1345	19.3444
1321	5.5278	6.0232	5.3891	15.6063	5.5517	14.7196	10.4807	19.6033
1322	5.5963	5.5637	5.5825	14.4363	5.6456	13.7496	9.9727	19.6411
1323	5.3689	6.0043	5.6936	15.7633	5.4003	14.1758	10.2947	19.0732
1324	5.5705	5.7613	5.5386	15.7142	5.4159	15.3071	9.442	19.654
1325	5.6194	6.0745	5.6057	15.0425	5.6311	14.2411	9.5519	19.1287
1326	5.4452	5.9508	5.5083	15.1858	5.5874	14.3402	9.626	19.6657
1327	5.5771	5.9534	5.6177	15.0234	5.541	15.8368	9.1007	19.3312
1328	5.6369	5.7062	5.603	15.015	5.4998	14.9474	9.2962	19.2622
1329	5.6265	5.9645	5.5824	15.9157	5.5773	15.8197	9.3245	18.9791
1330	5.6391	6.0358	5.6522	15.9407	5.6411	16.041	9.0884	19.0663
1331	5.4669	6.1653	5.3297	15.1979	5.4452	14.5621	9.0351	19.8033
1332	5.5209	6.0437	5.7281	14.7274	5.5326	14.6348	8.8173	18.3886
1333	5.5601	5.7951	5.5123	14.66	5.4194	13.86	8.5815	18.9424
1334	5.5552	6.0474	5.3674	15.5765	5.28	14.5843	9.1823	19.9936
1335	5.6601	5.9194	5.6022	15.5115	5.3602	14.3771	9.0571	18.5692
1336	5.3984	5.7371	5.6239	14.7677	5.4729	14.3762	8.7688	18.4573
1337	5.4962	6.0053	5.4753	15.9194	5.4253	14.2552	9.1366	18.8639
1338	5.618	6.0297	5.4386	14.4395	5.3079	13.1045	9.0294	19.8728
1339	5.7148	5.8285	5.3636	15.3574	5.3984	13.4741	9.0882	18.6811
1340	5.6419	5.8585	5.369	15.2559	5.3137	13.4357	8.98	20.4539
1341	5.4531	5.9624	5.4627	16.1751	5.5626	14.2582	8.8384	19.1698
1342	5.4092	5.9787	5.3915	15.637	5.4007	16.6468	8.8663	20.0555
1343	5.4113	5.874	5.6672	15.1648	5.3484	15.6249	8.9382	19.3292
1344	5.3913	5.9181	5.4372	14.9089	5.3205	12.5633	8.4551	18.1018
1345	5.6809	5.9174	5.4992	14.4172	5.4747	12.318	9.1184	15.292
1346	5.5181	5.9052	5.5699	14.6198	5.3884	11.6046	9.3611	11.2961
1347	5.542	6.0152	5.6923	15.0695	5.6078	12.2307	8.8466	13.9
1348	5.539	5.9215	5.4842	14.4311	5.4801	11.8734	8.575	13.6967
1349	5.6601	5.6972	5.5621	14.2351	5.4738	12.3418	9.0946	12.4793
1350	5.5819	5.841	5.5055	14.7849	5.5053	12.9543	8.7866	13.5553
1351	5.7618	5.9409	5.455	14.8382	5.4441	12.5486	8.6024	13.4688
1352	5.3774	5.6946	5.638	14.3868	5.4993	11.9939	8.6131	13.1149
1353	5.4366	5.8788	5.3056	15.0116	5.6314	11.8899	9.1202	13.6295
1354	5.6021	5.8154	5.3961	14.4548	5.501	12.318	8.6032	13.8531
1355	5.7195	6.401	5.6942	15.0256	5.421	12.7758	8.776	13.8725
1356	5.6199	6.1305	5.5713	14.7199	5.6385	11.7509	8.8436	13.6958
1357	5.6979	5.8583	5.6502	14.0904	5.5953	12.2122	9.189	13.7471
1358	5.4796	5.8861	5.5114	14.1083	5.3104	11.4159	8.5835	12.0344
1359	5.4952	6.0786	6.1615	14.7479	5.4468	11.8468	8.4668	13.6968
1360	5.5418	5.8348	5.5476	14.0452	5.6095	11.2728	8.5971	14.0506
1361	5.4135	5.6787	5.3713	14.7836	5.5084	13.0731	8.7652	13.1947
1362	5.5194	5.7224	5.4621	14.6106	5.4565	12.6285	8.1761	12.792
1363	5.6497	5.7145	5.4187	14.8546	5.5697	12.4776	8.9965	12.737
1364	5.6477	5.9446	5.5852	15.0429	5.6208	12.7415	10.4208	12.3585
1365	5.4785	5.7537	5.3194	14.9832	5.5823	11.8485	8.3226	12.7836
1366	5.5459	6.191	5.684	15.0958	5.4214	11.8602	8.7175	12.7091
1367	5.4876	5.8104	5.5272	14.5448	5.4618	12.6074	9.2573	13.7107
1368	5.5665	5.8389	5.5277	15.6658	5.5807	14.8908	10.2278	16.5348
1369	5.5366	6.2988	5.3368	15.964	5.488	18.1641	8.2818	17.5649
1370	5.3958	5.7498	5.3722	15.7559	5.5157	16.351	8.8047	15.6254
1371	5.536	5.7913	5.6129	16.6319	5.6667	16.6203	8.7899	14.0462
1372	5.4901	5.7648	5.602	15.771	5.6858	14.8023	8.9982	14.8907
1373	5.597	6.3029	5.4547	15.1261	5.4712	16.8299	8.2751	14.3358
1374	5.4887	5.978	5.3844	15.5266	5.4298	15.9927	8.8301	14.4614
1375	5.4965	5.9651	5.4838	16.1867	5.5784	16.593	8.3884	16.4653
1376	5.5558	6.1109	5.4508	15.2707	5.3924	16.013	8.588	15.7816
1377	5.5111	6.0803	5.6408	16.1072	5.4294	17.2324	9.5857	17.206
1378	5.7465	5.9718	5.4793	16.1366	5.6135	20.4681	8.8141	17.5056
1379	5.5761	6.041	5.5774	15.5406	5.5749	22.3319	8.9959	19.5272
1380	5.5825	5.7917	5.646	15.7325	5.5008	22.0661	8.5899	18.3124
1381	5.3843	6.0612	5.6034	13.7134	5.5356	19.5614	9.5527	18.7472
1382	5.4228	5.8343	5.4978	11.5354	5.4834	17.1658	9.0981	18.2093
1383	5.5695	6.1635	5.5539	12.1707	5.4383	17.4947	8.928	18.5588
1384	5.5334	5.9441	5.7687	14.1464	5.6996	19.8617	9.7918	18.5348
1385	5.5029	5.9175	5.5331	12.8643	5.5607	19.3625	9.4943	17.56
1386	5.4629	5.9598	5.3554	16.1213	5.4682	17.3681	9.6517	18.5798
1387	5.612	6.0773	5.9455	16.6635	5.4868	22.122	9.5475	18.3575
1388	5.3694	5.9706	5.5758	16.5651	5.3746	18.5031	8.6052	18.6638
1389	5.5573	5.9024	5.5726	16.5804	5.5614	18.5742	8.8869	18.1247
1390	5.5481	6.1899	5.49	14.7252	5.4343	20.0891	9.5931	18.0191
1391	5.6225	6.0673	5.5546	16.1669	5.4733	16.9493	9.2001	16.8394
1392	5.5818	6.2276	5.6213	15.304	5.6044	16.1594	9.7879	15.6878
1393	5.5857	5.7392	5.4587	15.4475	5.4304	17.7424	9.3637	17.5459
1394	5.5035	5.9648	5.4813	15.3691	5.657	16.513	9.8237	16.1036
1395	5.5219	5.9299	5.641	15.8007	5.4186	17.2374	8.8664	18.7686
1396	5.564	6.0033	5.5599	15.4756	5.3838	16.0115	9.3124	15.9807
1397	5.5532	5.9545	5.5256	15.1975	5.5379	20.4214	9.7116	17.2848
1398	5.3971	6.0543	5.7458	18.5887	5.3108	19.0952	8.8804	20.1142
1399	5.579	6.1777	5.5084	15.7012	5.4343	16.6631	9.1092	17.8169
1400	5.5351	6.0324	5.5686	16.1421	5.5773	17.9285	8.8696	17.3325
1401	5.5905	5.8049	5.5041	14.446	5.9952	20.0648	9.3896	17.6
1402	5.6853	6.2188	5.4807	16.1431	5.4586	21.4221	9.7047	17.8597
1403	5.4681	6.1161	5.4866	16.5446	5.5978	24.7705	9.3641	19.0286
1404	5.427	5.9845	5.3471	14.9016	5.4034	20.7771	8.9696	18.9706
1405	5.7297	6.1122	5.5834	14.7291	5.3512	25.788	9.0946	20.8299
1406	5.5172	5.9376	5.548	14.6139	5.5267	24.0466	9.2826	24.7845
1407	5.6439	6.1934	5.5184	14.8484	5.659	22.105	9.9839	24.2639
1408	5.5059	6.1161	5.5969	15.807	5.4361	22.8737	8.9636	24.9389
1409	5.5397	6.0047	5.4522	15.9715	5.605	24.5341	11.4071	23.9138
1410	5.5035	5.6523	5.4406	15.0095	5.4639	20.7317	10.5629	14.8119
1411	5.4438	6.0162	5.4663	15.454	5.5204	21.9259	10.0199	15.4831
1412	5.6129	6.0184	5.4074	15.707	5.7128	22.0509	10.2091	14.5549
1413	5.51	5.8734	5.4489	14.5414	5.3705	21.3734	9.0219	14.9917
1414	5.5088	6.0785	5.5589	16.4919	5.5084	18.6806	8.9954	15.9139
1415	5.582	5.7083	5.3841	16.3012	5.5211	20.9492	9.7007	16.4853
1416	5.3966	6.0769	5.3597	15.0734	5.5278	19.0553	8.9901	15.7426
1417	5.4585	5.9224	5.4987	15.2908	5.3679	21.3042	9.6334	15.025
1418	5.4005	6.0917	5.5304	14.3532	5.4838	21.5237	9.2996	15.7536
1419	5.563	5.6707	5.4635	14.9132	5.5159	20.8073	10.8692	15.0397
1420	5.6017	5.8408	5.4676	15.4065	5.5977	20.3576	9.557	13.7868
1421	5.4865	5.879	5.4636	14.5261	5.5801	20.5971	9.606	14.1512
1422	5.5451	5.7951	5.4686	14.2573	5.7313	19.6024	9.2708	14.5618
1423	5.8913	5.887	5.3745	14.66	5.2931	20.7093	9.3438	14.4419
1424	5.5211	5.9478	5.5127	14.4307	5.3951	22.5213	9.3022	14.495
1425	5.6419	6.0808	5.4655	14.7407	5.507	20.9418	9.0864	14.9736
1426	5.6291	5.8011	5.4927	13.5042	5.5883	21.9333	9.9049	14.1082
1427	5.4873	5.7242	5.58	13.8138	5.4428	20.6244	9.6233	14.7021
1428	5.5066	6.0078	5.5177	14.3935	5.5445	20.8649	9.0823	13.9581
1429	5.4479	5.8848	5.5662	14.6776	5.5157	20.911	8.758	14.0109
1430	5.5966	5.8919	5.3781	14.1664	5.4263	20.8056	8.7063	12.5769
1431	5.5463	5.8352	5.6151	14.2922	5.4516	21.5601	8.8092	12.4967
1432	5.576	5.7852	5.5298	13.9173	5.7544	20.7431	8.8018	13.0324
1433	5.4503	6.0757	5.6134	15.0216	5.5286	20.2486	9.1972	15.1053
1434	5.5786	5.9238	5.6876	15.0462	5.5948	21.5282	9.6	15.4831
1435	5.5246	5.9595	5.4936	14.55	5.469	20.0163	9.1576	15.625
1436	5.5433	5.9066	5.4947	13.749	5.5553	20.8913	9.8568	14.7584
1437	5.6379	5.7771	5.5313	13.3424	5.6256	22.6346	10.4453	16.293
1438	5.4348	5.95	5.5318	13.5092	5.2862	22.9218	8.5615	15.9275
1439	5.4709	5.8166	5.5541	13.7724	5.4903	20.7769	10.6537	15.208
1440	5.7263	5.8546	5.4919	14.0368	5.4906	22.0869	9.5139	15.2058
1441	5.6343	6.023	5.4526	13.7602	5.5501	23.3257	9.6176	16.8859
1442	5.5701	5.9626	5.5742	13.7551	5.4359	19.8994	9.032	15.5819
1443	5.5543	6.0501	5.5508	13.2334	5.6146	19.4686	9.3353	16.8561
1444	5.4653	6.206	5.5202	12.7545	5.4762	20.178	9.2782	15.1375
1445	5.5014	6.0463	5.6236	14.0646	5.5214	20.9237	8.9316	15.8067
1446	5.5171	5.8056	5.4583	14.6824	5.4905	19.8266	9.6781	19.3396
1447	5.516	5.9807	5.494	14.381	5.5517	20.1548	9.7902	18.615
1448	5.5094	6.3227	5.6667	14.0849	5.5751	20.1388	9.6158	18.1856
1449	5.6274	6.0791	5.4885	14.2805	5.3945	20.6066	8.6468	19.2901
1450	5.6837	5.7542	5.584	13.5773	5.5108	20.7067	9.0204	19.6976
1451	5.5668	5.9497	5.6466	17.2696	5.5176	18.2961	9.8961	19.2108
1452	5.5148	5.8781	5.5399	13.3041	5.7594	19.0706	9.9465	18.1368
1453	5.5186	5.9994	5.5546	14.695	5.4112	19.4606	8.7559	19.3265
1454	5.6013	5.8025	5.6525	13.7429	5.4596	22.2697	8.8128	22.6856
1455	5.5408	6.0157	5.6407	14.241	5.444	21.8419	9.4181	19.2596
1456	5.4961	5.9281	5.6468	13.7445	5.5271	20.826	10.8648	19.9195
1457	5.5214	5.9594	5.5391	14.0156	5.5284	20.3049	9.8164	17.9964
1458	5.5095	5.7136	5.5083	13.907	5.4335	20.4603	8.9328	18.1851
1459	5.5631	5.847	5.449	14.0575	5.2729	19.5893	8.7282	18.299
1460	5.5054	5.8149	5.7957	14.2069	5.522	21.1401	9.6333	18.7715
1461	5.725	6.0214	5.4655	14.6104	5.4273	20.8058	9.1707	19.1765
1462	5.5617	5.8549	5.6922	14.6352	5.3271	18.4451	9.38	17.5436
1463	5.411	6.0017	5.4282	14.574	5.5024	20.8578	9.8772	23.4621
1464	5.6249	5.6901	5.5306	13.6057	5.5214	23.2653	10.3546	19.7259
1465	5.538	5.8822	5.5769	14.0427	5.735	20.4092	9.8961	21.4462
1466	5.6367	5.9163	5.6061	16.2145	5.5486	23.5106	9.6091	20.4952
1467	5.5295	6.0044	5.4939	15.4322	5.7021	22.4922	9.615	21.1958
1468	5.534	5.9909	5.4831	15.7024	5.4124	24.0345	9.5382	20.9603
1469	5.6998	6.307	5.5366	15.6582	5.4318	22.3035	8.9356	20.9923
1470	5.4481	5.8258	5.4609	14.9572	5.4938	23.0099	8.4884	25.3805
1471	5.5279	6.1284	5.5604	15.7129	5.501	21.5349	8.7425	25.7879
1472	5.5212	6.0461	5.3792	14.9702	5.4596	18.9043	9.3299	27.0436
1473	5.5065	5.6997	5.6179	13.7661	5.5397	21.3606	9.4965	24.3212
1474	5.5623	6.0119	5.5401	13.4831	5.3421	21.3439	9.5447	24.4053
1475	5.4759	5.6129	5.7108	13.2404	5.593	20.3087	9.0109	23.2037
1476	5.5428	6.0354	5.4908	14.1931	5.5153	21.3158	8.3996	22.2409
1477	5.378	6.0035	5.6392	13.8504	5.5071	20.7743	9.0331	23.2998
1478	5.4903	6.0157	5.602	14.1841	5.4429	20.9408	8.8251	23.3831
1479	5.5709	6.0219	5.6309	14.1648	5.4619	21.033	8.5372	22.6717
1480	5.4785	5.8357	5.6558	14.2753	5.4647	20.3424	7.9603	23.0685
1481	5.6518	5.9518	5.4721	15.0579	5.5849	22.0439	8.8522	22.8985
1482	5.6466	5.7496	5.6636	14.146	5.5363	21.4773	9.1236	23.0358
1483	5.5299	5.9046	5.5829	12.6709	5.5473	19.8873	8.083	23.8751
1484	5.6075	5.5931	5.5756	14.2252	5.6972	22.2183	9.1512	25.286
1485	5.5669	6.0274	5.6797	14.3187	5.5666	20.4384	8.5748	22.6411
1486	5.518	5.8952	5.5575	13.3814	5.4908	21.1228	9.1581	22.5435
1487	5.5921	5.7042	5.4392	13.1476	5.4807	22.2508	8.675	22.4691
1488	5.4917	5.8607	5.4851	13.5511	5.4459	21.4723	9.0941	22.7949
1489	5.5322	6.0532	5.4425	13.7899	5.4732	21.2535	8.9432	21.4709
1490	5.5854	5.8311	5.6595	13.8884	5.4945	20.5299	8.5151	20.2597
1491	5.5337	5.6943	5.5362	13.5638	5.4549	19.7283	10.7399	20.2436
1492	5.538	5.7838	5.4813	13.4176	5.5179	19.2698	11.128	21.1604
1493	5.6184	6.1028	5.5272	14.1689	5.4007	20.8234	10.0361	19.064
1494	5.438	5.9925	5.5002	13.8753	5.5408	20.8705	10.6798	22.1786
1495	5.7368	5.8274	5.6212	13.6995	5.5016	21.5782	10.8754	21.8286
1496	5.544	5.7528	5.469	13.0245	5.4281	20.1461	10.7908	19.5928
1497	5.5897	6.0086	5.4981	13.0408	5.4719	17.42	9.9508	21.334
1498	5.6653	5.8784	5.4973	13.6019	5.4863	21.0836	12.4123	21.597
1499	5.6419	5.96	5.5389	18.7841	5.5879	21.3831	8.8181	21.1812
1500	5.5606	5.7743	5.6852	14.0545	5.5337	20.0271	9.7038	21.1252
1501	5.7374	5.7371	5.5467	13.9667	5.5236	20.7291	9.044	23.5781
1502	5.5834	5.7593	5.6039	13.3043	5.4664	21.7848	9.4694	23.5303
1503	5.5438	5.9171	5.5486	13.8716	5.3948	20.8569	8.3774	22.2419
1504	5.6559	5.8678	5.6105	13.0273	5.4858	20.487	8.8517	23.5049
1505	5.6344	5.798	5.5265	13.4546	5.4604	20.5229	8.5126	23.1235
1506	5.5236	5.8481	5.6246	17.1764	5.5105	21.9617	8.8174	24.0869
1507	5.5581	6.0391	6.6505	15.2928	5.5079	21.7954	8.4867	23.8227
1508	5.6368	5.7268	5.6154	13.1023	5.4481	20.3121	8.3022	23.1848
1509	5.5033	6.1359	5.3875	15.2775	5.4365	20.858	9.6924	23.5511
1510	5.4289	6.1076	5.4017	15.0169	5.489	20.541	8.7983	23.1309
1511	5.5764	5.9009	5.5145	14.6433	5.3086	21.5382	9.1537	23.2493
1512	5.5848	5.881	5.4974	14.4267	5.4336	21.2236	9.4922	23.6541
1513	5.6546	5.8682	5.5065	14.2118	5.6107	21.5586	9.1483	22.6274
1514	5.4161	5.9717	5.4728	13.5473	5.7785	21.302	8.8906	22.4169
1515	5.7126	5.7927	5.6603	13.8475	5.4514	22.2813	10.2323	22.1463
1516	5.6077	5.9832	5.5509	13.6646	5.5456	20.9875	9.8481	22.4464
1517	5.5367	5.8116	5.5021	15.0653	5.4926	21.8323	9.8116	23.3182
1518	5.4822	6.1489	5.5619	13.1687	5.4933	21.1675	11.5077	24.0457
1519	5.5041	5.6439	5.6148	13.4618	5.5125	21.5421	11.6033	24.243
1520	5.6216	5.9271	5.597	14.5802	5.4949	22.9607	11.3578	25.2703
1521	5.6084	5.8698	5.5037	14.5385	5.4601	21.7767	12.3185	25.0514
1522	5.6339	5.7968	5.6079	14.5031	5.3611	20.9154	11.3658	24.0721
1523	5.6595	6.0173	5.4637	13.657	5.4976	21.0997	9.3345	23.4439
1524	5.5403	5.5864	5.6434	14.6367	5.5077	21.9901	8.8998	23.9287
1525	5.5447	5.978	5.5089	13.76	5.4476	20.7437	8.8291	23.9545
1526	5.4837	5.9991	5.5323	15.7394	5.4589	21.8617	9.8147	25.8733
1527	5.456	5.9432	5.6124	14.5772	5.464	22.1917	8.9432	23.9348
1528	5.5118	5.732	5.7629	13.9747	5.4688	21.5684	9.0639	22.5795
1529	5.6161	5.8132	5.7245	14.7342	5.6086	20.854	8.6945	23.5849
1530	5.5157	6.1424	5.5573	13.9702	5.5343	22.0404	10.521	23.4109
1531	5.5575	5.9634	5.5596	14.2799	5.4482	22.3833	9.0409	23.2445
1532	5.7296	6.0756	5.539	14.9437	5.4409	22.135	10.5928	25.0445
1533	5.6114	5.7883	5.4308	14.4836	5.5196	20.6628	11.0965	23.0576
1534	5.5441	5.9068	5.587	13.7174	5.4424	21.2501	10.7436	24.098
1535	5.615	5.9929	5.7227	14.0684	5.3972	21.9895	11.4994	23.9035
1536	5.7003	6.0096	5.5454	14.1175	5.3995	21.2875	10.8873	24.2003
1537	5.6024	5.8059	5.5041	13.9409	5.598	21.0209	11.5336	24.4432
1538	5.494	5.9964	5.6093	14.3861	5.3909	22.2379	9.337	23.4952
1539	5.6621	6.1526	5.5676	13.6186	5.4993	21.7923	9.4932	22.8615
1540	5.5651	6.1258	5.5792	14.5296	5.4505	21.9387	8.6791	22.4702
1541	5.5594	6.0848	5.5741	13.7886	5.7483	20.7522	8.3605	22.6303
1542	5.5919	5.8945	5.4916	14.2789	5.5168	21.8672	8.9645	22.6296
1543	5.477	5.9133	5.6271	14.1021	5.6489	18.6642	8.6259	23.2109
1544	5.5315	5.7318	5.5683	14.2958	5.5223	21.4023	9.2313	23.4235
1545	5.5289	5.8381	5.6072	14.7824	5.4174	20.8617	8.7222	23.2299
1546	5.5501	5.8295	5.9147	14.6722	5.5833	21.443	9.1203	23.3498
1547	5.4224	5.5511	5.5054	13.4839	5.3752	20.5521	9.3307	22.1649
1548	5.6169	5.933	5.4379	13.9633	5.4591	21.2586	9.1138	23.3986
1549	5.4975	6.3293	5.5939	13.7147	5.5799	21.6266	8.9139	22.7082
1550	5.5886	6.0587	5.5898	13.8613	5.4786	20.8284	9.3358	23.4965
1551	5.6708	6.0345	5.586	14.0743	5.5262	21.4295	8.9248	22.9819
1552	5.541	5.9276	5.5582	14.6018	5.4303	20.6876	8.9459	22.4518
1553	5.5147	6.1104	5.4793	15.2754	5.6216	21.9664	9.2987	23.2507
1554	5.4671	5.6592	5.5909	14.0286	5.5252	21.2672	10.0609	23.0303
1555	5.442	5.7761	5.5418	13.6686	5.6571	19.6459	11.5844	24.5786
1556	5.3468	5.9945	5.4815	14.3091	5.4928	20.5493	10.3039	22.433
1557	5.4903	5.9057	5.5277	13.9888	5.5511	21.4834	9.0574	22.9509
1558	5.7408	5.8581	5.5463	14.4608	5.4796	21.57	9.6317	23.0059
1559	5.4485	5.9738	5.462	13.8879	5.5311	21.7376	9.3111	22.8418
1560	5.5982	5.992	5.6965	14.5478	5.5171	20.4518	11.2104	23.4495
1561	5.4571	6.0273	5.5153	18.0497	5.413	22.4573	10.6438	22.3984
1562	5.5778	5.9756	5.4643	14.7427	5.7728	20.7501	10.915	22.3284
1563	5.5308	5.9616	5.509	14.8933	5.5543	21.8363	9.8917	24.1723
1564	5.4892	5.8821	5.5615	15.0642	5.5849	22.335	8.9864	23.8827
1565	5.5257	6.0516	5.5289	14.5992	5.6506	21.491	9.5436	23.0798
1566	5.5787	5.9181	5.6017	14.1464	5.4513	21.4786	8.6209	23.6574
1567	5.5596	5.8172	5.6307	14.4304	5.5598	22.5331	8.4352	23.7954
1568	5.6555	5.9886	5.5596	13.615	5.4969	21.7002	9.328	23.6539
1569	5.4667	6.1171	5.6054	13.8387	5.5534	21.1177	8.7897	21.8483
1570	5.5976	5.9354	5.8211	14.4219	5.5712	21.6459	9.9135	22.8269
1571	5.7695	6.0078	5.6196	13.0697	5.5337	19.9282	9.0451	21.7535
1572	5.6318	6.044	5.4822	14.1993	5.5509	21.5351	9.3136	22.8049
1573	5.6135	5.9978	5.5984	13.2751	5.5694	20.5932	9.3117	22.9182
1574	5.5553	5.7533	5.4613	14.3447	5.4887	21.5812	9.3301	22.6943
1575	5.6657	5.8226	5.4571	13.4612	5.411	20.8637	8.4572	22.6684
1576	5.6688	5.728	5.542	13.7373	5.5969	19.8031	9.7062	22.5688
1577	5.5961	5.9372	5.4992	13.6119	5.5265	21.1682	8.7442	23.1083
1578	5.5739	5.9112	5.5666	13.4758	5.4214	20.2074	9.7357	22.6457
1579	5.5196	5.8526	5.6077	14.9128	5.3093	21.9968	8.4816	22.5949
1580	5.487	5.6395	5.4971	14.2819	5.5676	20.7045	8.7845	23.1377
1581	5.7709	5.8242	5.5017	14.6272	5.519	22.1333	9.2608	23.2807
1582	5.6079	5.8971	5.5351	13.7441	5.4651	21.505	8.9577	23.328
1583	5.7012	5.8339	5.5863	13.9664	5.338	21.1379	9.1721	23.6277
1584	5.565	5.6747	5.568	14.3303	5.5207	21.7659	9.4858	23.152
1585	5.652	5.8048	5.4548	14.019	5.511	20.3303	8.8101	21.8144
1586	5.5437	6.1081	5.5898	14.4471	5.4906	21.2844	8.3381	22.2962
1587	5.6185	6.113	5.5857	13.7899	5.4392	21.2757	9.1324	23.8298
1588	5.6461	5.7829	5.753	13.1016	5.5047	21.5058	9.6231	23.4281
1589	5.6705	5.9758	5.7937	15.9225	5.3948	21.1242	9.4287	23.5256
1590	5.5115	5.9079	5.3432	14.5099	5.3749	20.8974	8.3598	22.8177
1591	5.6367	5.7215	5.566	13.4408	5.6424	21.21	9.9132	22.3995
1592	5.5558	6.0051	5.4914	13.9763	5.4548	22.6538	10.1418	23.7442
1593	5.5525	5.8641	5.5717	14.4773	5.3395	21.2388	9.0694	22.7538
1594	5.444	5.8508	5.5621	14.4304	5.5432	21.2631	8.8669	23.1155
1595	5.6421	5.8314	5.6509	14.146	5.4458	21.1979	9.6189	22.6227
1596	5.4393	5.6947	5.4788	13.7326	5.4817	20.4304	9.1644	22.2277
1597	5.4848	6.1385	5.7763	14.1287	5.6242	21.2779	9.1269	22.6673
1598	5.6321	5.914	5.6661	14.1163	5.4205	20.2597	10.3246	22.428
1599	5.6128	5.8115	5.6771	14.1879	5.5134	20.4095	10.0022	21.7496
1600	5.5233	5.7616	5.6234	13.1592	5.5003	20.023	10.4758	21.6413
1601	5.6207	5.6882	5.5193	13.8315	5.4657	20.1752	10.7837	22.3054
1602	5.5359	5.7565	5.5161	13.5662	5.3959	20.2072	12.0466	22.9018
1603	5.5465	5.8233	5.7633	13.819	5.5688	20.3107	10.3356	22.9285
1604	5.5733	6.1675	5.8281	17.428	5.3199	21.0064	9.0248	23.0348
1605	5.6102	5.7791	5.6363	14.2651	5.5338	20.7248	11.0169	21.9867
1606	5.7123	5.8556	5.541	13.8805	5.5141	19.6641	10.1704	22.0249
1607	5.64	5.5949	5.7638	13.7301	5.3551	19.9753	10.4605	21.9468
1608	5.4107	5.9342	5.761	17.4446	5.3913	21.5153	11.7907	22.3501
1609	5.5275	6.0074	5.6257	18.3661	5.4337	21.8143	10.9664	22.8871
1610	5.5661	6.0173	5.7487	14.8795	5.4885	21.9127	11.0167	22.5405
1611	5.4204	6.1777	5.6457	14.6016	5.6012	22.396	12.2228	21.9419
1612	5.5896	5.7859	5.539	14.1252	5.5482	20.9051	12.2424	22.2731
1613	5.5819	5.7985	5.5475	13.5897	5.6232	20.8683	11.3863	23.0534
1614	5.5106	5.8077	5.6672	12.6716	5.6625	20.458	11.8999	22.5382
1615	5.7501	5.8702	5.6201	13.3636	5.5008	20.7284	12.1098	22.1626
1616	5.5533	5.8529	5.5213	13.1705	5.599	21.819	10.8779	22.5464
1617	5.5743	5.5625	5.533	13.0245	5.6296	19.6812	10.3066	21.4331
1618	5.547	5.773	5.5917	13.3104	5.453	18.5508	11.5416	22.7835
1619	5.5083	5.9271	5.5158	13.2568	5.6383	20.1328	10.2355	21.7971
1620	5.6959	5.6836	5.8129	13.018	5.5789	20.3485	10.8994	22.0666
1621	5.5888	5.883	5.669	13.8536	5.5003	22.19	12.3384	22.7853
1622	5.537	5.7457	5.7737	13.7679	5.5556	20.2839	13.0265	23.01
1623	5.6435	5.5922	5.5272	12.3949	5.4353	19.9987	11.9318	21.1514
1624	5.6212	5.7493	5.645	13.6129	5.6006	20.8168	13.6424	22.9607
1625	5.4551	5.7063	5.6332	13.6362	5.7496	21.0669	11.8361	22.1867
1626	5.473	5.8542	5.6666	13.8788	5.486	20.9366	11.3244	23.4859
1627	5.5606	5.608	5.4947	13.3735	5.6257	20.2124	10.9503	23.0778
1628	5.5624	5.6251	5.8946	13.3359	5.4604	19.3986	11.3238	22.539
1629	5.6813	5.7246	5.5063	14.5923	5.5335	19.9862	9.8325	22.9458
1630	5.4995	6.1103	5.4974	14.5451	5.5753	23.5843	10.288	22.6431
1631	5.6064	5.6606	5.4334	13.6191	5.6177	20.0779	10.7104	22.5709
1632	5.5355	5.691	5.6292	13.5611	5.5595	20.941	11.7107	23.5126
1633	5.6181	5.9775	5.5993	14.8233	5.4238	21.2142	9.0544	22.6698
1634	5.5897	5.7987	5.579	13.8447	5.4848	19.1817	9.8393	21.9242
1635	5.4648	6.0634	5.6003	14.0349	5.4188	21.1134	9.3139	21.7336
1636	5.6301	6.152	5.4483	13.9235	5.5695	20.9211	10.205	22.0755
1637	5.5348	5.7888	5.559	13.4521	5.3347	22.0233	8.9988	21.6293
1638	5.5637	5.9095	5.5627	13.4634	5.5674	20.5655	11.6114	21.6025
1639	5.5591	5.9778	5.7717	14.0321	5.6105	22.2549	10.7401	22.1382
1640	5.5726	5.8162	5.5642	13.2257	5.489	20.7851	11.1541	22.3099
1641	5.5595	5.6881	5.4094	13.91	5.5496	21.2377	10.584	22.3039
1642	5.4499	5.935	5.5787	13.1021	5.5548	20.4262	11.1571	21.8148
1643	5.5826	5.9476	5.6818	13.1591	5.4244	20.7612	10.5611	22.6936
1644	5.5776	5.5451	5.6723	13.3862	5.5837	20.5535	11.6758	21.698
1645	5.5725	5.8896	5.677	12.9315	5.8042	19.9325	12.8123	22.7272
1646	5.5504	5.8469	5.5072	15.161	5.5709	21.0633	12.4136	22.7543
1647	5.6559	6.1047	5.6212	13.4678	5.7118	21.7836	13.4107	23.2779
1648	5.6715	6.0297	5.6346	12.2292	5.444	21.1629	10.7616	22.0394
1649	5.5987	5.7904	5.6248	12.8462	5.5291	20.8185	11.809	22.1002
1650	5.6011	5.9897	5.6512	13.5531	5.606	21.7731	11.8932	22.2545
1651	5.4714	5.9192	5.7213	13.3118	5.5372	22.4854	10.7103	22.2626
1652	5.5541	5.9566	5.5879	13.9842	5.4051	20.9134	10.6198	22.5204
1653	5.538	5.9629	5.4076	13.4535	5.439	21.3288	9.566	22.4544
1654	5.5578	6.0186	5.51	13.6251	5.404	20.1458	9.7621	21.3522
1655	5.5165	5.951	5.5114	14.066	5.6043	20.5404	9.7903	21.5339
1656	5.526	6.0248	5.6435	14.241	5.7186	21.7834	9.6424	22.2786
1657	5.6119	5.8156	5.5196	12.7128	5.422	19.2337	8.6267	20.8246
1658	5.6608	6.0103	5.5554	13.5246	5.4252	20.4226	9.3473	22.0177
1659	5.5305	5.9986	5.5184	14.162	5.6293	20.5424	8.6657	22.2878
1660	5.6099	6.0626	5.427	12.9635	5.4213	20.3723	10.0154	21.1782
1661	5.62	6.1215	5.4438	14.0521	5.5207	24.2329	9.1915	20.8065
1662	5.8287	5.8589	5.5885	14.7564	5.3838	24.202	9.3619	21.8712
1663	5.5601	6.0291	5.8011	13.891	5.6548	25.0345	9.4422	20.4757
1664	5.4586	6.1908	5.5779	13.1164	5.6029	23.8784	9.3308	22.2038
1665	5.5313	5.8231	5.4817	14.0951	5.355	24.9625	10.0978	21.6213
1666	5.4308	5.9553	5.7006	14.456	5.4692	24.8716	10.1303	21.7556
1667	5.5474	6.027	5.5937	13.761	5.3888	25.1291	9.5067	21.4507
1668	5.5418	5.9575	5.5625	13.8823	5.5825	24.731	8.9977	22.3207
1669	5.5053	6.1108	5.6609	14.296	5.3911	22.1508	10.2274	21.6881
1670	5.6548	5.933	5.5142	13.1802	5.4538	19.8766	11.9381	21.0363
1671	5.6251	5.978	5.5177	12.9917	5.5804	21.8078	11.7953	21.8414
1672	5.73	5.8692	5.5604	13.6504	5.4732	19.9754	11.4415	21.5855
1673	5.7727	5.8216	5.7588	13.8313	5.5317	20.4609	11.393	21.9301
1674	5.5378	5.5732	5.5275	12.4868	5.5621	19.6721	11.4763	22.7027
1675	5.4893	6.0165	5.5163	13.8739	5.4402	20.2452	10.8399	21.3915
1676	5.5253	5.9268	5.6672	14.4304	5.5619	21.1308	9.6129	21.3961
1677	5.5696	6.1882	5.5062	13.0535	5.5051	19.6503	10.4149	21.1693
1678	5.5016	5.9204	5.6091	13.2473	5.331	20.1564	9.4666	21.6807
1679	5.5786	6.271	5.4539	13.7499	5.4974	21.2295	8.9492	22.2298
1680	5.5154	5.8677	5.6154	13.8775	5.3979	21.6686	9.7864	22.2746
1681	5.4885	5.9157	5.5545	14.4056	5.389	20.1812	9.5314	22.7562
1682	5.6754	5.9794	5.6635	14.5912	5.3757	21.048	9.5577	21.2591
1683	5.5949	6.1087	5.21	13.731	5.5494	21.2021	8.726	21.8958
1684	5.4646	6.0409	5.4896	14.5901	5.3751	20.7351	9.4867	21.5541
1685	5.5752	5.8158	5.5472	13.3771	5.6261	20.1397	9.0827	20.9008
1686	5.4674	6.1357	5.4572	13.973	5.4535	20.7268	9.5375	22.3969
1687	5.6087	5.7802	5.6283	13.2827	5.5753	20.7001	8.8147	21.7459
1688	5.5877	5.8521	5.5626	14.1008	5.4379	20.4719	9.6248	21.4211
1689	5.6128	5.849	5.4492	13.3451	5.4613	21.1815	9.465	22.0605
1690	5.6036	5.9371	5.4976	14.0788	5.5062	21.3837	9.2895	22.3015
1691	5.3838	5.9031	5.4992	13.6492	5.5029	20.9429	9.632	22.7748
1692	5.594	5.963	5.5041	13.3974	5.3799	20.7172	9.4611	22.0057
1693	5.5487	6.039	5.5176	14.0842	5.5517	21.0355	9.5324	22.5711
1694	5.4682	5.9105	5.6127	13.9417	5.4263	20.6869	9.4597	21.9004
1695	5.5074	5.8506	5.3989	13.5831	5.3875	19.8419	9.1394	21.4651
1696	5.492	6.2264	5.5997	14.2853	5.3154	21.5463	10.0658	21.3137
1697	5.5614	5.7479	5.5914	13.8209	5.4479	21.7904	9.4437	21.7242
1698	5.4616	5.7995	5.4435	13.1393	5.4105	21.3779	9.3261	22.0065
1699	5.4921	5.81	5.5096	14.4991	5.5332	24.0104	9.3338	22.2192
1700	5.6084	6.1778	5.6547	13.8531	5.6069	25.3031	9.207	23.3701
1701	5.73	6.0631	5.4284	14.8861	5.6656	26.2322	9.2886	22.1588
1702	5.5186	6.0595	5.6059	13.7998	5.552	24.6636	9.7195	22.1679
1703	5.5418	5.9732	5.6406	14.1822	5.5624	22.859	8.6715	21.3571
1704	5.59	5.8987	5.5603	13.466	5.5633	24.3681	9.839	22.3713
1705	5.5498	5.8553	5.5284	13.3301	5.6013	22.8657	10.0275	22.3384
1706	5.5577	6.151	5.5846	15.5007	5.3297	23.633	10.501	20.8636
1707	5.5629	6.0535	5.7576	13.7885	5.4439	21.9322	10.0622	21.1748
1708	5.5081	5.9426	5.6893	13.5793	5.5662	14.7657	8.9685	20.4547
1709	5.6027	5.8421	5.547	14.2191	5.4126	16.3967	9.6604	21.0668
1710	5.575	5.9326	5.6098	15.0055	5.5623	17.695	11.9748	20.7709
1711	5.6096	6.0224	5.5932	14.3686	5.6308	12.8994	11.6021	21.7273
1712	5.5443	5.7775	5.3367	14.1435	5.6227	14.3534	11.2547	20.7208
1713	5.4694	6.0289	5.7346	14.7819	5.4575	14.6899	10.9616	21.5398
1714	5.5484	5.8739	5.5465	13.7656	5.4259	13.3847	9.5768	22.0076
1715	5.4345	5.9147	5.5789	13.7678	5.5528	12.2358	10.2618	21.2774
1716	5.5713	5.8053	5.6018	13.7572	5.666	12.5764	11.4143	21.9368
1717	5.6368	6.02	5.5607	13.8179	5.5323	13.5497	10.4805	22.8994
1718	5.4462	5.7991	5.3324	13.6197	5.5761	12.859	11.1733	22.8197
1719	5.5662	6.0322	5.5645	13.7054	5.5602	13.7392	10.9334	23.1868
1720	5.5996	5.8811	5.4791	13.2782	5.4858	13.2302	10.8056	22.833
1721	5.6142	5.897	5.4616	14.3953	5.6482	13.5582	11.5415	21.8319
1722	5.5608	5.9895	5.684	13.2546	5.4395	13.0965	11.064	22.4274
1723	5.4955	5.9732	5.655	14.0068	5.5081	11.922	11.3414	21.1252
1724	5.6207	5.7662	5.8227	13.9548	5.5606	12.0073	9.1947	20.0496
1725	5.5847	5.965	5.5858	14.0226	5.5534	12.6364	9.6826	20.2496
1726	5.4871	5.9559	5.5124	13.5253	5.4769	12.0508	8.905	21.8158
1727	5.5424	6.0969	5.5012	12.5365	5.5951	12.2563	10.5231	22.7376
1728	5.6625	5.7165	5.3846	12.849	5.5437	12.0758	9.0854	22.394
1729	5.5225	5.9131	5.5831	13.7402	5.585	11.3789	9.8494	21.9145
1730	5.5777	5.9844	5.5549	13.057	5.5512	11.8749	9.9599	21.1912
1731	5.588	5.9549	5.6329	14.4569	5.656	13.6777	11.2629	22.6284
1732	5.6179	5.7042	5.8345	13.1842	5.5564	11.1066	12.6704	22.4256
1733	5.5508	6.1252	5.4263	12.9361	5.5842	10.9275	13.2689	20.4647
1734	5.6259	5.7269	5.6139	13.4468	5.7559	11.4894	13.2602	21.2906
1735	5.6333	5.8292	5.6356	12.8495	5.5707	11.5682	11.4879	22.1367
1736	5.5393	5.8434	5.5491	13.0096	5.5381	12.0062	11.4326	22.4594
1737	5.6883	6.0051	5.5181	13.0185	5.5943	12.719	11.5198	22.3147
1738	5.4902	6.0348	5.4342	12.792	5.563	11.9431	10.3256	21.3547
1739	5.5717	6.1931	5.4355	13.4509	5.574	11.3115	11.4835	22.8693
1740	5.542	5.8098	5.5608	13.5056	5.5753	12.3857	10.2141	21.4762
1741	5.5534	5.8859	5.6073	13.8886	5.4426	11.3979	11.9951	21.6556
1742	5.5228	6.2365	5.5879	14.1007	5.5606	13.3814	11.2505	22.4243
1743	5.5642	5.8121	5.515	13.9873	5.6868	12.0865	10.2808	21.8156
1744	5.5924	5.8915	5.4859	13.0691	5.4777	12.7715	9.5423	19.8921
1745	5.5566	5.9882	5.478	13.2766	5.7481	12.0951	10.2155	21.5043
1746	5.5106	5.9959	5.5572	14.1123	5.6711	12.924	10.8019	21.2054
1747	5.4737	6.1363	5.5778	14.0184	5.4273	12.92	10.8692	21.9719
1748	5.4374	5.7907	5.5033	13.8696	5.6361	12.555	10.8776	22.0091
1749	5.5036	5.978	5.6736	15.6685	5.5048	15.5797	13.4873	22.4652
1750	5.4509	6.0071	5.4538	15.504	5.4779	14.1889	12.1192	20.7245
1751	5.4594	6.2363	5.4247	14.0083	5.6572	11.6018	11.1722	21.1658
1752	5.5212	5.6886	5.663	14.302	5.6037	12.5372	9.2318	20.1974
1753	5.3791	5.8636	5.6197	14.3949	5.6125	13.8462	11.3193	19.7696
1754	5.5347	5.7347	5.4256	14.6891	5.4619	12.2999	10.6365	20.3603
1755	5.6887	5.9601	5.4951	15.0494	5.4593	14.6359	10.2987	22.392
1756	5.528	6.116	5.515	15.6318	5.6665	13.4266	11.6009	21.2798
1757	5.5214	6.0441	5.5367	15.1599	6.0557	13.7329	10.6272	21.667
1758	5.5036	5.9875	5.5609	13.5883	5.5415	10.8811	10.3035	20.2882
1759	5.5671	5.9611	5.4101	13.7469	5.5111	14.0224	11.7934	22.3155
1760	5.6087	6.2619	5.5375	13.8475	5.4479	11.9884	10.7935	19.942
1761	5.5254	5.9176	5.5117	13.2793	5.5498	11.4312	11.1771	20.1356
1762	5.5121	5.8253	5.7603	13.7215	5.6864	10.4723	11.6651	19.4304
1763	5.5912	5.8314	5.6329	13.3854	5.52	11.4477	11.0266	19.635
1764	5.4109	6.0348	5.5825	13.9437	5.6507	11.1597	10.9458	20.703
1765	5.6457	6.1332	5.4739	13.3764	5.5912	11.3037	10.5404	21.3112
1766	5.7119	5.72	5.6739	13.9519	5.5549	11.3462	10.9642	20.7324
1767	5.5875	5.806	5.7955	13.8039	5.4852	11.1642	11.939	20.5685
1768	5.7285	5.8747	5.6311	13.9008	5.5351	11.3226	11.3855	21.0112
1769	5.6084	5.9096	5.6317	13.9481	5.6168	11.1047	12.4571	21.66
1770	5.6415	5.9033	5.5314	14.1164	5.5231	11.4172	9.8185	21.0682
1771	5.4357	5.6829	5.7343	13.7633	5.5673	10.8852	11.3426	21.1825
1772	5.6463	5.9094	5.7063	13.8131	5.6511	11.1054	11.8532	20.5065
1773	5.5723	6.0611	5.5038	14.0555	5.4447	10.5027	12.0153	19.917
1774	5.4206	5.8784	5.6773	13.9874	5.5181	11.58	11.8243	21.2731
1775	5.4617	5.927	5.6449	13.4214	5.8006	11.3417	10.7435	21.3177
1776	5.5593	5.9552	5.4983	13.3094	5.5242	11.549	11.4325	20.4735
1777	5.5262	5.8786	5.5808	13.8896	5.5469	11.2086	11.7023	20.9857
1778	5.5083	5.8928	5.6371	14.2657	5.4955	12.8658	11.1129	20.9413
1779	5.6427	5.9891	5.6067	13.5786	5.4563	9.7241	11.1067	21.0131
1780	5.4755	6.1122	5.568	14.0104	5.4118	11.8391	11.284	20.7337
1781	5.741	5.8409	5.5823	17.4108	5.4487	11.2248	11.0091	20.5619
1782	5.5418	6.2098	5.6237	17.7672	5.565	11.141	9.3595	22.013
1783	5.5908	6.1635	5.7516	14.053	5.5168	10.8711	9.35	20.7837
1784	5.5288	5.7482	5.4888	13.5912	5.432	10.5368	8.7136	21.7746
1785	5.4438	5.8774	5.6981	13.9587	5.5436	11.2917	10.8151	21.5544
1786	5.6223	6.0353	5.5528	14.4514	5.4631	11.4849	8.9444	20.8037
1787	5.5509	5.9437	5.5535	13.5998	5.5539	10.7057	10.1218	21.8595
1788	5.4817	5.9707	5.5613	13.7248	5.4104	11.6352	8.6405	21.8981
1789	5.5149	6.1224	5.7478	14.1143	5.7123	11.8475	8.1184	21.008
1790	5.4948	5.8624	5.4717	13.5382	5.5594	12.513	11.0365	21.7614
1791	5.5262	5.957	5.5024	14.2693	5.6353	12.8999	12.3405	21.4148
1792	5.523	6.0279	5.5868	14.0078	5.6455	10.5445	12.1442	20.5856
1793	5.598	5.8105	5.6781	14.1658	5.5161	12.5569	11.9685	20.0759
1794	5.4278	5.9157	5.6585	13.5738	5.6814	11.7671	11.1054	19.3
1795	5.5214	5.9626	5.5582	13.3963	5.5232	12.6593	11.8617	20.2031
1796	5.5439	6.256	5.4801	14.3297	5.5261	11.5357	11.9461	19.3958
1797	5.5219	5.9401	5.379	14.1985	5.5593	12.2065	11.8928	20.9696
1798	5.5375	6.2426	5.5139	13.3538	5.4866	12.754	11.849	21.1596
1799	5.6085	5.7857	5.5665	13.978	5.4701	13.4547	10.2031	21.0889
1800	5.3851	6.03	5.4652	15.5416	5.6468	13.9635	11.4737	21.3905
1801	5.4665	5.9058	5.478	15.3736	5.3328	13.6896	10.7921	22.8743
1802	5.5038	6.0729	5.5435	13.4334	5.6264	10.7122	8.9807	20.9839
1803	5.5519	5.9787	5.5421	12.9094	5.6341	11.958	10.2517	21.3749
1804	5.5142	5.8057	5.5054	13.6392	5.6284	12.4474	10.6977	21.3785
1805	5.6197	5.8873	5.5412	13.5123	5.5804	14.5593	9.9294	22.0047
1806	5.4896	6.2134	5.5895	14.1384	5.4934	11.0133	10.6462	20.7076
1807	5.5727	5.9017	5.579	14.0844	5.5326	13.093	11.5744	21.6183
1808	5.5988	5.8133	5.4393	13.3234	5.4195	11.3443	10.9996	21.29
1809	5.5127	6.0944	5.5583	14.3232	5.5736	13.3761	11.2519	21.7365
1810	5.6318	5.9505	5.7781	14.1774	5.468	12.8664	11.1619	22.0349
1811	5.3967	6.0532	5.4479	14.134	5.5511	12.59	11.514	21.6872
1812	5.5471	5.7759	5.5522	14.2635	5.5437	20.0445	9.456	21.9951
1813	5.5677	5.8894	5.7839	13.7783	5.5229	19.1482	10.916	20.8045
1814	5.3966	6.1387	5.6198	14.4777	5.3734	20.2748	9.9403	22.4501
1815	5.546	6.0406	5.4706	16.1372	5.4626	18.1726	10.9498	22.5363
1816	5.5762	5.9518	5.4979	15.0999	5.5228	12.5208	8.7184	21.2243
1817	5.5798	5.8745	5.4132	15.7291	5.5613	16.9515	8.9144	20.903
1818	5.5566	5.8708	5.4062	14.2155	5.5026	20.6686	10.8966	22.221
1819	5.5137	6.1261	5.5887	14.9719	5.43	23.6404	9.8589	21.1415
1820	5.3328	5.6596	5.4382	16.3496	5.4101	19.8684	10.984	22.2609
1821	5.5252	5.9415	5.4658	16.2889	5.3541	21.9966	10.8717	20.5424
1822	5.6275	6.0927	5.431	15.5305	5.6476	17.5983	11.0599	21.4539
1823	5.5269	5.9188	5.4601	15.4173	5.4041	19.7087	9.8395	21.6131
1824	5.4918	6.2316	5.3853	15.7858	5.4192	21.7453	9.1851	21.8008
1825	5.5821	6.1159	5.4269	16.2351	5.5917	25.342	9.0507	22.4556
1826	5.7023	5.9196	5.6555	16.074	5.5747	21.7615	9.1883	21.5535
1827	5.6178	5.8846	5.638	14.2839	5.702	21.4628	8.6448	20.3865
1828	5.5281	6.1221	5.5003	15.7655	5.4514	22.7204	8.4531	20.1597
1829	5.6325	6.0609	5.5165	16.3684	5.6208	22.7645	9.0293	22.3847
1830	5.4481	6.1982	5.3612	16.5431	5.6564	20.2028	9.1569	21.4645
1831	5.5991	5.6157	5.5296	16.5147	5.7198	22.7824	9.7129	20.6355
1832	5.6282	5.9576	5.4906	14.2272	5.4155	24.1374	8.7494	20.644
1833	5.522	5.86	5.661	15.2882	5.7403	19.5801	9.9883	21.2252
1834	5.7169	5.8954	5.4878	14.9641	5.599	22.9673	10.063	20.3971
1835	5.5538	5.9201	5.9808	14.8217	5.5856	16.821	9.9803	19.9462
1836	5.5068	6.1753	5.4349	14.7635	5.4741	16.144	11.199	20.6495
1837	5.4819	5.9759	6.6533	15.0399	5.5612	19.0424	10.6476	20.9421
1838	5.4564	5.9229	6.5607	15.0544	5.4697	16.7216	9.9218	20.4442
1839	5.4748	6.0102	6.3659	15.3532	5.4911	18.2046	10.6834	19.9682
1840	5.5141	5.8618	6.231	15.2939	5.422	17.4423	10.2523	20.912
1841	5.4331	5.9188	6.7231	14.4264	5.4511	17.832	10.9432	21.367
1842	5.456	5.8347	6.3813	14.7062	5.4259	17.2189	9.6411	21.0857
1843	5.5201	5.8792	6.3869	15.2298	5.5629	19.11	11.4476	21.6184
1844	5.5466	5.8878	6.474	14.4964	5.5831	18.4552	11.4625	20.7378
1845	5.4433	5.9449	7.0327	14.6956	5.3719	18.338	11.0907	21.8618
1846	5.4135	6.1001	6.3942	15.5559	7.3902	17.6281	11.246	21.4416
1847	5.5449	5.8966	6.5109	14.2327	6.9938	16.9673	10.5166	21.1152
1848	5.4992	5.82	6.8993	14.5353	6.4053	18.0181	10.8089	22.9804
1849	5.5359	6.177	5.5978	14.2895	6.8681	17.2986	10.2392	21.4689
1850	5.5844	5.7386	5.3818	14.3205	6.9462	16.9487	11.6284	21.4006
1851	5.517	5.8853	5.9447	14.5035	7.2461	21.9074	9.9042	20.3741
1852	5.581	5.7455	5.7508	13.9307	6.9215	25.5378	10.5028	20.9156
1853	5.4976	5.8033	5.5555	13.3735	6.8081	17.2788	10.7234	21.949
1854	5.4465	5.8905	5.4742	13.4104	7.1764	16.368	10.2209	20.4091
1855	5.4037	6.0161	5.6584	14.0318	7.0751	19.6053	10.6158	22.8083
1856	5.5572	6.0068	5.648	14.9517	6.532	19.2982	9.7881	20.7327
1857	5.6063	5.7612	5.8447	14.7643	6.4814	19.6073	9.5196	20.8013
1858	5.6949	6.1715	5.5841	15.3887	7.1506	19.037	9.881	20.4327
1859	5.4789	5.943	5.5496	14.3552	6.6582	19.2102	9.9593	21.5746
1860	5.502	5.9454	5.4407	14.9636	7.2474	20.25	10.2733	20.7542
1861	5.5622	5.9422	5.7027	14.2667	6.9064	15.4629	10.8499	21.4796
1862	5.4705	5.7252	5.9114	14.097	6.5542	15.7298	10.0207	22.2909
1863	5.4482	6.0296	5.6109	14.6138	6.4193	15.7176	10.7797	22.9353
1864	5.4624	6.0627	5.4357	14.5282	7.2113	15.1497	11.2196	20.822
1865	5.3919	5.9223	5.6676	14.6617	6.7112	15.8166	11.3044	22.2188
1866	5.658	5.7583	5.5462	14.0211	7.012	13.8631	9.8517	20.6074
1867	5.5718	5.7877	5.569	13.8801	7.4533	10.8139	11.6539	20.7131
1868	5.4629	5.9342	5.4124	13.267	7.3687	10.8989	13.2224	20.9687
1869	5.6466	5.9318	5.7232	14.3273	7.5121	10.5874	12.2344	21.153
1870	5.5946	5.9521	5.6457	14.5154	7.6527	11.0252	11.8204	19.364
1871	5.6251	5.8726	5.5717	13.9377	6.8018	10.144	12.4395	20.9173
1872	5.4852	5.9754	5.4519	14.1099	7.4006	11.0623	13.2655	20.448
1873	5.7208	5.6993	5.7693	13.3711	7.0251	11.5705	10.9618	20.4009
1874	5.4564	5.9506	5.7099	14.4259	7.3685	10.6685	10.9862	21.4596
1875	5.5075	5.9743	5.7172	12.4161	10.3972	10.2306	15.0684	20.7998
1876	5.4632	6.0883	5.6737	13.1706	9.7983	11.4323	14.7045	20.3779
1877	5.6314	6.0415	5.6019	14.1675	6.9106	11.1687	11.0645	20.453
1878	5.734	5.8749	5.6591	13.2344	7.548	10.7837	11.1498	18.7498
1879	5.5002	6.1106	5.6685	13.8801	7.3338	10.6569	12.0623	21.1459
1880	5.5646	6.0406	5.3785	14.1316	6.7434	11.1365	12.135	21.4374
1881	5.6009	5.9568	5.6585	13.4466	7.5799	10.4611	13.2214	20.8002
1882	5.5488	5.8921	5.626	13.8893	7.5691	10.9015	12.1686	20.9111
1883	5.4563	5.777	5.5001	13.1201	7.3201	10.8055	11.4953	21.2905
1884	5.6555	5.8882	5.9006	13.8961	7.3266	11.1973	11.3721	20.4114
1885	5.5357	5.9675	5.7158	13.9327	7.0773	10.9482	12.5939	20.7683
1886	5.7178	6.0196	5.9498	13.8502	7.4072	10.8705	14.1194	21.0833
1887	5.5941	5.8705	5.6379	13.8925	6.7549	10.9364	11.6305	19.9207
1888	5.6576	6.0151	5.4983	13.5841	7.7522	11.3223	11.0092	18.0869
1889	5.6359	5.8645	5.6231	13.3942	7.4699	10.9878	11.7388	19.2124
1890	5.3725	5.9167	5.6044	14.3359	7.353	11.1539	11.5404	19.3827
1891	5.6157	5.9137	5.7771	14.1847	6.8413	11.4852	10.3301	19.2371
1892	5.503	5.8086	5.6703	13.7842	7.3426	11.1174	12.1823	21.2397
1893	5.5156	5.9842	5.6785	13.2985	6.639	11.3891	10.4268	21.0718
1894	5.5317	6.0244	5.7562	13.6892	7.2441	10.7995	12.2912	20.8607
1895	5.6461	6.1961	5.5271	13.9569	7.664	10.9831	12.0086	18.6824
1896	5.6715	5.934	5.655	13.0708	8.6927	10.9899	12.1177	19.0611
1897	5.4761	5.9869	5.605	13.7036	7.6443	10.5609	12.0656	18.9304
1898	5.5692	6.0332	5.5023	14.0106	7.6948	10.333	12.1828	19.2785
1899	5.5216	6.0274	5.8429	14.1386	9.0523	11.0636	12.2126	20.0183
1900	5.5146	6.4286	5.5803	14.2132	8.9323	10.941	12.6866	18.8754
1901	5.6608	5.9263	5.5336	13.1972	8.6015	10.3331	12.7391	18.7004
1902	5.5791	6.2704	5.6149	14.2969	6.7206	10.4636	11.7574	19.5578
1903	5.4764	5.7008	5.7946	14.0577	7.5359	10.919	11.6693	20.7135
1904	5.602	5.8347	5.8245	13.8825	7.135	10.7983	11.1633	19.4405
1905	5.4584	5.8547	5.3808	14.0036	7.6989	10.7089	11.8083	19.6026
1906	5.5814	5.9096	5.5551	13.8484	8.7865	11.0488	10.9835	18.7569
1907	5.5578	6.0029	5.5172	13.7942	7.2954	10.4544	11.645	18.9878
1908	5.4642	5.7569	5.5601	13.572	7.6954	11.3142	9.8526	18.7198
1909	5.5907	5.9724	5.6079	14.4596	7.5048	10.6654	11.6923	19.6971
1910	5.5105	5.8798	5.5717	13.583	8.8839	10.1843	13.2465	20.2085
1911	5.5758	6.0209	5.5902	14.3296	9.2524	10.1732	12.9317	19.5527
1912	5.5811	6.0677	5.6685	14.1796	7.7165	10.87	10.7834	19.0849
1913	5.6633	5.9056	5.8933	13.5505	8.1401	11.1697	10.9561	18.7766
1914	5.5126	6.2531	5.5416	14.5507	7.7574	11.427	12.378	19.9636
1915	5.5074	5.8431	5.5019	13.7469	7.7849	10.4171	11.3745	19.9236
1916	5.5452	6.126	5.6734	15.0425	7.0636	13.1708	10.1101	19.5843
1917	5.5179	6.062	5.5378	13.6743	7.3947	12.7358	10.8249	20.2029
1918	5.4432	5.6341	5.9306	14.2866	8.5539	12.5935	11.6152	18.8857
1919	5.4567	6.0962	5.7769	14.1023	8.215	11.1845	12.5749	20.0246
1920	5.4491	5.9211	5.5759	14.1248	7.3136	10.5167	11.7115	18.4658
1921	5.527	6.0206	5.7001	13.7384	7.3612	10.5489	11.6649	19.3265
1922	5.5198	6.0319	5.7232	13.7592	7.7717	10.6259	11.338	19.1202
1923	5.5591	5.8897	5.6286	14.3708	7.7283	11.5154	11.5265	18.9015
1924	5.5917	5.9401	5.5662	14.0854	7.1818	11.9631	9.5188	19.7604
1925	5.5048	6.2134	5.7321	13.9932	7.4716	11.8701	10.5297	18.3861
1926	5.6291	5.9814	5.4804	13.6638	7.8396	10.9533	12.073	19.0986
1927	5.4425	6.01	5.9447	13.7991	7.5038	10.7745	11.7851	19.652
1928	5.4401	5.9681	5.6925	13.6754	7.7375	10.8524	12.1433	19.7803
1929	5.4782	6.0439	5.5716	13.878	6.9434	10.5782	11.5342	19.7835
1930	5.5758	6.197	5.6495	13.9997	7.1806	10.9417	12.0694	19.1684
1931	5.5574	6.1144	5.7502	14.0519	7.2412	10.5877	11.562	19.751
1932	5.46	6.0323	5.6447	13.2781	7.0354	10.8966	11.4913	17.7634
1933	5.47	6.1877	5.5089	14.4477	7.9647	11.073	11.5965	19.0527
1934	5.6337	6.1483	5.6301	14.7197	8.6201	10.7687	11.9082	19.5517
1935	5.6409	5.8425	5.7096	13.6247	7.4246	10.9852	11.8708	19.3827
1936	5.5403	5.8503	5.7652	12.9141	7.0108	10.3661	12.2888	20.1003
1937	5.6189	6.0802	5.5136	13.5036	7.43	10.9716	11.0625	19.1046
1938	5.6973	6.0835	5.5776	13.7489	8.0922	10.9101	12.1285	18.9717
1939	5.5875	6.0968	5.5083	13.6672	7.4322	11.1124	10.9269	18.7931
1940	5.3936	5.9495	5.7298	13.4333	7.4086	12.4046	10.8885	18.3006
1941	5.553	6.1398	5.8791	14.3482	6.6611	11.525	11.1346	20.4554
1942	5.6269	6.047	5.7223	13.3971	7.5338	10.7833	12.234	18.8933
1943	5.504	5.9141	5.6833	13.0771	8.0392	10.8393	12.3988	18.9411
1944	5.5678	5.9433	5.6968	12.9132	7.5601	10.6635	11.3317	19.0782
1945	5.5988	6.2785	5.6587	13.7442	7.5499	10.4411	11.491	18.2897
1946	5.6666	6.1595	5.5179	13.903	7.6504	10.2732	10.9581	19.1369
1947	5.5296	6.0096	5.6116	13.6734	6.7498	11.8374	10.829	21.8567
1948	5.5548	6.1314	5.6108	14.0886	7.3763	10.8765	11.2886	19.3317
1949	5.6694	6.2458	5.6516	14.1207	7.5721	11.0049	11.4033	20.291
1950	5.5518	6.1524	5.4098	13.9763	7.3489	10.7247	10.8734	19.1263
1951	5.5811	6.0108	5.6477	13.7621	7.8668	10.2936	11.7703	18.6597
1952	5.6102	6.0491	5.5462	13.957	7.3728	11.1167	10.4184	18.6804
1953	5.5012	5.9947	5.6123	14.0313	7.4904	10.7462	10.402	19.3121
1954	5.5504	5.8282	5.5374	13.6369	8.1593	10.9794	11.0761	19.8834
1955	5.5991	5.919	5.8281	13.5784	7.5934	11.0439	11.162	19.2124
1956	5.4685	6.2121	5.4645	13.7412	7.7994	10.4694	12.9841	19.805
1957	5.6111	6.1036	5.63	13.293	7.5065	10.6792	11.7818	18.6392
1958	5.6095	5.973	5.7778	13.3207	8.1791	10.9215	12.1911	19.4538
1959	5.4415	6.1501	5.4558	13.8875	8.445	10.8581	11.9475	18.8087
1960	5.5046	5.9294	5.6147	14.0172	7.6895	10.7651	12.2207	19.3614
1961	5.475	5.8188	5.5468	15.1174	7.8008	10.468	12.0925	19.0784
1962	5.6259	6.0525	5.4499	13.8413	7.6138	11.0848	11.4787	19.5225
1963	5.524	5.8761	5.4941	14.9469	7.9407	10.7398	11.7463	19.3741
1964	5.5403	5.9626	5.5907	14.2435	8.0062	11.1912	11.3198	19.5308
1965	5.6497	5.8023	5.6188	15.6247	8.2971	11.5066	11.5505	19.9698
1966	5.465	5.8501	5.6684	13.859	8.1533	11.2019	12.6455	18.715
1967	5.6597	5.9044	5.5628	12.0222	7.5306	10.6444	11.7556	20.4603
1968	5.5651	6.0824	5.4786	10.0946	7.7417	10.6558	13.2444	20.4347
1969	5.5627	5.7501	5.5237	10.9943	7.8843	10.7774	11.6769	19.5508
1970	5.5777	5.9292	5.656	9.369	7.4192	11.2976	12.0789	19.2207
1971	5.556	6.0377	5.6887	9.773	7.1536	11.1477	11.1933	18.4002
1972	5.4579	5.9607	5.556	8.4937	7.6028	11.2945	11.5255	20.2867
1973	5.3161	6.0338	5.6182	12.2906	7.85	10.2548	12.1079	19.65
1974	5.507	5.9861	5.5183	9.8873	7.7809	10.5346	12.6424	19.7735
1975	5.565	5.7854	5.5376	8.4364	7.3215	11.0898	11.609	20.6164
1976	5.3819	5.7606	5.4501	9.3855	7.0725	10.4665	11.555	20.9894
1977	5.5649	5.9977	5.5429	9.9959	7.1832	11.4367	11.996	19.57
1978	5.4597	5.8631	5.6653	10.3457	7.3722	10.5324	12.0664	20.5095
1979	5.5864	5.9867	5.6284	13.3264	7.6746	10.3042	12.2482	19.4088
1980	5.5129	5.7787	5.6858	11.0287	8.2024	11.1107	12.9549	20.5749
1981	5.4486	5.831	5.7223	10.0596	7.8403	10.3611	12.3157	20.0698
1982	5.5282	5.951	5.6574	11.2535	7.6507	10.5173	11.65	20.0118
1983	5.586	6.3486	5.7451	13.0465	7.369	10.2884	11.2089	19.0281
1984	5.4037	5.9728	5.5763	12.327	7.946	10.6117	12.2821	19.0633
1985	5.5229	5.7467	5.7063	9.6389	7.5002	10.7766	12.6125	20.6768
1986	5.5038	5.946	5.5476	9.5712	7.7909	11.1352	11.9933	20.4891
1987	5.5188	6.1861	5.4779	8.897	6.8012	10.4342	10.9015	19.8181
1988	5.6666	5.6373	5.49	10.0496	8.0614	10.084	12.8295	19.8804
1989	5.4875	5.9599	5.508	8.3323	7.791	10.4946	12.122	20.155
1990	5.6107	5.7015	5.6755	8.3834	7.3045	10.8343	11.8047	19.3332
1991	5.5237	5.8041	5.5784	10.5764	7.3398	10.4112	11.9009	20.4024
1992	5.5517	5.9128	5.7955	9.3149	7.5295	10.2004	12.2447	19.8957
1993	5.5805	5.9524	5.456	11.1112	7.714	10.6746	11.5636	20.2162
1994	5.4173	5.9645	5.5979	8.4177	11.4918	10.8168	15.2135	20.5804
1995	5.5011	5.9147	5.4295	8.9811	11.6135	10.4998	16.4453	19.9312
1996	5.6622	5.708	5.6337	13.019	7.7265	11.1646	13.7939	19.7677
1997	5.4978	5.9112	5.7239	11.6035	8.4396	10.2495	14.0785	19.6905
1998	5.6769	5.7992	5.7082	11.5526	7.1438	10.5861	13.9447	19.7988
[truncated: 1,002 more rows]
