# Supplementary material for: Mechanistic insights into PCBP1-driven unfolding of selected i-motif DNA at G1/S checkpoint
Source: Nat Commun. 2026 Feb 2;17:1149. doi: 10.1038/s41467-026-68822-5 (PMC12865031; doi:10.1038/s41467-026-68822-5)
Supplement: Supplementary file 15 — Source data [file 41467_2026_68822_MOESM15_ESM.zip › Source data/Source data_Main figures/Source data_MD simulations/set-b/figure7F_basedistance.dat]

#Frame    dis_370_384  dis_360_374  dis_369_383  dis_361_375  dis_368_382  dis_362_376  dis_367_381  dis_363_377
       1       5.5389       5.9452       5.4965       5.7035       5.5871       5.7672       5.3719       6.6518
       2       5.4769       5.9332       5.4946       5.8649       5.6945       5.7206       5.5026       7.6322
       3       5.5141       5.7212       5.5836       6.0296       5.6047       5.7437       5.7281       8.2416
       4       5.5640       5.9033       5.5681       6.3358       5.4790       5.7562       5.6163       6.4704
       5       5.5442       5.8138       5.5041       5.9565       5.5023       5.9667       5.6106       6.0482
       6       5.6613       5.9189       5.5204       6.0260       5.6771       6.0214       5.4590       7.6228
       7       5.5649       5.7038       5.6119       5.8915       5.7382       5.9149       5.6091       7.6456
       8       5.5565       5.6759       5.4950       5.8076       5.5544       5.8020       5.6753       7.3040
       9       5.6156       5.8135       5.5501       6.0488       5.5193       5.9469       5.6155       8.8618
      10       5.5187       5.5923       5.5580       5.6742       5.5638       5.7707       5.7463       6.7304
      11       5.5516       5.8496       5.4799       5.8474       5.6563       5.9308       5.5504       6.1720
      12       5.6142       5.9728       5.6967       5.7834       5.5031       6.2006       5.6361       6.2931
      13       5.5735       5.9279       5.6712       5.6920       5.5442       6.3443       5.5993       6.8812
      14       5.5633       5.9422       5.7177       5.7410       5.4844       5.8165       5.6973       7.1505
      15       5.5463       5.9406       5.5953       5.7436       5.5763       5.9205       5.5430       8.1109
      16       5.4981       5.8874       5.6102       5.7360       5.6138       6.1548       5.5997       8.0715
      17       5.4722       5.6525       5.5858       5.7507       5.6151       5.6205       5.6359       8.7961
      18       5.4266       5.7890       5.6442       5.9591       5.5884       5.6522       5.6211       8.9807
      19       5.6130       5.7968       5.5122       5.9989       5.5989       5.9055       5.5755       9.6726
      20       5.6653       5.6603       5.5859       6.1561       5.6618       5.7835       5.4860       8.8733
      21       5.5762       5.9178       5.6370       5.9784       5.6038       5.8904       5.5813       8.5940
      22       5.6786       5.9386       5.6212       6.0244       5.4973       6.0137       5.5471       8.8318
      23       5.5578       5.9656       5.4509       6.1317       5.6509       5.6490       5.5857       7.2669
      24       5.5423       5.9502       5.6473       5.6554       5.7308       5.7825       5.5447       8.4143
      25       5.4455       5.9039       5.6223       5.8140       5.6336       5.6329       5.4502      11.5150
      26       5.4646       5.9027       5.5250       5.8979       5.5646       5.9853       5.4840       7.6918
      27       5.5133       5.8775       5.6120       5.7121       5.5261       5.7188       5.5917       8.6025
      28       5.4974       5.9008       5.7111       5.8483       5.5767       5.9080       5.5377       8.0298
      29       5.4490       5.9503       5.7261       5.8097       5.4640       6.0061       5.6448       7.8780
      30       5.5273       5.7709       5.4688       6.0366       5.5752       5.7911       5.5076       7.9780
      31       5.4624       5.9511       5.4136       5.8379       5.5150       5.8532       5.3055       8.6377
      32       5.6230       6.1499       5.5852       5.5842       5.5861       5.5787       5.6219       8.5673
      33       5.6147       5.9497       5.6917       5.8177       5.6583       5.7671       5.5835       8.7061
      34       5.5301       5.9144       5.6534       5.8362       5.6595       6.1251       5.5613       8.4416
      35       5.6059       5.8087       5.5487       5.9572       5.5649       5.9863       5.6229       7.8306
      36       5.4571       5.9757       5.6297       5.6952       5.6363       5.8742       5.5428       7.7949
      37       5.6430       5.9287       5.7014       5.7753       5.6303       5.8316       5.5378       7.7676
      38       5.6015       5.7609       5.5801       5.8867       5.6853       5.8581       5.5541       7.1632
      39       5.6355       5.9171       5.7525       5.5861       5.6136       5.8829       5.5296       7.7910
      40       5.5527       5.9901       5.6890       5.7859       5.5791       5.8487       5.5316       8.2348
      41       5.5466       5.9694       5.5097       5.7214       5.5089       5.8386       5.5317       8.5851
      42       5.6512       5.8619       5.6155       5.7901       5.5794       5.7194       5.8623       8.7954
      43       5.4657       6.3354       5.6328       5.8772       5.4616       5.7613       5.6363       7.7947
      44       5.5615       5.7379       5.6072       5.9897       5.6314       6.1925       5.6980       9.1957
      45       5.5115       6.0364       5.6020       6.0747       5.5789       5.7221       5.4788       8.1858
      46       5.5571       5.6872       5.5334       5.7149       5.5918       5.9452       5.6125       8.3486
      47       5.5585       6.1186       5.5822       6.0442       5.6789       5.7376       5.4387       8.4903
      48       5.6214       5.7848       5.6187       5.6087       5.5383       5.7312       5.5648       8.1399
      49       5.5376       5.6562       5.5324       5.9051       5.6450       5.9233       5.3731       8.3354
      50       5.5449       5.9209       5.6032       5.9100       5.6703       5.8094       5.6189       7.6800
      51       5.7028       5.6516       5.4793       5.9133       5.5601       5.8480       5.6031       8.0769
      52       5.6041       5.7190       5.4874       6.0699       5.5478       5.7162       5.5689       8.2301
      53       5.7077       5.6127       5.6214       5.9317       5.5345       5.6867       5.5583       8.7146
      54       5.5198       5.8725       5.5488       5.7832       5.7262       5.7793       5.6595       7.7691
      55       5.5521       5.8628       5.5029       5.9641       5.6991       5.9162       5.4528       8.5140
      56       5.6775       5.8634       5.8151       6.0657       5.5026       5.5212       5.4729       8.5766
      57       5.4568       5.7693       5.4824       5.9008       5.7141       5.6667       5.4117       9.2167
      58       5.6519       5.9012       5.7276       5.8218       5.6429       5.7158       5.5667       9.7957
      59       5.5836       5.6894       5.5485       5.8149       5.5789       5.9767       5.7027       8.4466
      60       5.5801       5.7803       5.5731       6.1760       5.5743       5.7672       5.5048       5.9649
      61       5.5212       5.7314       5.5446       6.0077       5.6619       5.8125       5.4935       6.7545
      62       5.5347       5.9306       5.5447       5.7931       5.8477       5.7537       5.5447       6.3429
      63       5.5624       5.9803       5.6675       5.6681       5.5359       5.9625       5.5453       6.1714
      64       5.5539       5.5901       5.5006       5.9069       5.6616       5.8042       5.8293       8.9331
      65       5.6647       5.8299       5.5401       5.8675       5.6538       5.5993       5.6398       6.0772
      66       5.5685       5.9012       5.6550       5.7618       5.5869       5.7998       5.6405       7.0809
      67       5.4906       5.5494       5.5846       5.9383       5.6990       5.7608       5.4613       6.0772
      68       5.5650       5.6801       5.5940       5.8127       5.5924       5.8285       5.7438       5.6488
      69       5.5237       5.8847       5.4495       5.8778       5.5142       5.8602       5.4469       5.2371
      70       5.5836       5.6021       5.6672       5.9918       5.6640       5.9642       5.7184       6.1652
      71       5.4983       5.7589       5.6126       5.8039       5.4956       5.8117       5.4582       6.0918
      72       5.6219       5.7280       5.6544       5.9529       5.5687       5.6501       5.4048       5.8337
      73       5.5051       5.7422       5.7389       5.7386       5.6497       5.7926       5.6817       6.3323
      74       5.6483       5.9136       5.6148       5.8655       5.6441       5.7461       5.6759       6.2571
      75       5.4937       5.7564       5.6466       5.5066       5.5529       5.6552       5.6081       7.5085
      76       5.4728       5.7961       5.5504       6.1583       5.6082       5.8324       5.3684       5.5754
      77       5.5934       6.0217       5.6748       6.0987       5.5697       5.8784       5.6997       6.2197
      78       5.4530       5.6291       5.7374       5.9949       5.6503       5.9224       5.6352       7.5641
      79       5.6622       5.7436       5.5768       5.9626       5.6284       5.8587       5.6140       9.9146
      80       5.6208       5.7288       5.7102       5.8239       5.5195       5.8128       5.4247       8.5626
      81       5.5839       5.7731       5.6429       6.1229       5.5172       5.7903       6.0697       9.3229
      82       5.5393       5.9384       5.4763       5.9834       5.5462       5.6615       5.7256       9.1867
      83       5.4569       5.8714       5.5818       5.7566       5.4404       5.6287       5.5161       8.0270
      84       5.5351       5.7812       5.5985       5.7959       5.5271       5.8836       5.3616       7.1064
      85       5.5945       5.8496       5.5500       5.7963       5.5869       5.8854       5.5320       7.4364
      86       5.5271       5.5488       5.4394       5.7893       5.6189       5.7580       5.4318       7.2122
      87       5.6596       5.9215       5.4933       5.8254       5.5833       5.8324       5.5528       9.2049
      88       5.6456       5.8274       5.6276       5.8117       5.6067       5.7339       5.3789       8.3884
      89       5.4729       5.7361       5.6971       5.7354       5.4646       5.9972       5.4562       7.4881
      90       5.5726       6.0802       5.2780       5.8252       5.5862       6.0678       5.6478       7.5501
      91       5.7114       5.6798       5.5774       6.0072       5.5029       5.6661       6.0434       7.2173
      92       5.4831       6.0821       5.7533       6.2191       5.5620       5.7734       5.5269       7.7836
      93       5.5655       5.8570       5.5643       5.8042       5.5473       5.8677       5.5527       8.0684
      94       5.5630       5.7661       5.5403       5.9718       5.5015       5.7668       5.4976       7.9913
      95       5.5226       5.7635       5.5585       6.1622       5.5675       5.7041       5.4397       7.6197
      96       5.6279       5.7731       5.6392       5.9111       5.6814       6.0869       5.5570       8.7709
      97       5.5614       5.8892       5.6016       6.1242       5.6785       5.8593       5.5481       7.0195
      98       5.7564       5.9354       5.6489       6.0828       5.6080       5.9931       5.6173       8.0345
      99       5.5212       6.0232       5.7038       6.1410       5.4997       5.7606       5.6580       7.8539
     100       5.5915       5.6865       5.5944       5.9551       5.6438       5.6049       5.5013       6.9721
     101       5.4967       6.2344       5.6269       5.8360       5.5477       6.0230       5.6097       5.4777
     102       5.5887       5.7263       5.6471       5.7860       5.5564       6.1710       5.4390       7.7823
     103       5.5003       5.7987       5.5044       5.9343       5.4467       5.9574       5.3836       6.9143
     104       5.5958       5.6420       5.4786       6.2398       5.5860       5.8683       5.4845       6.1208
     105       5.5816       5.7370       5.5601       6.2752       5.7047       6.0842       5.4928       6.0317
     106       5.6029       5.7577       5.5058       5.9206       5.7065       5.7844       5.6813       5.8571
     107       5.5994       5.7213       5.6311       5.6534       5.5077       5.9531       5.6416       7.9509
     108       5.5352       5.9189       5.4800       5.9397       5.7194       5.9095       5.6211       5.8851
     109       5.6549       5.7880       5.5955       5.8568       5.6139       5.6956       5.5873       5.9923
     110       5.4861       5.7643       5.5917       6.1018       5.6477       5.9011       5.5160       6.2341
     111       5.6049       5.6026       5.6583       5.9851       5.5117       5.7886       5.4973       5.8593
     112       5.5299       5.6977       5.5554       5.7163       5.6082       5.7124       5.6753       7.3329
     113       5.4462       5.8977       5.5793       6.0074       5.6441       6.0821       5.4949       8.1194
     114       5.4917       5.7327       5.5942       5.7161       5.4752       5.7915       5.5023       7.8824
     115       5.5907       5.8909       5.6382       6.0114       5.5601       5.8612       5.5147       8.2696
     116       5.3979       5.8862       5.5901       5.9077       5.7282       5.7078       5.4892       9.1903
     117       5.4829       5.7703       5.7856       6.0976       5.5218       5.5663       5.9751       7.6837
     118       5.5640       5.8978       5.6438       6.0623       5.4958       5.5509       5.4729       6.0100
     119       5.5682       5.5825       5.6191       5.9386       5.5823       5.6721       5.4955       8.2999
     120       5.6506       5.9721       5.6921       5.8963       5.6372       5.9462       5.4370       7.0252
     121       5.6065       5.7123       5.6579       5.9494       5.7710       5.8943       5.4593       7.7587
     122       5.4701       5.7872       5.7236       5.8621       5.6049       5.9247       5.3918       7.7602
     123       5.6348       5.8047       5.6421       5.7616       5.6361       5.9678       5.4782       8.0569
     124       5.5971       5.7788       5.6910       6.2026       5.6739       6.0438       5.5668       6.1683
     125       5.6757       5.6073       5.6393       6.0518       5.5802       5.9985       5.5259       7.2108
     126       5.5736       5.9127       5.6224       5.8016       5.5918       5.5503       5.5209       7.4065
     127       5.6862       5.7061       5.5161       5.7622       5.5714       5.6667       5.6238       6.3974
     128       5.5628       5.9140       5.5489       6.0134       5.5938       5.8339       5.5046       7.7874
     129       5.5193       5.7501       5.6798       6.2681       5.6932       5.8244       5.7067       7.5996
     130       5.5698       5.6500       5.5020       5.8426       5.6406       5.7744       5.7310       7.6193
     131       5.6279       5.6864       5.6270       5.8927       5.6821       6.0270       5.6689       6.7261
     132       5.5801       5.7632       5.5212       5.9070       5.6557       5.7507       5.5571       6.9341
     133       5.5968       5.8186       5.6179       5.8649       5.4921       6.0495       5.6654       5.8145
     134       5.6144       5.9104       5.6724       5.7865       5.4953       5.7728       5.5035       5.9685
     135       5.5629       5.7674       5.4832       5.8211       5.6069       5.8388       5.4082       6.0206
     136       5.5927       5.7661       5.5498       5.8196       5.7043       5.8077       5.5231       5.8371
     137       5.6088       5.9042       5.5020       6.0159       5.4393       5.6961       5.5950       5.8414
     138       5.6581       6.2970       5.7022       5.7886       5.6465       5.6405       5.5111       6.9244
     139       5.4919       5.6613       5.6648       5.7298       5.5414       5.6570       5.7009       7.1061
     140       5.6301       5.7195       5.6404       5.9572       5.6570       5.8141       5.6674       8.4710
     141       5.6217       5.7833       5.5402       5.6898       5.5391       5.9163       5.5578       8.3143
     142       5.6329       5.7612       5.6338       5.8911       5.5761       5.8565       5.3935       8.6085
     143       5.6192       5.9012       5.6239       5.9906       5.6730       6.0417       5.5019       9.0328
     144       5.6685       5.8053       5.5036       6.0063       5.6213       5.6419       5.4887       8.4667
     145       5.6861       5.6344       5.6113       5.7944       5.5745       5.9219       5.5500       7.8640
     146       5.5133       5.6834       5.4446       5.9001       5.6458       5.9143       5.5330       8.1741
     147       5.6614       5.9183       5.5608       5.8683       5.6034       5.6328       5.5964       7.2056
     148       5.5479       5.6261       5.7267       5.9176       5.6404       5.6659       6.1302       9.1437
     149       5.5915       5.6626       5.5157       5.7232       5.6015       5.9385       5.6673       7.8629
     150       5.4649       5.7428       5.5847       6.1682       5.5572       5.9465       5.4898       7.9335
     151       5.5647       5.9287       5.5611       6.0832       5.6778       5.9936       5.4307       8.4912
     152       5.6440       5.9228       5.5289       5.8340       5.5977       5.9178       5.6190       7.4734
     153       5.6613       5.7497       5.5337       5.6467       5.5329       5.7245       5.6544       7.5843
     154       5.6236       5.5302       5.6179       5.7167       5.5113       5.7434       5.5541       7.5320
     155       5.4725       5.7570       5.5078       5.8360       5.6482       5.5420       5.4919       7.8108
     156       5.6302       5.6844       5.5938       5.6715       5.6061       5.8288       5.4970       6.0356
     157       5.4873       6.0680       5.5171       5.9516       5.5251       5.8849       5.4440       6.4264
     158       5.5714       5.6006       5.5184       6.1070       5.5809       5.9775       5.5789       6.5811
     159       5.4419       5.8445       5.6023       5.7123       5.6783       5.7807       5.5496       6.5076
     160       5.6741       5.8946       5.7820       5.6176       5.5380       5.9225       5.4816       6.2615
     161       5.7513       5.9633       5.7389       5.8188       5.5799       5.7775       5.4540       7.6613
     162       5.7407       6.0208       5.6995       5.8189       5.6434       5.8645       5.5754       7.9125
     163       5.6417       5.8208       5.5771       5.9302       5.5434       5.7982       5.5357       7.9915
     164       5.8525       5.8861       5.5010       5.9174       5.7881       5.8354       5.5547       8.9700
     165       5.4974       5.7137       5.5328       5.8110       5.5473       5.9688       5.5425       8.9828
     166       5.5839       5.8434       5.5613       5.7354       5.6214       5.7816       5.5343       7.9160
     167       5.6483       5.6871       5.7528       6.0266       5.5219       5.8147       5.5515       7.3657
     168       5.5953       5.7964       5.7660       5.9292       5.5486       5.9410       5.5757       8.2525
     169       5.5973       5.8129       5.5085       5.8737       5.5357       5.9371       5.5073       7.8637
     170       5.4892       5.7824       5.5229       5.7967       5.5970       5.8359       5.5306       7.6408
     171       5.6005       5.8376       5.5904       6.0005       5.5685       5.7586       5.5123       7.8021
     172       5.6186       5.6769       5.6685       5.8877       5.5441       5.8728       5.7136       8.3281
     173       5.5091       5.8740       5.6897       6.0490       5.6354       5.8247       5.5463       8.2914
     174       5.5049       6.0680       5.6013       5.8080       5.5457       6.0404       5.8292       7.7552
     175       5.4809       5.8471       5.6076       6.1457       5.4863       5.8504       6.9046       7.6081
     176       5.4777       5.5367       5.6874       6.0026       5.5641       5.7442       6.9352       7.8852
     177       5.6194       5.6978       5.7126       5.7371       5.5979       5.8630       6.5052       9.1498
     178       5.4227       5.5676       5.5799       5.7093       5.5481       5.9866       5.5088       8.5029
     179       5.4885       5.9209       5.6510       5.7790       5.5159       5.7720       5.5273       8.0788
     180       5.5049       5.7173       5.5748       5.9063       5.5014       5.8217       5.4960       7.6877
     181       5.5678       5.9578       5.6244       5.9133       5.6400       5.7617       5.4102       8.8420
     182       5.5863       5.9958       5.7180       5.7819       5.5796       6.0109       5.5345       8.2533
     183       5.5094       5.8334       5.5461       5.7106       5.5350       6.1835       5.4263       7.9248
     184       5.5035       5.5588       5.5227       5.6629       5.5256       5.7803       5.4571       8.3622
     185       5.6218       5.8343       5.5815       5.8717       5.6222       5.8903       5.5012       8.7909
     186       5.6201       5.8788       5.7257       5.9141       5.6520       5.9743       5.5825       8.5731
     187       5.6823       5.7658       5.5807       5.6961       5.6186       5.6593       5.5337       8.9354
     188       5.4375       5.7379       5.5803       6.0415       5.5817       5.8125       5.3790       8.7735
     189       5.4325       5.8950       5.7053       6.0746       5.5745       5.8768       5.5321       8.4171
     190       5.5342       6.0204       5.5626       5.8738       5.4914       6.0926       5.4929       7.5940
     191       5.6123       5.8438       5.7941       5.8204       5.6145       5.7506       5.4011       8.0742
     192       5.5244       5.7179       5.5860       5.8081       5.6467       5.8340       5.4565       7.5765
     193       5.4922       5.7570       5.5764       5.8323       5.5815       6.2102       5.5301       7.5563
     194       5.5121       6.0066       5.7510       5.8543       5.7707       5.8157       5.5176       7.4742
     195       5.6648       6.0861       5.6219       5.8694       5.4507       5.8023       5.5555       9.7865
     196       5.4744       6.0704       5.6301       5.7342       5.5555       5.8989       5.5590       7.5811
     197       5.5813       6.0331       5.6523       5.8885       5.5353       5.7001       5.5758       7.8483
     198       5.7028       5.7406       5.7752       5.7307       5.6865       5.6633       5.4716       7.8245
     199       5.6022       5.8553       5.7804       5.9871       5.6561       5.8050       5.4396       7.6849
     200       5.6160       5.7652       5.6599       5.8728       5.6702       5.8549       5.7003       8.2489
     201       5.6293       6.0029       5.6748       5.7028       5.7821       5.9594       5.3942       7.8269
     202       5.5186       5.6403       5.6152       6.0682       5.7042       6.0581       5.4986       8.0434
     203       5.4663       6.1068       5.5350       5.8594       5.4745       5.8207       5.6563       8.1268
     204       5.5485       5.9026       5.5625       5.7046       5.4637       5.8996       5.5270       8.5145
     205       5.4122       6.1041       5.6640       6.0171       5.5214       5.8652       5.4589       8.2119
     206       5.4996       5.9288       5.5795       5.7976       5.6407       5.8649       5.5033       7.0734
     207       5.4133       5.8565       5.6398       5.9704       5.4860       6.0069       5.3354       7.8633
     208       5.4932       5.8495       5.6830       5.6879       5.5661       6.0296       5.4616       8.0590
     209       5.6905       5.8295       5.6133       5.8312       5.6509       5.7312       5.4803       7.3070
     210       5.5167       5.8880       5.5687       5.9695       5.6474       5.8346       5.5856       8.7047
     211       5.5377       5.7791       5.5854       5.9400       5.5189       5.8511       5.5010       8.4872
     212       5.6575       5.7834       5.7882       5.9376       5.6224       6.0056       5.4640       7.8824
     213       5.5204       5.9051       5.5157       5.5879       5.5788       5.7405       5.6357       6.3011
     214       5.5017       5.8990       5.6063       5.7284       5.4805       5.8275       5.4285       8.4865
     215       5.6223       6.1428       5.5630       5.6587       5.5812       5.9754       5.6580       8.5425
     216       5.4625       5.9881       5.6444       5.7711       5.5620       5.7963       5.5085       8.2330
     217       5.5795       5.9622       5.6381       5.9534       5.6392       5.8330       5.4944       9.9427
     218       5.5320       5.9406       5.5982       5.7812       5.4905       5.9012       5.5566       8.8633
     219       5.4933       5.5992       5.5249       5.8917       5.5603       5.9155       5.4996       8.6821
     220       5.6334       5.8390       5.6491       5.8013       5.5087       5.7505       5.5172       8.1938
     221       5.5520       6.1141       5.5482       5.8142       5.5422       5.6699       5.5121       8.3744
     222       5.6515       5.8628       5.6734       5.6514       5.5798       5.6942       5.6020       8.4248
     223       5.6024       5.8821       5.5438       5.7186       5.6288       9.8129       5.5387       7.9007
     224       5.5832       5.8235       5.4247       5.9689       5.5463       9.0370       5.6292       6.3581
     225       5.6062       5.7007       5.5826       5.7361       5.4257       8.8199       5.5837       6.1574
     226       5.6656       5.7629       5.5382       5.7398       5.5017       8.6879       5.5396       6.1284
     227       5.5407       5.6442       5.5222       5.8080       5.5408       8.2432       5.5522       6.0110
     228       5.5761       5.7546       5.5520       5.7707       5.5668       8.1833       5.4708       6.0034
     229       5.5190       5.9058       5.6546       5.9900       5.7655       8.6609       5.5131       6.0849
     230       5.6373       5.8633       5.6298       5.9130       5.6076       8.4463       5.5819       6.0027
     231       5.4747       5.6671       5.5242       5.8228       5.5468       8.0562       5.6715       6.2267
     232       5.4572       5.8854       5.6652       5.6949       5.5928       8.0870       5.4346       5.9738
     233       5.5454       5.7479       5.3690       5.8797       5.5961       8.6386       5.3934       5.6865
     234       5.5190       5.7364       5.5082       5.7163       5.5190       7.9155       5.3647       7.5138
     235       5.4785       5.8803       5.5710       5.7965       5.4307       8.6579       5.5599       7.7279
     236       5.5705       5.9900       5.6841       5.5889       5.4368       8.0401       5.5482       8.7568
     237       5.5338       5.8575       5.5919       5.7374       5.4975       8.2900       5.6655       8.3859
     238       5.4869       5.7684       5.7005       5.7395       5.5598       8.3995       5.6603       8.4807
     239       5.5678       5.5101       5.6743       5.8159       5.7107       8.4800       5.6045       8.6339
     240       5.6381       5.8447       5.5142       5.8270       5.6112       8.3553       5.4833       7.5861
     241       5.5507       6.0038       5.6360       5.9390       5.5925       8.7086       5.7378       8.1822
     242       5.5580       5.8724       5.5163       5.7895       5.7334       8.5076       5.3952       9.9972
     243       5.3782       5.7928       5.5893       5.9588       5.5989       8.4316       5.5341       9.9072
     244       5.5111       5.6557       5.5555       5.9037       5.4122       8.9433       5.6710       9.7621
     245       5.6569       5.7968       5.6992       5.7211       5.5473       8.7812       5.5333       9.3090
     246       5.6172       5.9623       5.6886       5.9707       5.5599       8.6206       5.7179       9.3722
     247       5.4240       5.7389       5.5042       5.7924       5.5075       8.8420       5.5173       9.5615
     248       5.4997       6.1279       5.5598       5.8069       5.6759       8.3311       5.4789       8.7894
     249       5.5556       5.9283       5.5396       5.8588       5.6486       8.2544       5.7806      10.5115
     250       5.6926       6.0131       5.5455       5.8597       5.5952       7.8890       5.6873      10.1361
     251       5.4788       5.8875       5.7326       5.8487       5.5877       8.9131       5.5497       9.6346
     252       5.5702       5.9193       5.5943       5.8076       5.5011       8.9457       5.5983      10.3674
     253       5.5646       5.9600       5.5921       5.9839       5.5995       8.1856       5.6067      11.9956
     254       5.5725       5.9205       5.5761       5.8456       5.5410       8.2008       5.4316       8.5055
     255       5.5261       5.8451       5.5935       5.7537       5.6068       8.1513       5.7430       8.4218
     256       5.6119       5.7888       5.5861       5.9107       5.5230       8.3025       5.5542       9.5885
     257       5.6197       5.7611       5.6519       5.8278       5.5980       8.2048       5.5678       9.7654
     258       5.4923       5.9751       5.5780       6.0814       5.5929       8.4289       5.5851       9.7087
     259       5.4435       6.1307       5.5498       5.8570       5.4915       8.0560       5.6621      10.9034
     260       5.5590       5.7306       5.5371       5.7847       5.5760       8.2222       5.6033      10.1913
     261       5.5915       5.7135       5.5544       5.8185       5.4982       8.4097       5.6460       9.9638
     262       5.5631       5.8303       5.6887       5.9408       5.5710       8.4317       5.6804       7.6203
     263       5.6138       5.6463       5.5815       5.7796       5.5774       8.4785       5.6348       8.8603
     264       5.7161       5.7593       5.5471       5.8324       5.5683       8.1302       5.5579       9.1301
     265       5.5357       5.8572       5.7017       6.0232       5.5025       8.3834       5.4792       7.9012
     266       5.6226       5.7308       5.6497       5.6930       5.4630       8.7998       5.5078       9.3043
     267       5.5982       5.9574       5.4519       5.8372       5.6377       7.9692       5.5771       8.8799
     268       5.5668       6.1130       5.5229       5.6490       5.7013       8.2485       5.7804       8.6826
     269       5.5965       5.8920       5.5220       5.9589       5.6239       8.1417       5.3925       7.5937
     270       5.6516       5.8580       5.5725       5.8256       5.5187       8.5714       5.5686       8.8348
     271       5.6057       5.8379       5.8274       5.6973       5.5113       8.5349       5.4750       8.2154
     272       5.5290       5.9167       5.6673       6.0421       5.5266       8.3429       5.6366       8.9433
     273       5.5909       6.2441       5.5033       6.1387       5.4070       8.0805       5.6342       8.4142
     274       5.3800       5.8483       5.5437       5.7919       5.4962       9.0596       5.6247       8.9359
     275       5.5346       5.9990       5.5637       5.8497       5.5197       8.2507       5.5212       8.5759
     276       5.5018       5.9499       5.6123       5.7277       5.6438       8.1873       5.5239       7.7933
     277       5.5655       5.8017       5.6631       5.9179       5.5448       9.0057       5.6041       8.5039
     278       5.5900       5.7676       5.5293       5.9088       5.5270       8.5728       5.5889       9.0834
     279       5.4830       5.7325       5.5499       5.8716       5.4923       8.7390       5.5915       8.3068
     280       5.6283       5.6995       5.6936       5.7306       5.5779       7.4225       5.7506       8.0695
     281       5.5417       5.7809       5.7023       5.7960       5.5807       8.6645       5.4570       8.1762
     282       5.7576       5.9926       5.6551       5.9279       5.6839       8.6309       5.5777       6.1085
     283       5.5945       5.7041       5.5310       5.7587       5.5338       8.5728       5.5688       7.4138
     284       5.4688       5.8734       5.5257       5.8249       5.6130       9.4479       5.5514       6.3893
     285       5.5519       5.8001       5.5411       5.9517       5.8069       8.2602       5.5485       6.1283
     286       5.6632       5.9719       5.5098       5.8370       5.6183       8.5340       5.5869       6.0568
     287       5.4998       5.7072       5.7811       5.8326       5.5563       8.7845       5.5755       5.5793
     288       5.4952       6.1090       5.5615       5.8438       5.5485       9.3633       5.5176       5.7376
     289       5.6153       5.5928       5.5696       5.6105       5.6538       8.5369       5.6384       5.5520
     290       5.6092       5.8753       5.6099       5.6111       5.6309       9.4062       5.5049       5.8665
     291       5.6198       5.9096       5.4927       5.7072       5.5228       9.0899       5.6897       6.0874
     292       5.5054       5.7456       5.6005       6.1124       5.6136      10.5996       5.5400       6.5079
     293       5.6183       5.9910       5.5177       6.2038       5.5724       9.0152       5.5367       6.5764
     294       5.6250       5.7236       5.6509       5.7707       5.5837       8.6555       5.4355       6.6167
     295       5.5165       5.8274       5.6277       5.8706       5.6344       8.2986       5.4992       5.9543
     296       5.6289       5.8261       5.5304       5.6524       5.6374       8.5614       5.5609       5.5924
     297       5.5588       5.9206       5.5484       5.8647       5.4759      11.3187       5.5228       5.9812
     298       5.4677       5.9918       5.6213       5.9161       5.5242       9.6247       5.5450       7.0460
     299       5.6201       5.8146       5.6807       6.0864       5.4663       8.7908       5.5438       6.0645
     300       5.5839       5.8404       5.5556       5.8315       5.5134       8.6313       5.6276       6.6382
     301       5.4832       6.1542       5.6370       6.0059       5.5840       9.2811       5.4803       6.0153
     302       5.4339       6.0638       5.7076       5.9605       5.6703       8.6611       5.6986       6.1467
     303       5.6392       5.8538       5.8496       6.0183       5.6124       8.8326       5.5800       5.6951
     304       5.3219       6.0636       5.6018       6.0070       5.5207      10.2286       5.5020       6.6899
     305       5.5059       5.6677       5.6605       5.8787       5.5884       9.1001       5.4034       5.9497
     306       5.4516       5.7875       5.5474       5.9955       5.5422       8.7428       5.4871       6.1314
     307       5.4949       5.7802       5.5910       5.8417       5.5149       8.9282       5.5091       6.0142
     308       5.5704       5.7305       5.4626       6.1305       5.5963       7.5101       5.5697       5.9063
     309       5.5685       5.6784       5.6036       5.8369       5.4752       7.1511       5.5437       5.8183
     310       5.4703       5.9054       5.6042       5.9923       5.5226       8.9855       5.5403       6.4088
     311       5.5448       5.8819       5.5470       5.7632       5.4690       8.9600       5.4162       6.7427
     312       5.5882       5.7349       5.7785       5.7862       5.4665       8.6904       5.4668       5.9450
     313       5.6041       5.9076       5.5972       5.7718       5.5707       9.4635       5.6271       6.2576
     314       5.6619       5.7533       5.4396       6.0533       5.5651       8.1607       5.3932       6.2200
     315       5.6426       5.9663       5.5921       5.7757       5.6602       9.3579       5.4841       5.3640
     316       5.6553       5.6519       5.5139       5.7759       5.5831      11.2070       5.4847       6.1944
     317       5.7095       6.0081       5.4506       5.9543       5.6576      10.7934       5.5075       5.9192
     318       5.5783       5.9687       5.5900       5.9703       5.6988      10.5145       5.4785       6.4240
     319       5.7441       5.7028       5.5070       5.9292       5.5336       8.2533       5.5585       5.6764
     320       5.7028       5.7872       5.4658       5.8742       5.5627       8.8038       5.5285       5.8998
     321       5.6395       5.6988       5.6566       5.9417       5.5586       9.5085       5.4743       6.6388
     322       5.5294       6.1378       5.6372       5.7197       5.4527       7.8783       5.5310       6.2830
     323       5.5501       6.1037       5.6559       6.2055       5.5804       8.2415       5.4644       5.9591
     324       5.5698       5.7607       5.6255       5.7769       5.5656       9.5523       5.5498       5.5944
     325       5.6565       6.0751       5.5590       5.9422       5.6526       8.4600       5.5283       5.6325
     326       5.5877       5.9357       5.7358       6.0919       5.5738       8.2519       5.4177       5.8041
     327       5.4477       5.8317       5.6180       5.7666       5.5467       8.3907       5.5884       6.1280
     328       5.7009       5.9343       5.6912       5.7274       5.4938       8.7313       5.6100       6.3866
     329       5.4354       5.7438       5.6175       6.0296       5.6681       9.0819       5.6698       6.6604
     330       5.3823       5.7841       5.5909       5.8396       5.6722       9.9956       5.5648       5.5678
     331       5.5143       5.8370       5.5884       5.9942       5.5177      11.2851       5.5848       5.9141
     332       5.5597       5.7219       5.5257       5.6827       5.5112       8.8641       5.4830       6.0366
     333       5.5213       6.2362       5.7395       5.8023       5.5769      10.7403       5.5261       6.2166
     334       5.6539       5.9669       5.7393       5.9747       5.5998       9.5592       5.4546       5.8664
     335       5.5491       5.8700       5.4518       5.8331       5.5884       8.8705       5.4787       5.8990
     336       5.4577       6.0366       5.5920       5.9524       5.5286       9.7856       5.4652       5.5316
     337       5.6480       5.7463       5.4064       5.7723       5.5568      10.3456       5.6400       5.9055
     338       5.5137       5.9608       5.5757       5.9717       5.4700       8.2054       5.6890       7.8128
     339       5.4822       6.0354       5.4905       5.8273       5.6491       8.6913       5.5635       7.5453
     340       5.7454       5.7636       5.7947       6.0250       5.4519       8.0648       5.5237       7.8605
     341       5.4113       6.0722       5.6295       5.9219       5.6575       8.2988       5.4751       8.6270
     342       5.3969       6.1028       5.5614       5.8875       5.4934       9.1021       5.6314       7.5540
     343       5.6368       5.8428       5.5811       5.8114       5.4903       9.3568       5.5258       7.5648
     344       5.6032       6.1472       5.6947       6.1098       5.5329       8.2673       5.4840       7.7864
     345       5.5999       5.5337       5.6093       5.8841       5.7019      13.2712       5.4629       7.7809
     346       5.5200       5.8751       5.6409       6.0412       5.6403       8.8396       5.5530       8.0838
     347       5.5725       5.6376       5.5655       5.8789       5.5511       8.4598       5.4589       7.9486
     348       5.4797       5.9527       5.6390       5.8897       5.6396       8.6798       5.5920       8.9410
     349       5.5232       5.9823       5.5038       6.2429       5.5690      11.6078       5.4973       9.4341
     350       5.6695       5.9510       5.5482       5.8968       5.5411      11.8357       5.6137       8.0734
     351       5.6112       5.9248       5.5674       5.7838       5.5019       8.5675       5.7168       8.8298
     352       5.7159       5.9212       5.5751       5.9292       5.4974       9.1025       5.6392       8.0707
     353       5.4402       5.6567       5.6906       5.9378       5.5054       8.4695       5.3908       8.7700
     354       5.5848       6.1532       5.5387       5.7585       5.4894       8.3666       5.6126      11.0609
     355       5.5611       5.7880       5.5993       5.8613       5.4746       8.3036       5.5618      10.1155
     356       5.4493       5.8788       5.5612       5.9205       5.5081       8.4592       5.7087       8.7304
     357       5.5306       6.0187       5.5160       5.7370       5.5950       9.6534       5.6061       8.4472
     358       5.6841       5.5623       5.5641       5.7516       5.6629       8.7454       5.5544       9.6790
     359       5.4508       6.1166       5.3744       5.7208       5.6675      12.0997       5.5607       7.8404
     360       5.5089       5.9288       5.5698       5.6966       5.5826       8.0679       5.6054       8.2838
     361       5.5702       5.7998       5.5752       5.8387       5.5973       8.5823       5.5037       8.5779
     362       5.5111       5.6733       5.5726       6.0854       5.6700       8.3625       5.6185       8.4064
     363       5.6911       5.8825       5.7426       5.6595       5.5559       8.7830       5.5632       8.9194
     364       5.6199       5.9144       5.5471       6.1048       5.5575       8.1954       5.4893       7.6859
     365       5.5986       5.8940       5.5192       5.8695       5.6179       8.7841       5.6635       7.7202
     366       5.4350       6.0831       5.6395       5.8986       5.4920       7.8826       5.5159       7.8937
     367       5.6472       5.7818       5.5348       6.0829       5.6510       8.3288       5.5616       8.0937
     368       5.9355       5.9188       5.6132       5.9187       5.4770       8.2184       5.5872       8.4705
     369       5.5622       6.0641       5.4057       5.9320       5.5839       8.2587       5.4596       7.7344
     370       5.3987       6.0845       5.5760       5.9261       5.4946       8.7195       5.5158       9.0964
     371       5.5985       6.0662       5.6152       5.7685       5.4749       7.8966       5.5803       7.8982
     372       5.5697       5.9225       5.5572       5.7329       5.5757       8.4508       5.5734       7.4805
     373       5.6063       5.9931       5.6364       5.8230       5.6057       8.5291       5.7053       6.0134
     374       5.6231       5.9459       5.5855       5.9296       5.6143      10.9685       5.5599       7.2869
     375       5.6875       5.8359       5.6628       5.7241       5.5423       9.1601       5.6982       6.3350
     376       5.5040       6.0728       5.7581       5.7312       5.5332       8.0070       5.4740       6.1815
     377       5.5709       6.0346       5.6217       5.7903       5.5887       8.7546       5.7706       7.5881
     378       5.5504       6.0658       5.6386       5.7345       5.6872       8.6897       5.5474       7.7089
     379       5.6303       5.8905       5.5823       5.9168       5.5667       8.5649       5.5935      12.0152
     380       5.5484       5.7563       5.7400       5.8883       5.5646       8.4539       6.0371       7.8569
     381       5.6879       6.0384       5.6268       5.8014       5.6001       8.4037       5.4623       6.8770
     382       5.5202       6.1498       5.5345       5.8430       5.5559       9.3469       5.6746       8.2194
     383       5.4839       5.9718       5.5776       5.9430       5.4973       8.2074       5.3970       6.8536
     384       5.5661       5.5661       5.5987       5.6446       5.6498       8.3760       5.5313       6.8021
     385       5.5720       5.9759       5.5487       5.8752       5.6053       8.5097       5.6196       6.5341
     386       5.6132       5.5957       5.5265       5.8867       5.7239       8.1232       5.5073       6.4340
     387       5.6892       5.6481       5.5446       5.8796       5.5720       8.6928       5.5295       5.7913
     388       5.6196       5.7691       5.5196       5.9293       5.5586       9.3658       5.4409       5.5584
     389       5.5106       5.8044       5.5268       6.0297       5.4768       8.6801       5.5339       6.3761
     390       5.5216       6.2390       5.8537       5.7581       5.5438       9.2897       5.5078       5.8712
     391       5.5078       5.6486       5.6074       5.8215       5.4463      10.9526       5.5462       5.9915
     392       5.5173       5.9912       5.6944       5.9709       5.5128       8.7323       5.4235       6.6280
     393       5.5459       5.9085       5.6407       5.8604       5.7814       8.3666       5.4709       9.1338
     394       5.4987       5.9305       5.6273       5.6661       5.4761       8.6831       5.4758       8.1205
     395       5.5742       5.7326       5.5847       6.0128       5.6183       8.8831       5.7602       7.8312
     396       5.4308       6.0282       5.6619       5.7419       5.5306       8.6519       5.5389       7.9770
     397       5.3783       6.0592       5.4817       5.7625       5.4650      12.3375       5.5595       7.9901
     398       5.6909       5.9576       5.4904       5.9393       5.7472       8.0123       5.5467       7.7022
     399       5.5318       5.7659       5.6019       5.8585       5.5455       8.5855       5.4868       8.6954
     400       5.6479       5.9499       5.5071       5.7852       5.7377       8.6823       5.4890       8.7547
     401       5.4282       5.9723       5.5736       5.9366       5.7463       8.8418       5.7209       8.7824
     402       5.5286       5.7955       5.5052       6.1828       5.5927       8.5411       5.5853       8.3649
     403       5.5895       6.0283       5.5449       5.9532       5.6048       9.0589       5.6241       8.6514
     404       5.4791       5.8497       5.5146       5.6288       5.5745       8.4635       5.6679       8.4526
     405       5.5007       5.7470       5.5826       5.6451       5.4761       8.4990       5.5386       8.2585
     406       5.6287       5.9850       5.6369       5.9840       5.6270       8.2834       5.5998       8.5591
     407       5.4371       6.2841       5.5672       5.9451       5.4931       8.3068       5.8622       8.6411
     408       5.5972       6.0837       5.5281       5.9445       5.7341       8.3098       5.4311       8.4646
     409       5.6917       5.9773       5.4355       5.9162       5.6877       8.3865       5.7305       8.7289
     410       5.5486       5.7235       5.6546       5.9838       5.5043       7.9683       5.5963       8.2173
     411       5.5910       6.1443       5.5804       5.9459       5.4886       8.2840       5.4814       7.5862
     412       5.6335       5.9320       5.6991       5.7659       5.6279       8.2159       5.5246       9.1023
     413       5.6096       5.9198       5.7367       5.9841       5.5704       8.3432       5.7490       7.2955
     414       5.6314       6.0553       5.6739       5.6167       5.5295       8.2140       5.5188       9.1091
     415       5.4905       5.6885       5.5525       5.9979       5.6053       8.9092       5.6511       7.3187
     416       5.5966       5.9147       5.4628       5.7607       5.5285       8.6328       5.4442       8.2311
     417       5.7447       5.9808       5.5737       5.6757       5.5771       9.6104       5.5646       8.0695
     418       5.5204       6.1085       5.5657       5.7004       5.5842       8.7374       5.5992       5.6961
     419       5.5150       5.9904       5.7357       5.8800       5.6034       9.8380       5.6153       5.9252
     420       5.5346       6.2247       5.5317       5.8112       5.6280       8.3084       5.4086       8.0712
     421       5.5099       5.7407       5.7043       5.8766       5.5295       7.8569       5.4603       7.8609
     422       5.6370       5.7812       5.4752       5.7866       5.5699       8.5316       5.5722       7.9033
     423       5.5742       5.7885       5.5294       5.7737       5.5492       8.5969       5.6082       8.8478
     424       5.5201       5.9596       5.5584       5.8208       5.4343       8.4674       5.7174       7.8068
     425       5.4916       5.7137       5.6922       5.9444       5.5323       8.1028       6.5494       8.7864
     426       5.6616       5.9081       5.7793       5.8532       5.4253       8.3358       5.6668      10.2753
     427       5.5330       5.9854       5.4437       5.9644       5.4519       8.7156       5.5619       7.8203
     428       5.5153       5.7638       5.6386       5.7373       5.7697       8.6040       6.4506       8.7863
     429       5.6429       5.7808       5.6340       5.9970       5.4895       8.6697       6.4288       9.4265
     430       5.5923       5.9297       5.6544       6.1210       5.5509      10.9767       6.6019       8.5456
     431       5.6609       5.9498       5.5804       5.9867       5.6174       8.1586       7.5629       7.9291
     432       5.5640       6.0110       5.5553       6.0842       5.6060       8.3991       6.7682      10.4238
     433       5.4721       5.7558       5.6298       5.8247       5.5744       8.4987       9.0131       6.8879
     434       5.5666       5.6334       5.7190       5.7839       5.5235       8.1848       9.7914       8.7003
     435       5.5069       5.7048       5.5142       5.8849       5.5906       9.2866       8.6869       7.8656
     436       5.4611       5.7512       5.6409       5.7942       5.5445       7.9825       8.7503       8.8996
     437       5.4865       6.0962       5.5480       5.9513       5.5070       8.3812       7.7276       8.8028
     438       5.5809       5.7282       5.6651       5.9647       5.5997       8.6097       7.1139       6.0206
     439       5.3505       5.6586       5.5525       5.7999       5.4834       7.5671       6.2189       6.9975
     440       5.7109       5.8009       5.5646       5.8110       5.5887       8.0542       5.5382       6.6229
     441       5.4547       5.9249       5.7437       5.7822       5.6081       8.8094       5.4821       6.1344
     442       5.5388       5.9605       5.5678       5.9861       5.5513       8.0547       5.7831       5.9988
     443       5.5747       5.7203       5.6231       5.7128       5.5988       8.1981       5.7104       6.5374
     444       5.4543       5.9096       5.5903       5.7807       5.3843       9.5860       6.4796       6.4195
     445       5.6029       5.9133       5.6211       5.9246       5.6223       8.4032       5.4969       5.7743
     446       5.4569       5.7609       5.5952       5.8726       5.5418      10.4090       6.4976       6.0387
     447       5.5179       5.7171       5.6026       5.6921       5.6057       9.7566       6.4276       5.5594
     448       5.6305       5.7445       5.5588       5.5983       5.4679       7.8194       6.9510       6.6764
     449       5.5414       5.7214       5.5054       5.7038       5.6059       7.7752       6.7814       6.7820
     450       5.6444       5.9831       5.7100       6.0298       5.5584       8.7180       6.8253       7.2237
     451       5.5182       5.7784       5.5405       5.7426       5.5434       8.3951       6.6121       6.4066
     452       5.5281       5.8390       5.4974       5.9819       5.6040       7.7679       6.9710       5.7765
     453       5.5402       5.7841       5.5415       5.9223       5.5836       8.8743       6.6584       6.4274
     454       5.6410       5.7630       5.6661       5.7831       5.7304       9.8677       6.5794       7.1239
     455       5.3547       5.8388       5.5479       5.6375       5.5870       8.2013       6.4875       7.1603
     456       5.5796       5.9584       5.6204       5.8325       5.6117       9.0081       6.7782       7.0473
     457       5.5094       5.9638       5.5242       5.7896       5.6204       9.0385       6.6183       6.9226
     458       5.6149       5.9078       5.6406       5.9213       5.5113       8.8460       6.4779       6.7849
     459       5.5363       5.8542       5.5619       5.9882       5.5499       8.6521       6.8658       6.5873
     460       5.6913       5.7792       5.5838       5.9652       5.4873       8.2436       6.8343       6.4558
     461       5.5336       5.6299       5.7029       6.0780       5.6660       8.1074       8.7398       9.0211
     462       5.5625       6.0377       5.6433       5.8681       5.5063       8.6490      10.8765       7.3076
     463       5.6151       5.9300       5.5593       5.9342       5.6063       7.6030       9.0478       8.4662
     464       5.5540       6.2208       5.5860       5.9414       5.5659       8.1479      10.3551       7.7766
     465       5.8300       5.9224       5.7223       5.8095       5.6575       8.0401      11.0314       8.8027
     466       5.4903       5.9316       5.5310       5.9641       5.6026      11.2785      11.9714       9.5299
     467       5.4999       5.6772       5.6464       5.8934       5.5228      12.0563      11.7449       8.6946
     468       5.5899       5.7231       5.6435       6.0702       5.5350       9.2498      10.5029       8.2843
     469       5.6041       5.9116       5.6450       5.7569       5.6195       7.7862      14.9080       9.5418
     470       5.5038       5.8591       5.7608       5.7215       5.4950       8.7635      10.9586       8.7867
     471       5.5723       5.8648       5.6357       5.9507       5.6384       8.0955      11.0990       8.9338
     472       5.5882       5.8044       5.8022       5.9019       5.5214       8.3721      10.1922       8.8872
     473       5.5259       5.7169       5.5977       5.9486       5.6453       7.6728      10.1068       8.7133
     474       5.5917       5.9710       5.5530       5.8242       5.5604       8.2825      10.5463       8.5467
     475       5.5010       5.8213       5.7363       5.8060       5.7803       7.2633      10.1246       7.7743
     476       5.6776       5.6671       5.5004       5.9886       5.4479       7.9784       6.9835       9.7770
     477       5.5216       5.5899       5.5833       5.6843       5.6549       9.2820       6.5136       8.2256
     478       5.5426       5.7087       5.5796       5.9886       5.6267       8.3002       6.7238       9.1025
     479       5.5606       5.6315       5.5657       6.0464       5.7403       7.9434       6.7562       9.4411
     480       5.5947       5.8447       5.5178       5.8918       5.6671       8.6258       6.9770      10.5091
     481       5.6485       5.7052       5.4230       5.7456       5.6353       8.5189       7.0599       8.9372
     482       5.5161       5.7098       5.6004       5.9928       5.5843       7.7679       8.1702       8.0260
     483       5.4922       5.8523       5.5844       5.7867       5.6530       7.6976       8.0138      11.1356
     484       5.5605       5.7947       5.4903       6.1207       5.4179       8.2085       6.7450      10.4917
     485       5.4687       6.1344       5.6408       5.7357       5.6112       8.5878       7.9650       8.5080
     486       5.4841       5.9000       5.6623       5.8619       5.6739       6.6762       8.5936       8.8134
     487       5.6006       5.8885       5.6490       5.8887       5.5218       7.8872       8.5975       8.6213
     488       5.4538       5.7146       5.6787       5.9579       5.4288       8.0409      11.5045       8.8356
     489       5.4855       5.7333       5.5170       5.6862       5.5930       8.0999      11.8765       9.4187
     490       5.4692       6.0447       5.6996       5.9761       5.6156       8.2166      11.7367       9.0511
     491       5.3648       5.9757       5.4510       5.7403       5.6325       8.1997      10.0815       9.5511
     492       5.5878       5.9663       5.6383       5.8854       5.5781       8.0751      10.0233       9.1537
     493       5.5295       6.0610       5.6286       6.0344       5.5789       8.4886      10.1203       8.9733
     494       5.7040       6.0917       5.5582       5.7017       5.6483       8.0190      11.2955       8.5634
     495       5.4839       5.7263       5.6100       5.7968       5.5103       8.2188       9.5919       9.2604
     496       5.6815       5.9130       5.5974       5.9648       5.5936       8.5970      10.7653       9.4900
     497       5.5973       5.8752       5.5344       5.8490       5.5849       8.0844      10.4606       8.7980
     498       5.5250       5.8161       5.6077       5.8421       5.5330       8.2658       8.8849       9.0171
     499       5.5066       5.9581       5.5901       5.7166       5.5453       8.9103      10.3614       8.6261
     500       5.5172       5.8169       5.6251       5.8672       5.5348       8.1218       9.1659       9.2579
     501       5.4715       5.9098       5.6319       5.7321       5.5311       8.4407       9.2227       9.0430
     502       5.5779       6.0123       5.4388       5.7791       5.4898       8.8503      10.5310       8.1871
     503       5.6149       5.9831       5.5969       5.8297       5.6938       7.8586      10.0480      10.0434
     504       5.5188       5.9566       5.6004       5.8777       5.4778       9.1330       7.7118       5.8925
     505       5.4684       5.8332       5.6145       5.9982       5.5875       9.1286       8.3195       6.1816
     506       5.6052       5.6637       5.7498       5.7650       5.4856       9.5762       6.7501       6.1010
     507       5.5359       6.0802       5.5528       6.0393       5.4971       8.1311       8.4844       9.7171
     508       5.4881       5.9907       5.7075       5.9003       5.3277       8.6684       7.5663      11.6674
     509       5.5349       5.8632       5.5146       5.7804       5.5925       7.7919       8.5174      10.0105
     510       5.5833       6.0284       5.5480       6.0230       5.4838       7.7783       7.0553      10.7466
     511       5.7407       5.8433       5.5819       5.9645       5.6499       8.9362       8.2788      10.2902
     512       5.6075       5.6001       5.7159       5.8684       5.6874       8.4509       7.8799      10.1068
     513       5.4900       5.8952       5.6204       5.6766       5.4804       8.2801       8.1729      11.5026
     514       5.5031       5.8930       5.6131       5.7535       5.5113       7.7815       7.9494       9.9417
     515       5.5638       5.7875       5.5181       5.7313       5.8262       8.6848       7.7973      10.7023
     516       5.4810       5.7952       5.5131       5.8303       5.5744       8.1451       7.8646      10.6493
     517       5.5509       5.8281       5.6293       5.6781       5.4722       8.8319       8.0690      10.8656
     518       5.6021       5.7306       5.4475       5.8336       5.3238       9.9555       8.3818      10.1423
     519       5.5582       5.8644       5.6014       5.7784       5.8545       8.4139       8.2630       8.3342
     520       5.4996       6.0215       5.7155       6.0737       5.6576       8.1649       7.0512       8.6851
     521       5.4890       5.6972       5.6021       5.8736       5.5504       8.4846       7.7962       8.2894
     522       5.4949       5.7046       5.5706       5.8182       5.6030       8.2977       8.4595       8.5240
     523       5.5170       5.9196       5.5543       6.0090       5.3842       8.0177       8.3998      10.0942
     524       5.4559       5.7623       5.6451       6.1657       5.5436       7.8156       8.6532       8.8436
     525       5.5436       5.9131       5.4981       5.7714       5.5650       7.7074       8.1409       8.6125
     526       5.4567       5.6827       5.6909       6.6696       5.9266       9.9132       8.6638      11.5058
     527       5.5515       5.7469       5.5860       6.0430       5.5480       8.4915       8.1495       8.7742
     528       5.6688       5.7695       5.5043       5.9231       5.6127       8.5292       7.9881       9.0576
     529       5.6243       5.6267       5.5716       5.9291       5.4360       7.8097       8.2336       9.4733
     530       5.5408       5.8368       5.5831       5.8061       5.5585       7.8261       8.1692       8.6108
     531       5.6616       6.1890       5.5250       5.6221       5.5780       8.7517       8.6406       8.9325
     532       5.4416       6.0145       5.3881       5.7444       5.5630       8.7533       7.6232       9.3753
     533       5.6252       5.7281       5.5862       5.6490       5.5962       7.7625       8.0501       9.3854
     534       5.4712       6.3441       5.4169       5.7350       5.5656       7.3505       6.9879       7.8097
     535       5.5723       6.1693       5.5556       5.9854       5.5952       8.0506       7.0929       9.3119
     536       5.4922       5.9846       5.5843       5.8991       5.5010       8.0558       6.9504       8.9791
     537       5.5753       5.5799       5.5868       5.7090       5.4849       7.9237       7.4446       9.9290
     538       5.5141       5.8339       5.7580       5.9037       5.5842       8.1138       7.2779       9.1282
     539       5.7114       5.8281       5.6284       5.9204       5.6761       8.7084       7.6456      11.0519
     540       5.5765       6.0205       5.6794       5.9193       5.4411       8.7128       8.1855      14.3825
     541       5.4828       6.1139       5.5123       5.8741       5.4649       8.5961       7.5279      13.5023
     542       5.5449       5.6987       5.6046       5.7030       5.6696       8.1041       8.0553      15.1480
     543       5.6369       5.6169       5.5674       5.9831       5.5302       8.7224       7.8174      15.6396
     544       5.6647       5.7420       5.5555       5.7868       5.5689       7.9402       7.5197      14.0098
     545       5.5436       5.8581       5.5597       5.9356       5.5052       8.4122       6.9517      12.3479
     546       5.6345       5.8205       5.4676       5.9848       5.5166       8.2918       6.9872      14.3458
     547       5.5678       6.0930       5.4785       5.6150       5.5105       8.0339       7.2901      12.6187
     548       5.6090       6.1311       5.4740       6.9699       5.6571       8.8533       7.0539      12.5898
     549       5.6323       5.9271       5.5191       7.3817       5.6696       8.6346       7.3660      11.9693
     550       5.7350       6.0538       5.5379       6.5534       5.6569       8.5269       6.9926      12.4834
     551       5.5241       5.6420       5.6222       6.9297       5.5312       9.0703       6.6453       9.8011
     552       5.6501       6.1232       5.5337       6.8711       5.6690      10.7746       7.2721      11.0597
     553       5.5372       5.8800       5.6081       7.0695       5.7517      10.9809       8.1229       8.4775
     554       5.5372       5.6699       5.5599       7.0878       5.5791      12.2451       7.9606       8.2291
     555       5.6293       5.9766       5.5904       7.4721       5.6348      11.1778       8.6240       8.6802
     556       5.5297       5.8892       5.5523       7.7891       5.5033      10.8156       7.4638      10.0477
     557       5.6314       5.8051       5.6332       7.2114       5.4900      10.8376       7.3119      10.4899
     558       5.5480       5.8351       5.5484       7.4431       5.5980      11.0887       7.1712      10.4276
     559       5.5864       5.7507       5.6319       7.4920       5.5861      12.5967       7.0835      12.2630
     560       5.4820       6.2948       5.4025       6.3911       5.5712      10.6777       8.5406       9.0946
     561       5.5555       5.8796       5.5906       7.0010       5.4969       9.7262       8.6202       9.3144
     562       5.5630       5.8864       5.4249       7.0350       5.5542      10.0626       7.1646      11.3556
     563       5.5860       6.2134       5.4882       6.6473       5.6391      11.4398       8.1495      14.3361
     564       5.4388       6.1056       5.5735       6.8638       5.6276      10.3216       8.0252      13.9645
     565       5.6130       6.0190       5.4996       7.1505       5.7331       9.7145       8.4846      15.7902
     566       5.4280       5.9081       5.7146       7.1364       5.4699       9.6439       8.1842      13.6172
     567       5.6459       6.0004       5.5308       6.8549       5.4225       9.9385       8.1582      15.1735
     568       5.4333       5.9784       5.4467       7.2491       5.6179       9.5049       7.6042      14.2702
     569       5.4547       5.9520       5.5909       7.3051       5.4202      11.1762       7.8587      15.5679
     570       5.4953       6.0557       5.4732       7.7348       5.4415      11.2042       8.0077      14.1366
     571       5.5549       5.9429       5.4544       7.0342       5.7121      11.0128       7.2870      14.6570
     572       5.5774       5.7789       5.5153       7.5322       5.7478       9.8319       8.0017      14.5228
     573       5.4302       5.9072       5.5952       7.6134       5.5888      10.0412       8.0055      14.6823
     574       5.5643       6.1061       5.4709       7.0429       5.5963      11.4017       8.2041      16.2970
     575       5.5217       5.5984       5.6028       6.8134       5.5760       9.7535       8.1782      15.5335
     576       5.4672       6.1725       5.4649       6.7103       5.5011      10.4019       7.4314      14.7312
     577       5.4430       5.9305       5.6183       7.3374       5.6266      10.5975       8.3142      13.2633
     578       5.7066       6.1620       5.4802       7.2642       5.5880      10.2399       8.7084      13.4031
     579       5.3918       6.0488       5.5362       7.3250       5.6272      10.1382       7.9531      13.0679
     580       5.4377       5.6395       5.5449       7.1667       5.6602      11.7430       7.9001      14.1713
     581       5.5796       5.9556       5.4097       7.3354       5.4783       9.6314       8.3031      15.2044
     582       5.5646       5.9982       5.6694       7.5114       5.6590       9.9295       7.7914      14.3216
     583       5.4708       5.8575       5.5344       7.0849       5.5737      10.8348       8.7634      13.8575
     584       5.5889       5.7999       5.5125       8.3856       5.4341      11.8811       8.6930      18.9079
     585       5.6013       6.1522       5.4670       7.2674       5.6625      10.2182       8.0298      18.5543
     586       5.5412       5.9001       5.6035       6.7683       5.5362      11.3440       8.8390      19.1829
     587       5.6417       5.7314       5.5192       7.2171       5.4719      10.6869       9.0730      17.4788
     588       5.6564       6.0136       5.5543       7.0286       5.5359       9.8269       7.5958      16.0105
     589       5.5898       6.0380       5.5152       6.9432       5.5000      11.8711       8.4602      18.3404
     590       5.8318       5.9459       5.5064       6.9383       5.4674       9.9371       8.7694      16.9890
     591       5.5516       5.7525       5.5028       6.9743       5.5874       9.0590       7.8019      16.2483
     592       5.4541       5.7301       5.6046       8.2090       5.4698      11.9127       7.6498      18.4518
     593       5.6968       5.7689       5.5405       8.7940       5.4613      11.2701       6.6836      17.6027
     594       5.6591       5.7441       5.6560       8.4645       5.5938      11.2943       7.3531      18.9493
     595       5.5079       5.9284       5.5234       8.9779       5.4048      11.9658       7.2880      16.6086
     596       5.5471       5.7265       5.6032       8.0910       5.4264      11.8342       9.1467      18.0352
     597       5.6175       5.6504       5.4939       8.5577       5.6015      12.5692       8.2427      17.3143
     598       5.4943       5.9104       5.5930       8.4333       5.5426      12.2162       8.0908      16.9250
     599       5.5101       5.9100       5.5638       8.8604       5.4822      11.5692       8.7684      16.0248
     600       5.5020       5.9709       5.5465      11.0426       5.6574      16.3157      11.0838      21.5460
     601       5.5785       5.9061       5.4773      10.2501       5.6647      12.0911      14.7836      13.8173
     602       5.4169       5.8102       5.5317       8.2935       5.4299       9.6238      11.7730      11.8075
     603       5.5518       6.0942       5.4912       6.9850       5.4404      11.9072      11.4229      17.0616
     604       5.5022       6.1388       5.4980       6.6759       5.5571       9.2356      11.8746      13.4567
     605       5.6392       5.8921       5.4690       7.2045       5.6880       9.6574      11.2427      13.7111
     606       5.6159       5.9991       5.4872       6.7703       5.6676      10.3291      12.0095      13.4462
     607       5.6072       5.7944       5.5788       6.4852       5.6930       9.0103      11.8488      12.0494
     608       5.4860       5.9201       5.5088       6.7314       5.5151      10.1115      12.0631      16.1129
     609       5.7253       5.7292       5.5387       6.9971       5.5314       9.3196      11.9870      14.5213
     610       5.4277       5.8007       5.3653       6.9720       5.6285      11.3170      10.9597      15.1553
     611       5.4641       6.1885       5.4927       6.7035       5.6145       9.6847      10.7170      14.0725
     612       5.4842       5.9851       5.5127       6.8606       5.5625      12.2576      11.8479      17.8880
     613       5.5744       5.7399       5.4742       6.9409       5.6111      11.2960      11.4064      14.6321
     614       5.6214       5.9288       5.4895       6.6268       5.5077      10.3094      11.7203      14.5859
     615       5.4658       5.7863       5.5428       6.9896       5.5564      11.5899      12.3500      15.1093
     616       5.6033       5.8003       5.5521       7.0865       5.5524      11.2198      13.0553      14.9994
     617       5.5555       5.8642       5.5288       9.8160       5.6510      12.5037      12.2962      16.1097
     618       5.5319       6.0222       5.5331       9.9119       5.4026      14.9281      12.3996      21.6647
     619       5.6272       5.7857       5.4750       9.9495       5.6219      17.5785      13.0706      23.3480
     620       5.4878       6.0403       5.5241       8.8491       5.5690      13.0325      12.3770      20.0929
     621       5.5413       5.9055       5.6142       9.1307       5.5324      13.5006       9.0844      18.3033
     622       5.6102       5.6108       5.5712       9.9330       5.6305      13.7618      13.2586      22.1040
     623       5.5271       6.3620       5.5235       8.5114       5.5892      12.6730      12.5723      18.2414
     624       5.5127       5.8742       5.6741       9.7596       5.6694      13.9943      11.6557      18.8245
     625       5.5281       5.8141       5.5282       7.7349       5.4923      13.2285      11.8877      19.0759
     626       5.7726       5.7973       5.4836      10.5047       5.6636      15.7726      10.0336      20.6201
     627       5.5810       5.9592       5.5505      10.8282       5.5342      16.1053      11.5245      22.5762
     628       5.5325       5.7821       5.5520       9.5065       5.4095      15.1308      11.1333      19.7907
     629       5.5851       5.8563       5.6343       9.3671       5.5739      15.3177      11.5905      19.3575
     630       5.6941       5.6695       5.5370       9.8601       5.5356      14.2666      10.5718      19.3157
     631       5.4932       6.2284       5.5709       9.8039       5.5553      16.1204      11.1673      20.9290
     632       5.5145       5.9004       5.5452      11.6605       5.9134      18.2251      11.0911      23.8319
     633       5.5781       5.9851       5.4639      11.1536       5.5536      16.8271       8.9088      20.6853
     634       5.6121       6.1476       5.6626      12.0118       5.7069      15.6457       9.3116      19.7022
     635       5.5672       5.9716       5.7346      11.8782       5.4613      16.8999      12.0213      20.9456
     636       5.4753       5.7510       5.4700      11.0557       5.6215      15.7420       7.8483      20.2550
     637       5.4370       5.6085       5.4030      10.0454       5.5711      16.0798       8.9616      20.5612
     638       5.5740       5.6622       5.5853      11.2038       8.7286      15.3858       8.5567      20.0404
     639       5.6466       5.7958       5.6182      11.1832       5.5118      15.3113      10.1180      20.3805
     640       5.5688       5.9769       5.5308      12.2785       5.3081      15.3666      10.6915      21.7678
     641       5.6019       5.7580       5.4589      10.3408       5.5085      14.7691      12.4281      19.1833
     642       5.4586       5.5816       5.6724      11.8713       5.5914      15.4695      11.8978      19.2815
     643       5.6409       5.8259       5.6958      11.1875       5.5179      15.5758      11.7140      20.9228
     644       5.5055       5.7895       5.5732      10.8446       5.4722      14.6631      11.5638      19.2843
     645       5.3390       6.0030       5.4384      11.2883       5.4505      14.9696      10.9381      18.7074
     646       5.6033       6.0210       5.5978      10.4945       5.6270      15.1363       9.9764      19.9906
     647       5.6497       6.2106       5.6129      10.1763       5.5156      13.1458       9.3547      23.5869
     648       5.6529       5.8670       5.6564      11.0283       5.3161      15.7595      10.2606      23.5938
     649       5.5176       5.8661       5.5851      12.0143       5.7100      15.7035      10.4192      21.2187
     650       5.5849       5.8021       5.4953      10.1516       5.5668      13.6741      11.3369      21.6262
     651       5.4808       6.0203       5.6332       9.6655       5.4807      12.3596      11.4757      22.3052
     652       5.4785       5.7833       5.5191       9.5844       5.4807      12.9254      11.3061      23.3090
     653       5.7111       5.8844       5.5802       9.9090       5.5169      13.2309      11.4961      22.4264
     654       5.5292       5.8454       5.5556      10.0988       5.4837      13.2499      11.4441      22.4231
     655       5.4349       5.9316       5.4305       9.4634       5.5456      13.5247      10.7708      23.8498
     656       5.5945       6.1323       5.5543       9.5293       5.5227      13.3022       8.8286      23.6001
     657       5.6180       6.0394       5.5248       9.0547       5.4775      12.2578       9.9405      22.3499
     658       5.5943       6.1041       5.6004      10.0211       5.5405      13.4088      10.7614      23.5591
     659       5.5148       6.0921       5.6152      10.4570       5.4882      14.1747      11.6348      24.6250
     660       5.5140       5.7737       5.4857       9.2887       5.4926      12.7314      10.9482      23.1085
     661       5.5386       6.1323       5.5385       9.9351       5.6145      13.9979      10.7227      24.6324
     662       5.5884       5.8826       5.4114       9.8814       5.4183      13.3265      11.1456      24.7891
     663       5.4463       5.7495       5.5145      10.8889       5.6421      15.3197      12.2221      24.7612
     664       5.5447       5.9367       5.5693       9.4681       5.6079      13.0050      12.6462      23.7099
     665       5.5581       5.7534       5.6809       8.5278       5.6203      12.7151      12.4201      23.5297
     666       5.5559       5.6552       5.5757       8.3543       5.5876      11.9487       9.8599      22.2487
     667       5.5231       5.7259       5.5613       9.7272       5.3978      13.1484      10.5730      23.0778
     668       5.4419       5.9756       5.5327       6.9688       5.4620      12.2865       8.5936      22.1510
     669       5.4816       6.1730       5.6333       8.4657       5.5298      12.7860       9.9195      23.0739
     670       5.5307       6.0725       5.5746       8.4496       5.4839      11.5454       9.3305      22.0516
     671       5.4328       5.8451       5.4254       8.2994       5.4249      12.0060       9.1717      21.8064
     672       5.5810       5.7452       5.6199       8.4497       5.7052      12.5169      10.9164      23.8768
     673       5.5205       5.8512       5.3305       9.1939       5.6246      12.3994       9.0498      22.1329
     674       5.5863       6.2628       5.6082       8.6688       5.4077      11.7308       9.0185      22.2567
     675       5.3470       6.2517       5.5667       7.9557       5.5498      11.8802       9.5409      21.8465
     676       5.6532       6.0441       5.5408       8.1223       5.4733      12.7789       9.9806      21.6905
     677       5.6028       5.8964       5.5936       7.9628       5.4205      12.1056       9.0174      22.9374
     678       5.5156       5.7003       5.5261       8.7999       5.4671      14.0010       9.7953      20.1665
     679       5.5043       5.8489       5.5135       8.4700       5.5293      13.4629       9.2047      20.1377
     680       5.4042       5.8145       5.7388       8.7161       5.4594      12.4845       8.8675      19.5808
     681       5.5660       5.9136       5.5038       8.3223       5.4559      12.4858       9.3002      19.7654
     682       5.5015       6.0086       5.4922       8.0195       5.3662      12.7625       8.9813      20.1694
     683       5.5628       5.8587       5.5447       8.4673       5.5568      14.3421       8.6797      19.8348
     684       5.4800       5.7789       5.5418       9.5778       5.5327      13.1156       8.7645      19.8707
     685       5.4753       5.9665       5.5093      10.1664       5.3424      13.1060       9.6735      19.1716
     686       5.4144       5.6970       5.4695       8.8666       5.4061      12.6563       8.5907      18.6919
     687       5.4892       5.7869       5.6486       6.8192       5.2970      12.0799       9.6641      19.8031
     688       5.5272       5.9243       5.5982       7.9152       5.4090      12.9616      11.1412      22.7608
     689       5.3519       5.6947       5.5261       9.8304       5.4483      13.3382      11.4039      18.1884
     690       5.4314       6.0348       5.4349      11.5911       5.5773      14.8587      11.6007      20.7853
     691       5.5730       5.9342       5.5447      12.0929       5.5367      16.6883      10.4821      22.9987
     692       5.6480       5.8408       5.5775      11.8298       5.6134      14.9351      10.2630      19.7379
     693       5.5200       5.8843       5.6092      11.3868       5.5994      15.9747      10.6943      21.6428
     694       5.5217       5.7929       5.5655       9.7865       5.4486      17.3617       9.7501      23.8730
     695       5.5808       6.0396       5.5605      12.6696       5.4401      16.8639      11.1069      22.2960
     696       5.5634       6.0181       5.6630      12.2344       5.4364      16.3572       9.6529      25.3706
     697       5.6985       5.9827       5.6379      10.8991       5.6070      15.3421       9.5172      20.6358
     698       5.5683       5.7843       5.4966       9.0518       5.5785      12.1636       9.6655      23.2556
     699       5.5722       5.9727       5.5746      10.8966       5.4394      14.8542       9.3244      22.6345
     700       5.5265       5.8056       5.5785       9.5047       5.5527      13.5423      10.9457      19.6067
     701       5.4187       5.7936       5.7189      10.7692       5.5421      15.1707      10.3495      20.2705
     702       5.5293       5.8771       5.4729      10.4066       5.4905      12.8459      11.8320      17.3764
     703       5.4582       5.9258       5.4779      12.1674       5.4611      14.5999      10.6225      18.7600
     704       5.5414       5.7970       5.4120      10.2764       5.5805      13.4833      11.7419      19.5363
     705       5.4420       5.9154       5.6215      10.2293       5.4927      13.2791      12.1292      17.6494
     706       5.6338       6.0075       5.5651       9.7148       5.6411      12.6427      12.0677      18.0223
     707       5.4983       5.8005       5.5734      10.7197       5.4896      15.0686      10.5707      20.2596
     708       5.5799       5.7885       5.4316      10.4781       5.3930      13.0090      11.5272      18.3153
     709       5.5993       5.8479       5.6018      10.1267       5.5322      13.5391      12.4797      16.6664
     710       5.7158       5.9179       5.7098      10.9144       5.5545      13.6824      12.0083      17.2328
     711       5.4061       5.7609       5.5514       9.6381       5.4958      12.5901      12.6856      18.2811
     712       5.5370       5.6824       5.6624       9.6673       5.5920      11.2239      10.9375      16.1077
     713       5.4692       5.9939       5.4804      10.0338       5.4795      12.3423      11.2857      16.5367
     714       5.6065       5.8263       5.4857       8.0268       5.4742      12.3268      11.1657      18.3352
     715       5.5341       6.1067       5.4522       8.6158       5.5270      12.0124      11.5220      17.0527
     716       5.6195       5.9460       5.5320      11.8986       5.5306      13.9420      12.1198      17.6033
     717       5.4632       5.7227       5.5522       9.0510       5.6456      11.7264      10.6500      16.6786
     718       5.5021       5.8784       5.4755      10.4229       5.5893      13.7468      12.2398      18.7669
     719       5.4785       5.7364       5.4921       9.9912       5.4828      14.3368      12.5156      19.7801
     720       5.5233       5.7150       5.5982      10.0364       5.5833      13.2708      12.3331      17.3109
     721       5.5644       5.6048       5.5465       9.8701       5.6166      13.5290      11.4957      18.8937
     722       5.6996       6.1590       5.6761       9.7193       5.5811      13.8358      12.3955      17.3305
     723       5.5438       6.1681       5.5378      11.5497       5.3858      15.3829      12.0942      19.5168
     724       5.5316       5.9660       5.5146       9.7675       5.7235      14.7237      14.0319      17.8827
     725       5.6177       5.8784       5.7064      11.0939       5.4324      15.9116      11.6839      19.8140
     726       5.5087       5.8514       5.5492       9.7924       5.4885      14.4393      12.2769      18.4896
     727       5.4499       6.2407       5.5254      10.6344       5.4828      16.7799      10.4299      21.7499
     728       5.5310       5.9739       5.5567      10.8760       5.5170      16.6696      10.2279      21.7040
     729       5.4992       5.8950       5.5454      11.1308       5.5309      14.4746       9.5220      19.9711
     730       5.7762       5.9295       5.4696      11.3909       5.4091      13.0774       9.1636      16.7219
     731       5.4935       5.8779       5.5746       9.0313       5.5351      12.6190       9.1187      17.0270
     732       5.5052       6.0172       5.4684      10.0029       5.4745      13.0990       8.8298      17.4328
     733       5.5463       5.7350       5.5316       9.3053       5.3911      12.9715       9.0977      17.5300
     734       5.6101       5.8784       5.6048      10.3656       5.5257      12.9917       9.4273      17.3986
     735       5.5784       5.7547       5.7398      11.4519       5.4502      14.1392      11.3879      18.8736
     736       5.5584       5.8901       5.6044       7.6660       5.5186      13.5266      10.3856      21.8386
     737       5.5242       6.0680       5.5483       6.9614       5.7103      13.1614       9.9247      22.3681
     738       5.6299       5.9008       5.6508       6.8063       5.5706      12.0888       8.6877      21.9331
     739       5.3742       6.0142       5.5552       7.6690       5.6332      14.4384       9.9784      23.0945
     740       5.5541       5.9934       5.5384       6.8631       5.5722      11.6039       8.9291      20.2120
     741       5.6003       5.9548       5.5857       6.9969       5.6427      12.8772       8.3607      20.7172
     742       5.5590       5.8131       5.5925       7.1031       5.6327      14.9289       8.3249      20.8165
     743       5.5689       5.8307       5.5894       9.7003       5.5400      14.5017       8.1866      18.9270
     744       5.5389       6.0977       5.5578      11.4976       5.8072      12.7159      10.6921      15.7123
     745       5.4278       5.9193       5.5014       9.6695       5.5991      12.4219      10.0684      16.7954
     746       5.5518       6.0130       5.5377       9.7208       5.5901      13.1305      11.2587      16.4723
     747       5.5934       5.8665       5.6098       8.1980       5.4869      13.3470      11.1021      18.7082
     748       5.5241       6.1914       5.5524       9.3698       5.5544      14.3932      12.4830      17.4332
     749       5.5987       5.6333       5.5545       8.5945       5.5045      13.0706      10.7614      17.4592
     750       5.5292       6.1094       5.5778       8.5677       5.5036      12.7394      11.8642      17.5395
     751       5.6376       5.8442       5.4378       8.4660       5.4682      12.2215      10.6920      17.6811
     752       5.5171       6.0852       5.6657      10.3184       5.4408      13.9026      11.6319      17.1265
     753       5.5872       5.5812       5.7197       9.2360       5.6701      13.1224      12.2573      17.0372
     754       5.5369       5.9321       5.5674      10.5908       5.4883      14.1753      11.2629      17.3143
     755       5.4894       6.1175       5.5158      10.9166       5.4960      16.9752      11.6258      21.0089
     756       5.3278       5.7041       5.5188      10.2773       5.4498      15.6616      11.8489      22.9117
     757       5.6329       6.0635       5.3707      10.2678       5.5784      14.4540      10.9418      20.4455
     758       5.5533       5.7171       5.4606      10.1712       5.5261      13.6547      15.5938      20.2919
     759       5.4087       5.9290       5.5308      10.5116       5.4614      15.7783       9.9578      18.7808
     760       5.5266       5.9275       5.6370      10.3700       5.7032      13.7208      10.8963      19.2897
     761       5.7449       6.1851       5.4720       8.1545       5.4036      13.5351       9.8678      19.6541
     762       5.6634       5.9376       5.3974       9.5470       5.6067      13.7439      10.1633      19.7320
     763       5.5557       5.7212       5.3954      11.4308       5.6389      12.9384       9.5023      19.9247
     764       5.5854       5.7990       5.7504      10.2806       5.5125      14.2773       9.2971      19.3909
     765       5.4598       5.8111       5.5475      10.8560       5.4897      13.7983       8.0720      21.6341
     766       5.5571       5.6837       5.5560       9.1797       5.6054      12.3401       8.9075      17.1188
     767       5.4889       6.0671       5.6116      11.3286       5.5891      16.2058       8.6246      21.9914
     768       5.6264       5.9071       5.4895      10.4482       5.7277      14.2153      10.3946      18.6287
     769       5.4463       6.0589       5.6643      10.1947       5.6043      12.3179       7.9408      16.9137
     770       5.6368       5.7561       5.6036       9.7674       5.4666      13.0141       6.6545      16.2749
     771       5.5617       5.8284       5.6045       8.8361       5.5690      11.9607       7.8731      16.5843
     772       5.6523       6.1008       5.6890       9.8656       5.5872      12.3063       9.0280      17.9184
     773       5.5961       5.7576       5.6652      10.2257       5.6186      14.0406       8.4798      18.3875
     774       5.4966       5.8723       5.7337      10.5959       5.5492      13.5439       7.7150      19.5048
     775       5.6734       5.7054       5.6756       9.3713       5.4622      11.7541       7.8333      16.7118
     776       5.6312       5.9553       5.5558       9.4556       5.4152      13.5303       7.5909      17.8780
     777       5.6342       6.1011       5.6737      10.3807       5.5855      14.7545       7.2286      21.0568
     778       5.5551       5.8289       5.5396      12.0981       5.4625      13.5443       7.9147      16.7686
     779       5.6519       5.7679       5.5146      10.5318       5.5496      12.7448       7.4520      18.2973
     780       5.6973       5.8951       5.6748      10.2398       5.6309      13.6680       7.6414      19.8692
     781       5.4805       6.2930       5.4810      10.2455       5.5661      13.2061       9.0408      19.7859
     782       5.5802       5.8631       5.5805       8.8473       5.5683      12.2304       7.0244      16.6715
     783       5.5915       5.8782       5.5857       9.3299       5.5040      12.5667       8.1094      18.6641
     784       5.5776       5.9797       5.5071      10.1395       5.3616      11.8807       8.4996      17.0705
     785       5.7501       5.9668       5.4154       9.9044       5.5135      12.3277       8.1886      16.5034
     786       5.5011       5.8692       5.5453      10.6645       5.5555      14.1505       8.5754      19.1379
     787       5.4944       5.8694       5.5365      10.2938       5.4613      14.8889       8.3580      20.9932
     788       5.4983       5.6377       5.4963      11.2334       5.4805      13.7287       8.7472      17.2476
     789       5.5467       5.7522       5.4926      11.1099       5.7020      13.9567       8.9025      19.7228
     790       5.5317       5.7965       5.5057       9.6487       5.6274      13.3740       7.4877      17.8034
     791       5.5050       5.7620       5.5749      10.3907       5.4043      14.0796       8.3283      19.2992
     792       5.5539       5.9134       5.5908      10.5069       5.5257      13.0316       7.9254      16.9543
     793       5.4845       5.6702       5.5112      10.2296       5.5530      13.1026       9.4165      19.7869
     794       5.5889       5.6616       5.5367      11.2280       5.5207      13.6397       8.9351      19.6172
     795       5.4766       5.7175       5.5908       9.2690       5.4748      11.5380      11.2433      16.5046
     796       5.5200       5.8522       5.7032      10.3692       5.4849      13.7617       9.2991      19.5477
     797       5.6416       5.8676       5.4942      10.6703       5.4733      14.5355       9.5574      18.6685
     798       5.6997       5.7914       5.5102      10.1045       5.5294      14.1190       7.8053      19.3529
     799       5.6097       6.0299       5.5651      10.5253       5.5337      13.7546       8.8448      20.0475
     800       5.5022       6.0772       5.4673      10.9905       5.5114      13.8681      11.1335      16.0884
     801       5.5954       5.9825       5.4520       8.0521       5.4444      10.1192      10.3197      13.5957
     802       5.6762       5.9240       5.4632       7.0697       5.6916      12.7628      12.4004      16.3519
     803       5.6345       5.7419       5.6421       6.9298       5.6523      12.7484       7.7083      16.3588
     804       5.4785       5.9576       5.5744       6.7568       5.5406      14.6839       9.7428      15.8771
     805       5.4934       5.9255       5.5785       6.5004       5.6157      12.4482       9.4526      15.0537
     806       5.5516       5.6710       5.6486       7.0521       5.6525      12.8795       8.7878      14.6326
     807       5.4844       5.7785       5.4307       7.8382       5.6006      12.7660       9.4588      14.8026
     808       5.4477       5.9491       5.4599       6.7905       5.6476      12.1400       8.4076      14.9771
     809       5.5211       6.1609       5.5345       6.5790       5.5374      13.3108       7.6783      17.0035
     810       5.5200       5.7693       5.5235       7.1740       5.6328      12.5310       8.4660      14.1923
     811       5.4183       6.0338       5.3682       7.3569       5.5452      12.7743       8.5754      14.6174
     812       5.5657       6.1040       5.5204       7.3083       5.5949      11.9889      10.0535      15.7029
     813       5.6887       5.8822       5.6004       6.7019       5.7086      13.3439      11.5989      17.0642
     814       5.4624       5.8767       5.5540       7.3370       5.3982      12.1629      10.9898      15.4409
     815       5.6066       6.1235       5.3962       5.8060       5.4284      10.1769       9.4540      14.5092
     816       5.6190       5.9818       5.7126       5.6881       5.5340       9.6881       8.5459      14.6134
     817       5.5937       5.9150       5.5309       6.3488       5.6008      11.0538      11.3315      16.0949
     818       5.5117       6.2176       5.6466       5.8378       5.5354      10.5101      10.7821      15.6916
     819       5.7541       5.9926       5.5659       5.7654       5.5822      10.4178      11.2498      16.6005
     820       5.5566       6.2102       5.5334       5.9986       5.5256      11.1026      10.4353      16.6208
     821       5.5324       5.7690       5.5409       7.0284       5.5287      13.0395      11.6964      16.4942
     822       5.5696       5.9910       5.4152       7.3854       5.6583      12.8388      11.7199      16.0353
     823       5.5500       5.9100       5.5492       6.8295       5.4913      12.6058      11.1276      16.5878
     824       5.5932       5.8687       5.5067       6.8987       5.5013      12.5291      11.8271      16.2578
     825       5.6034       6.0193       5.4570       6.8255       5.5290      12.8687      10.6745      17.5256
     826       5.3994       5.8759       5.4823       6.7369       5.5177      13.6835       9.1586      15.7017
     827       5.6404       5.9585       5.6115       7.1297       5.4275      13.4117      10.0749      17.2767
     828       5.4688       6.0504       5.6483       6.9753       5.6052      13.1749      11.4625      17.7773
     829       5.5482       5.8575       5.4976       6.7519       5.4385      13.7545      10.1957      16.7212
     830       5.5191       6.1833       5.6192       6.9264       5.5017      13.4150      10.1073      16.3826
     831       5.5967       5.8338       5.6499       7.0140       5.6568      13.5057      10.8002      16.8930
     832       5.4261       6.1920       5.5773       7.0285       5.5171      13.6774      11.2205      16.7066
     833       5.6012       5.7488       5.8109       7.0144       5.3548      14.6424       9.7790      17.2583
     834       5.6583       5.9431       5.4734       6.8245       5.4075      13.2490      10.9631      15.7885
     835       5.6559       5.8569       5.6444       5.8661       5.6169      13.9331      10.6690      15.9215
     836       5.5831       7.2762       5.6638       6.0385       5.4063      13.3964      11.2446      16.6473
     837       5.4989       5.8090       5.5499       5.6254       5.4067      14.6436       9.5481      16.2035
     838       5.5384       5.9165       5.7819       6.1214       5.6523      12.4724      10.5213      15.1835
     839       5.7135       5.7298       5.4971       6.0190       5.5954      12.6793      10.3601      15.7819
     840       5.5777       5.5634       5.4618       6.1395       5.6056      13.0142      11.1068      16.3002
     841       5.5508       5.9262       5.4863       6.1421       5.6608      12.5706      10.7357      15.8661
     842       5.5633       5.9269       5.5539       5.7646       5.5588      12.6554      10.7045      15.6290
     843       5.5443       5.7498       5.5754       5.8635       5.5733      13.6162      11.8476      15.4354
     844       5.5455       6.0373       5.4893       5.6206       5.3572      12.1893      11.1584      15.2614
     845       5.6555       5.9305       5.5615       5.6859       5.5179      12.2625      11.4943      16.1722
     846       5.5075       5.9221       5.5379       5.8771       5.5551      13.2940      12.0970      15.4014
     847       5.5639       6.0320       5.4873       8.3315       5.5314      14.5337      11.0074      16.1039
     848       5.5279       5.8185       5.4738       8.4237       5.5257      13.7501      11.9890      16.8029
     849       5.4613       5.7809       5.5172       8.4574       5.6133      13.7102      12.1463      16.1325
     850       5.5874       5.8538       5.4807       8.0210       5.6190      12.4660      11.3919      16.5170
     851       5.6428       6.0299       5.4779       8.9619       5.6129      13.5988      11.4915      15.5397
     852       5.5540       5.7865       5.4614       8.0453       5.5302      15.3712      11.6971      17.0622
     853       5.5249       5.9065       5.5088       8.1220       5.5879      15.4396      11.9749      16.8835
     854       5.5312       5.9013       5.5594       8.3698       5.4112      13.8416      12.1845      16.3840
     855       5.5971       5.9188       5.4862       9.2076       5.5911      13.7409      11.3014      16.3389
     856       5.5404       5.5390       5.4585       9.8667       5.5609      14.1347       9.5265      19.0777
     857       5.5244       5.9025       5.4592       7.9441       5.6513      14.8554      10.9532      16.3035
     858       5.5310       5.9387       5.5068       9.8001       5.5886      14.1925      11.7064      17.3066
     859       5.4900       5.9678       5.3580       9.7668       5.5119      14.1790      10.8972      16.1315
     860       5.6531       6.1965       5.5361       9.8452       5.6034      14.0133      11.1292      16.0370
     861       5.5102       5.8818       5.4424       9.6945       5.4991      14.6053      10.4686      16.3492
     862       5.5256       5.8899       5.4986      10.9253       5.4435      14.7651       9.3909      17.0121
     863       5.5599       5.8417       5.6817      11.0563       5.5150      14.9228       9.4503      17.0713
     864       5.5845       6.1612       5.5446      10.0362       5.7076      15.1211       9.0587      16.4850
     865       5.5918       5.9687       5.4118       9.8618       5.5143      13.3396       8.4525      16.2567
     866       5.5523       6.0743       5.5738      10.2174       5.3458      14.1764       8.2812      16.0459
     867       5.5013       5.9526       5.3576      10.8374       5.5275      13.2011       8.5830      15.1118
     868       5.4964       5.8787       5.4574       9.7361       5.5610      13.3767       9.1946      15.4566
     869       5.6022       5.8623       5.5549      10.2306       5.4633      13.1319       8.6844      16.2441
     870       5.4502       5.7233       5.4369      10.1067       5.4856      14.7046       9.1238      15.4898
     871       5.4961       5.9370       5.5132       9.8166       5.3238      13.6131       8.9831      15.2415
     872       5.4935       5.5846       5.5493      11.4469       5.4081      14.5031       8.5493      15.4452
     873       5.4678       5.8718       5.5045      10.3988       5.6366      13.1217       8.4859      14.3597
     874       5.4962       5.9263       5.5682      10.3446       5.4498      13.3057       8.7606      15.9563
     875       5.5933       6.0598       5.5365      10.3483       5.4720      13.8294       8.7906      14.9653
     876       5.5537       5.7952       5.5611      10.8626       5.6485      13.4580       9.0364      16.1344
     877       5.6054       5.9652       5.5878      10.5654       5.5961      13.7781       9.5575      15.9826
     878       5.5446       5.8533       5.7172      10.7949       5.5367      14.2642       9.0106      16.6509
     879       5.5951       5.9488       5.6128       9.7317       5.5803      12.7349       9.5981      15.0055
     880       5.5301       5.7979       5.4715       9.3210       5.5077      12.3246       8.2976      15.4348
     881       5.5955       5.8605       5.6008      10.4864       5.6340      13.2165       8.2797      16.0604
     882       5.6112       6.0144       5.5950       9.9733       5.5536      13.1117       8.2907      16.6853
     883       5.4693       5.8752       5.5587      10.0262       5.5536      12.9328       8.2641      16.1904
     884       5.4901       5.9262       5.5308       9.7111       5.5541      13.4950       8.5043      16.1534
     885       5.4798       6.1540       5.5856       9.5744       5.4684      12.4450       8.9334      14.7163
     886       5.3267       5.6758       5.4114       9.7622       5.5601      13.0065       8.7476      15.8337
     887       5.5668       5.8294       5.4599       8.9709       5.6984      12.3234       9.2484      15.6861
     888       5.6012       5.8036       5.6222       9.8679       5.4894      12.5837       8.8290      16.1165
     889       5.6462       5.8245       5.5447      10.0455       5.5494      12.7676       8.7493      15.9725
     890       5.6278       6.0184       5.5503      10.0555       5.4551      14.5740       8.6543      17.7865
     891       5.5743       5.7972       5.5487       9.1448       5.4583      12.4445       8.3499      15.3919
     892       5.4121       5.9126       5.5292      10.0254       5.5389      12.8885       8.8337      16.5762
     893       5.4971       5.6149       5.5722      10.0541       5.3800      12.3683       9.1932      15.3583
     894       5.7528       5.9488       5.5620       9.4236       5.5441      12.1211       8.9756      16.1542
     895       5.4851       5.8367       5.5247       8.8288       5.6573      13.7749       8.6528      14.8761
     896       5.6177       5.7857       5.5429       8.8927       5.5384      13.9595       8.6486      15.6905
     897       5.5647       5.7795       5.6253       9.9518       5.4536      13.7751       8.3218      15.5115
     898       5.7743       5.7506       5.5184       8.3330       5.4916      13.0739       9.3990      15.9522
     899       5.4421       5.9748       5.5588       8.1446       5.4713      13.9005       8.6609      15.6250
     900       5.5207       5.9462       5.4772       8.6560       5.3761      14.5302       8.9864      15.7209
     901       5.5022       6.0345       5.5743       8.4494       5.5470      15.1536       9.1849      15.4603
     902       5.5317       6.0584       5.4464       8.2112       5.4527      14.8417       8.6713      15.2069
     903       5.5742       5.8857       5.6087       9.4162       5.6697      15.5051       8.3852      16.1801
     904       5.4493       5.8053       5.6178       8.7072       5.5569      13.8473       9.1652      15.4200
     905       5.5146       5.8531       5.5584       8.1336       5.6216      13.1547       8.9713      15.0569
     906       5.4763       5.8407       5.5286       9.0229       5.3865      13.8866       8.2591      15.0273
     907       5.5521       5.6435       5.5287       8.1279       5.3808      13.1762       9.3702      15.7920
     908       5.6019       6.0550       5.6173       8.1154       5.6937      13.0816       8.3892      13.9917
     909       5.5729       6.0829       5.6420       8.6244       5.4797      13.4889       8.4021      14.9542
     910       5.5279       5.9085       5.3976       8.5848       5.5493      13.2065       8.3261      14.0740
     911       5.6006       6.0417       5.5792       8.3400       5.6115      13.6816       8.4497      15.5108
     912       5.4845       5.8032       5.4964       8.0827       5.5535      13.0534       8.9189      14.6533
     913       5.4915       5.8131       5.6028       8.2790       5.5339      13.3376       8.9292      14.4414
     914       5.5502       5.9524       5.5065       8.7986       5.4354      13.1142       9.1951      14.4280
     915       5.4278       5.9066       5.4105       8.3704       5.6251      13.1902       8.3360      16.0034
     916       5.4147       5.9449       5.4637       7.3919       5.6515      13.8448       9.1786      14.9479
     917       5.6501       5.8248       5.5273       6.1780       5.5415      14.2192       7.6636      16.0084
     918       5.6652       5.8937       5.6223       7.0942       5.4736      14.1957       8.3030      15.6632
     919       5.4548       6.1876       5.6164       7.3006       5.5486      14.2020       8.5659      15.0769
     920       5.5215       5.8545       5.6037       7.2796       5.5468      14.0465       8.3161      15.5625
     921       5.3726       5.9896       5.6713       6.8268       5.4963      13.5561       8.5665      15.3100
     922       5.5067       5.8677       5.5532       6.5086       5.4746      16.1232       6.8035      14.7490
     923       5.5029       5.8515       5.2977       6.7159       5.4560      14.8977       7.1893      14.9803
     924       5.4980       5.9471       5.6025       6.9825       5.6200      13.7699       7.4256      14.0211
     925       5.6499       6.1338       5.5133       7.0648       5.4006      13.1039       6.4488      13.7153
     926       5.4042       6.1683       5.5303       6.7045       5.4390      13.3083       7.4636      13.7557
     927       5.4766       6.1656       5.5083       7.0732       5.5750      15.2543       8.3090      15.8610
     928       5.5237       6.1039       5.5454       7.1074       5.6022      12.9136       8.8609      15.6198
     929       5.4196       5.8855       5.5359       8.3631       5.6143      13.0081       9.0816      15.6496
     930       5.5306       6.0838       5.4870       8.1134       5.5936      11.9993       9.3083      14.9466
     931       5.6645       5.8961       5.6788       6.7343       5.4619      12.6630       8.0004      14.9764
     932       5.6757       5.8546       5.5439       6.5812       5.5015      11.4646       8.7104      14.8337
     933       5.4907       6.1731       5.5816       8.3684       5.4627      13.3273       9.1235      16.0086
     934       5.4835       6.0516       5.7060       8.4813       5.4392      12.5753      10.0419      16.5015
     935       5.5851       5.7697       5.4548       7.8377       5.6489      11.9265       9.3388      15.4760
     936       5.6622       5.7319       5.6022       8.1795       5.6952      12.2210       8.0202      15.9736
     937       5.5690       5.8631       5.4946       7.8560       5.6239      13.4313       8.6792      15.2526
     938       5.6269       5.7551       5.5035       7.7655       5.5387      13.5038       8.3721      14.6791
     939       5.4872       5.9052       5.4777       8.7481       5.5865      13.2430       8.8067      15.7708
     940       5.4621       5.8832       5.5222       8.2452       5.6054      13.8919       8.3431      15.7071
     941       5.5087       5.8435       5.4635      10.3207       5.3802      14.1643       8.9747      16.1983
     942       5.5356       5.7951       5.5815       9.7745       5.5244      13.8150       8.4919      14.2178
     943       5.5690       5.8737       5.5445      10.6074       5.7538      14.3353       8.8965      16.1153
     944       5.5646       5.8598       5.5373      10.3046       5.6419      13.1691       8.3870      14.6138
     945       5.5739       5.7228       5.4455       9.3555       5.4978      12.2858       8.4288      14.4843
     946       5.5024       5.6235       5.6494      10.1063       5.5709      11.8619       8.0117      14.2518
     947       5.5085       5.7048       5.5138       9.4010       5.6131      13.8778       8.3578      16.2638
     948       5.5406       5.9662       5.4573       8.6926       5.5043      14.3235       8.4556      15.5772
     949       5.4902       5.9483       5.5622       8.1948       5.5287      13.6911       8.3672      15.6997
     950       5.6321       5.7788       5.4363       8.5196       5.5556      14.1920       7.4662      15.6882
     951       5.4807       5.8043       5.4679       8.1690       5.5068      13.0581       8.7094      15.2277
     952       5.5181       5.6650       5.7556       7.7745       5.5266      13.0961       8.5657      15.2114
     953       5.5280       5.8954       5.4654       7.4297       5.4600      13.0152       8.3723      15.2581
     954       5.5747       6.0587       5.6395       8.3969       5.6175      13.3343       7.9780      16.1072
     955       5.6114       5.6683       5.7560       7.5470       5.4360      13.2653       8.1199      15.7462
     956       5.6376       5.7659       5.5751       7.5257       5.5607      13.1097       8.3989      15.6367
     957       5.3233       5.8010       5.6434       8.1893       5.5016      13.8060       8.0412      16.0771
     958       5.6699       5.8065       5.5391       9.7943       5.6001      15.2197       8.2430      15.5370
     959       5.4348       5.8304       5.4549       7.8638       5.5744      13.6354       7.8357      16.0799
     960       5.5721       5.6293       5.4651       8.4866       5.4798      13.8269       8.4694      15.8404
     961       5.7058       5.8698       5.5265       7.8182       5.6244      13.8327       8.0805      15.3950
     962       5.3922       5.8307       5.4795       8.3275       5.5382      12.9570       8.7199      15.0131
     963       5.5099       5.5952       5.5733       8.5091       5.5644      13.6998       7.5441      15.6147
     964       5.5957       5.9589       5.4506       8.5363       5.4267      12.4544       8.3062      15.2933
     965       5.4908       5.8636       5.5195       7.5521       5.6246      13.4301       8.7091      15.6582
     966       5.5701       5.7736       5.5867       8.2709       5.6068      13.0991       8.0314      14.8274
     967       5.4537       5.7571       5.7065       7.7813       5.6754      13.7070       8.7896      15.3494
     968       5.6179       5.7273       5.4041       7.9906       5.5186      13.1371       8.4062      15.2633
     969       5.5051       5.9052       5.4795       7.9567       5.4583      13.4176       8.0684      14.9032
     970       5.5868       6.0141       5.4574       8.7383       5.5737      13.8811       8.4233      15.5258
     971       5.5500       5.8550       5.4807       8.0152       5.4154      13.0674       8.5735      14.9852
     972       5.5603       5.8413       5.6418       8.2231       5.5695      13.9300       9.0410      15.6262
     973       5.7826       6.0128       5.7922       8.3364       5.7450      13.1030       8.7310      15.1189
     974       5.5917       5.7929       5.5351       7.2205       5.5603      13.5443       9.0727      15.7740
     975       5.6213       5.6653       5.4346      10.0374       5.6045      12.6323       8.8296      14.9320
     976       5.5403       5.6668       5.5619      10.2073       5.5376      12.6441       8.8625      15.0366
     977       5.5367       5.9698       5.5326      10.7542       5.4342      12.8488       8.4376      15.1487
     978       5.6112       5.9495       5.4449       9.7870       5.5540      12.8609       8.1058      14.8779
     979       5.4561       5.6754       5.5403       7.4154       5.5151      13.2518       9.2050      15.0063
     980       5.5138       5.9013       5.5356       7.5224       5.3745      13.4189       7.9458      15.3474
     981       5.6633       5.8750       5.4290       9.2044       5.4396      13.4797       8.4463      15.4243
     982       5.5275       5.7808       5.6741       8.0579       5.5097      13.9180       8.0870      16.3302
     983       5.5793       5.7038       5.4957       7.7955       5.6006      13.4330       8.1043      15.6643
     984       5.5310       5.6465       5.5048       8.0125       5.4694      13.1581       8.4801      15.3430
     985       5.5384       5.7806       5.5748       8.2608       5.6276      13.1812       8.6101      15.4463
     986       5.6303       5.9835       5.6027       8.6806       5.4857      12.6655       8.6588      15.4792
     987       5.6079       5.9689       5.5193       8.3070       5.6046      13.5541       8.3304      15.8917
     988       5.6166       5.8132       5.5603       8.5605       5.7079      13.3508       9.0834      15.7693
     989       5.4441       5.8333       5.4611       8.7743       5.5672      13.1977       8.4953      15.3860
     990       5.4782       5.8881       5.3985       7.9991       5.5692      13.1906       8.3217      14.8438
     991       5.4492       5.6974       5.5737       9.0533       5.5848      13.2280       8.0866      14.8611
     992       5.6567       5.7974       5.4230       8.9755       5.4056      12.8931       8.7487      14.9872
     993       5.5679       5.9603       5.6213      10.3869       5.4429      13.2882       8.7177      15.3661
     994       5.5230       5.7869       5.4679       8.8177       5.4990      13.3486       8.7470      15.2006
     995       5.6135       5.7225       5.6021       9.9163       5.4749      13.5455       8.7806      15.5532
     996       5.4909       5.9136       5.5805      10.0656       5.5098      13.3441       8.3442      15.1622
     997       5.6239       5.6915       5.5801       9.2068       5.5413      13.0479       8.2802      15.2791
     998       5.5018       6.0281       5.6044       9.9156       5.5127      13.0065       8.2339      14.9362
     999       5.5331       5.8580       5.5792      10.3427       5.5949      13.0195       8.5897      15.1643
    1000       5.4729       5.7358       5.7501       9.9941       5.4701      13.3269       8.5475      15.1572
    1001       5.4883       5.9224       5.5295       8.1779       5.4912      12.6676       8.4256      14.5058
    1002       5.5477       5.6860       5.5722       8.6217       5.7084      13.5702       7.8089      15.4330
    1003       5.6814       5.7817       5.6126       8.8675       5.5115      13.6950       8.2522      15.7031
    1004       5.5874       5.8478       5.6796      10.6797       5.6633      13.0792       8.8749      14.5998
    1005       5.6154       5.7575       5.5013      10.0182       5.4575      12.9570       8.2907      15.2742
    1006       5.4610       5.7744       5.4530      10.3245       5.6385      13.0716       8.3742      14.2213
    1007       5.6060       5.9728       5.4692       8.1899       5.5494      13.0888       8.4172      15.2805
    1008       5.5162       5.7783       5.5746       8.0199       5.5144      13.5697       8.2673      15.1353
    1009       5.4201       5.7991       5.5936       8.7401       5.5175      13.2656       8.3442      14.6195
    1010       5.5647       5.8432       5.5593       8.1477       5.5062      13.4208       8.5866      15.5308
    1011       5.5679       5.6139       5.7450       8.2832       5.4653      13.4200       8.2948      15.9445
    1012       5.5386       5.7277       5.5853       7.6849       5.5241      12.4092       7.9983      14.7717
    1013       5.6078       5.8041       5.4327       9.3167       5.3818      13.4347       8.6546      15.1623
    1014       5.4826       5.8141       5.6158       7.4609       5.6429      14.4314       8.4462      15.9170
    1015       5.4782       5.6005       5.5738       8.4339       5.5345      13.0192       8.5501      14.8358
    1016       5.5682       5.7058       5.4899       9.3595       5.5586      13.3752       8.5236      14.9899
    1017       5.5451       5.8373       5.5593      10.0876       5.6266      13.4255       8.6566      15.6457
    1018       5.5267       5.9801       5.4871       7.7524       5.6274      12.9640       7.5837      14.9797
    1019       5.6267       5.5979       5.4464       9.9186       5.5093      12.3909       8.8779      14.2219
    1020       5.5766       5.7832       5.5387       7.4819       5.4886      12.8338       8.9806      14.7667
    1021       5.6196       5.9580       5.6230       8.9785       5.5328      12.4440       8.3449      14.7291
    1022       5.5158       5.8916       5.4407      10.4750       5.5282      13.0246       8.7371      14.5973
    1023       5.4964       5.7170       5.6346       7.7974       5.5739      12.2711       8.5796      14.2548
    1024       5.6600       5.8664       5.5267      10.0343       5.6189      12.7914       8.8970      14.7243
    1025       5.5417       5.8128       5.4919       8.2077       5.4100      13.4196       9.1389      15.0477
    1026       5.6329       5.7825       5.5254       8.2624       5.4187      12.7372       8.6210      14.8079
    1027       5.4153       5.8142       5.6424       8.8552       5.4969      13.1980       8.2247      14.6998
    1028       5.5957       5.7122       5.4770       8.8070       5.5193      12.7182       8.6764      14.6588
    1029       5.4073       5.8479       5.5663       7.2932       5.7003      12.9508       8.3086      15.0959
    1030       5.5806       5.9481       5.7250       6.5178       5.5560      13.6844       8.5820      15.6218
    1031       5.5735       5.8147       5.3688       8.3256       5.4778      13.0594       8.7534      15.0051
    1032       5.6266       5.7505       5.5036       7.7034       5.5379      12.4624       9.0908      15.1669
    1033       5.5909       5.6593       5.4825       8.5274       5.4146      13.7534       8.6143      15.6802
    1034       5.5761       5.8158       5.3825       8.0572       5.5285      12.8546       8.2937      15.6249
    1035       5.7158       5.7636       5.4678       8.1370       5.4366      12.9009       9.3548      14.8780
    1036       5.6785       6.0071       5.5143       7.5567       5.4717      12.7179       9.0524      15.1151
    1037       5.6512       5.9100       5.5218       8.7584       5.6035      12.3766       8.3019      14.4251
    1038       5.5238       5.8247       5.5002       8.6121       5.5088      13.4191       8.0962      14.9141
    1039       5.6542       6.0547       5.4016       9.8394       5.4665      13.4761       7.8479      15.4553
    1040       5.6397       5.8512       5.5696       7.4850       5.5511      12.9531       8.0642      15.0967
    1041       5.5199       5.8709       5.4233       7.7904       5.3716      12.5096       8.8813      15.5201
    1042       5.5017       5.7567       5.6191       8.9438       5.3153      12.7063       9.4084      15.6960
    1043       5.4744       6.0926       5.4212       7.8376       5.4690      13.3885       8.8843      15.8975
    1044       5.5142       5.8188       5.6058       8.4945       5.4033      12.5325       8.6921      14.8344
    1045       5.5669       5.8246       5.4204       7.5268       5.2073      13.1225       8.8010      14.9954
    1046       5.7522       5.7980       5.5351       7.8492       5.5844      12.8368       9.6945      14.7727
    1047       5.5305       5.9091       5.5126       7.4643       5.5702      12.9419       8.8301      15.0786
    1048       5.5455       6.0243       5.6261       7.6787       5.5437      13.5497       9.0921      15.6496
    1049       5.3922       5.5357       5.5501       7.6452       5.5220      13.3808       8.8537      15.2496
    1050       5.5238       5.7626       5.4797      14.1354       5.4844      10.6835       8.9105      14.9849
    1051       5.4034       5.9503       5.5330      14.3763       5.6379      10.8783       9.1988      13.8639
    1052       5.6253       6.0788       5.5994      13.9345       5.4809      10.9183       8.3340      13.1539
    1053       5.5045       5.8989       5.6727      14.1813       5.4935      11.4361       9.3190      13.9931
    1054       5.5725       6.2111       5.5024      13.8529       5.5332      12.0563       8.9686      14.8867
    1055       5.5997       5.7546       5.5689      14.1516       5.5798      10.8245       8.4081      14.8544
    1056       5.6461       5.8735       5.4695      14.0860       5.4601      11.5888       8.5546      14.0863
    1057       5.4730       6.1545       5.5065      14.1320       5.5420      11.2682       8.5743      14.8294
    1058       5.5374       6.0118       5.4914      13.2056       5.4319       9.6234       8.8791      13.2398
    1059       5.5076       5.6995       5.5409      14.2146       5.5436      11.2705       7.7958      13.5527
    1060       5.7036       5.9997       5.5617      14.0056       5.3651      11.6329       8.3973      14.7049
    1061       5.5364       5.8524       5.5452      14.1777       5.4321       9.3478       9.1283      14.0189
    1062       5.4748       5.8566       5.6327      16.3254       5.5819      10.5444       8.2644      15.0109
    1063       5.5854       5.7261       5.5799      13.7794       5.5830      10.7369       8.6598      15.6873
    1064       5.5828       5.7645       5.6301      14.6513       5.4381      11.2521       8.5692      14.7225
    1065       5.4769       6.1088       5.5885      14.0409       5.4933      11.1138       8.3556      14.1533
    1066       5.6102       5.9359       5.5867      13.7552       5.4295      10.4903       8.5462      13.7484
    1067       5.5397       6.0817       5.4600       9.9032       5.5765      10.3876       8.1171      13.9175
    1068       5.6107       5.9772       5.4886      13.5151       5.6240      10.3207       8.5027      14.3671
    1069       5.5968       5.9058       5.6373      13.3307       5.3775      11.6163       8.0276      13.9679
    1070       5.4545       5.9506       5.4934      13.6603       5.5440      11.6741       9.8619      15.0452
    1071       5.5250       6.1185       5.8069      13.7160       5.5631      11.1128       8.6662      14.3569
    1072       5.6024       6.1265       5.4445      14.3497       5.5563      11.3408       9.0249      14.2201
    1073       5.5052       5.7799       5.5677      14.3229       5.4888      11.4045       9.7476      15.1701
    1074       5.5012       5.7692       5.6935      13.8856       5.3353      11.3770       9.1532      14.8234
    1075       5.5459       5.9665       5.4118      13.8213       5.6113      11.5143       8.9367      15.1097
    1076       5.6358       5.8258       5.7030      10.0030       5.4012      10.9966       8.2658      15.3562
    1077       5.6208       5.7206       5.4678      13.1994       5.4432      11.0881       8.4775      14.7033
    1078       5.5395       5.8548       5.4469      13.0719       5.5001      10.5637       8.0699      14.1884
    1079       5.6654       6.1524       5.5290      13.9120       5.3736       9.7703       8.6983      13.7723
    1080       5.5215       6.1151       5.5244      13.3389       5.5483      10.2634       9.0251      14.0359
    1081       5.2234       6.1878       5.4951      14.2752       5.5775      11.3725       9.2390      14.3417
    1082       5.5029       5.8262       5.5455      14.1939       5.5302      10.6414       8.4359      14.1079
    1083       5.5775       5.6873       5.4091      13.8216       5.5333      11.1392       8.4445      14.3771
    1084       5.6648       6.0467       5.5501      13.9776       5.4318      10.7242       7.8267      16.5055
    1085       5.5388       5.8286       5.4807      13.4659       5.5753      11.7638       7.7399      14.6522
    1086       5.4695       6.0678       5.7555      14.0394       5.4816      10.8042       8.3058      14.8068
    1087       5.5175       6.3125       5.4510      12.3453       5.5033       9.9498       8.5509      13.9714
    1088       5.4977       5.8840       5.3528      14.2360       5.4001      10.7708       8.4832      14.3441
    1089       5.4745       6.0764       5.4566      12.7358       5.5935      10.3366       9.4383      14.2249
    1090       5.8276       5.8451       5.4762       9.9926       5.5046      10.6216       8.0898      13.6749
    1091       5.5334       6.0067       5.4263      10.0425       5.4757      10.0046       8.9398      13.3248
    1092       5.6827       5.9667       5.4364      10.8269       5.4025      10.2335       8.8475      12.5284
    1093       5.6236       5.8224       5.5053      10.6103       5.4728      10.3046       8.1947      13.8323
    1094       5.6685       5.8594       5.3944       9.7937       5.3622      10.7044       8.0864      13.9998
    1095       5.5424       5.9843       5.5165       9.7180       5.5035      11.7791       8.1017      14.1799
    1096       5.3352       5.9198       5.6197      10.1985       5.4542      10.3932       8.5471      13.9452
    1097       5.4587       6.1513       5.7118      10.1676       5.7474      10.7181       8.3298      14.0535
    1098       5.5100       6.0866       5.5018      10.2241       5.5216      10.0423       8.5366      13.6472
    1099       5.5098       6.0547       5.6196      13.9079       5.4189      10.8285       8.5936      14.1826
    1100       5.4943       5.7398       5.4635      10.0856       5.4816      10.6022       8.4374      13.0741
    1101       5.4710       6.1043       5.3794      11.0190       5.3981      10.0972       8.2145      13.6052
    1102       5.6147       5.9403       5.4764      10.3024       5.5959      10.4688       8.3445      14.3928
    1103       5.4769       6.1139       5.4915      10.1186       5.5560      10.3698       7.9181      14.1609
    1104       5.4966       6.1724       5.6480      10.0625       5.4382      10.8769       8.5642      14.5731
    1105       5.4834       5.9168       5.6431      11.4389       5.5674      10.7291       8.8310      13.7637
    1106       5.6033       5.8886       5.5577      15.0360       5.5146      11.6290       8.3540      14.8601
    1107       5.4931       5.9153       5.6701      14.2666       5.5886      11.5875       8.0334      14.6786
    1108       5.5084       5.8788       5.3990      15.0655       5.4962      11.9797       8.0682      14.1639
    1109       5.5443       5.7691       5.5009      13.7685       5.4530      11.2082       8.6072      14.7073
    1110       5.6207       5.9349       5.5693      14.2823       5.4650      12.1470       8.3835      15.0043
    1111       5.5247       5.8246       5.5567      13.2820       5.6509      11.1251       8.7030      13.6356
    1112       5.4342       5.8049       5.5962      12.9048       5.4580      10.3842       8.4148      14.8475
    1113       5.4774       5.7775       5.6169      13.2907       5.5029       9.3577       8.5235      13.4515
    1114       5.4676       6.0113       5.4588      13.6716       5.5274      10.8037       8.4497      14.8280
    1115       5.3266       5.9150       5.4437      15.5623       5.4816       9.8938       8.7412      13.7299
    1116       5.4213       5.7576       5.4957      11.8113       5.6515      10.1644       8.2238      13.6575
    1117       5.5498       5.9378       5.4898      11.9530       5.6031       9.0696       8.9161      14.5455
    1118       5.5466       6.3342       5.4153       9.8897       5.4447      10.4662       7.8029      13.8398
    1119       5.4608       6.1047       5.5951      10.0005       5.6092       9.1259       9.1486      12.4527
    1120       5.5770       6.2204       5.6011      13.5736       5.5730      10.9113       8.1782      14.5985
    1121       5.5021       6.4545       5.5987      11.8297       5.5174       9.6702       8.2836      13.7119
    1122       5.5344       6.0835       5.6302      12.8290       5.3949      10.8272       9.1244      13.7035
    1123       5.5695       5.8348       5.5857      11.4372       5.6319      10.7679       7.9708      13.8977
    1124       5.5610       6.1850       5.5730      10.8199       5.4770      10.2259       8.4406      13.5875
    1125       5.4824       6.0902       5.5864      10.6272       5.5295       9.8216       7.9523      13.8080
    1126       5.4274       5.7158       5.5838       9.8128       5.5726      10.4756       8.5538      14.3529
    1127       5.4847       5.8239       5.4226       9.8618       5.6298      10.6294       7.7075      14.3833
    1128       5.4812       6.2575       5.4325      10.2357       5.6356      10.1758       8.5586      13.8517
    1129       5.5597       6.2277       5.5152      11.6168       5.5499      10.4213       7.8837      13.9138
    1130       5.6065       6.0823       5.5762      10.1924       5.4121      10.3963       7.9543      14.0939
    1131       5.5236       5.9975       5.4893      10.0289       5.4718      11.5582       8.3026      14.5448
    1132       5.4638       6.2271       5.6364       9.9428       5.4053      12.3675       8.5259      14.6310
    1133       5.5259       5.9551       5.4908       9.9091       5.8042      12.3923       8.0149      15.0896
    1134       5.5038       5.9626       5.6320      10.2849       5.6327      13.6265       8.6049      14.7702
    1135       5.5731       5.8792       5.4693       9.6195       5.5269      13.8691       8.5531      15.4835
    1136       5.4865       6.1998       5.6282       9.1184       5.4666      13.4199       7.7976      14.9582
    1137       5.6245       6.9474       5.5500       9.8065       5.6505      13.9753       8.2610      15.5272
    1138       5.8251       6.0319       5.5386      10.8389       5.4127      13.1398       8.1492      14.8597
    1139       5.5831       5.9860       5.4909      12.0090       5.5938      13.3152       8.3915      15.0205
    1140       5.4803       5.9129       5.6486      13.0091       5.5551      13.6127       8.0741      15.0455
    1141       5.6735       5.7966       5.7193      12.4200       5.5613      12.9853       8.0801      15.0128
    1142       5.4466       5.5956       5.6480      11.8445       5.3448      13.7417       8.2521      15.0930
    1143       5.6068       5.7581       5.5617      12.7240       5.4770      13.9823       7.8255      15.5286
    1144       5.5579       5.7732       5.5203      12.0619       5.5388      14.3203       7.8062      15.6144
    1145       5.5312       5.6906       5.4615      12.7620       5.4273      14.2011       8.0122      14.9955
    1146       5.5708       5.9987       5.5908      13.4512       5.6034      14.1444       8.1665      15.2315
    1147       5.4587       6.3592       5.3935      13.2090       5.5742      13.7258       7.9671      14.2271
    1148       5.6354       5.8653       5.4854      12.7135       5.5431      13.3185       8.1416      15.1399
    1149       5.6281       6.0595       5.4875      13.7373       5.5804      13.2665       8.7987      14.7038
    1150       5.4620       5.8643       5.5202      12.4169       5.5224      13.5150       8.8166      15.8583
    1151       5.5445       5.8083       5.6217      13.4922       5.6567      13.5333       8.4303      15.0304
    1152       5.6258       5.9720       5.6759       9.7111       5.5981      13.5566       8.0655      14.7532
    1153       5.5143       5.9133       5.5057      11.3785       5.5010      14.7841       8.1621      15.1985
    1154       5.5821       6.1362       5.5158      12.9480       5.4569      14.6215       8.1317      15.7363
    1155       5.5314       6.3569       5.6645      10.2804       5.4214      13.2206       8.4310      15.4037
    1156       5.4952       5.8910       5.4811      10.5018       5.5093      14.0263       8.4033      15.4161
    1157       5.4503       6.1201       5.6543       9.9155       5.4349      14.0828       7.8980      15.8314
    1158       5.4792       6.1876       5.5013      10.6910       5.6020      13.4926       8.3645      14.9248
    1159       5.6928       6.1102       5.5632       9.5894       5.5403      13.9441       8.7297      15.3103
    1160       5.4843       6.2596       5.5201      10.0317       5.4448      13.6858       8.0611      14.9578
    1161       5.4849       6.2854       5.5307      10.0789       5.4722      13.5679       8.0823      15.6984
    1162       5.5221       6.0011       5.5952      11.7684       5.4748      14.6910       8.0371      15.4718
    1163       5.4156       5.7463       5.4500      12.0537       5.4909      13.2360       8.3265      14.6757
    1164       5.4567       5.9863       5.6909      11.6711       5.5136      13.1733       8.7287      14.6369
    1165       5.4087       5.7462       5.4837       9.3503       5.5405      13.2366       8.0683      15.2328
    1166       5.6094       5.8571       5.5244       8.1926       5.4532      13.0218       8.3569      14.9416
    1167       5.4596       5.9470       5.5651       7.5055       5.5030      12.9149       7.9247      14.2120
    1168       5.5008       5.7980       5.3722       8.5091       5.5523      13.3233       7.8423      15.2571
    1169       5.5689       5.8052       5.5668       7.7403       5.5939      15.2808       8.8744      15.0513
    1170       5.4761       5.6409       5.6999       9.4185       5.6850      16.5398       8.1567      14.1955
    1171       5.6035       5.6162       5.5195       9.8361       5.4969      17.7426       7.9893      15.2218
    1172       5.6099       5.7130       5.5927      10.3338       5.6425      17.5174       8.1184      15.1006
    1173       5.5825       5.7022       5.5148      10.5939       5.6120      16.3645       8.0562      14.9133
    1174       5.5337       6.0152       5.5459      10.0874       5.4863      17.2151       8.3973      15.0265
    1175       5.5778       5.7279       5.6748       9.5619       5.5107      17.7217       8.3941      15.0194
    1176       5.4164       5.7658       5.5681       9.5552       5.5486      17.4376       8.3088      15.0029
    1177       5.5175       5.9320       5.5379       8.3467       5.4723      18.6441       8.4740      15.7084
    1178       5.5466       5.8419       5.6790       9.5671       5.5451      18.4065       8.6201      15.5976
    1179       5.5880       5.6921       5.5008       8.8518       5.4863      18.4569       7.9684      16.1454
    1180       5.5494       5.7409       5.5916      12.8885       5.6806      20.8037       8.0826      18.3450
    1181       5.4699       5.6588       5.4226      13.2886       5.6243      17.6592       8.5664      15.4742
    1182       5.5889       5.8583       5.6362      14.1172       5.4634      17.4829       8.1634      14.9886
    1183       5.6559       6.1162       5.6169      15.1214       5.5826      19.0783       8.7168      15.9311
    1184       5.5362       5.9554       5.5048      15.0498       5.4152      19.5703       7.9165      15.5015
    1185       5.6000       5.8122       5.4322      15.1029       5.5277      18.0164       7.9162      19.1923
    1186       5.5534       5.7607       5.5042      14.4381       5.4968      18.6722       7.9879      19.8384
    1187       5.4843       6.0597       5.4612      16.4040       5.5122      17.2212       8.2622      16.7603
    1188       5.4772       5.9145       5.5693      16.0535       5.5356      18.1760       8.0544      17.4969
    1189       5.4113       6.3380       5.4667      15.1751       5.7004      16.5147       8.5246      17.8550
    1190       5.6876       6.0232       5.4319      15.8642       5.4521      16.2287       9.0205      17.3133
    1191       5.5900       6.1719       5.3855      14.5680       5.6231      15.4540       8.2405      19.0294
    1192       5.5740       5.9833       5.2866      17.1037       5.5552      15.9292       7.9137      20.5123
    1193       5.5056       5.8205       5.6202      15.3685       5.4864      14.2038       8.0579      16.0726
    1194       5.4430       6.2685       5.3441      15.9574       5.4704      15.0845       8.9950      17.0406
    1195       5.5787       6.2047       5.4239      15.5293       5.5273      14.9964       9.4523      17.0502
    1196       5.6101       6.0924       5.3622      16.2774       5.4856      17.6476       7.2735      18.0159
    1197       5.4912       6.1950       5.5096      14.7308       5.4317      15.7949       8.1577      17.7836
    1198       5.5728       5.8941       5.5576      15.3851       5.4561      15.0878       8.1240      16.5111
    1199       5.5033       5.7533       5.6128      14.3130       5.4946      13.0127       8.0534      15.4264
    1200       5.5536       5.6034       5.2820      14.4604       5.5761      13.7811       8.5538      14.9530
    1201       5.4375       5.9883       5.4937      14.5684       5.6396      13.8506       8.1317      15.4783
    1202       5.6009       5.9730       5.5600      14.5104       5.5486      14.7610       8.4597      17.1364
    1203       5.6619       5.9298       5.6327      14.3760       5.5796      12.6765       8.6942      15.7475
    1204       5.5365       6.2501       5.4447      14.8017       5.5745      13.4345       8.9313      15.1039
    1205       5.4273       6.1015       5.3637      15.1867       5.3707      13.0289       9.4216      15.6598
    1206       5.5918       6.0157       5.6538      13.9855       5.7056      12.7444       8.9099      14.9741
    1207       5.4193       6.2183       5.5041      14.4277       5.4267      13.0756       8.5310      14.8504
    1208       5.5058       6.0667       5.7090      14.3557       5.4720      15.7792       7.7464      15.4300
    1209       5.4488       5.8158       5.4712      14.5506       5.5946      15.7525       8.3213      15.2876
    1210       5.6201       5.5394       5.5206      14.3014       5.5833      15.5005       8.2661      14.9202
    1211       5.5189       5.9609       5.4138      15.2321       5.5950      16.6371       7.9361      15.4073
    1212       5.4211       5.9607       5.3842      14.0318       5.4739      15.3471       8.5444      15.4680
    1213       5.4642       5.9280       5.3827      13.9914       5.7563      14.0534       8.0742      15.4992
    1214       5.5214       5.7925       5.4793      15.5012       5.4698      14.9876       8.2021      15.5573
    1215       5.5606       6.0684       5.4723      14.8971       5.4279      14.2791       9.0853      15.7687
    1216       5.5181       6.0239       5.5162      13.9479       5.4529      13.8439       8.2285      15.0792
    1217       5.6489       5.8436       5.4135      15.2552       5.5604      14.0503       9.3104      15.8317
    1218       5.5366       5.7860       5.6858      15.6068       5.4222      13.8576       8.9168      16.1293
    1219       5.4910       6.0696       5.6546      14.6110       5.5625      14.0688       9.4033      15.9284
    1220       5.5711       5.8579       5.6664      14.6076       5.5082      14.5168       8.3567      16.8272
    1221       5.4646       5.5213       5.5021      14.2732       5.6183      14.4081       8.4483      16.2016
    1222       5.4688       5.7592       5.5797      15.8771       5.4592      15.6415       9.4138      17.7294
    1223       5.6138       5.9056       5.3027      14.9477       5.6669      13.7796       8.3676      14.6339
    1224       5.5067       5.9970       5.4583      15.9172       5.5882      13.4564       8.9375      16.2669
    1225       5.6590       5.9108       5.2729      16.0886       5.5043      16.2287       8.8461      15.3325
    1226       5.5507       5.8327       5.5553      15.8079       5.5925      14.4126       8.8653      15.3492
    1227       5.5246       5.9703       5.4762      16.0684       5.5642      16.0601       8.8862      14.6801
    1228       5.6183       5.7752       5.6290      14.4220       5.6015      13.7668       8.3102      15.3783
    1229       5.5467       5.9931       5.4351      15.8346       5.5870      16.6975       8.2811      15.7588
    1230       5.5052       5.8148       5.3519      15.2896       5.5284      16.7112       8.8703      14.6402
    1231       5.5692       5.8400       5.3284      15.7653       5.5157      16.1183       9.0003      17.4326
    1232       5.4586       5.9158       5.5789      15.0051       5.4845      17.8255       9.4820      16.4416
    1233       5.5688       5.6926       5.5905      15.3202       5.4410      13.9728       9.5930      14.2801
    1234       5.5304       6.0128       5.4042      15.7422       5.6536      12.9333       9.2599      15.5979
    1235       5.6846       6.0473       5.4829      14.2495       5.5264      17.8242       9.8122      16.0967
    1236       5.5377       5.8784       5.6034      15.0362       5.6092      15.4724       8.7350      14.9512
    1237       5.4948       5.8907       5.6329      16.0637       5.4683      15.6381       8.3876      16.1415
    1238       5.4375       5.7911       5.6260      14.8056       5.3495      16.7361       8.2396      17.3287
    1239       5.5375       6.2236       5.4496      15.4966       5.4544      14.6570       8.7016      16.3731
    1240       5.4349       5.8272       5.4326      16.1458       5.5385      16.7477       8.7779      18.0445
    1241       5.4540       6.3575       5.5341      16.3569       5.6076      13.6748       9.2234      20.0903
    1242       5.5974       5.8285       5.3722      15.2696       5.5778      11.7717       9.0262      21.4657
    1243       5.6020       6.3449       5.4497      15.0140       5.5837      10.9804       8.9814      19.8921
    1244       5.5725       6.2038       5.4947      15.5152       5.4720      10.6291       8.3827      20.8696
    1245       5.5691       6.1511       5.4441      15.1114       5.5241      10.7929       8.8833      16.5153
    1246       5.5659       6.1863       5.3945      14.9702       5.4732      11.1569       7.8471      18.6492
    1247       5.5056       6.0465       5.6254      14.7947       5.5925      10.3682       9.3194      17.6279
    1248       5.5809       6.0147       5.4617      14.8374       5.6571      10.7894       8.5835      19.4656
    1249       5.5949       6.2583       5.4082      14.2917       5.5490      10.9710       9.3142      20.2657
    1250       5.5139       6.0812       5.5455      15.5586       5.5380      11.1291       8.9241      18.4723
    1251       5.6528       5.8521       5.5672      16.2204       5.4114      13.8756       9.2076      22.2486
    1252       5.4586       5.8611       5.4794      15.3232       5.4115      11.5483       7.8471      21.8665
    1253       5.5390       6.1812       5.4983      14.3852       5.4324      11.2485       8.4624      19.9095
    1254       5.5345       6.0622       5.5712      14.9224       5.3493      12.7033       9.1450      19.1117
    1255       5.5399       6.0249       5.6510      14.9298       5.5775      11.7976       9.5822      18.7386
    1256       5.5898       6.1174       5.4106      16.5473       5.5439      14.0415       8.8335      21.4754
    1257       5.4762       5.7446       5.5862      15.7438       5.5289      13.4462       7.8902      22.3574
    1258       5.5258       6.3063       5.5134      16.3086       5.7139      13.1042       8.0742      20.2167
    1259       5.4748       6.3301       5.4210      14.8581       5.3654      13.9983       8.2891      20.9904
    1260       5.4908       6.1030       5.5895      15.4568       5.5239      13.3300       9.4763      19.9211
    1261       5.5119       6.1297       5.5386      15.6775       5.5503      13.2940      10.0400      21.0425
    1262       5.5314       5.9185       5.4750      15.0876       5.4261      13.0763       8.8594      17.8957
    1263       5.5157       6.1072       5.4789      15.5429       5.4250      13.6511       8.7138      21.5447
    1264       5.5597       5.8380       5.4343      15.7023       5.4260      14.5216       8.5668      19.8441
    1265       5.5923       6.1984       5.4717      15.1495       5.6224      14.2658      10.6947      19.8749
    1266       5.5285       6.1484       5.4714      14.8624       5.4516      14.2669       9.1327      23.4937
    1267       5.6482       6.0478       5.3398      15.4673       5.5890      13.4960      10.1998      21.9991
    1268       5.6084       6.1017       5.4201      14.9984       5.4526      13.6500       9.4618      22.2529
    1269       5.5507       5.9325       5.5007      15.1708       5.6030      14.7999       7.7495      23.4141
    1270       5.5274       6.1010       5.5863      15.6024       5.5365      14.2783       8.9281      24.6043
    1271       5.6217       6.0614       5.5734      16.2806       5.4744      14.1055       8.1751      24.7194
    1272       5.5192       5.7781       5.6603      14.7835       5.3978      13.3650       9.1812      23.4866
    1273       5.5394       6.0431       5.4488      16.1622       5.5964      13.2104       9.0161      23.4715
    1274       5.5752       6.0476       5.6864      15.8316       5.5906      15.3230       9.0563      21.6463
    1275       5.5376       5.8924       5.5288      15.3014       5.5247      13.4531       8.9849      21.0432
    1276       5.5392       5.8899       5.4337      14.9645       5.5852      14.3665       9.1589      26.0115
    1277       5.4615       5.9601       5.5987      14.5200       5.4810      13.3801       8.9208      24.8168
    1278       5.6442       5.7401       5.5038      15.6365       5.2693      14.0322       9.0924      24.1155
    1279       5.5622       5.8534       5.4987      14.7655       5.4746      12.9998       9.6585      22.1818
    1280       5.6660       5.6736       5.5225      15.0923       5.5670      14.0217       8.7177      22.6575
    1281       5.4540       5.9885       5.4991      14.7320       5.4690      13.7575       8.2152      24.5765
    1282       5.5344       6.0963       5.6715      15.0821       5.4330      13.8573       9.0427      23.3049
    1283       5.5730       6.0829       5.4728      14.4197       5.4077      13.8648       9.1881      22.8190
    1284       5.5391       5.9259       5.4597      14.9038       5.5719      14.4511       8.9487      19.5580
    1285       5.5959       5.8794       5.4626      14.3381       5.5633      14.0386       8.8389      19.4934
    1286       5.4666       5.9679       5.7345      15.5309       5.3716      14.5053       9.4683      19.2510
    1287       5.5794       5.8602       5.6026      15.5877       5.2639      13.9483       8.9974      19.2495
    1288       5.6167       6.1569       5.4398      14.2679       5.5274      14.1941       8.6467      19.6185
    1289       5.4529       6.0425       5.5773      14.8165       5.4703      13.9494       9.6805      18.2939
    1290       5.6646       5.8138       5.4166      14.8220       5.7026      14.1665       8.3361      18.1855
    1291       5.4976       5.8312       5.4616      14.3935       5.6684      14.5657       9.0117      19.2814
    1292       5.4240       6.2441       5.3098      15.1232       5.3750      14.1811       8.7760      19.5110
    1293       5.5374       5.9285       5.7410      14.2658       5.4433      13.1969       8.7639      19.0430
    1294       5.6656       5.9593       5.4789      14.4377       5.5028      14.3358       8.8508      19.8428
    1295       5.5182       5.8147       5.4933      15.1863       5.4431      14.6695       8.8504      19.5235
    1296       5.6695       6.1514       5.4885      15.1572       5.3033      14.8063       9.1001      18.6119
    1297       5.5356       5.9300       5.4630      15.0148       5.6781      15.2383       9.2206      18.6884
    1298       5.4311       6.0224       5.5575      14.7848       5.4279      13.7709       9.1709      18.9384
    1299       5.5160       6.2379       5.4479      14.6472       5.3959      13.5614       9.0603      19.3016
    1300       5.5732       5.9437       5.4361      17.9151       5.3754      13.8840       8.5906      18.6705
    1301       5.5254       5.9855       5.6242      15.0182       5.4852      14.6298       9.5229      18.7539
    1302       5.5092       6.3019       5.4794      15.7860       5.5698      14.5843       8.7489      18.7844
    1303       5.5370       6.0200       5.5366      16.2952       5.5350      14.8290       9.1882      19.0020
    1304       5.6308       6.0375       5.6365      14.8331       5.5188      13.4855       9.0227      17.8252
    1305       5.4461       6.2131       5.4943      16.3394       5.6692      15.1781       9.5172      19.4105
    1306       5.6140       5.9885       5.3639      15.7191       5.6980      15.4776       9.3356      18.8742
    1307       5.5893       5.8908       5.5133      16.3743       5.5116      15.1727       9.6951      18.8332
    1308       5.4296       5.9746       5.4618      15.6836       5.4818      14.1570       9.3927      18.6899
    1309       5.5907       6.1223       5.5198      15.3084       5.3766      15.1994       9.2317      19.5962
    1310       5.5271       6.0238       5.4415      16.8159       5.6407      14.4505       9.7344      19.7526
    1311       5.5605       6.0033       5.5429      15.8073       5.5460      14.8222       9.8499      19.6022
    1312       5.5602       5.7928       5.2890      15.9938       5.4078      14.7354      10.0953      19.3910
    1313       5.4918       6.0965       5.6735      15.7306       5.5670      14.5970       9.8429      19.7935
    1314       5.4167       5.9047       5.4900      15.2987       5.6622      14.5551       9.4502      19.1377
    1315       5.5624       6.1578       5.4427      15.0940       5.7127      15.8875       9.7190      19.5274
    1316       5.4841       6.2812       5.5065      14.8318       5.6973      14.6705       9.7168      19.2763
    1317       5.4718       5.9617       5.9825      15.3894       5.4280      14.8768      10.0709      19.2187
    1318       5.4658       6.0081       5.5544      15.6654       5.5789      14.8497       9.9927      19.6854
    1319       5.5571       6.1510       5.4858      15.3748       5.5476      14.7154       9.5045      19.1375
    1320       5.6421       6.1778       5.4798      15.6696       5.5638      15.5437      10.1345      19.3444
    1321       5.5278       6.0232       5.3891      15.6063       5.5517      14.7196      10.4807      19.6033
    1322       5.5963       5.5637       5.5825      14.4363       5.6456      13.7496       9.9727      19.6411
    1323       5.3689       6.0043       5.6936      15.7633       5.4003      14.1758      10.2947      19.0732
    1324       5.5705       5.7613       5.5386      15.7142       5.4159      15.3071       9.4420      19.6540
    1325       5.6194       6.0745       5.6057      15.0425       5.6311      14.2411       9.5519      19.1287
    1326       5.4452       5.9508       5.5083      15.1858       5.5874      14.3402       9.6260      19.6657
    1327       5.5771       5.9534       5.6177      15.0234       5.5410      15.8368       9.1007      19.3312
    1328       5.6369       5.7062       5.6030      15.0150       5.4998      14.9474       9.2962      19.2622
    1329       5.6265       5.9645       5.5824      15.9157       5.5773      15.8197       9.3245      18.9791
    1330       5.6391       6.0358       5.6522      15.9407       5.6411      16.0410       9.0884      19.0663
    1331       5.4669       6.1653       5.3297      15.1979       5.4452      14.5621       9.0351      19.8033
    1332       5.5209       6.0437       5.7281      14.7274       5.5326      14.6348       8.8173      18.3886
    1333       5.5601       5.7951       5.5123      14.6600       5.4194      13.8600       8.5815      18.9424
    1334       5.5552       6.0474       5.3674      15.5765       5.2800      14.5843       9.1823      19.9936
    1335       5.6601       5.9194       5.6022      15.5115       5.3602      14.3771       9.0571      18.5692
    1336       5.3984       5.7371       5.6239      14.7677       5.4729      14.3762       8.7688      18.4573
    1337       5.4962       6.0053       5.4753      15.9194       5.4253      14.2552       9.1366      18.8639
    1338       5.6180       6.0297       5.4386      14.4395       5.3079      13.1045       9.0294      19.8728
    1339       5.7148       5.8285       5.3636      15.3574       5.3984      13.4741       9.0882      18.6811
    1340       5.6419       5.8585       5.3690      15.2559       5.3137      13.4357       8.9800      20.4539
    1341       5.4531       5.9624       5.4627      16.1751       5.5626      14.2582       8.8384      19.1698
    1342       5.4092       5.9787       5.3915      15.6370       5.4007      16.6468       8.8663      20.0555
    1343       5.4113       5.8740       5.6672      15.1648       5.3484      15.6249       8.9382      19.3292
    1344       5.3913       5.9181       5.4372      14.9089       5.3205      12.5633       8.4551      18.1018
    1345       5.6809       5.9174       5.4992      14.4172       5.4747      12.3180       9.1184      15.2920
    1346       5.5181       5.9052       5.5699      14.6198       5.3884      11.6046       9.3611      11.2961
    1347       5.5420       6.0152       5.6923      15.0695       5.6078      12.2307       8.8466      13.9000
    1348       5.5390       5.9215       5.4842      14.4311       5.4801      11.8734       8.5750      13.6967
    1349       5.6601       5.6972       5.5621      14.2351       5.4738      12.3418       9.0946      12.4793
    1350       5.5819       5.8410       5.5055      14.7849       5.5053      12.9543       8.7866      13.5553
    1351       5.7618       5.9409       5.4550      14.8382       5.4441      12.5486       8.6024      13.4688
    1352       5.3774       5.6946       5.6380      14.3868       5.4993      11.9939       8.6131      13.1149
    1353       5.4366       5.8788       5.3056      15.0116       5.6314      11.8899       9.1202      13.6295
    1354       5.6021       5.8154       5.3961      14.4548       5.5010      12.3180       8.6032      13.8531
    1355       5.7195       6.4010       5.6942      15.0256       5.4210      12.7758       8.7760      13.8725
    1356       5.6199       6.1305       5.5713      14.7199       5.6385      11.7509       8.8436      13.6958
    1357       5.6979       5.8583       5.6502      14.0904       5.5953      12.2122       9.1890      13.7471
    1358       5.4796       5.8861       5.5114      14.1083       5.3104      11.4159       8.5835      12.0344
    1359       5.4952       6.0786       6.1615      14.7479       5.4468      11.8468       8.4668      13.6968
    1360       5.5418       5.8348       5.5476      14.0452       5.6095      11.2728       8.5971      14.0506
    1361       5.4135       5.6787       5.3713      14.7836       5.5084      13.0731       8.7652      13.1947
    1362       5.5194       5.7224       5.4621      14.6106       5.4565      12.6285       8.1761      12.7920
    1363       5.6497       5.7145       5.4187      14.8546       5.5697      12.4776       8.9965      12.7370
    1364       5.6477       5.9446       5.5852      15.0429       5.6208      12.7415      10.4208      12.3585
    1365       5.4785       5.7537       5.3194      14.9832       5.5823      11.8485       8.3226      12.7836
    1366       5.5459       6.1910       5.6840      15.0958       5.4214      11.8602       8.7175      12.7091
    1367       5.4876       5.8104       5.5272      14.5448       5.4618      12.6074       9.2573      13.7107
    1368       5.5665       5.8389       5.5277      15.6658       5.5807      14.8908      10.2278      16.5348
    1369       5.5366       6.2988       5.3368      15.9640       5.4880      18.1641       8.2818      17.5649
    1370       5.3958       5.7498       5.3722      15.7559       5.5157      16.3510       8.8047      15.6254
    1371       5.5360       5.7913       5.6129      16.6319       5.6667      16.6203       8.7899      14.0462
    1372       5.4901       5.7648       5.6020      15.7710       5.6858      14.8023       8.9982      14.8907
    1373       5.5970       6.3029       5.4547      15.1261       5.4712      16.8299       8.2751      14.3358
    1374       5.4887       5.9780       5.3844      15.5266       5.4298      15.9927       8.8301      14.4614
    1375       5.4965       5.9651       5.4838      16.1867       5.5784      16.5930       8.3884      16.4653
    1376       5.5558       6.1109       5.4508      15.2707       5.3924      16.0130       8.5880      15.7816
    1377       5.5111       6.0803       5.6408      16.1072       5.4294      17.2324       9.5857      17.2060
    1378       5.7465       5.9718       5.4793      16.1366       5.6135      20.4681       8.8141      17.5056
    1379       5.5761       6.0410       5.5774      15.5406       5.5749      22.3319       8.9959      19.5272
    1380       5.5825       5.7917       5.6460      15.7325       5.5008      22.0661       8.5899      18.3124
    1381       5.3843       6.0612       5.6034      13.7134       5.5356      19.5614       9.5527      18.7472
    1382       5.4228       5.8343       5.4978      11.5354       5.4834      17.1658       9.0981      18.2093
    1383       5.5695       6.1635       5.5539      12.1707       5.4383      17.4947       8.9280      18.5588
    1384       5.5334       5.9441       5.7687      14.1464       5.6996      19.8617       9.7918      18.5348
    1385       5.5029       5.9175       5.5331      12.8643       5.5607      19.3625       9.4943      17.5600
    1386       5.4629       5.9598       5.3554      16.1213       5.4682      17.3681       9.6517      18.5798
    1387       5.6120       6.0773       5.9455      16.6635       5.4868      22.1220       9.5475      18.3575
    1388       5.3694       5.9706       5.5758      16.5651       5.3746      18.5031       8.6052      18.6638
    1389       5.5573       5.9024       5.5726      16.5804       5.5614      18.5742       8.8869      18.1247
    1390       5.5481       6.1899       5.4900      14.7252       5.4343      20.0891       9.5931      18.0191
    1391       5.6225       6.0673       5.5546      16.1669       5.4733      16.9493       9.2001      16.8394
    1392       5.5818       6.2276       5.6213      15.3040       5.6044      16.1594       9.7879      15.6878
    1393       5.5857       5.7392       5.4587      15.4475       5.4304      17.7424       9.3637      17.5459
    1394       5.5035       5.9648       5.4813      15.3691       5.6570      16.5130       9.8237      16.1036
    1395       5.5219       5.9299       5.6410      15.8007       5.4186      17.2374       8.8664      18.7686
    1396       5.5640       6.0033       5.5599      15.4756       5.3838      16.0115       9.3124      15.9807
    1397       5.5532       5.9545       5.5256      15.1975       5.5379      20.4214       9.7116      17.2848
    1398       5.3971       6.0543       5.7458      18.5887       5.3108      19.0952       8.8804      20.1142
    1399       5.5790       6.1777       5.5084      15.7012       5.4343      16.6631       9.1092      17.8169
    1400       5.5351       6.0324       5.5686      16.1421       5.5773      17.9285       8.8696      17.3325
    1401       5.5905       5.8049       5.5041      14.4460       5.9952      20.0648       9.3896      17.6000
    1402       5.6853       6.2188       5.4807      16.1431       5.4586      21.4221       9.7047      17.8597
    1403       5.4681       6.1161       5.4866      16.5446       5.5978      24.7705       9.3641      19.0286
    1404       5.4270       5.9845       5.3471      14.9016       5.4034      20.7771       8.9696      18.9706
    1405       5.7297       6.1122       5.5834      14.7291       5.3512      25.7880       9.0946      20.8299
    1406       5.5172       5.9376       5.5480      14.6139       5.5267      24.0466       9.2826      24.7845
    1407       5.6439       6.1934       5.5184      14.8484       5.6590      22.1050       9.9839      24.2639
    1408       5.5059       6.1161       5.5969      15.8070       5.4361      22.8737       8.9636      24.9389
    1409       5.5397       6.0047       5.4522      15.9715       5.6050      24.5341      11.4071      23.9138
    1410       5.5035       5.6523       5.4406      15.0095       5.4639      20.7317      10.5629      14.8119
    1411       5.4438       6.0162       5.4663      15.4540       5.5204      21.9259      10.0199      15.4831
    1412       5.6129       6.0184       5.4074      15.7070       5.7128      22.0509      10.2091      14.5549
    1413       5.5100       5.8734       5.4489      14.5414       5.3705      21.3734       9.0219      14.9917
    1414       5.5088       6.0785       5.5589      16.4919       5.5084      18.6806       8.9954      15.9139
    1415       5.5820       5.7083       5.3841      16.3012       5.5211      20.9492       9.7007      16.4853
    1416       5.3966       6.0769       5.3597      15.0734       5.5278      19.0553       8.9901      15.7426
    1417       5.4585       5.9224       5.4987      15.2908       5.3679      21.3042       9.6334      15.0250
    1418       5.4005       6.0917       5.5304      14.3532       5.4838      21.5237       9.2996      15.7536
    1419       5.5630       5.6707       5.4635      14.9132       5.5159      20.8073      10.8692      15.0397
    1420       5.6017       5.8408       5.4676      15.4065       5.5977      20.3576       9.5570      13.7868
    1421       5.4865       5.8790       5.4636      14.5261       5.5801      20.5971       9.6060      14.1512
    1422       5.5451       5.7951       5.4686      14.2573       5.7313      19.6024       9.2708      14.5618
    1423       5.8913       5.8870       5.3745      14.6600       5.2931      20.7093       9.3438      14.4419
    1424       5.5211       5.9478       5.5127      14.4307       5.3951      22.5213       9.3022      14.4950
    1425       5.6419       6.0808       5.4655      14.7407       5.5070      20.9418       9.0864      14.9736
    1426       5.6291       5.8011       5.4927      13.5042       5.5883      21.9333       9.9049      14.1082
    1427       5.4873       5.7242       5.5800      13.8138       5.4428      20.6244       9.6233      14.7021
    1428       5.5066       6.0078       5.5177      14.3935       5.5445      20.8649       9.0823      13.9581
    1429       5.4479       5.8848       5.5662      14.6776       5.5157      20.9110       8.7580      14.0109
    1430       5.5966       5.8919       5.3781      14.1664       5.4263      20.8056       8.7063      12.5769
    1431       5.5463       5.8352       5.6151      14.2922       5.4516      21.5601       8.8092      12.4967
    1432       5.5760       5.7852       5.5298      13.9173       5.7544      20.7431       8.8018      13.0324
    1433       5.4503       6.0757       5.6134      15.0216       5.5286      20.2486       9.1972      15.1053
    1434       5.5786       5.9238       5.6876      15.0462       5.5948      21.5282       9.6000      15.4831
    1435       5.5246       5.9595       5.4936      14.5500       5.4690      20.0163       9.1576      15.6250
    1436       5.5433       5.9066       5.4947      13.7490       5.5553      20.8913       9.8568      14.7584
    1437       5.6379       5.7771       5.5313      13.3424       5.6256      22.6346      10.4453      16.2930
    1438       5.4348       5.9500       5.5318      13.5092       5.2862      22.9218       8.5615      15.9275
    1439       5.4709       5.8166       5.5541      13.7724       5.4903      20.7769      10.6537      15.2080
    1440       5.7263       5.8546       5.4919      14.0368       5.4906      22.0869       9.5139      15.2058
    1441       5.6343       6.0230       5.4526      13.7602       5.5501      23.3257       9.6176      16.8859
    1442       5.5701       5.9626       5.5742      13.7551       5.4359      19.8994       9.0320      15.5819
    1443       5.5543       6.0501       5.5508      13.2334       5.6146      19.4686       9.3353      16.8561
    1444       5.4653       6.2060       5.5202      12.7545       5.4762      20.1780       9.2782      15.1375
    1445       5.5014       6.0463       5.6236      14.0646       5.5214      20.9237       8.9316      15.8067
    1446       5.5171       5.8056       5.4583      14.6824       5.4905      19.8266       9.6781      19.3396
    1447       5.5160       5.9807       5.4940      14.3810       5.5517      20.1548       9.7902      18.6150
    1448       5.5094       6.3227       5.6667      14.0849       5.5751      20.1388       9.6158      18.1856
    1449       5.6274       6.0791       5.4885      14.2805       5.3945      20.6066       8.6468      19.2901
    1450       5.6837       5.7542       5.5840      13.5773       5.5108      20.7067       9.0204      19.6976
    1451       5.5668       5.9497       5.6466      17.2696       5.5176      18.2961       9.8961      19.2108
    1452       5.5148       5.8781       5.5399      13.3041       5.7594      19.0706       9.9465      18.1368
    1453       5.5186       5.9994       5.5546      14.6950       5.4112      19.4606       8.7559      19.3265
    1454       5.6013       5.8025       5.6525      13.7429       5.4596      22.2697       8.8128      22.6856
    1455       5.5408       6.0157       5.6407      14.2410       5.4440      21.8419       9.4181      19.2596
    1456       5.4961       5.9281       5.6468      13.7445       5.5271      20.8260      10.8648      19.9195
    1457       5.5214       5.9594       5.5391      14.0156       5.5284      20.3049       9.8164      17.9964
    1458       5.5095       5.7136       5.5083      13.9070       5.4335      20.4603       8.9328      18.1851
    1459       5.5631       5.8470       5.4490      14.0575       5.2729      19.5893       8.7282      18.2990
    1460       5.5054       5.8149       5.7957      14.2069       5.5220      21.1401       9.6333      18.7715
    1461       5.7250       6.0214       5.4655      14.6104       5.4273      20.8058       9.1707      19.1765
    1462       5.5617       5.8549       5.6922      14.6352       5.3271      18.4451       9.3800      17.5436
    1463       5.4110       6.0017       5.4282      14.5740       5.5024      20.8578       9.8772      23.4621
    1464       5.6249       5.6901       5.5306      13.6057       5.5214      23.2653      10.3546      19.7259
    1465       5.5380       5.8822       5.5769      14.0427       5.7350      20.4092       9.8961      21.4462
    1466       5.6367       5.9163       5.6061      16.2145       5.5486      23.5106       9.6091      20.4952
    1467       5.5295       6.0044       5.4939      15.4322       5.7021      22.4922       9.6150      21.1958
    1468       5.5340       5.9909       5.4831      15.7024       5.4124      24.0345       9.5382      20.9603
    1469       5.6998       6.3070       5.5366      15.6582       5.4318      22.3035       8.9356      20.9923
    1470       5.4481       5.8258       5.4609      14.9572       5.4938      23.0099       8.4884      25.3805
    1471       5.5279       6.1284       5.5604      15.7129       5.5010      21.5349       8.7425      25.7879
    1472       5.5212       6.0461       5.3792      14.9702       5.4596      18.9043       9.3299      27.0436
    1473       5.5065       5.6997       5.6179      13.7661       5.5397      21.3606       9.4965      24.3212
    1474       5.5623       6.0119       5.5401      13.4831       5.3421      21.3439       9.5447      24.4053
    1475       5.4759       5.6129       5.7108      13.2404       5.5930      20.3087       9.0109      23.2037
    1476       5.5428       6.0354       5.4908      14.1931       5.5153      21.3158       8.3996      22.2409
    1477       5.3780       6.0035       5.6392      13.8504       5.5071      20.7743       9.0331      23.2998
    1478       5.4903       6.0157       5.6020      14.1841       5.4429      20.9408       8.8251      23.3831
    1479       5.5709       6.0219       5.6309      14.1648       5.4619      21.0330       8.5372      22.6717
    1480       5.4785       5.8357       5.6558      14.2753       5.4647      20.3424       7.9603      23.0685
    1481       5.6518       5.9518       5.4721      15.0579       5.5849      22.0439       8.8522      22.8985
    1482       5.6466       5.7496       5.6636      14.1460       5.5363      21.4773       9.1236      23.0358
    1483       5.5299       5.9046       5.5829      12.6709       5.5473      19.8873       8.0830      23.8751
    1484       5.6075       5.5931       5.5756      14.2252       5.6972      22.2183       9.1512      25.2860
    1485       5.5669       6.0274       5.6797      14.3187       5.5666      20.4384       8.5748      22.6411
    1486       5.5180       5.8952       5.5575      13.3814       5.4908      21.1228       9.1581      22.5435
    1487       5.5921       5.7042       5.4392      13.1476       5.4807      22.2508       8.6750      22.4691
    1488       5.4917       5.8607       5.4851      13.5511       5.4459      21.4723       9.0941      22.7949
    1489       5.5322       6.0532       5.4425      13.7899       5.4732      21.2535       8.9432      21.4709
    1490       5.5854       5.8311       5.6595      13.8884       5.4945      20.5299       8.5151      20.2597
    1491       5.5337       5.6943       5.5362      13.5638       5.4549      19.7283      10.7399      20.2436
    1492       5.5380       5.7838       5.4813      13.4176       5.5179      19.2698      11.1280      21.1604
    1493       5.6184       6.1028       5.5272      14.1689       5.4007      20.8234      10.0361      19.0640
    1494       5.4380       5.9925       5.5002      13.8753       5.5408      20.8705      10.6798      22.1786
    1495       5.7368       5.8274       5.6212      13.6995       5.5016      21.5782      10.8754      21.8286
    1496       5.5440       5.7528       5.4690      13.0245       5.4281      20.1461      10.7908      19.5928
    1497       5.5897       6.0086       5.4981      13.0408       5.4719      17.4200       9.9508      21.3340
    1498       5.6653       5.8784       5.4973      13.6019       5.4863      21.0836      12.4123      21.5970
    1499       5.6419       5.9600       5.5389      18.7841       5.5879      21.3831       8.8181      21.1812
    1500       5.5606       5.7743       5.6852      14.0545       5.5337      20.0271       9.7038      21.1252
    1501       5.7374       5.7371       5.5467      13.9667       5.5236      20.7291       9.0440      23.5781
    1502       5.5834       5.7593       5.6039      13.3043       5.4664      21.7848       9.4694      23.5303
    1503       5.5438       5.9171       5.5486      13.8716       5.3948      20.8569       8.3774      22.2419
    1504       5.6559       5.8678       5.6105      13.0273       5.4858      20.4870       8.8517      23.5049
    1505       5.6344       5.7980       5.5265      13.4546       5.4604      20.5229       8.5126      23.1235
    1506       5.5236       5.8481       5.6246      17.1764       5.5105      21.9617       8.8174      24.0869
    1507       5.5581       6.0391       6.6505      15.2928       5.5079      21.7954       8.4867      23.8227
    1508       5.6368       5.7268       5.6154      13.1023       5.4481      20.3121       8.3022      23.1848
    1509       5.5033       6.1359       5.3875      15.2775       5.4365      20.8580       9.6924      23.5511
    1510       5.4289       6.1076       5.4017      15.0169       5.4890      20.5410       8.7983      23.1309
    1511       5.5764       5.9009       5.5145      14.6433       5.3086      21.5382       9.1537      23.2493
    1512       5.5848       5.8810       5.4974      14.4267       5.4336      21.2236       9.4922      23.6541
    1513       5.6546       5.8682       5.5065      14.2118       5.6107      21.5586       9.1483      22.6274
    1514       5.4161       5.9717       5.4728      13.5473       5.7785      21.3020       8.8906      22.4169
    1515       5.7126       5.7927       5.6603      13.8475       5.4514      22.2813      10.2323      22.1463
    1516       5.6077       5.9832       5.5509      13.6646       5.5456      20.9875       9.8481      22.4464
    1517       5.5367       5.8116       5.5021      15.0653       5.4926      21.8323       9.8116      23.3182
    1518       5.4822       6.1489       5.5619      13.1687       5.4933      21.1675      11.5077      24.0457
    1519       5.5041       5.6439       5.6148      13.4618       5.5125      21.5421      11.6033      24.2430
    1520       5.6216       5.9271       5.5970      14.5802       5.4949      22.9607      11.3578      25.2703
    1521       5.6084       5.8698       5.5037      14.5385       5.4601      21.7767      12.3185      25.0514
    1522       5.6339       5.7968       5.6079      14.5031       5.3611      20.9154      11.3658      24.0721
    1523       5.6595       6.0173       5.4637      13.6570       5.4976      21.0997       9.3345      23.4439
    1524       5.5403       5.5864       5.6434      14.6367       5.5077      21.9901       8.8998      23.9287
    1525       5.5447       5.9780       5.5089      13.7600       5.4476      20.7437       8.8291      23.9545
    1526       5.4837       5.9991       5.5323      15.7394       5.4589      21.8617       9.8147      25.8733
    1527       5.4560       5.9432       5.6124      14.5772       5.4640      22.1917       8.9432      23.9348
    1528       5.5118       5.7320       5.7629      13.9747       5.4688      21.5684       9.0639      22.5795
    1529       5.6161       5.8132       5.7245      14.7342       5.6086      20.8540       8.6945      23.5849
    1530       5.5157       6.1424       5.5573      13.9702       5.5343      22.0404      10.5210      23.4109
    1531       5.5575       5.9634       5.5596      14.2799       5.4482      22.3833       9.0409      23.2445
    1532       5.7296       6.0756       5.5390      14.9437       5.4409      22.1350      10.5928      25.0445
    1533       5.6114       5.7883       5.4308      14.4836       5.5196      20.6628      11.0965      23.0576
    1534       5.5441       5.9068       5.5870      13.7174       5.4424      21.2501      10.7436      24.0980
    1535       5.6150       5.9929       5.7227      14.0684       5.3972      21.9895      11.4994      23.9035
    1536       5.7003       6.0096       5.5454      14.1175       5.3995      21.2875      10.8873      24.2003
    1537       5.6024       5.8059       5.5041      13.9409       5.5980      21.0209      11.5336      24.4432
    1538       5.4940       5.9964       5.6093      14.3861       5.3909      22.2379       9.3370      23.4952
    1539       5.6621       6.1526       5.5676      13.6186       5.4993      21.7923       9.4932      22.8615
    1540       5.5651       6.1258       5.5792      14.5296       5.4505      21.9387       8.6791      22.4702
    1541       5.5594       6.0848       5.5741      13.7886       5.7483      20.7522       8.3605      22.6303
    1542       5.5919       5.8945       5.4916      14.2789       5.5168      21.8672       8.9645      22.6296
    1543       5.4770       5.9133       5.6271      14.1021       5.6489      18.6642       8.6259      23.2109
    1544       5.5315       5.7318       5.5683      14.2958       5.5223      21.4023       9.2313      23.4235
    1545       5.5289       5.8381       5.6072      14.7824       5.4174      20.8617       8.7222      23.2299
    1546       5.5501       5.8295       5.9147      14.6722       5.5833      21.4430       9.1203      23.3498
    1547       5.4224       5.5511       5.5054      13.4839       5.3752      20.5521       9.3307      22.1649
    1548       5.6169       5.9330       5.4379      13.9633       5.4591      21.2586       9.1138      23.3986
    1549       5.4975       6.3293       5.5939      13.7147       5.5799      21.6266       8.9139      22.7082
    1550       5.5886       6.0587       5.5898      13.8613       5.4786      20.8284       9.3358      23.4965
    1551       5.6708       6.0345       5.5860      14.0743       5.5262      21.4295       8.9248      22.9819
    1552       5.5410       5.9276       5.5582      14.6018       5.4303      20.6876       8.9459      22.4518
    1553       5.5147       6.1104       5.4793      15.2754       5.6216      21.9664       9.2987      23.2507
    1554       5.4671       5.6592       5.5909      14.0286       5.5252      21.2672      10.0609      23.0303
    1555       5.4420       5.7761       5.5418      13.6686       5.6571      19.6459      11.5844      24.5786
    1556       5.3468       5.9945       5.4815      14.3091       5.4928      20.5493      10.3039      22.4330
    1557       5.4903       5.9057       5.5277      13.9888       5.5511      21.4834       9.0574      22.9509
    1558       5.7408       5.8581       5.5463      14.4608       5.4796      21.5700       9.6317      23.0059
    1559       5.4485       5.9738       5.4620      13.8879       5.5311      21.7376       9.3111      22.8418
    1560       5.5982       5.9920       5.6965      14.5478       5.5171      20.4518      11.2104      23.4495
    1561       5.4571       6.0273       5.5153      18.0497       5.4130      22.4573      10.6438      22.3984
    1562       5.5778       5.9756       5.4643      14.7427       5.7728      20.7501      10.9150      22.3284
    1563       5.5308       5.9616       5.5090      14.8933       5.5543      21.8363       9.8917      24.1723
    1564       5.4892       5.8821       5.5615      15.0642       5.5849      22.3350       8.9864      23.8827
    1565       5.5257       6.0516       5.5289      14.5992       5.6506      21.4910       9.5436      23.0798
    1566       5.5787       5.9181       5.6017      14.1464       5.4513      21.4786       8.6209      23.6574
    1567       5.5596       5.8172       5.6307      14.4304       5.5598      22.5331       8.4352      23.7954
    1568       5.6555       5.9886       5.5596      13.6150       5.4969      21.7002       9.3280      23.6539
    1569       5.4667       6.1171       5.6054      13.8387       5.5534      21.1177       8.7897      21.8483
    1570       5.5976       5.9354       5.8211      14.4219       5.5712      21.6459       9.9135      22.8269
    1571       5.7695       6.0078       5.6196      13.0697       5.5337      19.9282       9.0451      21.7535
    1572       5.6318       6.0440       5.4822      14.1993       5.5509      21.5351       9.3136      22.8049
    1573       5.6135       5.9978       5.5984      13.2751       5.5694      20.5932       9.3117      22.9182
    1574       5.5553       5.7533       5.4613      14.3447       5.4887      21.5812       9.3301      22.6943
    1575       5.6657       5.8226       5.4571      13.4612       5.4110      20.8637       8.4572      22.6684
    1576       5.6688       5.7280       5.5420      13.7373       5.5969      19.8031       9.7062      22.5688
    1577       5.5961       5.9372       5.4992      13.6119       5.5265      21.1682       8.7442      23.1083
    1578       5.5739       5.9112       5.5666      13.4758       5.4214      20.2074       9.7357      22.6457
    1579       5.5196       5.8526       5.6077      14.9128       5.3093      21.9968       8.4816      22.5949
    1580       5.4870       5.6395       5.4971      14.2819       5.5676      20.7045       8.7845      23.1377
    1581       5.7709       5.8242       5.5017      14.6272       5.5190      22.1333       9.2608      23.2807
    1582       5.6079       5.8971       5.5351      13.7441       5.4651      21.5050       8.9577      23.3280
    1583       5.7012       5.8339       5.5863      13.9664       5.3380      21.1379       9.1721      23.6277
    1584       5.5650       5.6747       5.5680      14.3303       5.5207      21.7659       9.4858      23.1520
    1585       5.6520       5.8048       5.4548      14.0190       5.5110      20.3303       8.8101      21.8144
    1586       5.5437       6.1081       5.5898      14.4471       5.4906      21.2844       8.3381      22.2962
    1587       5.6185       6.1130       5.5857      13.7899       5.4392      21.2757       9.1324      23.8298
    1588       5.6461       5.7829       5.7530      13.1016       5.5047      21.5058       9.6231      23.4281
    1589       5.6705       5.9758       5.7937      15.9225       5.3948      21.1242       9.4287      23.5256
    1590       5.5115       5.9079       5.3432      14.5099       5.3749      20.8974       8.3598      22.8177
    1591       5.6367       5.7215       5.5660      13.4408       5.6424      21.2100       9.9132      22.3995
    1592       5.5558       6.0051       5.4914      13.9763       5.4548      22.6538      10.1418      23.7442
    1593       5.5525       5.8641       5.5717      14.4773       5.3395      21.2388       9.0694      22.7538
    1594       5.4440       5.8508       5.5621      14.4304       5.5432      21.2631       8.8669      23.1155
    1595       5.6421       5.8314       5.6509      14.1460       5.4458      21.1979       9.6189      22.6227
    1596       5.4393       5.6947       5.4788      13.7326       5.4817      20.4304       9.1644      22.2277
    1597       5.4848       6.1385       5.7763      14.1287       5.6242      21.2779       9.1269      22.6673
    1598       5.6321       5.9140       5.6661      14.1163       5.4205      20.2597      10.3246      22.4280
    1599       5.6128       5.8115       5.6771      14.1879       5.5134      20.4095      10.0022      21.7496
    1600       5.5233       5.7616       5.6234      13.1592       5.5003      20.0230      10.4758      21.6413
    1601       5.6207       5.6882       5.5193      13.8315       5.4657      20.1752      10.7837      22.3054
    1602       5.5359       5.7565       5.5161      13.5662       5.3959      20.2072      12.0466      22.9018
    1603       5.5465       5.8233       5.7633      13.8190       5.5688      20.3107      10.3356      22.9285
    1604       5.5733       6.1675       5.8281      17.4280       5.3199      21.0064       9.0248      23.0348
    1605       5.6102       5.7791       5.6363      14.2651       5.5338      20.7248      11.0169      21.9867
    1606       5.7123       5.8556       5.5410      13.8805       5.5141      19.6641      10.1704      22.0249
    1607       5.6400       5.5949       5.7638      13.7301       5.3551      19.9753      10.4605      21.9468
    1608       5.4107       5.9342       5.7610      17.4446       5.3913      21.5153      11.7907      22.3501
    1609       5.5275       6.0074       5.6257      18.3661       5.4337      21.8143      10.9664      22.8871
    1610       5.5661       6.0173       5.7487      14.8795       5.4885      21.9127      11.0167      22.5405
    1611       5.4204       6.1777       5.6457      14.6016       5.6012      22.3960      12.2228      21.9419
    1612       5.5896       5.7859       5.5390      14.1252       5.5482      20.9051      12.2424      22.2731
    1613       5.5819       5.7985       5.5475      13.5897       5.6232      20.8683      11.3863      23.0534
    1614       5.5106       5.8077       5.6672      12.6716       5.6625      20.4580      11.8999      22.5382
    1615       5.7501       5.8702       5.6201      13.3636       5.5008      20.7284      12.1098      22.1626
    1616       5.5533       5.8529       5.5213      13.1705       5.5990      21.8190      10.8779      22.5464
    1617       5.5743       5.5625       5.5330      13.0245       5.6296      19.6812      10.3066      21.4331
    1618       5.5470       5.7730       5.5917      13.3104       5.4530      18.5508      11.5416      22.7835
    1619       5.5083       5.9271       5.5158      13.2568       5.6383      20.1328      10.2355      21.7971
    1620       5.6959       5.6836       5.8129      13.0180       5.5789      20.3485      10.8994      22.0666
    1621       5.5888       5.8830       5.6690      13.8536       5.5003      22.1900      12.3384      22.7853
    1622       5.5370       5.7457       5.7737      13.7679       5.5556      20.2839      13.0265      23.0100
    1623       5.6435       5.5922       5.5272      12.3949       5.4353      19.9987      11.9318      21.1514
    1624       5.6212       5.7493       5.6450      13.6129       5.6006      20.8168      13.6424      22.9607
    1625       5.4551       5.7063       5.6332      13.6362       5.7496      21.0669      11.8361      22.1867
    1626       5.4730       5.8542       5.6666      13.8788       5.4860      20.9366      11.3244      23.4859
    1627       5.5606       5.6080       5.4947      13.3735       5.6257      20.2124      10.9503      23.0778
    1628       5.5624       5.6251       5.8946      13.3359       5.4604      19.3986      11.3238      22.5390
    1629       5.6813       5.7246       5.5063      14.5923       5.5335      19.9862       9.8325      22.9458
    1630       5.4995       6.1103       5.4974      14.5451       5.5753      23.5843      10.2880      22.6431
    1631       5.6064       5.6606       5.4334      13.6191       5.6177      20.0779      10.7104      22.5709
    1632       5.5355       5.6910       5.6292      13.5611       5.5595      20.9410      11.7107      23.5126
    1633       5.6181       5.9775       5.5993      14.8233       5.4238      21.2142       9.0544      22.6698
    1634       5.5897       5.7987       5.5790      13.8447       5.4848      19.1817       9.8393      21.9242
    1635       5.4648       6.0634       5.6003      14.0349       5.4188      21.1134       9.3139      21.7336
    1636       5.6301       6.1520       5.4483      13.9235       5.5695      20.9211      10.2050      22.0755
    1637       5.5348       5.7888       5.5590      13.4521       5.3347      22.0233       8.9988      21.6293
    1638       5.5637       5.9095       5.5627      13.4634       5.5674      20.5655      11.6114      21.6025
    1639       5.5591       5.9778       5.7717      14.0321       5.6105      22.2549      10.7401      22.1382
    1640       5.5726       5.8162       5.5642      13.2257       5.4890      20.7851      11.1541      22.3099
    1641       5.5595       5.6881       5.4094      13.9100       5.5496      21.2377      10.5840      22.3039
    1642       5.4499       5.9350       5.5787      13.1021       5.5548      20.4262      11.1571      21.8148
    1643       5.5826       5.9476       5.6818      13.1591       5.4244      20.7612      10.5611      22.6936
    1644       5.5776       5.5451       5.6723      13.3862       5.5837      20.5535      11.6758      21.6980
    1645       5.5725       5.8896       5.6770      12.9315       5.8042      19.9325      12.8123      22.7272
    1646       5.5504       5.8469       5.5072      15.1610       5.5709      21.0633      12.4136      22.7543
    1647       5.6559       6.1047       5.6212      13.4678       5.7118      21.7836      13.4107      23.2779
    1648       5.6715       6.0297       5.6346      12.2292       5.4440      21.1629      10.7616      22.0394
    1649       5.5987       5.7904       5.6248      12.8462       5.5291      20.8185      11.8090      22.1002
    1650       5.6011       5.9897       5.6512      13.5531       5.6060      21.7731      11.8932      22.2545
    1651       5.4714       5.9192       5.7213      13.3118       5.5372      22.4854      10.7103      22.2626
    1652       5.5541       5.9566       5.5879      13.9842       5.4051      20.9134      10.6198      22.5204
    1653       5.5380       5.9629       5.4076      13.4535       5.4390      21.3288       9.5660      22.4544
    1654       5.5578       6.0186       5.5100      13.6251       5.4040      20.1458       9.7621      21.3522
    1655       5.5165       5.9510       5.5114      14.0660       5.6043      20.5404       9.7903      21.5339
    1656       5.5260       6.0248       5.6435      14.2410       5.7186      21.7834       9.6424      22.2786
    1657       5.6119       5.8156       5.5196      12.7128       5.4220      19.2337       8.6267      20.8246
    1658       5.6608       6.0103       5.5554      13.5246       5.4252      20.4226       9.3473      22.0177
    1659       5.5305       5.9986       5.5184      14.1620       5.6293      20.5424       8.6657      22.2878
    1660       5.6099       6.0626       5.4270      12.9635       5.4213      20.3723      10.0154      21.1782
    1661       5.6200       6.1215       5.4438      14.0521       5.5207      24.2329       9.1915      20.8065
    1662       5.8287       5.8589       5.5885      14.7564       5.3838      24.2020       9.3619      21.8712
    1663       5.5601       6.0291       5.8011      13.8910       5.6548      25.0345       9.4422      20.4757
    1664       5.4586       6.1908       5.5779      13.1164       5.6029      23.8784       9.3308      22.2038
    1665       5.5313       5.8231       5.4817      14.0951       5.3550      24.9625      10.0978      21.6213
    1666       5.4308       5.9553       5.7006      14.4560       5.4692      24.8716      10.1303      21.7556
    1667       5.5474       6.0270       5.5937      13.7610       5.3888      25.1291       9.5067      21.4507
    1668       5.5418       5.9575       5.5625      13.8823       5.5825      24.7310       8.9977      22.3207
    1669       5.5053       6.1108       5.6609      14.2960       5.3911      22.1508      10.2274      21.6881
    1670       5.6548       5.9330       5.5142      13.1802       5.4538      19.8766      11.9381      21.0363
    1671       5.6251       5.9780       5.5177      12.9917       5.5804      21.8078      11.7953      21.8414
    1672       5.7300       5.8692       5.5604      13.6504       5.4732      19.9754      11.4415      21.5855
    1673       5.7727       5.8216       5.7588      13.8313       5.5317      20.4609      11.3930      21.9301
    1674       5.5378       5.5732       5.5275      12.4868       5.5621      19.6721      11.4763      22.7027
    1675       5.4893       6.0165       5.5163      13.8739       5.4402      20.2452      10.8399      21.3915
    1676       5.5253       5.9268       5.6672      14.4304       5.5619      21.1308       9.6129      21.3961
    1677       5.5696       6.1882       5.5062      13.0535       5.5051      19.6503      10.4149      21.1693
    1678       5.5016       5.9204       5.6091      13.2473       5.3310      20.1564       9.4666      21.6807
    1679       5.5786       6.2710       5.4539      13.7499       5.4974      21.2295       8.9492      22.2298
    1680       5.5154       5.8677       5.6154      13.8775       5.3979      21.6686       9.7864      22.2746
    1681       5.4885       5.9157       5.5545      14.4056       5.3890      20.1812       9.5314      22.7562
    1682       5.6754       5.9794       5.6635      14.5912       5.3757      21.0480       9.5577      21.2591
    1683       5.5949       6.1087       5.2100      13.7310       5.5494      21.2021       8.7260      21.8958
    1684       5.4646       6.0409       5.4896      14.5901       5.3751      20.7351       9.4867      21.5541
    1685       5.5752       5.8158       5.5472      13.3771       5.6261      20.1397       9.0827      20.9008
    1686       5.4674       6.1357       5.4572      13.9730       5.4535      20.7268       9.5375      22.3969
    1687       5.6087       5.7802       5.6283      13.2827       5.5753      20.7001       8.8147      21.7459
    1688       5.5877       5.8521       5.5626      14.1008       5.4379      20.4719       9.6248      21.4211
    1689       5.6128       5.8490       5.4492      13.3451       5.4613      21.1815       9.4650      22.0605
    1690       5.6036       5.9371       5.4976      14.0788       5.5062      21.3837       9.2895      22.3015
    1691       5.3838       5.9031       5.4992      13.6492       5.5029      20.9429       9.6320      22.7748
    1692       5.5940       5.9630       5.5041      13.3974       5.3799      20.7172       9.4611      22.0057
    1693       5.5487       6.0390       5.5176      14.0842       5.5517      21.0355       9.5324      22.5711
    1694       5.4682       5.9105       5.6127      13.9417       5.4263      20.6869       9.4597      21.9004
    1695       5.5074       5.8506       5.3989      13.5831       5.3875      19.8419       9.1394      21.4651
    1696       5.4920       6.2264       5.5997      14.2853       5.3154      21.5463      10.0658      21.3137
    1697       5.5614       5.7479       5.5914      13.8209       5.4479      21.7904       9.4437      21.7242
    1698       5.4616       5.7995       5.4435      13.1393       5.4105      21.3779       9.3261      22.0065
    1699       5.4921       5.8100       5.5096      14.4991       5.5332      24.0104       9.3338      22.2192
    1700       5.6084       6.1778       5.6547      13.8531       5.6069      25.3031       9.2070      23.3701
    1701       5.7300       6.0631       5.4284      14.8861       5.6656      26.2322       9.2886      22.1588
    1702       5.5186       6.0595       5.6059      13.7998       5.5520      24.6636       9.7195      22.1679
    1703       5.5418       5.9732       5.6406      14.1822       5.5624      22.8590       8.6715      21.3571
    1704       5.5900       5.8987       5.5603      13.4660       5.5633      24.3681       9.8390      22.3713
    1705       5.5498       5.8553       5.5284      13.3301       5.6013      22.8657      10.0275      22.3384
    1706       5.5577       6.1510       5.5846      15.5007       5.3297      23.6330      10.5010      20.8636
    1707       5.5629       6.0535       5.7576      13.7885       5.4439      21.9322      10.0622      21.1748
    1708       5.5081       5.9426       5.6893      13.5793       5.5662      14.7657       8.9685      20.4547
    1709       5.6027       5.8421       5.5470      14.2191       5.4126      16.3967       9.6604      21.0668
    1710       5.5750       5.9326       5.6098      15.0055       5.5623      17.6950      11.9748      20.7709
    1711       5.6096       6.0224       5.5932      14.3686       5.6308      12.8994      11.6021      21.7273
    1712       5.5443       5.7775       5.3367      14.1435       5.6227      14.3534      11.2547      20.7208
    1713       5.4694       6.0289       5.7346      14.7819       5.4575      14.6899      10.9616      21.5398
    1714       5.5484       5.8739       5.5465      13.7656       5.4259      13.3847       9.5768      22.0076
    1715       5.4345       5.9147       5.5789      13.7678       5.5528      12.2358      10.2618      21.2774
    1716       5.5713       5.8053       5.6018      13.7572       5.6660      12.5764      11.4143      21.9368
    1717       5.6368       6.0200       5.5607      13.8179       5.5323      13.5497      10.4805      22.8994
    1718       5.4462       5.7991       5.3324      13.6197       5.5761      12.8590      11.1733      22.8197
    1719       5.5662       6.0322       5.5645      13.7054       5.5602      13.7392      10.9334      23.1868
    1720       5.5996       5.8811       5.4791      13.2782       5.4858      13.2302      10.8056      22.8330
    1721       5.6142       5.8970       5.4616      14.3953       5.6482      13.5582      11.5415      21.8319
    1722       5.5608       5.9895       5.6840      13.2546       5.4395      13.0965      11.0640      22.4274
    1723       5.4955       5.9732       5.6550      14.0068       5.5081      11.9220      11.3414      21.1252
    1724       5.6207       5.7662       5.8227      13.9548       5.5606      12.0073       9.1947      20.0496
    1725       5.5847       5.9650       5.5858      14.0226       5.5534      12.6364       9.6826      20.2496
    1726       5.4871       5.9559       5.5124      13.5253       5.4769      12.0508       8.9050      21.8158
    1727       5.5424       6.0969       5.5012      12.5365       5.5951      12.2563      10.5231      22.7376
    1728       5.6625       5.7165       5.3846      12.8490       5.5437      12.0758       9.0854      22.3940
    1729       5.5225       5.9131       5.5831      13.7402       5.5850      11.3789       9.8494      21.9145
    1730       5.5777       5.9844       5.5549      13.0570       5.5512      11.8749       9.9599      21.1912
    1731       5.5880       5.9549       5.6329      14.4569       5.6560      13.6777      11.2629      22.6284
    1732       5.6179       5.7042       5.8345      13.1842       5.5564      11.1066      12.6704      22.4256
    1733       5.5508       6.1252       5.4263      12.9361       5.5842      10.9275      13.2689      20.4647
    1734       5.6259       5.7269       5.6139      13.4468       5.7559      11.4894      13.2602      21.2906
    1735       5.6333       5.8292       5.6356      12.8495       5.5707      11.5682      11.4879      22.1367
    1736       5.5393       5.8434       5.5491      13.0096       5.5381      12.0062      11.4326      22.4594
    1737       5.6883       6.0051       5.5181      13.0185       5.5943      12.7190      11.5198      22.3147
    1738       5.4902       6.0348       5.4342      12.7920       5.5630      11.9431      10.3256      21.3547
    1739       5.5717       6.1931       5.4355      13.4509       5.5740      11.3115      11.4835      22.8693
    1740       5.5420       5.8098       5.5608      13.5056       5.5753      12.3857      10.2141      21.4762
    1741       5.5534       5.8859       5.6073      13.8886       5.4426      11.3979      11.9951      21.6556
    1742       5.5228       6.2365       5.5879      14.1007       5.5606      13.3814      11.2505      22.4243
    1743       5.5642       5.8121       5.5150      13.9873       5.6868      12.0865      10.2808      21.8156
    1744       5.5924       5.8915       5.4859      13.0691       5.4777      12.7715       9.5423      19.8921
    1745       5.5566       5.9882       5.4780      13.2766       5.7481      12.0951      10.2155      21.5043
    1746       5.5106       5.9959       5.5572      14.1123       5.6711      12.9240      10.8019      21.2054
    1747       5.4737       6.1363       5.5778      14.0184       5.4273      12.9200      10.8692      21.9719
    1748       5.4374       5.7907       5.5033      13.8696       5.6361      12.5550      10.8776      22.0091
    1749       5.5036       5.9780       5.6736      15.6685       5.5048      15.5797      13.4873      22.4652
    1750       5.4509       6.0071       5.4538      15.5040       5.4779      14.1889      12.1192      20.7245
    1751       5.4594       6.2363       5.4247      14.0083       5.6572      11.6018      11.1722      21.1658
    1752       5.5212       5.6886       5.6630      14.3020       5.6037      12.5372       9.2318      20.1974
    1753       5.3791       5.8636       5.6197      14.3949       5.6125      13.8462      11.3193      19.7696
    1754       5.5347       5.7347       5.4256      14.6891       5.4619      12.2999      10.6365      20.3603
    1755       5.6887       5.9601       5.4951      15.0494       5.4593      14.6359      10.2987      22.3920
    1756       5.5280       6.1160       5.5150      15.6318       5.6665      13.4266      11.6009      21.2798
    1757       5.5214       6.0441       5.5367      15.1599       6.0557      13.7329      10.6272      21.6670
    1758       5.5036       5.9875       5.5609      13.5883       5.5415      10.8811      10.3035      20.2882
    1759       5.5671       5.9611       5.4101      13.7469       5.5111      14.0224      11.7934      22.3155
    1760       5.6087       6.2619       5.5375      13.8475       5.4479      11.9884      10.7935      19.9420
    1761       5.5254       5.9176       5.5117      13.2793       5.5498      11.4312      11.1771      20.1356
    1762       5.5121       5.8253       5.7603      13.7215       5.6864      10.4723      11.6651      19.4304
    1763       5.5912       5.8314       5.6329      13.3854       5.5200      11.4477      11.0266      19.6350
    1764       5.4109       6.0348       5.5825      13.9437       5.6507      11.1597      10.9458      20.7030
    1765       5.6457       6.1332       5.4739      13.3764       5.5912      11.3037      10.5404      21.3112
    1766       5.7119       5.7200       5.6739      13.9519       5.5549      11.3462      10.9642      20.7324
    1767       5.5875       5.8060       5.7955      13.8039       5.4852      11.1642      11.9390      20.5685
    1768       5.7285       5.8747       5.6311      13.9008       5.5351      11.3226      11.3855      21.0112
    1769       5.6084       5.9096       5.6317      13.9481       5.6168      11.1047      12.4571      21.6600
    1770       5.6415       5.9033       5.5314      14.1164       5.5231      11.4172       9.8185      21.0682
    1771       5.4357       5.6829       5.7343      13.7633       5.5673      10.8852      11.3426      21.1825
    1772       5.6463       5.9094       5.7063      13.8131       5.6511      11.1054      11.8532      20.5065
    1773       5.5723       6.0611       5.5038      14.0555       5.4447      10.5027      12.0153      19.9170
    1774       5.4206       5.8784       5.6773      13.9874       5.5181      11.5800      11.8243      21.2731
    1775       5.4617       5.9270       5.6449      13.4214       5.8006      11.3417      10.7435      21.3177
    1776       5.5593       5.9552       5.4983      13.3094       5.5242      11.5490      11.4325      20.4735
    1777       5.5262       5.8786       5.5808      13.8896       5.5469      11.2086      11.7023      20.9857
    1778       5.5083       5.8928       5.6371      14.2657       5.4955      12.8658      11.1129      20.9413
    1779       5.6427       5.9891       5.6067      13.5786       5.4563       9.7241      11.1067      21.0131
    1780       5.4755       6.1122       5.5680      14.0104       5.4118      11.8391      11.2840      20.7337
    1781       5.7410       5.8409       5.5823      17.4108       5.4487      11.2248      11.0091      20.5619
    1782       5.5418       6.2098       5.6237      17.7672       5.5650      11.1410       9.3595      22.0130
    1783       5.5908       6.1635       5.7516      14.0530       5.5168      10.8711       9.3500      20.7837
    1784       5.5288       5.7482       5.4888      13.5912       5.4320      10.5368       8.7136      21.7746
    1785       5.4438       5.8774       5.6981      13.9587       5.5436      11.2917      10.8151      21.5544
    1786       5.6223       6.0353       5.5528      14.4514       5.4631      11.4849       8.9444      20.8037
    1787       5.5509       5.9437       5.5535      13.5998       5.5539      10.7057      10.1218      21.8595
    1788       5.4817       5.9707       5.5613      13.7248       5.4104      11.6352       8.6405      21.8981
    1789       5.5149       6.1224       5.7478      14.1143       5.7123      11.8475       8.1184      21.0080
    1790       5.4948       5.8624       5.4717      13.5382       5.5594      12.5130      11.0365      21.7614
    1791       5.5262       5.9570       5.5024      14.2693       5.6353      12.8999      12.3405      21.4148
    1792       5.5230       6.0279       5.5868      14.0078       5.6455      10.5445      12.1442      20.5856
    1793       5.5980       5.8105       5.6781      14.1658       5.5161      12.5569      11.9685      20.0759
    1794       5.4278       5.9157       5.6585      13.5738       5.6814      11.7671      11.1054      19.3000
    1795       5.5214       5.9626       5.5582      13.3963       5.5232      12.6593      11.8617      20.2031
    1796       5.5439       6.2560       5.4801      14.3297       5.5261      11.5357      11.9461      19.3958
    1797       5.5219       5.9401       5.3790      14.1985       5.5593      12.2065      11.8928      20.9696
    1798       5.5375       6.2426       5.5139      13.3538       5.4866      12.7540      11.8490      21.1596
    1799       5.6085       5.7857       5.5665      13.9780       5.4701      13.4547      10.2031      21.0889
    1800       5.3851       6.0300       5.4652      15.5416       5.6468      13.9635      11.4737      21.3905
    1801       5.4665       5.9058       5.4780      15.3736       5.3328      13.6896      10.7921      22.8743
    1802       5.5038       6.0729       5.5435      13.4334       5.6264      10.7122       8.9807      20.9839
    1803       5.5519       5.9787       5.5421      12.9094       5.6341      11.9580      10.2517      21.3749
    1804       5.5142       5.8057       5.5054      13.6392       5.6284      12.4474      10.6977      21.3785
    1805       5.6197       5.8873       5.5412      13.5123       5.5804      14.5593       9.9294      22.0047
    1806       5.4896       6.2134       5.5895      14.1384       5.4934      11.0133      10.6462      20.7076
    1807       5.5727       5.9017       5.5790      14.0844       5.5326      13.0930      11.5744      21.6183
    1808       5.5988       5.8133       5.4393      13.3234       5.4195      11.3443      10.9996      21.2900
    1809       5.5127       6.0944       5.5583      14.3232       5.5736      13.3761      11.2519      21.7365
    1810       5.6318       5.9505       5.7781      14.1774       5.4680      12.8664      11.1619      22.0349
    1811       5.3967       6.0532       5.4479      14.1340       5.5511      12.5900      11.5140      21.6872
    1812       5.5471       5.7759       5.5522      14.2635       5.5437      20.0445       9.4560      21.9951
    1813       5.5677       5.8894       5.7839      13.7783       5.5229      19.1482      10.9160      20.8045
    1814       5.3966       6.1387       5.6198      14.4777       5.3734      20.2748       9.9403      22.4501
    1815       5.5460       6.0406       5.4706      16.1372       5.4626      18.1726      10.9498      22.5363
    1816       5.5762       5.9518       5.4979      15.0999       5.5228      12.5208       8.7184      21.2243
    1817       5.5798       5.8745       5.4132      15.7291       5.5613      16.9515       8.9144      20.9030
    1818       5.5566       5.8708       5.4062      14.2155       5.5026      20.6686      10.8966      22.2210
    1819       5.5137       6.1261       5.5887      14.9719       5.4300      23.6404       9.8589      21.1415
    1820       5.3328       5.6596       5.4382      16.3496       5.4101      19.8684      10.9840      22.2609
    1821       5.5252       5.9415       5.4658      16.2889       5.3541      21.9966      10.8717      20.5424
    1822       5.6275       6.0927       5.4310      15.5305       5.6476      17.5983      11.0599      21.4539
    1823       5.5269       5.9188       5.4601      15.4173       5.4041      19.7087       9.8395      21.6131
    1824       5.4918       6.2316       5.3853      15.7858       5.4192      21.7453       9.1851      21.8008
    1825       5.5821       6.1159       5.4269      16.2351       5.5917      25.3420       9.0507      22.4556
    1826       5.7023       5.9196       5.6555      16.0740       5.5747      21.7615       9.1883      21.5535
    1827       5.6178       5.8846       5.6380      14.2839       5.7020      21.4628       8.6448      20.3865
    1828       5.5281       6.1221       5.5003      15.7655       5.4514      22.7204       8.4531      20.1597
    1829       5.6325       6.0609       5.5165      16.3684       5.6208      22.7645       9.0293      22.3847
    1830       5.4481       6.1982       5.3612      16.5431       5.6564      20.2028       9.1569      21.4645
    1831       5.5991       5.6157       5.5296      16.5147       5.7198      22.7824       9.7129      20.6355
    1832       5.6282       5.9576       5.4906      14.2272       5.4155      24.1374       8.7494      20.6440
    1833       5.5220       5.8600       5.6610      15.2882       5.7403      19.5801       9.9883      21.2252
    1834       5.7169       5.8954       5.4878      14.9641       5.5990      22.9673      10.0630      20.3971
    1835       5.5538       5.9201       5.9808      14.8217       5.5856      16.8210       9.9803      19.9462
    1836       5.5068       6.1753       5.4349      14.7635       5.4741      16.1440      11.1990      20.6495
    1837       5.4819       5.9759       6.6533      15.0399       5.5612      19.0424      10.6476      20.9421
    1838       5.4564       5.9229       6.5607      15.0544       5.4697      16.7216       9.9218      20.4442
    1839       5.4748       6.0102       6.3659      15.3532       5.4911      18.2046      10.6834      19.9682
    1840       5.5141       5.8618       6.2310      15.2939       5.4220      17.4423      10.2523      20.9120
    1841       5.4331       5.9188       6.7231      14.4264       5.4511      17.8320      10.9432      21.3670
    1842       5.4560       5.8347       6.3813      14.7062       5.4259      17.2189       9.6411      21.0857
    1843       5.5201       5.8792       6.3869      15.2298       5.5629      19.1100      11.4476      21.6184
    1844       5.5466       5.8878       6.4740      14.4964       5.5831      18.4552      11.4625      20.7378
    1845       5.4433       5.9449       7.0327      14.6956       5.3719      18.3380      11.0907      21.8618
    1846       5.4135       6.1001       6.3942      15.5559       7.3902      17.6281      11.2460      21.4416
    1847       5.5449       5.8966       6.5109      14.2327       6.9938      16.9673      10.5166      21.1152
    1848       5.4992       5.8200       6.8993      14.5353       6.4053      18.0181      10.8089      22.9804
    1849       5.5359       6.1770       5.5978      14.2895       6.8681      17.2986      10.2392      21.4689
    1850       5.5844       5.7386       5.3818      14.3205       6.9462      16.9487      11.6284      21.4006
    1851       5.5170       5.8853       5.9447      14.5035       7.2461      21.9074       9.9042      20.3741
    1852       5.5810       5.7455       5.7508      13.9307       6.9215      25.5378      10.5028      20.9156
    1853       5.4976       5.8033       5.5555      13.3735       6.8081      17.2788      10.7234      21.9490
    1854       5.4465       5.8905       5.4742      13.4104       7.1764      16.3680      10.2209      20.4091
    1855       5.4037       6.0161       5.6584      14.0318       7.0751      19.6053      10.6158      22.8083
    1856       5.5572       6.0068       5.6480      14.9517       6.5320      19.2982       9.7881      20.7327
    1857       5.6063       5.7612       5.8447      14.7643       6.4814      19.6073       9.5196      20.8013
    1858       5.6949       6.1715       5.5841      15.3887       7.1506      19.0370       9.8810      20.4327
    1859       5.4789       5.9430       5.5496      14.3552       6.6582      19.2102       9.9593      21.5746
    1860       5.5020       5.9454       5.4407      14.9636       7.2474      20.2500      10.2733      20.7542
    1861       5.5622       5.9422       5.7027      14.2667       6.9064      15.4629      10.8499      21.4796
    1862       5.4705       5.7252       5.9114      14.0970       6.5542      15.7298      10.0207      22.2909
    1863       5.4482       6.0296       5.6109      14.6138       6.4193      15.7176      10.7797      22.9353
    1864       5.4624       6.0627       5.4357      14.5282       7.2113      15.1497      11.2196      20.8220
    1865       5.3919       5.9223       5.6676      14.6617       6.7112      15.8166      11.3044      22.2188
    1866       5.6580       5.7583       5.5462      14.0211       7.0120      13.8631       9.8517      20.6074
    1867       5.5718       5.7877       5.5690      13.8801       7.4533      10.8139      11.6539      20.7131
    1868       5.4629       5.9342       5.4124      13.2670       7.3687      10.8989      13.2224      20.9687
    1869       5.6466       5.9318       5.7232      14.3273       7.5121      10.5874      12.2344      21.1530
    1870       5.5946       5.9521       5.6457      14.5154       7.6527      11.0252      11.8204      19.3640
    1871       5.6251       5.8726       5.5717      13.9377       6.8018      10.1440      12.4395      20.9173
    1872       5.4852       5.9754       5.4519      14.1099       7.4006      11.0623      13.2655      20.4480
    1873       5.7208       5.6993       5.7693      13.3711       7.0251      11.5705      10.9618      20.4009
    1874       5.4564       5.9506       5.7099      14.4259       7.3685      10.6685      10.9862      21.4596
    1875       5.5075       5.9743       5.7172      12.4161      10.3972      10.2306      15.0684      20.7998
    1876       5.4632       6.0883       5.6737      13.1706       9.7983      11.4323      14.7045      20.3779
    1877       5.6314       6.0415       5.6019      14.1675       6.9106      11.1687      11.0645      20.4530
    1878       5.7340       5.8749       5.6591      13.2344       7.5480      10.7837      11.1498      18.7498
    1879       5.5002       6.1106       5.6685      13.8801       7.3338      10.6569      12.0623      21.1459
    1880       5.5646       6.0406       5.3785      14.1316       6.7434      11.1365      12.1350      21.4374
    1881       5.6009       5.9568       5.6585      13.4466       7.5799      10.4611      13.2214      20.8002
    1882       5.5488       5.8921       5.6260      13.8893       7.5691      10.9015      12.1686      20.9111
    1883       5.4563       5.7770       5.5001      13.1201       7.3201      10.8055      11.4953      21.2905
    1884       5.6555       5.8882       5.9006      13.8961       7.3266      11.1973      11.3721      20.4114
    1885       5.5357       5.9675       5.7158      13.9327       7.0773      10.9482      12.5939      20.7683
    1886       5.7178       6.0196       5.9498      13.8502       7.4072      10.8705      14.1194      21.0833
    1887       5.5941       5.8705       5.6379      13.8925       6.7549      10.9364      11.6305      19.9207
    1888       5.6576       6.0151       5.4983      13.5841       7.7522      11.3223      11.0092      18.0869
    1889       5.6359       5.8645       5.6231      13.3942       7.4699      10.9878      11.7388      19.2124
    1890       5.3725       5.9167       5.6044      14.3359       7.3530      11.1539      11.5404      19.3827
    1891       5.6157       5.9137       5.7771      14.1847       6.8413      11.4852      10.3301      19.2371
    1892       5.5030       5.8086       5.6703      13.7842       7.3426      11.1174      12.1823      21.2397
    1893       5.5156       5.9842       5.6785      13.2985       6.6390      11.3891      10.4268      21.0718
    1894       5.5317       6.0244       5.7562      13.6892       7.2441      10.7995      12.2912      20.8607
    1895       5.6461       6.1961       5.5271      13.9569       7.6640      10.9831      12.0086      18.6824
    1896       5.6715       5.9340       5.6550      13.0708       8.6927      10.9899      12.1177      19.0611
    1897       5.4761       5.9869       5.6050      13.7036       7.6443      10.5609      12.0656      18.9304
    1898       5.5692       6.0332       5.5023      14.0106       7.6948      10.3330      12.1828      19.2785
    1899       5.5216       6.0274       5.8429      14.1386       9.0523      11.0636      12.2126      20.0183
    1900       5.5146       6.4286       5.5803      14.2132       8.9323      10.9410      12.6866      18.8754
    1901       5.6608       5.9263       5.5336      13.1972       8.6015      10.3331      12.7391      18.7004
    1902       5.5791       6.2704       5.6149      14.2969       6.7206      10.4636      11.7574      19.5578
    1903       5.4764       5.7008       5.7946      14.0577       7.5359      10.9190      11.6693      20.7135
    1904       5.6020       5.8347       5.8245      13.8825       7.1350      10.7983      11.1633      19.4405
    1905       5.4584       5.8547       5.3808      14.0036       7.6989      10.7089      11.8083      19.6026
    1906       5.5814       5.9096       5.5551      13.8484       8.7865      11.0488      10.9835      18.7569
    1907       5.5578       6.0029       5.5172      13.7942       7.2954      10.4544      11.6450      18.9878
    1908       5.4642       5.7569       5.5601      13.5720       7.6954      11.3142       9.8526      18.7198
    1909       5.5907       5.9724       5.6079      14.4596       7.5048      10.6654      11.6923      19.6971
    1910       5.5105       5.8798       5.5717      13.5830       8.8839      10.1843      13.2465      20.2085
    1911       5.5758       6.0209       5.5902      14.3296       9.2524      10.1732      12.9317      19.5527
    1912       5.5811       6.0677       5.6685      14.1796       7.7165      10.8700      10.7834      19.0849
    1913       5.6633       5.9056       5.8933      13.5505       8.1401      11.1697      10.9561      18.7766
    1914       5.5126       6.2531       5.5416      14.5507       7.7574      11.4270      12.3780      19.9636
    1915       5.5074       5.8431       5.5019      13.7469       7.7849      10.4171      11.3745      19.9236
    1916       5.5452       6.1260       5.6734      15.0425       7.0636      13.1708      10.1101      19.5843
    1917       5.5179       6.0620       5.5378      13.6743       7.3947      12.7358      10.8249      20.2029
    1918       5.4432       5.6341       5.9306      14.2866       8.5539      12.5935      11.6152      18.8857
    1919       5.4567       6.0962       5.7769      14.1023       8.2150      11.1845      12.5749      20.0246
    1920       5.4491       5.9211       5.5759      14.1248       7.3136      10.5167      11.7115      18.4658
    1921       5.5270       6.0206       5.7001      13.7384       7.3612      10.5489      11.6649      19.3265
    1922       5.5198       6.0319       5.7232      13.7592       7.7717      10.6259      11.3380      19.1202
    1923       5.5591       5.8897       5.6286      14.3708       7.7283      11.5154      11.5265      18.9015
    1924       5.5917       5.9401       5.5662      14.0854       7.1818      11.9631       9.5188      19.7604
    1925       5.5048       6.2134       5.7321      13.9932       7.4716      11.8701      10.5297      18.3861
    1926       5.6291       5.9814       5.4804      13.6638       7.8396      10.9533      12.0730      19.0986
    1927       5.4425       6.0100       5.9447      13.7991       7.5038      10.7745      11.7851      19.6520
    1928       5.4401       5.9681       5.6925      13.6754       7.7375      10.8524      12.1433      19.7803
    1929       5.4782       6.0439       5.5716      13.8780       6.9434      10.5782      11.5342      19.7835
    1930       5.5758       6.1970       5.6495      13.9997       7.1806      10.9417      12.0694      19.1684
    1931       5.5574       6.1144       5.7502      14.0519       7.2412      10.5877      11.5620      19.7510
    1932       5.4600       6.0323       5.6447      13.2781       7.0354      10.8966      11.4913      17.7634
    1933       5.4700       6.1877       5.5089      14.4477       7.9647      11.0730      11.5965      19.0527
    1934       5.6337       6.1483       5.6301      14.7197       8.6201      10.7687      11.9082      19.5517
    1935       5.6409       5.8425       5.7096      13.6247       7.4246      10.9852      11.8708      19.3827
    1936       5.5403       5.8503       5.7652      12.9141       7.0108      10.3661      12.2888      20.1003
    1937       5.6189       6.0802       5.5136      13.5036       7.4300      10.9716      11.0625      19.1046
    1938       5.6973       6.0835       5.5776      13.7489       8.0922      10.9101      12.1285      18.9717
    1939       5.5875       6.0968       5.5083      13.6672       7.4322      11.1124      10.9269      18.7931
    1940       5.3936       5.9495       5.7298      13.4333       7.4086      12.4046      10.8885      18.3006
    1941       5.5530       6.1398       5.8791      14.3482       6.6611      11.5250      11.1346      20.4554
    1942       5.6269       6.0470       5.7223      13.3971       7.5338      10.7833      12.2340      18.8933
    1943       5.5040       5.9141       5.6833      13.0771       8.0392      10.8393      12.3988      18.9411
    1944       5.5678       5.9433       5.6968      12.9132       7.5601      10.6635      11.3317      19.0782
    1945       5.5988       6.2785       5.6587      13.7442       7.5499      10.4411      11.4910      18.2897
    1946       5.6666       6.1595       5.5179      13.9030       7.6504      10.2732      10.9581      19.1369
    1947       5.5296       6.0096       5.6116      13.6734       6.7498      11.8374      10.8290      21.8567
    1948       5.5548       6.1314       5.6108      14.0886       7.3763      10.8765      11.2886      19.3317
    1949       5.6694       6.2458       5.6516      14.1207       7.5721      11.0049      11.4033      20.2910
    1950       5.5518       6.1524       5.4098      13.9763       7.3489      10.7247      10.8734      19.1263
    1951       5.5811       6.0108       5.6477      13.7621       7.8668      10.2936      11.7703      18.6597
    1952       5.6102       6.0491       5.5462      13.9570       7.3728      11.1167      10.4184      18.6804
    1953       5.5012       5.9947       5.6123      14.0313       7.4904      10.7462      10.4020      19.3121
    1954       5.5504       5.8282       5.5374      13.6369       8.1593      10.9794      11.0761      19.8834
    1955       5.5991       5.9190       5.8281      13.5784       7.5934      11.0439      11.1620      19.2124
    1956       5.4685       6.2121       5.4645      13.7412       7.7994      10.4694      12.9841      19.8050
    1957       5.6111       6.1036       5.6300      13.2930       7.5065      10.6792      11.7818      18.6392
    1958       5.6095       5.9730       5.7778      13.3207       8.1791      10.9215      12.1911      19.4538
    1959       5.4415       6.1501       5.4558      13.8875       8.4450      10.8581      11.9475      18.8087
    1960       5.5046       5.9294       5.6147      14.0172       7.6895      10.7651      12.2207      19.3614
    1961       5.4750       5.8188       5.5468      15.1174       7.8008      10.4680      12.0925      19.0784
    1962       5.6259       6.0525       5.4499      13.8413       7.6138      11.0848      11.4787      19.5225
    1963       5.5240       5.8761       5.4941      14.9469       7.9407      10.7398      11.7463      19.3741
    1964       5.5403       5.9626       5.5907      14.2435       8.0062      11.1912      11.3198      19.5308
    1965       5.6497       5.8023       5.6188      15.6247       8.2971      11.5066      11.5505      19.9698
    1966       5.4650       5.8501       5.6684      13.8590       8.1533      11.2019      12.6455      18.7150
    1967       5.6597       5.9044       5.5628      12.0222       7.5306      10.6444      11.7556      20.4603
    1968       5.5651       6.0824       5.4786      10.0946       7.7417      10.6558      13.2444      20.4347
    1969       5.5627       5.7501       5.5237      10.9943       7.8843      10.7774      11.6769      19.5508
    1970       5.5777       5.9292       5.6560       9.3690       7.4192      11.2976      12.0789      19.2207
    1971       5.5560       6.0377       5.6887       9.7730       7.1536      11.1477      11.1933      18.4002
    1972       5.4579       5.9607       5.5560       8.4937       7.6028      11.2945      11.5255      20.2867
    1973       5.3161       6.0338       5.6182      12.2906       7.8500      10.2548      12.1079      19.6500
    1974       5.5070       5.9861       5.5183       9.8873       7.7809      10.5346      12.6424      19.7735
    1975       5.5650       5.7854       5.5376       8.4364       7.3215      11.0898      11.6090      20.6164
    1976       5.3819       5.7606       5.4501       9.3855       7.0725      10.4665      11.5550      20.9894
    1977       5.5649       5.9977       5.5429       9.9959       7.1832      11.4367      11.9960      19.5700
    1978       5.4597       5.8631       5.6653      10.3457       7.3722      10.5324      12.0664      20.5095
    1979       5.5864       5.9867       5.6284      13.3264       7.6746      10.3042      12.2482      19.4088
    1980       5.5129       5.7787       5.6858      11.0287       8.2024      11.1107      12.9549      20.5749
    1981       5.4486       5.8310       5.7223      10.0596       7.8403      10.3611      12.3157      20.0698
    1982       5.5282       5.9510       5.6574      11.2535       7.6507      10.5173      11.6500      20.0118
    1983       5.5860       6.3486       5.7451      13.0465       7.3690      10.2884      11.2089      19.0281
    1984       5.4037       5.9728       5.5763      12.3270       7.9460      10.6117      12.2821      19.0633
    1985       5.5229       5.7467       5.7063       9.6389       7.5002      10.7766      12.6125      20.6768
    1986       5.5038       5.9460       5.5476       9.5712       7.7909      11.1352      11.9933      20.4891
    1987       5.5188       6.1861       5.4779       8.8970       6.8012      10.4342      10.9015      19.8181
    1988       5.6666       5.6373       5.4900      10.0496       8.0614      10.0840      12.8295      19.8804
    1989       5.4875       5.9599       5.5080       8.3323       7.7910      10.4946      12.1220      20.1550
    1990       5.6107       5.7015       5.6755       8.3834       7.3045      10.8343      11.8047      19.3332
    1991       5.5237       5.8041       5.5784      10.5764       7.3398      10.4112      11.9009      20.4024
    1992       5.5517       5.9128       5.7955       9.3149       7.5295      10.2004      12.2447      19.8957
    1993       5.5805       5.9524       5.4560      11.1112       7.7140      10.6746      11.5636      20.2162
    1994       5.4173       5.9645       5.5979       8.4177      11.4918      10.8168      15.2135      20.5804
    1995       5.5011       5.9147       5.4295       8.9811      11.6135      10.4998      16.4453      19.9312
    1996       5.6622       5.7080       5.6337      13.0190       7.7265      11.1646      13.7939      19.7677
    1997       5.4978       5.9112       5.7239      11.6035       8.4396      10.2495      14.0785      19.6905
    1998       5.6769       5.7992       5.7082      11.5526       7.1438      10.5861      13.9447      19.7988
    1999       5.5532       5.8818       5.8513      14.4973       8.4903       9.9485      13.2269      18.5979
    2000       5.4222       5.8744       5.6319      11.6881       8.8156      11.5249      13.3045      19.6876
    2001       5.6130       6.1769       5.4657       8.7249       7.1928      11.6943      12.7028      19.3032
    2002       5.6089       5.9726       5.4633       8.4763       7.6389      10.5149      13.1441      19.0897
    2003       5.5342       6.0003       5.6164       8.8191       7.5122      10.2124      13.8764      19.4663
    2004       5.5236       5.8717       5.4489       9.0452       7.5539      11.5287      13.6701      18.0196
    2005       5.5146       5.8954       5.4765       8.3015       7.5158      10.9581      13.5087      18.8789
    2006       5.5596       5.8730       5.6547       9.7157       7.0361      11.0907      13.8072      19.3785
    2007       5.4743       5.9033       5.5866      12.8384       8.7736      10.4217      14.5472      19.1114
    2008       5.6339       6.0217       5.6784       8.4500       9.7705      10.4978      14.3287      20.4571
    2009       5.4178       5.8497       5.2830       9.2381      11.4329      11.9522      13.9061      20.4221
    2010       5.6583       5.9665       5.5605      11.2823      10.1023      11.1065      14.2616      19.8625
    2011       5.6125       6.1648       5.6388      11.0775      10.1549      11.9406      14.4860      20.8430
    2012       5.5138       6.2687       5.5344      11.3482       9.3470      11.0353      14.3486      20.4086
    2013       5.4631       5.8330       5.5207       9.2909       9.9053      10.3970      15.5147      20.1325
    2014       5.5651       6.0666       5.5244       9.8806       9.8119      10.5201      14.7865      20.0081
    2015       5.6468       6.0403       5.4109       8.8367      10.2973      11.0416      13.7631      18.2116
    2016       5.6057       5.8507       5.5887       8.7662      10.3613      10.7313      14.5425      17.9901
    2017       5.5339       5.8273       5.7447      11.8159      10.2749      10.0271      14.7891      19.9182
    2018       5.5318       5.9773       5.4800      15.5161      10.3309      10.0079      14.4858      19.8600
    2019       5.5963       6.0431       5.4953      10.9847      10.9495      10.7244      14.6930      19.0743
    2020       5.7361       5.7653       5.7389      11.5031       9.4540      10.0683      15.8959      20.0188
    2021       5.6228       6.0707       5.4564       8.6274       9.8947      10.4213      15.1897      19.0070
    2022       5.4402       5.9011       5.6936       8.1972      11.3054      10.4027      14.8997      19.5718
    2023       5.5525       5.8338       5.5832      10.8060      10.9022      10.3235      16.0409      18.4895
    2024       5.4708       5.9925       5.4422      11.1807      11.3531      10.3240      15.6041      20.3182
    2025       5.6597       5.8400       5.4708      12.9605      11.1781      10.6164      16.4664      20.8618
    2026       5.3598       5.9888       5.4858      13.2606      11.1023      10.7798      16.8525      20.8202
    2027       5.6907       5.9331       5.5162      12.8756      10.7073      10.9934      14.5674      19.2656
    2028       5.5988       5.8583       5.5887      13.1654      10.2365      10.8213      14.7854      19.7561
    2029       5.5742       5.9391       5.5506      13.0818       9.7873      10.3985      14.7063      18.5831
    2030       5.5755       6.1509       5.6608      13.6682      10.8483      11.1067      14.2297      19.7927
    2031       5.5644       6.0895       5.7879      13.9836       9.7797      10.2189      14.9951      19.3916
    2032       5.4357       5.8769       5.5867      13.8217       9.7433      10.4739      14.2947      18.1809
    2033       5.5913       5.9158       5.6735      13.8034       9.8211      10.7649      14.6312      19.4503
    2034       5.5234       5.9075       5.6671      12.4507      10.1540      10.7983      14.0209      19.4368
    2035       5.4412       6.0109       5.6017      13.5481      10.4126      10.9718      12.6657      18.6996
    2036       5.5439       5.9948       5.5628      13.5331      10.4121      10.4894      13.7082      18.9005
    2037       5.6672       6.0047       5.3455      14.3617       9.9804      10.7158      14.3556      19.3163
    2038       5.5840       6.1919       5.4564      13.2285       9.1477      11.0312      10.0639      19.0542
    2039       5.5615       5.9221       5.6008      13.0144      12.9720      10.7607      15.0905      19.2389
    2040       5.5704       5.7007       5.6269      13.1649      12.4182      11.0402      14.8754      18.9485
    2041       5.5678       6.1184       5.6305      13.9747      10.5254      11.5185      14.3394      18.8702
    2042       5.5801       5.7823       5.6246      13.3138      10.1707      10.5571      13.7311      18.8500
    2043       5.5197       6.1026       5.5397      12.7930      10.8100      10.4031      15.2903      19.0078
    2044       5.4729       6.0524       5.5405      13.4988      12.2387      10.2765      13.7152      19.4619
    2045       5.5764       6.0680       5.6811      13.8155      11.3236      10.6655      13.7580      19.2089
    2046       5.5809       5.9667       5.8535      13.8765      12.3310      11.0831      14.1281      19.3572
    2047       5.6121       5.9389       5.5392      14.1896      11.9133      10.9998      13.6326      18.4254
    2048       5.5797       5.8753       5.7087      13.3631      12.0073      10.7779      13.8091      19.3987
    2049       5.5831       6.0057       5.4746      13.4668      12.1298      10.8985      13.8116      18.9664
    2050       5.4337       6.1043       5.4854      13.9653      12.2028      10.9640      14.5743      18.1720
    2051       5.5042       6.1542       5.6162      13.8362      11.4532      10.6607      13.5114      19.3688
    2052       5.5865       5.9652       5.5703      14.2460      12.0678      11.4372      13.6658      19.9335
    2053       5.5120       5.9031       5.5055      13.6512      11.6354      10.9212      14.4428      18.8054
    2054       5.5703       5.9541       5.4726      13.6583      11.8975      10.4155      15.3821      20.1260
    2055       5.6436       5.7919       5.3651      13.9510      12.2378      10.8848      13.5269      17.2787
    2056       5.6569       6.0115       5.5097      13.7536      12.0316      11.1153      14.2208      19.8060
    2057       5.5848       6.0448       5.5902      13.1735      11.3186      11.0276      13.2100      19.3202
    2058       5.6049       5.8059       5.5684      13.4037      10.5388      10.8019      13.8636      20.0429
    2059       5.5547       5.9949       5.7114      14.0660      10.5696      10.9802      13.2901      20.4347
    2060       5.4526       6.1186       5.4934      13.9042       9.9274      11.1323      13.1809      19.6710
    2061       5.5308       6.1356       5.3898      13.9708      10.2682      10.6691      13.3480      19.4700
    2062       5.7095       6.0749       5.5988      13.0244      10.1141      10.4482      14.8244      19.7511
    2063       5.5761       6.1796       5.7706      12.6395       8.4274      10.4913      13.1737      19.5207
    2064       5.5538       6.1426       5.6198      14.1751      10.6136      10.4947      15.2637      20.9328
    2065       5.6378       5.8913       5.8323      12.7030       8.5746      10.4713      12.7599      19.3155
    2066       5.4685       5.9646       5.7154      13.4799       8.7282      10.8531      13.2020      18.4421
    2067       5.5989       5.8776       5.7990      13.5033       9.2085      11.6715      13.9201      19.1882
    2068       5.6102       5.7523       5.6671      13.9027       9.8757      10.9379      14.8778      19.4401
    2069       5.4984       5.9879       5.5587      12.9715       8.9188      10.6001      13.8316      18.9070
    2070       5.4861       6.0929       5.8206      13.5472       9.1344      10.3393      12.8984      18.6137
    2071       5.6234       5.9319       5.6039      14.4717      10.2319      10.4299      13.9731      18.4236
    2072       5.4176       5.7831       5.6738      14.0908       8.6150      11.2573      13.2151      18.9043
    2073       5.4239       6.1148       5.6758      14.6306      10.4346      10.7004      14.8869      19.5865
    2074       5.6775       5.8500       5.4881      13.9443      10.1117      10.3070      14.9532      18.8705
    2075       5.4926       6.0912       5.4921      13.5330      11.8828      10.3739      14.5267      18.4751
    2076       5.4013       5.8859       5.6115      14.2785      12.1277      11.2760      14.4991      18.9360
    2077       5.5889       6.2068       5.4676      13.9629      12.7535      11.3420      13.2873      19.4860
    2078       5.5345       5.8019       5.5275      14.3633      12.2932      11.6144      14.0057      19.1669
    2079       5.6352       6.2721       5.7155      13.8584      12.0468      12.0129      12.4821      19.6246
    2080       5.5271       5.9218       5.5015      13.4933      12.3744      11.6421      14.2598      18.5333
    2081       5.5602       6.0369       5.4952      13.6857      11.8937      11.3678      13.6969      18.8322
    2082       5.6143       5.9169       5.4379      13.9760      12.5598      10.5148      13.5277      19.5131
    2083       5.6297       6.0675       5.5490      13.9449      12.9151      12.7694      13.2387      19.6709
    2084       5.4486       5.9602       5.5911      14.2270      12.6460      11.3584      14.0265      18.2091
    2085       5.4924       5.9949       5.6396      13.5116      11.6052      12.1250      13.2489      19.4836
    2086       5.5069       5.8838       5.3665      14.3008      14.4102      12.1577      13.5449      18.2102
    2087       5.6223       6.0117       5.7866      13.2250      12.4200      13.8241      13.6718      18.2706
    2088       5.4546       6.1028       5.4985      13.5005      12.0328      10.6215      13.9068      17.2141
    2089       5.4879       5.8421       5.6261      13.6657      13.1403      11.8605      14.6730      19.5627
    2090       5.6635       5.9391       5.6465      13.7322      12.1201      11.8666      13.9513      19.6386
    2091       5.5791       6.0792       5.4865      13.9717      12.1828      11.4847      14.1106      18.8323
    2092       5.4885       5.9875       5.5288      13.7731      13.1393      12.1856      14.0290      19.9135
    2093       5.5822       5.8559       5.6258      14.4599      14.2398      12.3016      13.4561      19.2208
    2094       5.5658       5.8859       5.6222      14.2556      12.8570      11.7392      13.9027      18.4004
    2095       5.4815       5.8150       5.6576      13.5462      10.9108      12.1609      11.7897      19.1880
    2096       5.5272       6.1316       5.6884      13.5578      11.3754      11.8229      14.8844      20.1303
    2097       5.6342       5.9874       5.5003      13.9218      11.5232      10.1732      12.9473      18.8986
    2098       5.5683       6.0037       5.7124      13.6104      11.9871      10.6691      14.6549      19.5613
    2099       5.5926       6.2376       5.3632      14.2027      12.7380      10.9162      14.6043      19.7162
    2100       5.4936       6.2298       5.6289      13.8603      12.2939      11.3310      13.6149      20.4063
    2101       5.6295       6.0099       5.6792      13.1285      12.1936      10.8978      15.6459      19.2839
    2102       5.5023       5.7769       5.4371      14.1504      12.8503      12.3660      13.6921      19.4974
    2103       5.6339       5.8822       5.7307      12.8325      11.4326      10.5263      15.5008      18.7336
    2104       5.4692       5.8223       5.6161      13.2513      11.9335      10.9937      13.6334      18.2184
    2105       5.6235       5.6200       5.5580      13.6759      12.4675      10.6221      14.3610      17.9906
    2106       5.5252       6.0030       5.4695      13.9763      11.6724      10.3653      15.2041      21.2191
    2107       5.6203       5.9059       5.5283      14.2238      11.4082      10.7645      13.5450      20.6543
    2108       5.5061       5.7119       5.5653      13.5727      11.4023      10.6013      13.6357      19.5721
    2109       5.4594       5.9203       5.5804      13.7014       9.7617      10.9276      12.6824      20.4754
    2110       5.5559       5.9946       5.4589      13.6477      11.0588      12.3716      15.2581      22.5736
    2111       5.6232       5.9250       5.5381      14.2794      11.0548      11.7921      14.7767      22.4984
    2112       5.5686       6.0020       5.4437      13.7552      11.5056      11.3476      14.4031      21.1158
    2113       5.6428       5.6796       5.5242      13.8750      11.4215      11.6932      14.9091      20.6620
    2114       5.6453       5.7567       5.6835      14.1274      11.1128      10.5927      13.5594      20.0696
    2115       5.7269       6.0722       5.4626      14.1686      11.9812      10.7591      13.9667      22.0431
    2116       5.5008       6.0355       5.4825      13.9541      10.6916      12.1128      15.8781      21.6266
    2117       5.5567       6.1167       5.6890      14.9326      11.3775      10.5720      16.7621      22.0927
    2118       5.7122       5.7627       5.3937      13.6303      11.2014      12.0953      15.8651      21.5458
    2119       5.5685       5.9462       5.2964      13.8703      10.4832      11.5123      16.5495      20.7863
    2120       5.5372       6.2242       5.6128      14.2237      10.8390      11.1224      15.0309      21.3061
    2121       5.7853       5.9434       5.5671      13.7140      11.6753      10.4412      15.5015      19.7908
    2122       5.4879       5.9627       5.4680      13.6695      11.3593      11.9215      16.1126      22.2005
    2123       5.7245       5.9486       5.5907      13.8631      11.3535      10.9456      18.1450      21.8680
    2124       5.5903       5.8629       5.6458      13.5195      11.0318      10.8244      15.8598      20.1186
    2125       5.4848       5.9040       5.5175      13.6183      11.4890      10.3684      16.9510      20.4289
    2126       5.3956       5.6760       5.5560      13.0556      11.0096      10.2818      16.2315      21.1314
    2127       5.4706       6.0680       5.5455      11.9061      11.2298      11.5702      14.8679      21.9364
    2128       5.5515       6.1191       5.4174      13.6617      10.7575      10.5114      14.3369      21.7075
    2129       5.6700       5.9416       5.6515      13.9693      10.3111      11.0277      17.4531      21.3707
    2130       5.4493       5.9564       5.3138      14.0713      10.5584      10.8705      15.5028      21.4390
    2131       5.4623       6.1680       5.4470      14.0429      10.5194      11.1130      16.0748      21.3933
    2132       5.4971       6.0730       5.6829      13.4588      11.6956      10.6048      16.8597      21.0823
    2133       5.4185       5.9973       5.4880      14.0009      10.0155      11.4876      14.9998      19.6254
    2134       5.5156       5.8480       5.5833      14.0211      10.1749      10.7838      14.8926      21.5275
    2135       5.4266       6.3407       5.8951      13.8063       9.8573      10.4138      16.4036      20.1296
    2136       5.5224       5.8181       5.5326      13.6967       9.8326      10.6624      13.7006      20.3238
    2137       5.5357       5.8710       5.5484      13.4705      11.5020      10.3692      14.0977      20.0015
    2138       5.6446       5.7332       5.5630      13.5086       8.9484      11.0036      14.3843      21.0205
    2139       5.4350       6.2777       5.5127      14.2478      10.0655      10.4713      15.5521      20.7247
    2140       5.5986       6.3067       5.4841      13.6009       9.4688      11.2384      12.8887      20.5284
    2141       5.5668       5.9838       5.3928      14.0852       9.1341      10.9298      15.0475      20.8891
    2142       5.5647       5.8016       5.5086      13.3438       9.9532      10.7804      14.6752      21.0258
    2143       5.5374       5.7450       5.5405      13.5320      10.2123      10.8003      17.0676      21.2358
    2144       5.5998       6.0305       5.5939      13.8692      10.7216      10.7592      12.8191      20.2787
    2145       5.5525       5.9148       5.5935      14.2133      12.0050      10.2838      14.2354      19.4408
    2146       5.5276       5.8073       5.5007      13.9028      11.3199      10.9317      13.6141      21.0799
    2147       5.5205       5.9563       5.3758      14.0189      10.9042      10.5437      12.7343      21.5465
    2148       5.5606       5.8708       5.4596      14.1566      13.7663      10.8998      16.4217      22.1070
    2149       5.6608       6.0908       5.4404      13.2417      10.7757      11.6735      13.8756      22.5407
    2150       5.5372       6.0132       5.5774      13.0775      10.6995      11.4663      13.7685      21.4921
    2151       5.6736       6.1002       5.5353      13.7348      11.6655      10.6650      14.4537      21.7471
    2152       5.5227       6.1699       5.5335      15.2569      10.4109      12.9923      14.3825      22.4299
    2153       5.7515       5.9721       5.5318      14.9756       9.7512      12.5425      16.5400      23.0185
    2154       5.6608       5.9494       5.4257      14.9347      12.1022      12.0070      15.5866      22.3818
    2155       5.4014       5.8589       5.6500      14.9899      10.3213      12.0840      14.7833      22.3820
    2156       5.5650       5.9507       5.6384      16.2000      12.3366      13.3424      17.8590      24.1265
    2157       5.4585       5.7433       5.5701      15.4064       9.8579      11.8858      19.3741      23.3602
    2158       5.4857       5.8989       5.4020      15.6970       9.3602      12.5597      12.8405      24.7082
    2159       5.5596       5.8987       5.6389      14.8803      12.0585      10.9388      16.4960      22.7477
    2160       5.5662       6.0843       5.5104      14.5021      11.9911      13.3093      14.6999      23.5736
    2161       5.4351       5.7974       5.6116      15.6914      12.9282      14.5159      16.7000      26.5674
    2162       5.7102       5.8012       5.6487      13.7237      11.4326      15.1484      15.6336      25.6870
    2163       5.4174       5.9435       5.5543      14.4003      10.8664      15.2071      15.3724      24.0293
    2164       5.4988       6.0471       5.4942      14.5862      10.5371      14.6131      14.2961      24.3159
    2165       5.5577       5.9510       5.4252      14.1025      10.4899      14.0253      13.2621      21.8762
    2166       5.3181       5.8532       5.7293      14.4277      12.1757      14.3713      15.8721      23.2243
    2167       5.5337       5.7956       5.4843      14.1010      10.7535      15.5100      13.6217      20.5127
    2168       5.3866       5.9697       5.4600      13.9548      11.0527      13.7642      14.0119      21.7428
    2169       5.6181       6.1127       5.5849      13.5614      11.0545      14.8913      15.4259      21.8678
    2170       5.6917       5.9350       5.4761      13.8598      10.5809      13.6839      14.3717      21.3237
    2171       5.6910       5.8197       5.6628      14.5817      10.6864      14.9242      13.5307      22.3742
    2172       5.4841       5.9486       5.6156      14.7874      10.8419      13.9373      14.1851      21.0647
    2173       5.4898       6.0989       5.6199      14.3461      10.7797      13.8215      15.1477      22.0885
    2174       5.6380       6.0487       5.5790      14.2102      11.6778      15.3900      15.0874      21.3898
    2175       5.5307       6.0788       5.5745      14.1147      12.0893      15.0308      14.7370      21.6110
    2176       5.4511       5.9486       5.4774      14.6654      10.6014      16.1563      13.8687      21.1127
    2177       5.6318       5.8070       5.5440      13.9617      12.3944      13.6614      15.7423      21.3004
    2178       5.4996       5.9810       5.3962      14.1410      12.0312      15.4882      13.2227      20.7915
    2179       5.5362       5.8782       5.5835      14.2558      10.4273      15.1245      13.3812      20.1439
    2180       5.4259       5.9024       5.6247      15.1736       9.7719      14.1866      13.8342      20.3125
    2181       5.4687       6.0926       5.4491      15.4581       9.1444      14.5041      13.4646      20.9730
    2182       5.4853       5.8850       5.4806      15.2633      10.3578      14.7041      12.6518      20.8473
    2183       5.4463       5.7649       5.5963      14.8008       8.9059      14.3990      13.9136      20.6662
    2184       5.4878       6.0649       5.4377      16.0316       8.9080      15.5502      14.3508      21.7420
    2185       5.5290       5.8648       5.4035      15.3853       9.0617      13.6081      14.8083      20.9016
    2186       5.5686       5.9663       5.5173      15.1505       9.9655      14.3986      15.2927      20.9342
    2187       5.5863       6.0078       5.9066      15.0602       9.2335      14.4507      15.0567      21.2415
    2188       5.5608       5.8717       5.5571      15.0436       9.1026      15.0771      14.2248      20.6957
    2189       5.6211       5.8358       5.5379      15.4402       9.6338      12.7564      14.5255      20.0474
    2190       5.6264       6.0709       5.3965      15.4144      10.1700      13.9419      15.9354      21.5066
    2191       5.3945       5.8275       5.5313      15.2683       9.1821      13.3344      14.2106      21.4011
    2192       5.6259       6.1435       5.4377      15.0190      11.8839      18.9927      13.2280      24.4601
    2193       5.5706       5.8598       5.4503      14.7179       9.4071      19.6407      15.5489      23.0922
    2194       5.5412       6.2812       5.5852      15.8562       8.3035      20.9953      14.3192      23.7252
    2195       5.5479       5.6387       5.4568      15.4224      10.3608      14.7721      14.2190      21.4311
    2196       5.5068       5.9926       5.5712      14.9362      10.0686      15.4725      16.1764      22.8608
    2197       5.4941       5.7989       5.6146      15.0268       9.3796      14.0435      13.8906      20.7452
    2198       5.4930       6.0162       5.5182      15.3463      10.0588      15.3878      14.3034      22.5694
    2199       5.4977       5.8875       5.5117      16.3086       9.9339      15.2818      14.7549      22.9896
    2200       5.5082       5.9514       5.5504      15.4233      10.2014      13.3770      13.3211      20.5388
    2201       5.6512       6.0301       5.5642      14.3839      10.5708      14.5329      14.7417      23.4575
    2202       5.5787       5.8887       5.3820      15.2761       9.5648      15.4854      11.6567      22.6790
    2203       5.5135       6.0432       5.4274      14.5974      10.1869      16.8342      13.9588      22.1882
    2204       5.5826       6.0674       5.6285      15.5667       8.8579      14.8001      12.9912      21.8088
    2205       5.5447       6.0177       5.3986      15.2041       9.2739      18.5208      11.4612      20.4636
    2206       5.4908       5.9645       5.4547      15.4377      10.7446      17.5167      13.6553      20.0146
    2207       5.5384       6.0886       5.4879      14.3023      10.7187      18.0283      13.1823      18.9731
    2208       5.4811       6.1683       5.3218      14.7664       9.7029      16.3055      13.4987      21.9932
    2209       5.4459       5.8599       5.5337      14.3979      11.0574      15.6259      14.6965      18.3745
    2210       5.5631       5.7489       5.6287      13.5176      10.4765      14.9834      14.3916      19.1497
    2211       5.5283       6.0045       5.4698      13.9773       9.8610      11.1906      14.1997      21.1238
    2212       5.5000       5.8839       5.4582      14.6376      11.2723      12.6217      14.8010      21.2373
    2213       5.4304       5.9336       5.5290      14.3560      10.8382      13.0745      15.5150      20.9456
    2214       5.6108       5.7931       5.4238      14.6187      11.8050      13.2701      14.5676      21.3724
    2215       5.5040       5.8136       5.5890      14.7080       9.7255      12.7137      13.7124      20.8629
    2216       5.6023       5.8128       5.6815      14.1120      11.2419      14.2615      14.4030      20.4510
    2217       5.5299       5.8690       5.5821      14.1512      11.1104      12.5216      14.3204      21.1207
    2218       5.5345       5.9793       5.4347      14.5203       9.4012      12.1934      12.4529      20.5996
    2219       5.4002       6.1778       5.6038      14.7414       9.4041      12.9527      13.5462      19.9863
    2220       5.5092       5.8023       5.4896      15.0976       9.0743      12.7243      15.2972      21.4168
    2221       5.5139       5.8629       5.4161      14.8107       9.8222      11.4702      14.3824      19.9506
    2222       5.5111       5.8637       5.5396      13.7007       9.9313      11.0882      14.9500      20.1204
    2223       5.5360       5.9626       5.5449      15.8268       9.3284      15.2444      14.3654      20.6080
    2224       5.5863       6.0016       5.6240      14.9594      10.0853      14.6726      15.7291      21.3059
    2225       5.4484       6.0960       5.5901      15.9830      11.8069      16.7064      16.6279      20.6752
    2226       5.4592       5.9277       5.5350      14.2795      11.0351      16.8293      14.7822      17.7984
    2227       5.4859       5.7598       5.6923      14.9451      11.4657      17.5198      14.3245      15.7475
    2228       5.4865       5.9112       5.5441      14.6087      11.8578      15.4129      13.2911      16.5544
    2229       5.5630       5.6903       5.7715      12.8889      14.2279      16.5986      13.0857      11.9707
    2230       5.5778       6.0628       5.5357      13.8768      12.9787      16.4052      12.8349      12.9767
    2231       5.5601       5.8557       5.5506      13.8736      14.7674      16.3830      14.2570      11.8487
    2232       5.5242       5.9473       5.4778      13.6037      13.0672      18.1847      14.1791      10.9589
    2233       5.5032       5.7260       5.5703      14.1111      11.1859      16.1260      13.6662      11.1771
    2234       5.4956       5.8627       5.5874      14.1662      13.1706      14.5332      14.8705      10.6174
    2235       5.4136       5.7863       5.5613      14.3735      11.8776      13.7658      15.2249       9.5076
    2236       5.3359       5.9387       5.6248      15.9851       8.9023      14.9577      14.9255      12.4153
    2237       5.4961       5.9146       5.6349      15.5711      11.3396      18.5473      15.8576      10.0757
    2238       5.5649       5.9295       5.7323      15.8205      11.9711      20.2337      14.6212      12.8469
    2239       5.4543       5.8478       5.5007      14.4197      11.4481      20.1442      15.5982      12.0301
    2240       5.4206       5.9534       5.4689      14.9599      11.7098      22.8476      15.6868      13.0230
    2241       5.5001       5.9958       5.4571      14.6953      11.1979      19.5677      15.4359      12.6484
    2242       5.5645       5.8471       5.5204      14.5963      10.8378      19.9446      15.8620      11.7947
    2243       5.4434       6.0452       5.4072      14.7044       9.8454      20.6895      16.6683      17.8695
    2244       5.5500       6.1425       5.6250      14.7003       8.4476      21.1797      13.9905      17.9348
    2245       5.3954       6.0098       5.6642      15.0437       9.7142      19.7956      14.2592      10.2555
    2246       5.4647       5.8300       5.5257      14.7490      10.3590      19.9957      13.3916      11.0422
    2247       5.6494       5.9776       5.5951      13.9088       9.4729      17.8160      13.5730      11.3972
    2248       5.5823       6.0691       5.6260      15.0629       9.6031      22.0618      14.2103      13.3265
    2249       5.5467       5.8738       5.5476      14.6009       8.8949      22.7451      14.6942      12.0836
    2250       5.4228       5.9218       5.4152      14.4534      10.2992      22.0244      14.7187      13.8029
    2251       5.5564       6.0703       5.4820      15.5140       9.9576      23.2600      15.7176      12.2541
    2252       5.3876       5.8599       5.5534      13.7740      10.7166      18.8116      14.7566      11.2400
    2253       5.5612       5.9355       5.4650      14.0334      10.1474      18.7454      15.2603       6.7660
    2254       5.6610       5.9010       5.4938      14.2685      10.8409      20.7791      16.4675       7.4703
    2255       5.6449       5.7801       5.5193      13.7164      11.2371      21.4217      15.7175      10.4285
    2256       5.4739       5.9647       5.4203      14.6507      11.1294      20.0108      15.3956      12.4821
    2257       5.5751       5.9687       5.6087      14.7837      10.9851      19.9896      15.6788       7.0665
    2258       5.3991       5.9160       5.4779      13.7206      10.6115      21.6936      15.8922      11.3084
    2259       5.5612       5.9446       5.4195      13.9127      11.4230      20.3548      15.6050      11.4659
    2260       5.6386       6.1069       5.4721      14.7730      10.2903      21.7903      14.3737      11.1269
    2261       5.5862       5.9984       5.5033      14.3125      11.5587      21.4720      15.4237      11.9968
    2262       5.4655       5.8785       5.5066      15.1474      10.7771      22.8770      15.2607      11.6076
    2263       5.5175       5.9073       5.5117      14.4724      11.0470      21.2602      16.7937       9.6688
    2264       5.5553       5.8092       5.6940      14.6540      10.6788      22.0304      16.3246      11.6809
    2265       5.3723       6.0961       5.5745      14.3573      11.4664      18.7467      16.2291       8.7349
    2266       5.5106       6.0583       5.5507      14.6421      10.2062      18.1572      14.7265       7.9112
    2267       5.4917       5.9693       5.6569      14.3011      11.4002      17.7543      15.7623       8.6457
    2268       5.6163       6.0211       5.3932      14.5999      11.6661      21.7173      16.5014      11.6621
    2269       5.6000       5.8900       5.7918      14.1393      11.3555      20.4013      16.5836       8.5783
    2270       5.3666       5.9384       5.4269      13.8786      11.2592      20.9134      14.8131       8.7429
    2271       5.5270       5.8953       5.5148      15.5326      11.5323      17.1201      16.8534      12.3354
    2272       5.6353       5.8277       5.5332      14.1763      11.3090      19.4435      16.5781      14.1821
    2273       5.5420       5.9342       5.4157      13.7807      11.0330      17.8162      15.7810       9.0774
    2274       5.4669       5.6016       5.5380      13.3808      11.0882      18.4585      15.9966       8.9153
    2275       5.4528       6.2208       5.3929      14.2278      10.3021      18.5281      15.1471       8.5456
    2276       5.6228       6.1928       5.4105      14.3251      10.6883      19.1691      15.2666       9.9796
    2277       5.4701       5.9420       5.3352      14.0773      10.4026      19.6447      16.1042       9.0950
    2278       5.5306       6.1072       5.6209      14.3579      10.9575      20.0227      16.0573      14.4292
    2279       5.5942       5.8335       5.5216      14.1720       9.8926      19.6202      15.4126      13.8527
    2280       5.4663       5.8927       5.5632      14.7054      10.4354      19.1298      14.9583      13.7917
    2281       5.4595       5.8332       5.5777      14.0029      10.5337      19.7038      14.7456      13.9234
    2282       5.5113       6.0347       5.7064      14.3820      11.0562      19.6009      16.4791      12.9034
    2283       5.6120       5.5030       5.4826      14.0248      11.4129      19.6680      15.7456      13.9702
    2284       5.5793       5.7216       5.5691      15.0273      10.0781      20.6234      14.8468      14.6954
    2285       5.6074       5.8118       5.6281      13.3961      11.3564      17.8964      15.4618      12.1704
    2286       5.5094       5.9587       5.4766      13.6648      13.0230      18.6864      17.2182      14.3792
    2287       5.6587       6.1579       5.5328      13.4813      12.2911      19.2205      17.3232      15.2083
    2288       5.5044       6.0503       5.5281      15.0115      12.6294      20.5134      16.7156      16.2278
    2289       5.6088       6.0966       5.4315      14.6389      11.1077      19.6864      15.5300      13.0960
    2290       5.6887       5.7679       5.6730      13.7589      10.2257      19.2653      15.7357      15.7549
    2291       5.5820       5.8387       5.5526      13.1456      10.2425      19.0755      15.8008      19.5233
    2292       5.5414       5.8953       5.4329      13.6142       9.5983      19.3839      13.7062      16.7012
    2293       5.5539       5.9037       5.5645      14.2122       9.2277      19.8027      14.0282      14.7869
    2294       5.4470       5.9378       5.5340      13.7616      10.6043      19.9222      14.6884      16.2936
    2295       5.5356       5.9645       5.6341      14.3572      11.5668      19.6352      14.2857      16.5607
    2296       5.4946       5.9057       5.6833      14.2225      10.6745      20.6790      16.2788      17.5082
    2297       5.5978       5.9344       5.4615      14.4048      10.2425      20.9597      15.1555      17.9695
    2298       5.5058       6.0546       5.4784      16.5268       9.3761      23.9062      12.9203      17.1649
    2299       5.4910       5.9520       5.4256      15.9620      10.2099      20.5832      14.9791      14.1514
    2300       5.6336       5.7085       5.5691      13.8602      12.0748      19.9040      15.1705      14.7664
    2301       5.5023       5.9976       5.5351      13.8485      11.5341      19.7897      15.5403      15.1942
    2302       5.4945       6.0015       5.4766      14.6396      10.3895      19.5514      16.0582      15.6275
    2303       5.4524       5.8251       5.5774      14.6235      10.8928      17.5768      14.8463      13.4440
    2304       5.5395       5.7944       5.6340      14.4968      11.7857      18.7590      14.1176      19.8240
    2305       5.5074       5.9526       5.4578      13.8303      13.1434      17.2739      16.3607      16.3124
    2306       5.3898       5.6703       5.4255      15.6633      12.5597      19.4254      15.6327      12.8644
    2307       5.7648       5.8787       5.5114      14.3446      13.9295      18.0772      15.7826      13.5297
    2308       5.6448       5.9159       5.4379      16.1233      11.8178      20.7122      15.7604      14.7894
    2309       5.3875       5.9127       5.4346      13.6294      12.2171      19.3708      15.5619      15.6975
    2310       5.4206       5.7151       5.5609      15.4295      11.0320      19.6297      14.8228      14.4352
    2311       5.4853       5.8048       5.4373      15.2629       9.9428      20.1494      13.6971      15.1865
    2312       5.5065       5.7152       5.4350      17.4150       8.4889      21.4779      14.7004      14.2962
    2313       5.5857       5.9753       5.4761      17.9645       9.5994      22.7042      14.5465      16.2734
    2314       5.5084       6.1694       5.5269      12.9829      11.1476      18.3087      16.1076      15.3466
    2315       5.4758       5.8013       5.5004      13.1927      11.6331      23.3572      15.9395      15.4054
    2316       5.6659       5.8855       5.5112      13.5208      11.6110      20.9748      16.8846      20.6890
    2317       5.5173       5.7202       5.4956      13.5125      11.6088      16.6857      17.2756      19.2329
    2318       5.5713       5.6976       5.6806      12.9156      13.1101      16.7291      16.8083      21.0897
    2319       5.4723       6.1087       5.6803      14.7853      12.7875      20.8658      19.0001      22.0547
    2320       5.8281       5.8590       5.5815      14.0409      13.5977      19.6923      16.7505      18.1273
    2321       5.4789       5.7580       5.3845      13.7140      12.8166      16.5294      15.8850      18.7743
    2322       5.6597       5.9653       5.4409      14.2087      13.3625      17.4629      16.0284      20.0187
    2323       5.4478       5.8766       5.4922      14.0223      11.4951      17.1794      14.9871      19.5915
    2324       5.4175       5.6943       5.5243      14.4746      10.7364      18.1993      17.2232      20.8173
    2325       5.4862       6.1253       5.3284      13.6190      11.9046      17.0684      17.4897      19.7249
    2326       5.5364       6.0741       5.5943      14.7048      10.1808      20.2457      16.8422      21.5289
    2327       5.4524       5.8295       5.7541      14.0620      12.4220      18.7065      17.6493      20.8018
    2328       5.5283       6.1463       5.6500      13.2062      11.0787      17.3915      17.0779      21.3850
    2329       5.6028       5.8722       5.5866      14.5242      11.8592      18.5854      17.6289      22.4927
    2330       5.5494       5.9914       5.5940      14.2921      10.9031      21.5897      16.3558      20.6842
    2331       5.4262       6.1861       5.4792      15.2959      11.1086      23.2019      15.1050      18.5994
    2332       5.5604       5.9350       5.3640      16.0249       9.5794      22.9847      14.2083      19.3027
    2333       5.4931       6.0182       5.5632      15.6832      10.9119      26.0469      15.3623      19.8119
    2334       5.3783       6.0786       5.5288      16.0271      10.3050      24.2090      14.3478      17.5806
    2335       5.4895       5.6293       5.5526      15.4518      11.8888      22.6260      16.3518      20.3340
    2336       5.6601       6.0026       5.4548      15.7499      11.8832      21.0056      14.3055      18.2217
    2337       5.3407       5.9222       5.3879      15.2037      11.9117      22.5464      14.4801      21.4220
    2338       5.3968       5.9026       5.3956      16.2315      10.2851      23.3294      12.7724      21.6684
    2339       5.4789       5.9511       5.5043      15.6718      10.7449      22.6316      11.5570      21.2425
    2340       5.5944       5.9324       5.3164      14.9970      10.8847      24.9685      15.7314      24.2245
    2341       5.5394       5.9351       5.3807      15.4697      10.3574      24.2682      16.0368      23.3117
    2342       5.4982       6.0375       5.6089      15.4097       8.5218      23.3883      16.0938      23.2144
    2343       5.4737       6.0460       5.5289      15.6142       9.2870      21.7522      14.4556      26.5914
    2344       5.4268       5.8562       5.3992      15.9009       9.7433      23.0746      14.4957      27.1696
    2345       5.6737       5.7989       5.4087      15.4467       9.8263      21.2801      15.5580      17.6746
    2346       5.4496       5.8715       5.4970      15.2799       8.5258      21.0793      14.1136      20.2274
    2347       5.4194       5.9575       5.3787      15.4448       9.6277      20.2664      18.4165      20.1273
    2348       5.5079       6.0887       5.5168      15.0711      10.1695      20.3413      16.8815      19.6897
    2349       5.5419       5.9269       5.4876      15.0707       8.0278      21.9871      14.3755      21.0548
    2350       5.3786       5.9720       5.4252      14.6020       7.6644      20.9655      13.9347      22.4844
    2351       5.5573       5.8608       5.5948      14.6632       8.0783      21.6244      14.6154      21.6534
    2352       5.5057       5.8359       5.5035      15.8016       7.4237      21.5052      12.7488      25.8340
    2353       5.4478       5.7165       5.5030      15.1184       8.1969      22.6243      13.9134      22.5945
    2354       5.3578       5.8855       5.4422      15.7384       6.0346      23.3657      12.5300      24.5991
    2355       5.5922       5.9239       5.5169      16.6393       6.4309      24.5577      12.4885      27.0743
    2356       5.5499       6.1234       5.5539      16.1909       6.3416      21.9462      13.3477      25.4246
    2357       5.5965       6.1695       5.6106      16.7981       5.5859      22.3051      10.7448      23.8373
    2358       5.5409       5.6481       5.6061      16.7507       7.6659      20.1167      11.9789      25.9471
    2359       5.5641       5.8860       5.3858      16.0630       7.5887      21.6474      11.0351      24.3780
    2360       5.5210       5.8049       5.6088      16.3546       7.3697      20.8141      12.3346      25.5255
    2361       5.5866       5.6963       5.4501      15.5744       7.8042      20.0530      11.4042      25.8810
    2362       5.4732       5.7293       5.5960      16.1948       6.7119      21.1304      10.5047      25.6153
    2363       5.5861       5.6494       5.4116      14.7617       7.9463      19.0857      10.7155      25.0146
    2364       5.4440       5.9359       5.4506      16.2640       7.6265      20.8884      10.4780      24.9638
    2365       5.4661       5.8787       5.5374      16.1875       8.0027      21.2785      12.9942      21.4798
    2366       5.3959       5.9603       5.4836      15.2178       7.7718      18.9975      12.5073      24.5751
    2367       5.4939       5.8133       5.5652      16.1553       7.9497      21.4970      10.8359      25.5278
    2368       5.5383       6.0565       5.4905      15.8703       5.5903      21.4650       8.9181      25.0063
    2369       5.4915       5.8725       5.4320      15.9017       5.9826      20.8679      11.2292      22.5812
    2370       5.5626       5.9672       5.5542      15.7723       6.1732      21.7405      10.8155      23.5558
    2371       5.5444       6.1327       5.6596      15.8173       6.0846      20.4860      10.1488      26.0200
    2372       5.4962       6.0464       5.4608      15.1081       5.8312      20.1047       8.8756      25.8669
    2373       5.3811       5.8315       5.5236      15.0699       6.4056      19.9147       9.2529      24.5700
    2374       5.4151       6.1242       5.4155      15.4016       6.5303      20.3150      13.7594      24.8875
    2375       5.6259       5.8476       5.5648      15.8331       5.8128      21.1283      10.6258      26.4037
    2376       5.5132       5.8780       5.5019      15.1682       7.9359      20.5428      12.2105      24.9485
    2377       5.4680       6.1127       5.5058      16.0777       5.8477      22.0665       9.9105      24.5187
    2378       5.6061       6.0107       5.4944      15.4893       6.2431      21.2174       9.3146      24.1154
    2379       5.4573       6.0201       5.4521      16.3005       5.9768      24.1687      10.0607      25.5736
    2380       5.4079       6.0936       5.4433      16.3674       7.0336      23.4220      10.8909      25.0939
    2381       5.4094       6.0366       5.5250      16.3575       5.9104      22.8884      12.0563      27.0722
    2382       5.5067       5.9078       5.5236      15.8119       5.9126      22.2930      10.3966      25.9410
    2383       5.4737       5.6365       5.4690      15.6861       7.0235      21.4459      12.4105      25.8334
    2384       5.4980       6.1131       5.7516      15.9910       6.8508      20.8068      11.5765      25.3099
    2385       5.5627       5.9502       6.7837      16.2207       6.3535      20.8380      11.0840      25.0849
    2386       5.6675       6.5688       5.4455      16.1635       6.3172      20.7544      12.7377      25.7930
    2387       5.6749       5.9920       5.6802      16.2671       6.4636      22.3687      11.1768      24.9407
    2388       5.5333       5.8498       5.5444      14.5850       6.2333      20.8449      12.0856      26.8922
    2389       5.4924       6.0665       5.6175      15.7208       6.2614      22.8241      11.7292      29.2893
    2390       5.5520       6.3601       5.6722      15.8639       8.4022      23.9815      12.9551      26.9039
    2391       5.5084       6.0685       5.4919      15.4662       8.3551      21.1027      12.7253      24.4692
    2392       5.5973       5.8804       5.5289      18.0233       7.7557      23.4446      12.4537      28.7633
    2393       5.3578       5.7140       5.5767      16.8649       7.6418      23.0960       9.7577      25.3116
    2394       5.5229       5.9635       5.5119      19.2304       8.1024      22.9036      11.2975      26.1192
    2395       5.5474       5.5866       5.5772      16.1256       8.7563      22.1337      12.7697      24.8515
    2396       5.3929       5.8393       5.3515      16.2601       6.4963      21.4725       9.5458      25.6559
    2397       5.7090       5.9135       5.6235      16.8548       7.0725      23.1685      11.4389      24.7809
    2398       5.4857       6.0656       5.5570      16.8115       7.4534      23.1842      12.1415      27.1514
    2399       5.5450       5.9168       5.3943      14.9624       6.7215      22.0413      12.5448      26.4878
    2400       5.6422       5.8013       5.4456      15.7376       6.4537      17.3970      12.6861      21.5373
    2401       5.6094       6.1229       5.4277      15.5520       6.0461      19.5058      12.2534      26.1080
    2402       5.4660       5.7603       5.7089      15.4513       7.9088      19.7016      13.6233      23.7372
    2403       5.6240       6.1067       5.5343      15.4483       9.5586      21.7188      16.7975      24.8059
    2404       5.5803       5.8713       5.5708      15.5947       8.0575      19.1646      13.7103      21.3551
    2405       5.4671       6.0083       5.5443      15.6381       6.2143      21.6569      12.5617      25.6668
    2406       5.5387       5.8107       5.5288      15.7844       8.3090      22.0958      12.4569      24.7460
    2407       5.3694       5.7447       5.5776      15.9754       8.1359      21.8705      11.9473      26.5338
    2408       5.3079       5.8967       5.6157      15.8422       7.1824      22.5891      12.3840      27.4947
    2409       5.5933       5.6696       5.4349      20.8771       8.0190      24.5369      12.5558      26.8799
    2410       5.5602       5.8906       5.6695      16.6431       8.9077      23.2681      12.9763      23.4953
    2411       5.5153       5.7236       5.8297      12.9038       8.5081      19.9579      12.6328      22.7496
    2412       5.4897       6.0190       5.4579      14.4889       7.4853      18.3408      11.4077      24.3689
    2413       5.6030       5.8230       5.6065      12.3438       6.1526      19.5514      12.2112      23.7122
    2414       5.5340       5.8523       5.5030      15.5379       5.8898      19.7285      12.4509      26.1644
    2415       5.3526       5.7639       5.4816      16.4581       6.1309      19.3412      14.5013      25.8424
    2416       5.3873       5.8419       5.5463      17.1036       6.0974      21.4571      13.6865      26.7467
    2417       5.4834       5.8783       5.4476      15.1542       9.1822      20.8668      15.8312      27.3808
    2418       5.5509       5.9930       5.4553      17.7496       5.5236      22.4018      10.4823      25.3431
    2419       5.5938       5.7151       5.4347      14.0529       6.4431      20.4879      14.1742      25.5986
    2420       5.5624       5.5050       5.5916      16.5235       5.5544      20.3291      13.6758      26.2460
    2421       5.3895       5.7855       5.5465      18.0307       9.5715      20.9230      16.2916      26.9790
    2422       5.5638       5.7566       5.5031      17.6981       7.6619      21.4161      12.3757      29.9452
    2423       5.5332       5.6828       5.4417      18.2338       9.8646      20.6647      12.1288      29.3476
    2424       5.4692       6.0311       5.5144      16.9397       8.1040      22.4259      10.0987      29.2241
    2425       5.5955       5.6864       5.5220      16.7140       6.7059      21.7655       9.6876      26.4929
    2426       5.4865       6.1039       5.3977      16.9055       8.1233      19.7583       7.9096      26.8643
    2427       5.5088       5.8256       5.7231      17.0539       7.2964      20.0927       8.8135      27.8929
    2428       5.5869       5.8061       5.4497      17.5130       8.1659      20.8801       9.8340      27.6284
    2429       5.6723       5.8709       5.5760      18.1873       8.0193      22.0698      10.4237      28.5407
    2430       5.4280       5.9523       5.4880      17.1252       7.9251      18.7673       9.9522      28.3970
    2431       5.7378       5.6720       5.4960      17.7690       8.2368      20.1568      10.5638      28.1806
    2432       5.6840       6.0616       5.5539      18.3722       9.5605      17.9550      10.2324      27.7367
    2433       5.2184       5.7266       5.6734      16.3718       9.0638      20.2840      10.2347      28.7048
    2434       5.5970       5.8918       5.4331      16.4157       9.4743      18.4909       9.8151      27.9865
    2435       5.4783       6.1993       5.5388      19.2805      10.4171      20.0597       9.5944      28.4428
    2436       5.3773       6.0629       5.3908      18.8774       8.2857      21.8271       9.4114      29.0258
    2437       5.5970       6.0109       5.4540      17.3673       6.5575      19.7075       8.9566      28.5631
    2438       5.5212       6.0274       5.5023      16.9856       5.8374      18.6478       9.4291      28.4642
    2439       5.8061       5.8635       5.6379      18.4449       5.9655      19.6135       9.1243      27.9488
    2440       5.5972       5.8830       5.6764      16.9815       6.4143      21.4970       8.2973      27.7042
    2441       5.5032       6.0508       5.6350      16.2650       5.6468      19.7122       8.3164      27.1265
    2442       5.5516       5.9387       5.5910      15.3225       5.0667      22.6038       8.0391      26.6383
    2443       5.5906       6.0168       5.5722      16.6976       5.5131      19.5437       8.4655      29.3117
    2444       5.5238       5.9692       5.4791      15.9147       5.2757      18.7244       8.3143      27.2288
    2445       5.5683       6.3893       5.8216      15.5464       5.1923      17.4955       9.1154      27.8569
    2446       5.5971       5.8103       5.5339      15.5557       6.2072      16.3544       9.2879      26.6983
    2447       5.5082       5.7218       5.3757      14.3430       7.0733      17.0690       8.0637      26.6321
    2448       5.5594       5.8165       5.5222      13.9832       7.3701      18.0874       8.4477      26.6461
    2449       5.5487       5.6259       5.3695      15.7466       5.4636      16.3815       8.1875      27.5536
    2450       5.4452       6.2536       5.4175      15.5401       6.2501      17.7834       9.0231      28.3568
    2451       5.5480       5.8199       5.6382      18.2915       7.4045      19.4272       9.7645      27.4778
    2452       5.4191       5.8990       5.5614      17.6290       7.0970      19.8782       9.1541      29.1772
    2453       5.6990       6.0975       5.5040      17.8689       7.1565      19.1842       8.6799      28.0557
    2454       5.6612       5.8237       5.4351      17.0784       7.5821      17.7544       7.6454      26.0902
    2455       5.5713       5.7801       5.5855      16.8559       7.7655      17.9294       7.7910      26.5297
    2456       5.6017       5.6047       5.5295      16.6151       6.0049      18.2327       8.4075      28.1494
    2457       5.6362       5.6056       5.6055      18.1865       6.1227      18.4267       8.6969      27.4588
    2458       5.4507       5.6812       5.2170      16.6256       5.5073      18.0853       8.4522      26.8537
    2459       5.5084       5.8487       5.5085      18.1815       6.3253      19.5137       9.1135      29.1184
    2460       5.5203       5.7810       5.4254      17.6033       7.2582      18.9771       9.7678      28.6695
    2461       5.6092       5.6890       5.4997      16.8831       7.3462      17.6997       9.1565      28.6328
    2462       5.4337       5.6110       5.5152      17.0371       8.1128      17.5878       9.5039      27.5750
    2463       5.6417       5.8440       5.4293      17.1665       7.4746      17.0719       9.4447      27.8047
    2464       5.4485       5.9103       5.5554      15.6535       7.8695      18.2939       8.6947      28.4247
    2465       5.7055       5.8875       5.7312      17.1204       6.9470      17.6987       9.8044      27.9314
    2466       5.5448       5.6884       5.6313      17.2567       7.8800      17.6261       9.7578      27.2075
    2467       5.4338       5.8703       5.6335      17.6352       7.9174      18.2716      10.4594      28.0019
    2468       5.4776       5.8495       5.5987      18.3775       8.2971      18.9792      10.2086      28.5639
    2469       5.4446       5.9332       5.6380      16.1112       7.2306      17.3853      10.4266      27.8061
    2470       5.5191       5.8011       5.6223      17.2371       7.6657      18.5437      11.9781      28.7497
    2471       5.6774       5.8950       5.4759      18.0890       7.2182      17.9902      11.8992      28.1378
    2472       5.5972       6.0550       5.4873      16.8685       7.1245      20.9320      12.3791      28.8751
    2473       5.4885       5.8777       5.4715      17.4228       7.4528      17.2367      12.6540      28.3151
    2474       5.4249       5.6693       5.3519      19.5704       7.8033      19.3812      11.8668      27.5018
    2475       5.4163       6.0655       5.5000      19.9239       7.2751      18.2692      11.8460      26.9612
    2476       5.6011       6.0298       5.7243      19.1430       9.2967      18.0060      12.0532      26.6328
    2477       5.6599       6.2702       5.6321      17.4409       8.4175      18.1708      12.5016      28.8809
    2478       5.5511       6.1336       5.4237      17.5726       8.3778      17.0672      12.5616      27.8938
    2479       5.3084       6.0599       5.4535      17.2049       7.7832      16.8714      11.3979      28.4398
    2480       5.4548       5.8743       5.5132      16.4388       7.4435      15.9827      12.6743      25.8679
    2481       5.5214       5.5191       5.4542      17.2538       8.2496      17.7262      13.2098      28.9271
    2482       5.3786       5.6544       5.5194      16.7982       8.3839      16.9573      13.6737      28.5372
    2483       5.4892       5.8061       5.4931      14.6832       6.2089      14.3524      11.4513      25.9153
    2484       5.6548       5.6803       5.5451      16.1908       6.2988      19.6080      11.9651      27.9427
    2485       5.5811       5.8371       5.4755      15.5529       6.2319      18.9845      11.2192      26.8766
    2486       5.4571       6.0221       5.6543      22.7759       6.2304      24.8337      11.2066      27.0683
    2487       5.5624       6.2461       5.5679      20.0297       7.0107      22.9288      12.4228      26.0426
    2488       5.3596       5.7172       5.4729      20.4802       5.9867      22.9998      11.1439      26.8066
    2489       5.4703       5.9682       5.6350      22.5846       7.7888      24.5620      11.0017      24.8955
    2490       5.6478       5.7833       5.7823      19.5224       7.9777      22.2811      11.3889      26.3045
    2491       5.5904       6.1544       5.5793      20.5417       6.8200      23.1908      12.6553      26.9694
    2492       5.5202       6.0624       5.4657      22.7727       7.4822      25.6449      12.4429      27.8074
    2493       5.4276       5.8851       5.4068      20.3388       6.7683      24.4910      12.0899      26.2824
    2494       5.3701       5.9712       5.5199      19.4249       7.2588      21.9815      11.7984      27.0199
    2495       5.6144       5.6969       5.6803      25.6285       8.4630      26.4542      12.2008      28.3373
    2496       5.4387       6.1923       5.5040      24.8595       8.9698      23.7046      13.0176      26.2210
    2497       5.4618       6.0135       5.6075      24.7112       7.6349      24.4429      12.0488      27.2870
    2498       5.5503       6.0206       5.7232      26.5758       7.3856      24.9478      12.5584      25.9965
    2499       5.5567       5.9758       5.5405      26.3309       6.7830      25.9431      11.4725      26.3922
    2500       5.3329       5.9174       5.4383      25.8429       8.5216      26.6804      11.9842      26.7497
    2501       5.6648       6.1518       5.6021      26.9478       7.1450      26.6231      12.6701      25.4404
    2502       5.5290       6.0917       5.5123      25.7379       8.1128      25.4816      11.9853      26.1539
    2503       5.5838       5.9015       5.8028      25.0062       6.5243      24.6985      11.4013      25.5594
    2504       5.6121       5.9814       5.6030      27.3868       7.2862      26.3782      12.2391      26.0399
    2505       5.5385       5.8500       5.6890      26.9900       6.6835      26.8388      11.9007      26.3965
    2506       5.5803       6.1327       5.6501      27.3775       6.6693      26.4612      11.2416      25.6037
    2507       5.3877       6.0788       5.5317      25.9368       6.8517      26.4948      12.0560      25.8544
    2508       5.3577       5.8900       5.4980      23.2851       9.0148      23.3937      12.1359      26.4974
    2509       5.5626       6.1356       5.5678      24.0212       9.2783      21.3066      11.7267      26.9144
    2510       5.6540       6.0496       5.4962      25.5738       9.5631      24.2314      11.7363      27.7855
    2511       5.5207       6.1016       5.4516      25.9690       8.3626      25.0660      12.0404      25.7617
    2512       5.4713       5.7045       5.5962      24.0423       7.1258      22.4392      11.4684      25.4939
    2513       5.4290       5.7874       5.5426      23.0002       5.5252      21.9286      10.9134      24.0512
    2514       5.5131       5.9705       5.4264      23.5369       5.5099      19.7532      10.7651      23.8535
    2515       5.6011       5.8736       5.4986      22.8645       5.6058      21.0721      11.4282      22.8511
    2516       5.4644       6.0885       5.4089      21.8152       5.5631      18.5894      10.3825      20.2992
    2517       5.3940       6.0683       5.4823      22.6907       5.5579      20.2612      11.4755      21.1162
    2518       5.4899       5.7625       5.4982      21.1931       5.7956      18.7391      10.9309      18.8924
    2519       5.4637       5.9999       5.3049      21.9887       5.5407      19.5734      10.3979      21.2473
    2520       5.6304       5.8853       5.4719      24.3420       5.9596      22.6967      10.7095      23.6189
    2521       5.5460       5.8007       5.5829      21.5801       5.4549      20.4116      10.4613      21.2657
    2522       5.5273       5.9334       5.3978      22.1841       5.6731      20.3594      10.6269      21.1730
    2523       5.6286       5.9140       5.6583      22.6318       5.5781      21.7267      11.2706      21.6893
    2524       5.6701       6.0220       5.4125      22.3287       5.6062      20.0130      10.7305      22.7445
    2525       5.4075       6.2315       5.4738      22.6689       5.6086      20.4619      10.5270      21.9568
    2526       5.5172       6.1647       5.5443      22.3507       5.6863      21.5017      10.5258      21.5786
    2527       5.4751       5.8042       5.3276      22.4671       5.7179      20.7699      10.8600      21.0065
    2528       5.5792       5.9828       5.6349      22.5927       5.4768      20.9363      10.9057      21.8377
    2529       5.5191       5.9480       5.5382      22.8760       5.3790      21.4545      11.3448      22.6726
    2530       5.4395       5.9288       5.4189      22.1385       5.7920      20.0308      10.7191      21.7480
    2531       5.5434       6.1087       5.2963      22.2785       5.4537      20.6116      10.5966      21.5312
    2532       5.5567       5.6900       5.5453      20.6546       5.4858      18.0513      10.6070      18.9196
    2533       5.4917       5.9349       5.3323      21.2727       5.4444      18.5368      10.1847      19.4032
    2534       5.7182       5.8126       5.5914      21.9185       5.5736      19.3221      10.3792      19.2289
    2535       5.5190       6.0549       5.5473      23.7622       5.6001      21.3436      10.8194      21.1111
    2536       5.4573       6.1844       5.6827      21.1727       5.7193      19.0797       9.7355      18.5809
    2537       5.3199       5.9214       5.2155      21.9622       5.5623      18.9680      10.1889      20.0451
    2538       5.4948       5.8465       5.4384      23.3655       5.5514      21.0253       9.6173      20.5577
    2539       5.3220       6.1307       5.4432      21.8398       5.4537      20.5274       9.4285      20.4407
    2540       5.4978       5.9673       5.5336      21.8019       5.5974      20.5622       8.7365      19.7884
    2541       5.3718       6.0079       5.3340      22.6619       5.5367      21.0953       8.9332      19.3216
    2542       5.4315       6.0836       5.4790      21.0421       5.3930      19.4645       8.3992      20.0014
    2543       5.5458       6.1374       5.5607      22.2804       5.4733      19.9458      10.1494      19.2159
    2544       5.4458       5.7944       5.5765      20.6377       5.4832      19.9115       8.5922      18.8228
    2545       5.5200       6.0702       5.5650      21.1265       5.5481      19.6136       9.5372      19.4329
    2546       5.4485       5.9781       5.6503      22.0121       5.6410      20.1746       9.8210      18.8447
    2547       5.2943       5.9052       5.5148      23.3087       5.5031      21.3634       8.8092      20.4894
    2548       5.4913       5.8749       5.5445      21.1619       5.6871      20.5389      10.5939      20.5243
    2549       5.4533       5.9165       5.3545      22.0297       5.4999      20.6792       9.8287      19.6889
    2550       5.3306       6.0060       5.3087      21.5464       5.5644      20.2235       9.2119      18.6512
    2551       5.4480       5.9031       5.4631      20.3507       5.6159      19.3691       9.7684      18.7579
    2552       5.5163       5.9338       5.4807      22.0467       5.5603      20.9729       9.5361      19.3335
    2553       5.4445       5.9720       5.4009      21.2722       5.5740      20.2684       9.2142      19.9721
    2554       5.2772       5.9018       5.5921      21.4628       5.7006      19.1217       9.3202      18.9672
    2555       5.4264       6.0000       5.3165      20.6213       5.6401      19.8680       9.7069      19.7120
    2556       5.5684       6.0212       5.5427      21.7225       5.5195      19.4339       9.2518      19.2602
    2557       5.4266       5.9812       5.4807      20.5484       5.5852      20.5406       8.9222      19.5706
    2558       5.4697       5.8616       5.3651      20.2921       5.5518      19.3658       9.3417      18.6918
    2559       5.5393       6.1157       5.4737      22.5352       5.6309      16.8640       9.1821      19.7889
    2560       5.4141       6.1926       5.5430      21.4180       5.4726      17.1064       9.0265      20.1202
    2561       5.4609       5.9166       5.6086      22.3204       5.5837      18.7232       9.0131      20.3098
    2562       5.6184       5.6977       5.4047      20.9051       5.6245      19.1481       8.6196      19.5420
    2563       5.3433       6.0182       5.3306      20.6262       5.5262      18.7972       8.6754      19.1073
    2564       5.3459       6.0192       5.6087      22.4817       5.5294      19.4228       9.2189      21.0625
    2565       5.6410       5.8733       5.5452      23.4935       5.6199      20.9062       9.6046      19.8228
    2566       5.5814       5.9402       5.4548      21.2251       5.4325      19.2365       8.1103      19.1707
    2567       5.3486       5.9674       5.4885      23.1795       5.5583      20.6964       8.9804      20.1001
    2568       5.3984       6.4306       5.5111      22.0174       5.3962      19.6516       8.6174      18.7563
    2569       5.6171       5.9484       5.5988      21.7387       5.4977      20.0812       8.6602      18.9609
    2570       5.4155       5.8943       5.3577      22.4546       5.5754      20.1512       9.1385      18.5230
    2571       5.5380       5.9716       5.4815      21.6590       5.3884      19.7854       8.7954      18.2569
    2572       5.5203       5.8618       5.6449      23.0804       5.4242      20.4705       8.6631      18.9193
    2573       5.4897       5.7927       5.6850      22.8423       5.6370      21.2223       8.7790      19.7110
    2574       5.4886       5.8616       5.4165      21.9505       5.5887      19.0216       8.9971      18.1729
    2575       5.3951       5.8173       5.6477      21.2365       5.5974      17.6850       8.6699      19.7047
    2576       5.4406       5.7809       5.6252      22.9763       5.4111      21.3519       8.8892      20.0881
    2577       5.4956       6.0329       5.6849      23.7825       5.5030      22.5053       9.2896      19.3685
    2578       5.5103       5.6821       5.4496      23.4967       5.5507      21.8790       9.0553      16.2811
    2579       5.5534       5.6695       5.5406      21.9599       5.4976      21.2020       8.7817      16.5943
    2580       5.4436       6.2300       5.3528      22.0090       5.4462      17.9224       9.5617      14.3297
    2581       5.6023       6.0706       5.4487      22.3737       5.6383      18.8664      10.0267      14.0690
    2582       5.4429       5.9114       5.4284      22.5939       5.5092      19.5416       9.9129      14.5989
    2583       5.5808       6.1401       5.5732      22.0971       5.7462      19.1835       9.8935      14.3168
    2584       5.3412       6.2941       5.4384      21.3005       5.5733      18.2841       9.5979      13.7364
    2585       5.6069       6.2188       5.5646      22.3482       5.6703      19.2017       9.2171      13.9547
    2586       5.5850       5.9864       5.4487      22.6864       5.5378      18.8930       9.2125      15.1385
    2587       5.4393       5.9176       5.6827      23.8740       5.5919      20.9788       9.3085      14.7535
    2588       5.3479       5.7458       5.5908      23.1764       5.6504      20.0187       9.2331      13.9735
    2589       5.4618       6.0904       5.5283      23.3720       5.5202      19.8232       9.6580      14.3520
    2590       5.5460       5.9762       5.4927      22.7130       5.6243      19.6067       9.3596      14.1175
    2591       5.4547       5.7970       5.3632      21.7291       5.6589      18.4578       9.6563      13.7840
    2592       5.5503       5.9495       5.4677      21.6046       5.6375      18.5857       9.2284      13.9370
    2593       5.5032       6.0624       5.4885      22.3265       5.3825      20.2405       9.2025      14.3421
    2594       5.5442       5.9029       5.6135      22.8250       5.4781      19.0575       9.6237      13.5498
    2595       5.5085       5.9201       5.4467      22.8235       5.6493      20.4660       9.1496      14.3632
    2596       5.3691       6.3433       5.3915      22.1896       5.5807      19.6658       9.2189      14.1981
    2597       5.4213       6.4874       5.3035      23.2776       5.5805      20.0018       8.9598      14.5572
    2598       5.3772       5.9632       5.4978      23.9615       5.5753      19.0488       9.1561      13.5511
    2599       5.3627       6.1115       5.5662      22.5637       5.8241      18.7772       9.8522      13.5400
    2600       5.4235       5.9940       5.3474      21.9415       5.5293      18.9956       8.3699      13.9243
    2601       5.3661       5.9858       5.4115      20.8093       5.6355      17.5722       9.0157      13.9286
    2602       5.5468       6.0104       5.7827      22.0687       5.6484      20.1890       9.9251      13.8243
    2603       5.4752       5.9195       5.5935      22.6475       5.6088      19.4485       9.0739      13.9905
    2604       5.4734       6.0874       5.5023      23.5654       5.5313      20.1989      10.1184      13.6147
    2605       5.3678       6.1235       5.6076      21.5116       5.6325      18.9366      10.1701      13.8101
    2606       5.5192       5.9411       5.7076      22.6319       5.5772      19.4118       9.8229      14.0529
    2607       5.3537       6.2762       5.3560      23.0204       5.5389      19.8319       9.8390      14.8187
    2608       5.5122       6.2092       5.4728      23.0855       5.5504      20.1419      10.1950      14.7552
    2609       5.4348       6.0693       5.5354      22.4631       5.6852      19.4037       9.5964      13.7556
    2610       5.4113       5.9877       5.3741      22.0920       5.6467      18.6602       9.7662      14.6450
    2611       5.3847       6.0772       5.5576      22.9701       5.4999      19.4126       9.1672      14.2532
    2612       5.4828       6.0352       5.4126      22.6118       5.4431      18.8226       9.6140      13.9581
    2613       5.3383       6.2689       5.4117      22.0600       5.5604      18.4460      10.2772      13.7708
    2614       5.4781       5.8790       5.5711      22.3170       5.5006      18.9035      10.4229      14.3629
    2615       5.6487       6.2461       5.4172      22.5078       5.5422      19.8345      10.1814      14.2894
    2616       5.5248       5.9709       5.4819      21.5625       5.6461      18.7070      10.1366      14.2841
    2617       5.4924       6.0882       5.5333      22.7863       5.5910      19.1425       9.2268      14.6794
    2618       5.5260       5.7939       5.5913      21.7330       5.5614      19.3571       9.8150      13.7344
    2619       5.4076       5.8879       5.4005      23.4109       5.5461      20.5336      11.0377      14.8169
    2620       5.5569       5.9881       5.5438      22.7593       5.7402      19.5169      11.5877      18.0741
    2621       5.3963       6.3773       5.4405      22.3059       5.5141      18.7480      11.4457      14.5255
    2622       5.3501       6.0280       5.5158      22.2869       5.5370      20.1874      11.3080      13.9943
    2623       5.5666       5.8097       5.4993      22.2372       5.4992      20.3023      10.7764      13.5036
    2624       5.4056       5.8954       5.4250      24.0541       5.5684      17.1411      10.7618      13.2056
    2625       5.4862       5.9678       5.5175      24.6444       5.6215      19.9213      12.0551      13.8170
    2626       5.4949       6.2204       5.4926      25.0633       5.4924      22.0574      12.5408      15.6064
    2627       5.4336       6.3228       5.6317      23.2176       5.5782      22.6854      11.2601      15.7569
    2628       5.4974       6.0472       5.5671      23.7272       5.5665      22.2091      11.4570      16.9310
    2629       5.5661       5.9355       5.5047      23.7895       5.6082      22.7292      13.1090      16.4822
    2630       5.7906       6.2990       5.5201      24.1799       5.4327      21.3405      11.5574      14.7062
    2631       5.6167       5.9072       5.5425      25.8256       5.6128      25.7388      12.6957      18.7954
    2632       5.5254       5.9638       5.4169      22.5668       5.4375      23.2999      12.7754      16.3440
    2633       5.6984       5.9454       5.5197      23.2941       5.4730      21.0874      12.6567      14.7541
    2634       5.4875       6.0618       5.5286      24.5018       5.4913      21.9101      12.3470      15.9895
    2635       5.5482       5.6666       5.6562      23.7337       5.4354      21.3279      12.2800      15.3964
    2636       5.5275       6.1289       5.4642      24.7825       5.5573      21.8540      13.1336      16.2161
    2637       5.4540       5.8475       5.6184      23.5364       5.5192      22.7816      13.3204      16.9923
    2638       5.5574       5.7537       5.5164      23.6178       5.5775      20.7782      12.9587      16.7088
    2639       5.4516       5.8894       5.6143      23.5088       5.5105      23.6776      12.3997      15.5594
    2640       5.4488       5.7896       5.5742      21.2521       5.2938      23.4912      13.5608      17.8960
    2641       5.5046       5.9849       5.5411      21.9099       5.6252      27.5211      12.5267      20.3580
    2642       5.8754       5.6877       5.5699      21.3490       5.5926      23.7129      12.2971      18.0928
    2643       5.4447       6.3273       5.5068      20.3905       5.5318      24.2407      12.6318      18.6701
    2644       5.4360       5.9977       5.5282      23.1458       5.6158      25.4160      12.1107      19.1663
    2645       5.5165       5.8084       5.3382      27.3879       5.5360      26.2759      11.3780      18.3186
    2646       5.5273       5.9847       5.5100      26.4477       5.5198      25.6091      12.1335      17.6405
    2647       5.3692       5.8903       5.5000      24.9659       5.5249      24.4759      12.2322      17.9431
    2648       5.5043       5.9691       5.5009      25.8376       5.5627      19.7374      11.8515      17.0098
    2649       5.4953       6.1596       5.5090      23.2641       5.5887      22.6902      13.1307      19.0202
    2650       5.6188       5.6975       5.4943      23.3238       5.4155      19.8825      12.2064      16.2576
    2651       5.6107       5.9188       5.5475      23.6543       5.6020      22.4800      13.6776      18.5956
    2652       5.5547       6.1403       5.5231      22.4043       5.4610      20.7507      12.9091      16.6382
    2653       5.5787       6.2025       5.5243      22.1892       5.4566      18.2071      11.4871      16.7759
    2654       5.5119       5.9380       5.4920      19.0676       5.5529      16.2555      13.7017      16.4782
    2655       5.5111       5.9833       5.4957      19.0570       5.5929      17.4690      13.7703      18.5529
    2656       5.6257       5.7170       5.4646      17.9435       5.6222      15.1226      12.2100      16.4111
    2657       5.5822       6.1369       5.3627      17.4508       5.5659      18.3112      13.0400      17.9681
    2658       5.5399       5.7065       5.6228      16.3708       5.5585      17.8352      13.3772      17.2373
    2659       5.6020       5.8448       5.4216      18.7318       5.6574      16.6287      13.2009      17.4542
    2660       5.4434       5.8909       5.6016      16.6307       5.5558      16.4866      12.2465      16.9330
    2661       5.5367       5.7696       5.5414      13.3529       5.6402      18.1639      11.0628      15.0572
    2662       5.5567       5.7960       5.5848      15.5593       5.5405      18.6448      12.9511      15.2241
    2663       5.5016       5.7400       5.6031      14.5590       5.5161      18.0959      13.0345      14.5967
    2664       5.5726       5.8597       5.5331      14.4984       5.5561      20.0928      12.1910      14.9065
    2665       5.6092       6.1881       5.5169      16.0283       5.5487      15.1348      13.0679      15.4786
    2666       5.5218       5.8776       5.7185      16.8051       5.5277      14.2986      13.1011      14.7318
    2667       5.5591       5.9897       5.5679      15.9906       5.5407      14.2210      11.4963      14.7349
    2668       5.5401       6.0868       5.6704      15.0655       5.6556      13.7174      13.7029      13.8970
    2669       5.5254       5.6807       5.4533      16.7115       5.6186      17.2177      11.9735      15.0088
    2670       5.5113       6.2155       5.6493      15.0550       5.5677      20.4048      12.9584      14.5717
    2671       5.4744       5.9284       5.4492      15.4664       5.5390      19.3940      12.1330      14.8452
    2672       5.5579       6.1985       5.4257      15.1979       5.7362      16.4664      12.6422      14.6735
    2673       5.5021       5.8733       5.6256      15.5459       5.4488      17.8711      13.0997      14.9642
    2674       5.5159       5.9046       5.5896      15.0262       5.5628      17.3928      10.9281      14.0253
    2675       5.6489       5.7782       5.4601      14.7992       5.5319      15.8028      12.1246      13.7190
    2676       5.5250       6.0135       5.4776      13.5760       5.5434      16.0567      11.4160      13.1683
    2677       5.4902       5.9971       5.5531      13.5258       5.3675      15.4209      10.3193      13.7074
    2678       5.7068       5.9448       5.5316      13.4812       5.4149      13.5600      10.9405      13.7131
    2679       5.6071       6.1442       5.4611      14.5034       6.8153      19.4818      10.4137      13.4917
    2680       5.4475       5.8453       5.4482      12.9561       6.6527      18.0709      10.5632      13.0168
    2681       5.5991       5.6256       5.5272      13.3569       6.5371      14.8693       9.7784      11.6113
    2682       5.5963       5.8354       5.4430      13.1721       6.6941      17.6247      10.3955      11.6830
    2683       5.5478       6.0674       5.3910      13.0070       6.4493      17.8635       9.5919      12.0617
    2684       5.5436       5.8699       5.5645      13.0008       7.5633      18.2213      10.6499      12.5368
    2685       5.5499       6.0077       5.4496      13.5859       6.7614      18.1720       9.0526      13.2181
    2686       5.6884       5.9288       5.5276      12.9894       6.6758      17.0724       9.0420      12.6364
    2687       5.4546       5.9773       5.6552      12.7655       7.1812      17.4760      10.5998      11.0969
    2688       5.6045       5.9356       5.5378      12.9641       6.5421      16.6722       9.9883      12.1452
    2689       5.5026       5.7025       5.5586      13.2015       6.4221      16.0812      10.0516      12.1619
    2690       5.6008       5.8712       5.4951      13.1339       7.0337      18.0778       9.8704      11.5940
    2691       5.4698       6.0784       5.4950      13.0679       5.4655      18.2308      10.6945      11.3818
    2692       5.5469       5.8361       5.5128      13.2063       5.5485      16.7555      11.0776      11.9168
    2693       5.4085       5.8668       5.5364      14.1079       5.5029      16.9655      10.5202      11.4654
    2694       5.5251       5.7691       5.6079      13.3749       5.3758      16.6271      11.2513      11.9810
    2695       5.4817       5.7356       5.5678      13.7364       5.3664      18.3967      10.3799      11.3366
    2696       5.6567       5.8529       5.5635      13.8480       5.5300      17.6136      10.6234      10.8759
    2697       5.5807       5.7357       5.6069      14.8461       5.4327      19.2348       9.8205      13.7414
    2698       5.4484       5.7020       5.5378      13.4155       5.6689      18.7905      10.3767      13.1422
    2699       5.5801       5.9575       5.7997      13.8801       5.4880      18.1215       9.9682      12.4413
    2700       5.6623       5.7020       5.4180      16.4172       5.6232      18.4224      10.5794      10.4838
    2701       5.4071       5.7133       5.4635      14.9500       5.3702      18.9113      10.5370      11.5246
    2702       5.3924       5.8483       5.6171      12.9695       5.6187      18.3117      10.3655      10.8659
    2703       5.5134       5.6503       5.6119      14.7044       5.4577      15.1545      10.4300      10.9005
    2704       5.4565       5.7406       5.6640      14.7324       5.4122      15.5355      10.3406       9.7908
    2705       5.4225       5.8449       5.4784      14.3295       5.5619      15.8325      10.0176      10.2089
    2706       5.6388       5.7747       5.4466      15.3264       5.5409      16.0121       9.8060       8.8826
    2707       5.5599       5.7509       5.3908      13.3929       5.5925      17.7791      10.0412      10.7199
    2708       5.5391       5.8946       5.5305      13.1688       5.6628      16.8690      10.6634      11.0633
    2709       5.7833       5.8073       5.6101      11.9903       5.4217      16.1977      10.8398      11.4501
    2710       5.6685       5.7470       5.6121      13.0019       5.4642      13.5494      11.1502      11.8977
    2711       5.5999       5.8398       5.5830      13.2521       5.4473      14.4151      10.2883      11.9481
    2712       5.5598       6.1291       5.5385      13.6350       5.4584      15.1491      10.7704      11.5237
    2713       5.4458       5.8365       5.5015      13.3379       5.5572      15.4723      11.4784      12.7630
    2714       5.6117       5.7510       5.4223      13.1172       5.2997      15.3769      10.9026      12.9682
    2715       5.6358       5.6442       5.6253      12.2769       5.6409      17.4505      12.4328      11.8958
    2716       5.5911       5.7324       5.6444      12.3424       5.4901      18.0613      10.7016      10.7539
    2717       5.4432       5.8044       5.5159      12.6215       5.5544      16.2471       9.5503      10.3121
    2718       5.5392       5.9651       5.6006      13.9723       5.5420      16.6136       9.7630      10.4510
    2719       5.5051       5.9987       5.5505      12.9929       5.3406      17.8682      10.4634      10.6467
    2720       5.4672       5.9949       5.4404      12.8155       5.5163      17.7932       9.6474       9.5399
    2721       5.6738       5.9102       5.6635      13.1299       5.4333      14.5908       9.9699      11.1845
    2722       5.6475       5.9923       5.7214      13.2808       5.4047      13.9367      10.3049      12.0601
    2723       5.5945       5.9526       5.6212      13.7582       6.2325      15.5062      11.0311      14.0066
    2724       5.5922       5.7871       5.5385      12.9518       6.5374      14.3184      11.6473      12.9519
    2725       5.5948       5.6786       5.6386      12.6232       6.0614      13.4352       9.8354      12.5456
    2726       5.6544       5.9946       5.6279      12.4583       6.5725      14.4164      10.5860      11.4643
    2727       5.5345       6.0357       5.5203      12.2737       6.0451      14.5233       9.5216      10.9611
    2728       5.5684       5.7154       5.4923      12.7173       6.8287      12.2915      10.7501      10.4529
    2729       5.4621       5.8087       5.6369      12.8875       6.6306      13.3164      10.0992      10.3230
    2730       5.5718       6.0787       5.6077      12.6312       6.6900      12.6416      10.7822      10.2465
    2731       5.6241       5.7665       5.6218      13.2619       6.2173      11.5023      11.0080       9.7681
    2732       5.4285       5.9379       5.6623      12.4576       6.7813      14.5036       9.4905       9.9589
    2733       5.4480       5.8249       5.5366      12.7445       6.4810      12.6300      10.5529      10.1514
    2734       5.5473       5.7901       5.5555      13.0367       6.3837      14.7809      10.7475      11.1132
    2735       5.5181       5.8046       5.5201      14.4032       6.0820      15.7885      10.4150      10.1468
    2736       5.5487       6.0010       5.8893      13.3572       6.4226      13.1687      10.6722       9.4807
    2737       5.5145       6.0204       5.6448      12.8812       6.3062      12.2672      10.8537       9.1503
    2738       5.4593       5.7165       5.5227      12.9570       6.6820      14.1768      10.7110       9.0729
    2739       5.5094       5.7098       5.6592      12.1390       6.5312      12.4513      11.1820      10.4815
    2740       5.5002       5.9281       5.7176      12.2138       6.3159      12.9146      10.9227      10.5490
    2741       5.5165       5.9518       5.5857      12.9223       6.7265      13.6395      10.6651      12.4501
    2742       5.6323       5.9393       5.7326      13.0529       5.4831      15.4106       9.9886       9.8675
    2743       5.5135       5.7150       5.6379      13.4699       6.6804      15.1643      10.2568      10.4061
    2744       5.6296       5.8151       5.6977      12.5614       6.3873      14.5861      10.4929      10.7476
    2745       5.4690       6.0714       5.4859      12.7676       6.1210      13.2119      10.1868      11.0105
    2746       5.5407       5.8051       5.5376      12.5032       6.0782      12.4240      10.0769      10.1869
    2747       5.4325       5.9425       5.4994      12.4955       6.5937      12.9166      10.3599       9.6628
    2748       5.6647       5.8092       5.6170      13.4540       6.8457      14.4196      11.1188      10.5061
    2749       5.7900       5.9163       5.5430      12.8349       6.3045      12.8259      10.6151      10.0593
    2750       5.3971       6.1166       5.5703      12.9276       6.5293      12.5457       9.8562      10.8609
    2751       5.4630       5.6952       5.6313      12.1772       6.8156      14.5925      10.7930      10.3886
    2752       5.6398       5.9028       5.5183      12.6840       6.3385      14.0602      10.8134       9.7744
    2753       5.5139       5.8586       5.5052      12.1813       6.7928      15.5116      10.4404      10.0817
    2754       5.5003       6.0947       5.4098      12.7137       6.7848      13.3543      10.9513      10.1755
    2755       5.6157       5.6119       5.6122      12.8592       6.2375      13.8359       9.6417      10.7924
    2756       5.4903       6.0898       5.5313      12.6997       6.2401      14.1221      10.8765      10.1107
    2757       5.5594       5.9551       5.6212      12.3785       6.5502      12.6810       9.8561      10.1805
    2758       5.5327       5.8809       5.7625      12.9160       6.2195      13.4248       9.7765      10.2014
    2759       5.5492       6.1079       5.5417      12.6098       6.6448      13.0426      10.0704      10.6336
    2760       5.5587       6.1034       5.5346      12.7625       6.8835      13.6184      10.4184      10.0477
    2761       5.5438       5.9524       5.4975      13.4149       6.0679      13.0642      10.3824      10.5084
    2762       5.5404       5.7583       5.5443      12.7151       6.2650      13.8705       8.8407      10.1366
    2763       5.5968       5.7099       5.6497      12.5609       6.5339      14.6152      10.9207       9.9462
    2764       5.4745       5.5977       5.7431      12.6934       6.4517      14.0229      10.3648      10.2182
    2765       5.5593       5.7826       5.4731      12.6569       6.5482      16.3575       9.8778      10.5020
    2766       5.5740       5.8903       5.6456      12.8571       6.1640      16.7616       9.6950      10.5496
    2767       5.4418       5.8377       5.4794      12.6286       6.4980      14.8813      10.0406      10.1345
    2768       5.5546       5.7144       5.6458      12.8722       6.0061      14.0018       8.9131       8.3558
    2769       5.4137       5.9305       5.5844      12.4187       5.9900      15.0288       9.3348       8.9613
    2770       5.4789       5.9308       5.3367      12.3648       6.2253      15.8551       9.5573       9.0327
    2771       5.6743       5.9667       5.5628      12.9346       6.4729      16.7346      10.0619      10.4160
    2772       5.5561       5.9400       5.5582      12.5549       6.5289      16.6413       9.3408       9.2716
    2773       5.4231       5.8450       5.7290      12.3359       6.6334      18.0643       9.9235      10.2530
    2774       5.6934       5.8328       5.5690      13.0157       6.1811      22.1005       9.0498      10.3541
    2775       5.5803       6.0956       5.6966      12.7024       6.2047      17.2882       9.3809      10.5215
    2776       5.5089       5.7520       5.6425      12.6254       6.3844      18.8462       9.6454      11.6824
    2777       5.4586       5.8028       5.5188      12.8781       6.3026      20.7185       9.4155      11.7021
    2778       5.4459       5.7929       5.6136      12.3862       5.9542      20.0737       9.2886      11.1679
    2779       5.5842       5.9594       5.4936      12.1393       6.0137      17.9897       9.3403      10.0014
    2780       5.6249       5.9214       5.5678      13.2153       6.1260      20.6619       9.7604      10.6695
    2781       5.4802       5.6659       5.5972      14.0720       6.1847      21.4320       9.5916      10.7185
    2782       5.5437       5.8690       5.6353      12.6093       6.3385      19.5967       9.6208      10.0220
    2783       5.5921       6.0133       5.4240      12.5719       6.1174      19.9836       9.9547      10.4876
    2784       5.4958       5.6518       5.5445      12.9494       5.9088      20.5424       9.8214      10.5457
    2785       5.5259       5.8287       5.5523      12.0080       6.1995      20.6305       9.7162      11.8635
    2786       5.5190       6.0196       5.5673      12.1727       6.6316      21.6590       9.9938      12.2730
    2787       5.5273       5.7846       5.6157      12.8660       6.3145      19.3993      10.0372      11.4122
    2788       5.5851       5.9230       5.6004      12.7254       6.5490      19.8020       9.9984      10.9679
    2789       5.6595       5.7170       5.4850      13.7804       6.4125      22.4164       9.5032      13.4089
    2790       5.6672       5.7847       5.6232      12.8123       6.2883      22.3825      10.0226      12.3914
    2791       5.5641       5.7425       5.5489      12.9428       6.3666      22.0373       9.8144      12.7720
    2792       5.5130       6.1976       5.7526      12.7581       6.0773      22.8002       9.5678      12.4967
    2793       5.6034       5.8786       5.6391      12.9232       6.2586      20.7934       9.1585      12.4593
    2794       5.6046       5.7891       5.6285      13.5483       6.1416      21.5179       9.5214      12.4900
    2795       5.5494       5.9272       5.5964      13.0111       5.4667      21.8337       9.0454      12.9450
    2796       5.5551       6.0407       5.5071      13.0209       6.7372      21.3526      10.1853      11.1729
    2797       5.6242       5.6806       5.5823      13.1698       6.2809      22.1024       9.6089      12.9993
    2798       5.6658       5.8778       5.4875      12.8135       6.1921      22.1815      10.0795      11.3119
    2799       5.6322       5.9584       5.5880      13.1171       5.9818      22.1723      10.2687       9.9560
    2800       5.5987       5.8622       5.5433      12.3792       6.2666      21.6178       9.9421      10.3589
    2801       5.4889       6.0705       5.4367      13.0628       6.3108      21.8910      10.1624      10.1855
    2802       5.4899       5.7659       5.5273      12.4307       5.5862      21.5165       9.0931      12.1019
    2803       5.5954       5.6854       5.5330      12.7039       5.4491      22.1958      10.0811      11.8237
    2804       5.5952       6.0311       5.5179      12.8575       7.3028      21.5911      10.1324      12.5710
    2805       5.5261       5.9221       5.6777      12.5089       6.2861      21.2585       9.6995      12.5547
    2806       5.5166       5.8593       5.6743      12.4905       6.2601      20.9629       9.7296      12.6465
    2807       5.5286       5.8283       5.6852      13.3985       6.2878      22.0424       9.8398      13.0676
    2808       5.5654       5.8799       5.5510      12.9299       6.1015      21.0440       9.5836      13.0581
    2809       5.5131       5.9731       5.7043      12.7989       6.4131      22.3769       9.5192      11.8590
    2810       5.4964       5.8875       5.6536      12.9720       5.9043      21.9878       8.8499      12.2522
    2811       5.5083       5.9095       5.6387      12.4846       6.1953      21.7219       9.2377      12.3321
    2812       5.5243       5.8389       5.8436      13.6613       6.4766      21.0044       9.7924      11.7756
    2813       5.5434       5.9288       5.6729      12.6991       5.7188      21.9731       9.4045      12.7834
    2814       5.7667       5.8625       5.6376      12.6281       6.4375      22.2220       9.9800      14.1122
    2815       5.5864       5.6724       5.7310      13.0706       6.2612      21.3578      10.8145      12.3783
    2816       5.5341       6.0683       5.4965      12.8227       6.6245      22.6870       9.8680      12.8031
    2817       5.5812       5.5277       5.5242      12.6201       5.8642      22.0969       9.9064      11.0448
    2818       5.5081       5.6282       5.4833      13.1098       5.5171      21.9217      10.0786      11.5689
    2819       5.5491       5.7056       5.6254      12.7928       5.6828      22.0311       9.3736      10.5548
    2820       5.5344       5.6078       5.4593      12.4559       5.6570      20.9877       9.9645       9.8575
    2821       5.5961       6.0846       5.5801      11.4143       5.5523      20.6726      10.9471      10.6777
    2822       5.6289       5.9606       5.5466      12.2929       5.5814      20.3241      10.0107      10.3696
    2823       5.5225       5.7719       5.3906      12.0016       5.5650      20.5174       9.1440      11.0172
    2824       5.5161       5.8168       5.4620      13.3292       5.8450      20.9242      10.1114      10.9950
    2825       5.7151       5.6372       5.4603      11.5702       5.5575      21.7315       8.9989      11.9779
    2826       5.5818       6.0398       5.5268      12.0539       5.7835      21.2797       9.6721      10.2383
    2827       5.5269       5.6379       5.4141      13.0409       5.5761      21.8484       9.7780      10.2423
    2828       5.5620       5.6744       5.4704      13.2383       5.6187      21.5224       8.9869      11.5398
    2829       5.4726       5.7173       5.5923      12.9915       5.5675      21.4978       9.9584      10.1575
    2830       5.4077       5.7521       5.5264      12.7107       5.5398      21.2705      10.1561      10.5694
    2831       5.6158       5.9198       5.5227      13.2287       5.5928      21.4142      10.2509      11.1198
    2832       5.5428       5.9188       5.5718      12.7471       5.5705      21.1889       9.5505      10.9490
    2833       5.5256       5.7368       5.3566      13.5867       5.5751      22.6408       9.1205      12.3078
    2834       5.4955       5.9715       5.5291      12.7560       6.4565      21.0901       9.6694      10.1474
    2835       5.4958       5.7920       5.5842      12.0715       6.2140      21.6380       9.7076      12.5617
    2836       5.7264       5.8020       5.4702      13.0582       6.4438      21.7674       9.5263      12.0771
    2837       5.5748       5.9033       5.5690      12.8094       6.2786      22.0240       9.9591      12.3689
    2838       5.4983       5.7309       5.5929      12.5242       6.1106      21.3184       9.8895      10.8790
    2839       5.4865       5.9411       5.6223      13.1739       5.9263      21.8102       9.6305      11.4983
    2840       5.6453       5.9895       5.5328      12.6208       5.9997      22.7341       9.4536      13.1412
    2841       5.4548       5.9368       5.7461      12.5485       6.4595      21.4654       9.2216      11.9990
    2842       5.5064       5.6614       5.5552      12.6659       6.1247      21.7742       9.4484      12.4085
    2843       5.6429       5.7885       5.5517      12.5036       5.7067      20.8816      10.2841      11.6951
    2844       5.5669       6.0684       5.4804      13.1224       6.1030      20.9696      11.6836      10.4671
    2845       5.5480       6.0721       5.5611      12.3930       6.1686      21.1038       9.2442      10.8771
    2846       5.6338       6.1395       5.5846      13.0491       6.2739      21.8913      11.3159      10.3271
    2847       5.6354       5.7574       5.5458      12.7143       6.2127      21.4269      11.0953      11.0571
    2848       5.6881       6.0011       5.3602      12.6483       6.6435      20.2933      10.2364      10.4846
    2849       5.5791       6.0868       5.4865      13.3806       5.4711      22.6121       8.9025      12.1820
    2850       5.5699       5.8306       5.5267      10.9274       5.4331      19.4307       9.5904       9.9423
    2851       5.5192       5.8947       5.4198      13.3356       5.4905      22.8743       9.3260       9.2583
    2852       5.5096       5.7232       5.4319      12.2419       5.3377      22.4829       9.2254      11.1852
    2853       5.6784       5.9895       5.5883      11.8925       5.4724      21.7168      10.9281      10.7796
    2854       5.5839       5.9323       5.5718      12.9632       5.4474      21.9566      10.0030      12.9434
    2855       5.5868       5.7231       5.5623      13.0557       5.6062      21.7531      10.2905      11.3723
    2856       5.5620       5.8382       5.6715      11.5720       5.5487      21.1121      10.6485      10.5165
    2857       5.4845       5.6140       5.6224      12.5828       5.5542      21.2843       9.9828      10.5024
    2858       5.5620       5.6655       5.5491      12.4939       5.6498      20.9974      11.3686      10.3230
    2859       5.5287       5.7584       5.6378      12.7429       5.4755      20.7233       9.8450      10.2135
    2860       5.4668       5.7064       5.4836      12.4091       5.4308      21.3001      10.0848      10.8348
    2861       5.5832       5.8769       5.4667      12.8071       5.4848      22.3499      10.6660      12.0823
    2862       5.5884       5.8031       5.5016      12.9218       5.4295      22.3050       9.7438      12.0625
    2863       5.6929       5.8410       5.5312      12.6136       5.3660      22.7921       9.6172      12.6109
    2864       5.6413       5.9060       5.5331      11.9740       6.5009      22.1622       9.4956      13.0639
    2865       5.4098       5.6856       5.5508      12.4081       5.5453      21.3002       9.0370      11.0089
    2866       5.4654       5.8915       5.5300      11.9934       5.6615      20.6060       9.1510      11.5304
    2867       5.6641       5.8137       5.6071      12.2649       5.4785      21.8747       9.3626      10.9103
    2868       5.5554       5.9184       5.5546      12.5644       5.4615      21.9720       9.8591      10.8357
    2869       5.5976       5.7925       5.5173      12.3990       5.5271      22.7367       9.8872      12.7879
    2870       5.6618       5.7049       5.4675      12.5868       5.5041      22.0352       9.1243      12.2751
    2871       5.4341       5.9196       5.6048      12.2940       5.4382      22.0340      10.0092      12.0740
    2872       5.4674       5.7631       5.6346      12.6058       5.5796      21.5107       9.7374      11.1623
    2873       5.7386       5.7804       5.5865      12.5676       5.5895      22.2313      10.1469      12.7426
    2874       5.5251       5.6742       5.5822      12.1744       5.6396      22.8315      10.7381      13.3252
    2875       5.5311       5.9084       5.5676      12.4530       5.5440      22.8202      10.5708      11.2992
    2876       5.6184       5.7777       5.4278      12.4123       5.5851      22.2979      10.4071      11.1770
    2877       5.5107       5.6772       5.7002      12.9587       5.6025      22.6934       9.6103      12.4647
    2878       5.4570       5.6376       5.5236      12.4956       5.6126      22.2383      10.3438      12.4876
    2879       5.5573       5.7152       5.7040      12.2278       5.4355      22.6488      10.0069      11.6094
    2880       5.5245       5.7140       5.5392      13.5954       5.4914      22.3992       9.7694      10.3051
    2881       5.5893       5.8862       5.5277      12.6914       5.7094      22.8018       8.7557      13.6573
    2882       5.4822       5.7639       5.6500      12.6794       5.7351      22.9993      10.6368      13.3632
    2883       5.4652       5.7273       5.6123      12.6826       5.5675      22.2226      10.1156      13.3927
    2884       5.4556       5.8605       5.3728      13.8331       5.4360      23.9133      10.2117      11.9578
    2885       5.5744       5.6052       5.5739      12.0132       5.4650      22.4480       9.5778      13.0037
    2886       5.4603       5.7417       5.5712      12.8759       5.5993      22.5395      10.2976      12.6618
    2887       5.5282       5.6326       5.5005      12.7827       5.7076      22.2857      10.5215      12.1565
    2888       5.4837       5.9676       5.4590      14.1011       5.6429      23.2181      11.2007      13.0158
    2889       5.4756       6.1846       5.6228      13.1934       5.5358      22.4064      10.4710      11.5020
    2890       5.4898       6.1242       5.5637      12.7391       5.5163      22.8984      10.3451      13.7413
    2891       5.5980       5.7967       5.4466      12.9640       5.3890      22.5291      10.1354      13.0377
    2892       5.4693       6.0431       5.3765      12.1239       5.6413      20.9499      10.8135      11.0339
    2893       5.6226       5.6322       5.5206      12.8331       5.4216      22.7878      10.4750      12.2912
    2894       5.5684       5.6435       5.4246      11.9827       5.4797      21.8650      10.0536      11.9792
    2895       5.5079       5.9758       5.6282      11.7690       5.5427      21.9268      10.0902      13.4726
    2896       5.5593       5.9218       5.5311      12.2648       5.6051      21.9878      10.1533      12.0940
    2897       5.4753       5.7438       5.5132      10.8356       5.5479      21.6319      10.5363      10.6835
    2898       5.5030       5.9075       5.4865      11.3391       5.4609      21.8215      11.2827      10.4447
    2899       5.5204       5.6245       5.5399      10.8904       5.5183      20.0253      10.5281      14.1745
    2900       5.5945       5.8509       5.5365      12.0888       5.5379      14.6029      11.3098      10.7332
    2901       5.5698       5.8551       5.5999      11.1865       5.4847      15.3830      11.4063       9.8703
    2902       5.5211       5.7581       5.6241      11.8666       5.6546      14.5950       9.0529      11.0636
    2903       5.4663       5.6376       5.4977      12.5644       5.5140      13.9225      10.6053      10.0371
    2904       5.6319       6.0330       5.6064      11.3988       5.4636      14.4142      10.8720      10.8412
    2905       5.5374       5.6629       5.5247      12.7820       5.5102      14.5788      10.7976      10.7666
    2906       5.6722       6.1675       5.6433      13.5997       5.6155      15.0731      11.3064      11.1010
    2907       5.5633       6.0623       5.4864      12.7028       5.6092      14.7688      11.0168      10.5631
    2908       5.5756       5.7755       5.6982      13.0599       5.5141      14.6381      10.9451      10.4365
    2909       5.5708       6.1386       5.5054      12.1759       5.4512      13.8785      10.5122      10.6933
    2910       5.7026       5.6329       5.7487      11.9481       5.4554      14.4646      10.4820      10.9803
    2911       5.6526       5.8994       5.4686      12.4500       5.5081      14.9511      10.9289      11.6294
    2912       5.5767       5.9232       5.5440      13.1264       5.4514      14.8764      10.3393      10.7784
    2913       5.5162       5.6429       5.6487      11.9799       5.6267      15.8460      10.5460      10.6024
    2914       5.4543       5.9644       5.3300      11.8866       5.6384      14.2030       9.1528      11.2276
    2915       5.4672       5.7822       5.5888      12.2005       5.5837      16.2703      10.7077      10.5899
    2916       5.5883       5.7848       5.4706      11.8351       5.7074      16.1950      10.1888      11.0133
    2917       5.5658       6.0764       5.7131      12.4117       5.7673      15.6059      10.4304      10.4887
    2918       5.5822       5.8503       5.7124      11.7168       5.6144      13.1889       9.9672      11.4427
    2919       5.5663       5.8580       5.7188      11.5589       5.5572      16.5432      10.4132      11.2425
    2920       5.4463       6.0459       5.4566      11.2654       5.4495      15.9362      11.0455       9.9640
    2921       5.6491       5.6342       5.5437      12.3261       5.4246      14.4027      10.8845      10.5924
    2922       5.6471       6.2349       5.4445      12.3027       5.7142      13.7266      11.4564       9.9724
    2923       5.4937       5.8190       5.5942      10.7074       5.6525      16.3348      11.3745      10.0317
    2924       5.4682       5.9329       5.5286      11.0618       5.5466      15.4985      11.8091      10.5491
    2925       5.5635       5.8853       5.5956      10.8838       5.4427      14.1133      11.6661      10.2868
    2926       5.6088       5.6792       5.5390      12.5011       5.6831      14.0999      11.1943      11.0767
    2927       5.6160       5.8874       5.5444      13.2601       5.6051      14.1843      11.5809       9.9609
    2928       5.5445       6.0788       5.5077      13.0155       5.4221      14.1328      10.9648      10.4972
    2929       5.4503       6.2278       5.5100      12.4803       5.5572      16.3582      10.2251      11.0244
    2930       5.6805       5.6704       5.5559      12.0353       5.4923      13.4527      10.1319      11.6238
    2931       5.5815       5.8002       5.5421      11.7263       5.5338      14.5645      10.8582      11.8346
    2932       5.5628       5.8325       5.5360      11.2822       5.4716      17.1993      10.6437      10.3105
    2933       5.5500       6.0407       5.4265      11.9758       5.4913      16.1997      10.2905      10.5925
    2934       5.6298       5.9105       5.5688      11.2741       5.5977      16.8978      10.5918      10.1581
    2935       5.7012       5.8404       5.6324      12.4958       5.4902      14.7570      11.1783      10.0285
    2936       5.6187       5.7023       5.5706      13.3236       6.6790      11.5517      10.8380       9.4303
    2937       5.6247       5.8368       5.6037      12.6975       6.7113      14.1327      10.3320       9.7589
    2938       5.5153       5.9586       5.6082      12.4762       6.9338      13.5252      10.1389      10.1955
    2939       5.5727       5.8033       5.5240      13.3025       5.9715      13.7932      10.2688      10.0363
    2940       5.6032       5.9010       5.5715      13.0197       5.9355      14.0555       9.6379      10.3582
    2941       5.5750       6.0466       5.5744      12.6076       5.9961      15.3077      10.7014       9.4365
    2942       5.6044       6.1145       5.5371      12.6873       6.0538      14.5629      10.8888       9.8675
    2943       5.5068       5.8601       5.5317      12.4367       6.3413      13.5475      10.5016       9.8858
    2944       5.6898       5.9905       5.5158      12.2379       6.2228      14.0603      10.2450      10.0015
    2945       5.6018       5.8590       5.4766      12.6295       6.0608      15.4959      10.4811      10.6556
    2946       5.4672       5.6155       5.6402      12.3073       6.4982      11.4530      10.5671      10.8607
    2947       5.6693       6.1616       5.6931      12.9094       6.2043      13.9465      10.7993      10.6563
    2948       5.3892       5.7941       5.5221      12.2238       6.6003      13.8460      10.9412      10.6817
    2949       5.5576       5.9501       5.6401      12.1733       6.3780      12.8657      11.1471      10.1157
    2950       5.5821       5.9230       5.4807      11.9979       6.3007      16.5060      11.2163      10.2125
    2951       5.5787       5.9144       5.5303      12.0293       6.5023      16.0416      11.3111       9.6581
    2952       5.5785       5.7904       5.5547      12.9731       6.6866      17.8231      11.9291      10.7389
    2953       5.5837       5.7414       5.4613      12.9657       6.0612      11.6798      11.0563      10.1953
    2954       5.4484       6.0793       5.7000      13.4034       6.1486      12.9026      10.8763      10.4987
    2955       5.7702       5.7506       5.7177      12.5457       5.9604      13.4059      10.4393      10.0216
    2956       5.5209       5.8405       5.6218      12.5467       6.3222      12.3349      10.9103      10.2224
    2957       5.6682       5.8323       5.5800      11.8014       6.5063      15.7692      10.1290      11.7283
    2958       5.4309       5.7587       5.6451      12.8554       5.8644      12.5488      10.9033      10.2980
    2959       5.5335       5.8746       5.7151      12.5567       6.1443      16.0663       9.7050      10.9638
    2960       5.6076       5.6333       5.5708      12.5821       5.7824      13.3326      10.6442       9.7470
    2961       5.5415       5.7957       5.6325      12.5998       6.3178      13.6691      10.3360      10.6462
    2962       5.5703       5.9069       5.7030      12.6667       6.1756      12.8722      10.1898      11.1345
    2963       5.5480       5.7526       5.6515      12.7760       6.3931      15.9190      11.2364      10.5410
    2964       5.6430       5.9021       5.5023      12.3683       6.4131      14.3051      10.4004      10.8984
    2965       5.5452       5.7690       5.5185      12.5329       6.1971      13.4033       9.5211      10.3852
    2966       5.5746       5.8857       5.5722      12.1820       6.1194      13.0084      10.0238      10.4475
    2967       5.5932       5.7159       5.7737      13.3572       6.2076      12.7013      11.2002       9.3154
    2968       5.5183       5.9759       5.5211      12.9139       6.0150      12.4873      10.8849       9.5265
    2969       5.4929       5.6596       5.6262      13.2073       5.6060      14.1819      10.0429      10.7877
    2970       5.7467       5.9109       5.5470      12.4758       5.5752      15.4587       9.6652      10.8137
    2971       5.5589       6.0552       5.4661      12.8704       5.6567      12.9264      11.0780      10.6307
    2972       5.6090       5.7946       5.4583      13.0543       5.6281      14.1700       9.8020      10.1949
    2973       5.4997       5.8891       5.4506      12.2647       5.6037      14.1440      11.2497      10.9711
    2974       5.5705       5.7095       5.6887      11.4365       5.4510      17.0408      10.7499      11.3993
    2975       5.8658       5.7639       5.5932      11.1403       5.5685      16.9782      10.8696      11.8109
    2976       5.5378       5.6944       5.4699      12.3312       5.4108      13.7296      10.0594      10.5943
    2977       5.5495       5.6357       5.5959      11.3663       5.4263      15.4899      10.5555      10.9039
    2978       5.5635       5.8956       5.5870      11.8888       5.5840      13.3751      10.3898      11.2141
    2979       5.6952       5.7821       5.5596      12.8701       5.9657      13.5282      10.7993      10.5076
    2980       5.5178       5.9636       5.4954      12.6497       6.0166      13.2854      11.2906       9.8746
    2981       5.4944       5.9212       5.6691      12.6288       6.3685      15.3131      10.5816      10.2835
    2982       5.6307       5.8977       5.6728      12.4082       6.3222      12.6202      10.3907      10.1739
    2983       5.6357       5.7249       5.5518      12.9415       6.0614      12.9903      10.3082      10.4360
    2984       5.7336       5.8411       5.5449      12.3685       6.6392      13.9518      10.8119      10.3235
    2985       5.6216       5.8390       5.6909      13.1016       6.1579      14.1349      10.3810      10.4354
    2986       5.4751       5.7788       5.6081      12.8838       6.3271      12.9313      10.5160      10.0705
    2987       5.4452       5.8761       5.5169      13.0725       5.9461      13.8083      10.5547      10.0852
    2988       5.5169       5.9442       5.5540      12.5233       6.7398      12.8436      10.9856       9.8972
    2989       5.5047       5.7552       5.6712      12.6236       6.0445      14.1011       9.8786      11.0752
    2990       5.5460       5.7398       5.6333      12.7077       6.2217      16.3966      10.5952      10.7246
    2991       5.5700       5.6299       5.5485      12.8151       6.3617      13.5680      11.2343      10.0461
    2992       5.6321       5.6664       5.5538      12.8885       6.0964      13.2284      11.2426      10.6396
    2993       5.5513       5.9211       5.5906      12.5042       6.1685      13.7547      11.1261      10.3551
    2994       5.6394       5.8548       5.4666      12.5686       6.4295      13.2360      11.0051      10.0893
    2995       5.4551       5.6291       5.6168      12.2975       6.4888      11.8511      11.6838       9.6793
    2996       5.4848       5.9503       5.6637      12.7032       6.3722      13.9627      11.2971       9.8495
    2997       5.6164       5.6958       5.5636      12.9094       6.1988      14.0152      10.7733      10.2470
    2998       5.7450       5.8996       5.6295      11.2083       7.1814      16.4287      10.4547      10.9865
    2999       5.4475       5.8428       5.4761      12.0559       6.3417      12.1209      11.7021       9.6361
    3000       5.4982       5.8743       5.6072      12.4450       6.2216      13.6451      10.5047      10.6220
