# Supplementary material for: Mechanistic insights into PCBP1-driven unfolding of selected i-motif DNA at G1/S checkpoint
Source: Nat Commun. 2026 Feb 2;17:1149. doi: 10.1038/s41467-026-68822-5 (PMC12865031; doi:10.1038/s41467-026-68822-5)
Supplement: Supplementary file 15 — Source data [file 41467_2026_68822_MOESM15_ESM.zip › Source data/Source data_Main figures/Source data_MD simulations/set-b/figure7H_contactmap.gnu]

   1.000    1.000       0.0000
   1.000    2.000       0.0000
   1.000    3.000       0.0000
   1.000    4.000       0.0000
   1.000    5.000       0.0000
   1.000    6.000       0.0000
   1.000    7.000       0.0000
   1.000    8.000       0.0000
   1.000    9.000       0.0000
   1.000   10.000       0.0000
   1.000   11.000       0.0000
   1.000   12.000       0.0000
   1.000   13.000       0.0000
   1.000   14.000       0.0000
   1.000   15.000       0.0000
   1.000   16.000       0.0000
   1.000   17.000       0.0000
   1.000   18.000       0.0000
   1.000   19.000       0.0000
   1.000   20.000       0.0000
   1.000   21.000       0.0000
   1.000   22.000       0.0000
   1.000   23.000       0.0000
   1.000   24.000       0.0000
   1.000   25.000       0.0000
   1.000   26.000       0.0000
   1.000   27.000       0.0000
   1.000   28.000       0.0000
   1.000   29.000       0.0000
   1.000   30.000       0.0000
   1.000   31.000       0.0000
   1.000   32.000       0.0000
   1.000   33.000       0.0000
   1.000   34.000       0.0000
   1.000   35.000       0.0000
   1.000   36.000       0.0000
   1.000   37.000       0.0000
   1.000   38.000       0.0000
   1.000   39.000       0.0000
   1.000   40.000       0.0000
   1.000   41.000       0.0000
   1.000   42.000       0.0000
   1.000   43.000       0.0000
   1.000   44.000       0.0000
   1.000   45.000       0.0000
   1.000   46.000       0.0000
   1.000   47.000       0.0000
   1.000   48.000       0.0000
   1.000   49.000       0.0000
   1.000   50.000       0.0000
   1.000   51.000       0.0000
   1.000   52.000       0.0000
   1.000   53.000       0.0000
   1.000   54.000       0.0000
   1.000   55.000       0.0000
   1.000   56.000       0.0000
   1.000   57.000       0.0000
   1.000   58.000       0.0000
   1.000   59.000       0.0000
   1.000   60.000       0.0000
   1.000   61.000       0.0000
   1.000   62.000       0.0000
   1.000   63.000       0.0000
   1.000   64.000       0.0000
   1.000   65.000       0.0000
   1.000   66.000       0.0000
   1.000   67.000       0.0000
   1.000   68.000       0.0000
   1.000   69.000       0.0000
   1.000   70.000       0.0000
   1.000   71.000       0.0000
   1.000   72.000       0.0000
   1.000   73.000       0.0000
   1.000   74.000       0.0000
   1.000   75.000       0.0000
   1.000   76.000       0.0000
   1.000   77.000       0.0000
   1.000   78.000       0.0000
   1.000   79.000       0.0000
   1.000   80.000       0.0000
   1.000   81.000       0.0000
   1.000   82.000       0.0000
   1.000   83.000       0.0000
   1.000   84.000       0.0000
   1.000   85.000       0.0000
   1.000   86.000       0.0000
   1.000   87.000       0.0000
   1.000   88.000       0.0000
   1.000   89.000       0.0000
   1.000   90.000       0.0000
   1.000   91.000       0.0000
   1.000   92.000       0.0000
   1.000   93.000       0.0000
   1.000   94.000       0.0000
   1.000   95.000       0.0000
   1.000   96.000       0.0000
   1.000   97.000       0.0000
   1.000   98.000       0.0000
   1.000   99.000       0.0000
   1.000  100.000       0.0000
   1.000  101.000       0.0000
   1.000  102.000       0.0000
   1.000  103.000       0.0000
   1.000  104.000       0.0000
   1.000  105.000       0.0000
   1.000  106.000       0.0000
   1.000  107.000       0.0000
   1.000  108.000       0.0000
   1.000  109.000       0.0000
   1.000  110.000       0.0000
   1.000  111.000       0.0000
   1.000  112.000       0.0000
   1.000  113.000       0.0000
   1.000  114.000       0.0000
   1.000  115.000       0.0000
   1.000  116.000       0.0000
   1.000  117.000       0.0000
   1.000  118.000       0.0000
   1.000  119.000       0.0000
   1.000  120.000       0.0000
   1.000  121.000       0.0000
   1.000  122.000       0.0000
   1.000  123.000       0.0000
   1.000  124.000       0.0000
   1.000  125.000       0.0000
   1.000  126.000       0.0000
   1.000  127.000       0.0000
   1.000  128.000       0.0000
   1.000  129.000       0.0000
   1.000  130.000       0.0000
   1.000  131.000       0.0000
   1.000  132.000       0.0000
   1.000  133.000       0.0000
   1.000  134.000       0.0000
   1.000  135.000       0.0000
   1.000  136.000       0.0000
   1.000  137.000       0.0000
   1.000  138.000       0.0000
   1.000  139.000       0.0000
   1.000  140.000       0.0000
   1.000  141.000       0.0000
   1.000  142.000       0.0000
   1.000  143.000       0.0000
   1.000  144.000       0.0000
   1.000  145.000       0.0000
   1.000  146.000       0.0000
   1.000  147.000       0.0000
   1.000  148.000       0.0000
   1.000  149.000       0.0000
   1.000  150.000       0.0000
   1.000  151.000       0.0000
   1.000  152.000       0.0000
   1.000  153.000       0.0000
   1.000  154.000       0.0000
   1.000  155.000       0.0000
   1.000  156.000       0.0000
   1.000  157.000       0.0000
   1.000  158.000       0.0000
   1.000  159.000       0.0000
   1.000  160.000       0.0000
   1.000  161.000       0.0000
   1.000  162.000       0.0000
   1.000  163.000       0.0000
   1.000  164.000       0.0000
   1.000  165.000       0.0000
   1.000  166.000       0.0000
   1.000  167.000       0.0000
   1.000  168.000       0.0000
   1.000  169.000       0.0000
   1.000  170.000       0.0000
   1.000  171.000       0.0000
   1.000  172.000       0.0000
   1.000  173.000       0.0000
   1.000  174.000       0.0000
   1.000  175.000       0.0000
   1.000  176.000       0.0000
   1.000  177.000       0.0000
   1.000  178.000       0.0000
   1.000  179.000       0.0000
   1.000  180.000       0.0000
   1.000  181.000       0.0000
   1.000  182.000       0.0000
   1.000  183.000       0.0000
   1.000  184.000       0.0000
   1.000  185.000       0.0000
   1.000  186.000       0.0000
   1.000  187.000       0.0000
   1.000  188.000       0.0000
   1.000  189.000       0.0000
   1.000  190.000       0.0000
   1.000  191.000       0.0000
   1.000  192.000       0.0000
   1.000  193.000       0.0000
   1.000  194.000       0.0000
   1.000  195.000       0.0000
   1.000  196.000       0.0000
   1.000  197.000       0.0000
   1.000  198.000       0.0000
   1.000  199.000       0.0000
   1.000  200.000       0.0000
   1.000  201.000       0.0000
   1.000  202.000       0.0000
   1.000  203.000       0.0000
   1.000  204.000       0.0000
   1.000  205.000       0.0000
   1.000  206.000       0.0000
   1.000  207.000       0.0000
   1.000  208.000       0.0000
   1.000  209.000       0.0000
   1.000  210.000       0.0000
   1.000  211.000       0.0000
   1.000  212.000       0.0000
   1.000  213.000       0.0000
   1.000  214.000       0.0000
   1.000  215.000       0.0000
   1.000  216.000       0.0000
   1.000  217.000       0.0000
   1.000  218.000       0.0000
   1.000  219.000       0.0000
   1.000  220.000       0.0000
   1.000  221.000       0.0000
   1.000  222.000       0.0000
   1.000  223.000       0.0000
   1.000  224.000       0.0000
   1.000  225.000       0.0000
   1.000  226.000       0.0000
   1.000  227.000       0.0000
   1.000  228.000       0.0000
   1.000  229.000       0.0000
   1.000  230.000       0.0000
   1.000  231.000       0.0000
   1.000  232.000       0.0000
   1.000  233.000       0.0000
   1.000  234.000       0.0000
   1.000  235.000       0.0000
   1.000  236.000       0.0000
   1.000  237.000       0.0000
   1.000  238.000       0.0000
   1.000  239.000       0.0000
   1.000  240.000       0.0000
   1.000  241.000       0.0000
   1.000  242.000       0.0000
   1.000  243.000       0.0000
   1.000  244.000       0.0000
   1.000  245.000       0.0000
   1.000  246.000       0.0000
   1.000  247.000       0.0000
   1.000  248.000       0.0000
   1.000  249.000       0.0000
   1.000  250.000       0.0000
   1.000  251.000       0.0000
   1.000  252.000       0.0000
   1.000  253.000       0.0000
   1.000  254.000       0.0000
   1.000  255.000       0.0000
   1.000  256.000       0.0000
   1.000  257.000       0.0000
   1.000  258.000       0.0000
   1.000  259.000       0.0000
   1.000  260.000       0.0000
   1.000  261.000       0.0000
   1.000  262.000       0.0000
   1.000  263.000       0.0000
   1.000  264.000       0.0000
   1.000  265.000       0.0000
   1.000  266.000       0.0000
   1.000  267.000       0.0000
   1.000  268.000       0.0000
   1.000  269.000       0.0000
   1.000  270.000       0.0000
   1.000  271.000       0.0000
   1.000  272.000       0.0000
   1.000  273.000       0.0000
   1.000  274.000       0.0000
   1.000  275.000       0.0000
   1.000  276.000       0.0000
   1.000  277.000       0.0000
   1.000  278.000       0.0000
   1.000  279.000       0.0000
   1.000  280.000       0.0000
   1.000  281.000       0.0000
   1.000  282.000       0.0000
   1.000  283.000       0.0000
   1.000  284.000       0.0000
   1.000  285.000       0.0000
   1.000  286.000       0.0000
   1.000  287.000       0.0000
   1.000  288.000       0.0000
   1.000  289.000       0.0000
   1.000  290.000       0.0000
   1.000  291.000       0.0000
   1.000  292.000       0.0000
   1.000  293.000       0.0000
   1.000  294.000       0.0000
   1.000  295.000       0.0000
   1.000  296.000       0.0000
   1.000  297.000       0.0000
   1.000  298.000       0.0000
   1.000  299.000       0.0000
   1.000  300.000       0.0000
   1.000  301.000       0.0000
   1.000  302.000       0.0000
   1.000  303.000       0.0000
   1.000  304.000       0.0000
   1.000  305.000       0.0000
   1.000  306.000       0.0000
   1.000  307.000       0.0000
   1.000  308.000       0.0000
   1.000  309.000       0.0000
   1.000  310.000       0.0000
   1.000  311.000       0.0000
   1.000  312.000       0.0000
   1.000  313.000       0.0000
   1.000  314.000       0.0000
   1.000  315.000       0.0000
   1.000  316.000       0.0000
   1.000  317.000       0.0000
   1.000  318.000       0.0000
   1.000  319.000       0.0000
   1.000  320.000       0.0000
   1.000  321.000       0.0000
   1.000  322.000       0.0000
   1.000  323.000       0.0000
   1.000  324.000       0.0000
   1.000  325.000       0.0000
   1.000  326.000       0.0000
   1.000  327.000       0.0000
   1.000  328.000       0.0000
   1.000  329.000       0.0000
   1.000  330.000       0.0000
   1.000  331.000       0.0000
   1.000  332.000       0.0000
   1.000  333.000       0.0000
   1.000  334.000       0.0000
   1.000  335.000       0.0000
   1.000  336.000       0.0000
   1.000  337.000       0.0000
   1.000  338.000       0.0000
   1.000  339.000       0.0000
   1.000  340.000       0.0000
   1.000  341.000       0.0000
   1.000  342.000       0.0000
   1.000  343.000       0.0000
   1.000  344.000       0.0000
   1.000  345.000       0.0000
   1.000  346.000       0.0000
   1.000  347.000       0.0000
   1.000  348.000       0.0000
   1.000  349.000       0.0000
   1.000  350.000       0.0000
   1.000  351.000       0.0000
   1.000  352.000       0.0000
   1.000  353.000       0.0000
   1.000  354.000       0.0000
   1.000  355.000       0.0000
   1.000  356.000       0.0000
   1.000  357.000       0.0000
   1.000  358.000       0.0000
   1.000  359.000       0.0000
   1.000  360.000       0.0000
   1.000  361.000       0.0000
   1.000  362.000       0.0000
   1.000  363.000       0.0000
   1.000  364.000       0.0000
   1.000  365.000       0.0000
   1.000  366.000       0.0000
   1.000  367.000       0.0000
   1.000  368.000       0.0000
   1.000  369.000       0.0000
   1.000  370.000       0.0000
   1.000  371.000       0.0000
   1.000  372.000       0.0007
   1.000  373.000       0.0000
   1.000  374.000       0.0000
   1.000  375.000       0.0000
   1.000  376.000       0.0000
   1.000  377.000       0.0000
   1.000  378.000       0.0000
   1.000  379.000       0.0000
   1.000  380.000       0.0000
   1.000  381.000       0.0000
   1.000  382.000       0.0000
   1.000  383.000       0.0000
   1.000  384.000       0.0000
   1.000  385.000       0.0000
   1.000  386.000       0.0000
   1.000  387.000       0.0000
   1.000  388.000 0

   2.000    1.000       0.0000
   2.000    2.000       0.0000
   2.000    3.000       0.0000
   2.000    4.000       0.0000
   2.000    5.000       0.0000
   2.000    6.000       0.0000
   2.000    7.000       0.0000
   2.000    8.000       0.0000
   2.000    9.000       0.0000
   2.000   10.000       0.0000
   2.000   11.000       0.0000
   2.000   12.000       0.0000
   2.000   13.000       0.0000
   2.000   14.000       0.0000
   2.000   15.000       0.0000
   2.000   16.000       0.0000
   2.000   17.000       0.0000
   2.000   18.000       0.0000
   2.000   19.000       0.0000
   2.000   20.000       0.0000
   2.000   21.000       0.0000
   2.000   22.000       0.0000
   2.000   23.000       0.0000
   2.000   24.000       0.0000
   2.000   25.000       0.0000
   2.000   26.000       0.0000
   2.000   27.000       0.0000
   2.000   28.000       0.0000
   2.000   29.000       0.0000
   2.000   30.000       0.0000
   2.000   31.000       0.0000
   2.000   32.000       0.0000
   2.000   33.000       0.0000
   2.000   34.000       0.0000
   2.000   35.000       0.0000
   2.000   36.000       0.0000
   2.000   37.000       0.0000
   2.000   38.000       0.0000
   2.000   39.000       0.0000
   2.000   40.000       0.0000
   2.000   41.000       0.0000
   2.000   42.000       0.0000
   2.000   43.000       0.0000
   2.000   44.000       0.0000
   2.000   45.000       0.0000
   2.000   46.000       0.0000
   2.000   47.000       0.0000
   2.000   48.000       0.0000
   2.000   49.000       0.0000
   2.000   50.000       0.0000
   2.000   51.000       0.0000
   2.000   52.000       0.0000
   2.000   53.000       0.0000
   2.000   54.000       0.0000
   2.000   55.000       0.0000
   2.000   56.000       0.0000
   2.000   57.000       0.0000
   2.000   58.000       0.0000
   2.000   59.000       0.0000
   2.000   60.000       0.0000
   2.000   61.000       0.0000
   2.000   62.000       0.0000
   2.000   63.000       0.0000
   2.000   64.000       0.0000
   2.000   65.000       0.0000
   2.000   66.000       0.0000
   2.000   67.000       0.0000
   2.000   68.000       0.0000
   2.000   69.000       0.0000
   2.000   70.000       0.0000
   2.000   71.000       0.0000
   2.000   72.000       0.0000
   2.000   73.000       0.0000
   2.000   74.000       0.0000
   2.000   75.000       0.0000
   2.000   76.000       0.0000
   2.000   77.000       0.0000
   2.000   78.000       0.0000
   2.000   79.000       0.0000
   2.000   80.000       0.0000
   2.000   81.000       0.0000
   2.000   82.000       0.0000
   2.000   83.000       0.0000
   2.000   84.000       0.0000
   2.000   85.000       0.0000
   2.000   86.000       0.0000
   2.000   87.000       0.0000
   2.000   88.000       0.0000
   2.000   89.000       0.0000
   2.000   90.000       0.0000
   2.000   91.000       0.0000
   2.000   92.000       0.0000
   2.000   93.000       0.0000
   2.000   94.000       0.0000
   2.000   95.000       0.0000
   2.000   96.000       0.0000
   2.000   97.000       0.0000
   2.000   98.000       0.0000
   2.000   99.000       0.0000
   2.000  100.000       0.0000
   2.000  101.000       0.0000
   2.000  102.000       0.0000
   2.000  103.000       0.0000
   2.000  104.000       0.0000
   2.000  105.000       0.0000
   2.000  106.000       0.0000
   2.000  107.000       0.0000
   2.000  108.000       0.0000
   2.000  109.000       0.0000
   2.000  110.000       0.0000
   2.000  111.000       0.0000
   2.000  112.000       0.0000
   2.000  113.000       0.0000
   2.000  114.000       0.0000
   2.000  115.000       0.0000
   2.000  116.000       0.0000
   2.000  117.000       0.0000
   2.000  118.000       0.0000
   2.000  119.000       0.0000
   2.000  120.000       0.0000
   2.000  121.000       0.0000
   2.000  122.000       0.0000
   2.000  123.000       0.0000
   2.000  124.000       0.0000
   2.000  125.000       0.0000
   2.000  126.000       0.0000
   2.000  127.000       0.0000
   2.000  128.000       0.0000
   2.000  129.000       0.0000
   2.000  130.000       0.0000
   2.000  131.000       0.0000
   2.000  132.000       0.0000
   2.000  133.000       0.0000
   2.000  134.000       0.0000
   2.000  135.000       0.0000
   2.000  136.000       0.0000
   2.000  137.000       0.0000
   2.000  138.000       0.0000
   2.000  139.000       0.0000
   2.000  140.000       0.0000
   2.000  141.000       0.0000
   2.000  142.000       0.0000
   2.000  143.000       0.0000
   2.000  144.000       0.0000
   2.000  145.000       0.0000
   2.000  146.000       0.0000
   2.000  147.000       0.0000
   2.000  148.000       0.0000
   2.000  149.000       0.0000
   2.000  150.000       0.0000
   2.000  151.000       0.0000
   2.000  152.000       0.0000
   2.000  153.000       0.0000
   2.000  154.000       0.0000
   2.000  155.000       0.0000
   2.000  156.000       0.0000
   2.000  157.000       0.0000
   2.000  158.000       0.0000
   2.000  159.000       0.0000
   2.000  160.000       0.0000
   2.000  161.000       0.0000
   2.000  162.000       0.0000
   2.000  163.000       0.0000
   2.000  164.000       0.0000
   2.000  165.000       0.0000
   2.000  166.000       0.0000
   2.000  167.000       0.0000
   2.000  168.000       0.0000
   2.000  169.000       0.0000
   2.000  170.000       0.0000
   2.000  171.000       0.0000
   2.000  172.000       0.0000
   2.000  173.000       0.0000
   2.000  174.000       0.0000
   2.000  175.000       0.0000
   2.000  176.000       0.0000
   2.000  177.000       0.0000
   2.000  178.000       0.0000
   2.000  179.000       0.0000
   2.000  180.000       0.0000
   2.000  181.000       0.0000
   2.000  182.000       0.0000
   2.000  183.000       0.0000
   2.000  184.000       0.0000
   2.000  185.000       0.0000
   2.000  186.000       0.0000
   2.000  187.000       0.0000
   2.000  188.000       0.0000
   2.000  189.000       0.0000
   2.000  190.000       0.0000
   2.000  191.000       0.0000
   2.000  192.000       0.0000
   2.000  193.000       0.0000
   2.000  194.000       0.0000
   2.000  195.000       0.0000
   2.000  196.000       0.0000
   2.000  197.000       0.0000
   2.000  198.000       0.0000
   2.000  199.000       0.0000
   2.000  200.000       0.0000
   2.000  201.000       0.0000
   2.000  202.000       0.0000
   2.000  203.000       0.0000
   2.000  204.000       0.0000
   2.000  205.000       0.0000
   2.000  206.000       0.0000
   2.000  207.000       0.0000
   2.000  208.000       0.0000
   2.000  209.000       0.0000
   2.000  210.000       0.0000
   2.000  211.000       0.0000
   2.000  212.000       0.0000
   2.000  213.000       0.0000
   2.000  214.000       0.0000
   2.000  215.000       0.0000
   2.000  216.000       0.0000
   2.000  217.000       0.0000
   2.000  218.000       0.0000
   2.000  219.000       0.0000
   2.000  220.000       0.0000
   2.000  221.000       0.0000
   2.000  222.000       0.0000
   2.000  223.000       0.0000
   2.000  224.000       0.0000
   2.000  225.000       0.0000
   2.000  226.000       0.0000
   2.000  227.000       0.0000
   2.000  228.000       0.0000
   2.000  229.000       0.0000
   2.000  230.000       0.0000
   2.000  231.000       0.0000
   2.000  232.000       0.0000
   2.000  233.000       0.0000
   2.000  234.000       0.0000
   2.000  235.000       0.0000
   2.000  236.000       0.0000
   2.000  237.000       0.0000
   2.000  238.000       0.0000
   2.000  239.000       0.0000
   2.000  240.000       0.0000
   2.000  241.000       0.0000
   2.000  242.000       0.0000
   2.000  243.000       0.0000
   2.000  244.000       0.0000
   2.000  245.000       0.0000
   2.000  246.000       0.0000
   2.000  247.000       0.0000
   2.000  248.000       0.0000
   2.000  249.000       0.0000
   2.000  250.000       0.0000
   2.000  251.000       0.0000
   2.000  252.000       0.0000
   2.000  253.000       0.0000
   2.000  254.000       0.0000
   2.000  255.000       0.0000
   2.000  256.000       0.0000
   2.000  257.000       0.0000
   2.000  258.000       0.0000
   2.000  259.000       0.0000
   2.000  260.000       0.0000
   2.000  261.000       0.0000
   2.000  262.000       0.0000
   2.000  263.000       0.0000
   2.000  264.000       0.0000
   2.000  265.000       0.0000
   2.000  266.000       0.0000
   2.000  267.000       0.0000
   2.000  268.000       0.0000
   2.000  269.000       0.0000
   2.000  270.000       0.0000
   2.000  271.000       0.0000
   2.000  272.000       0.0000
   2.000  273.000       0.0000
   2.000  274.000       0.0000
   2.000  275.000       0.0000
   2.000  276.000       0.0000
   2.000  277.000       0.0000
   2.000  278.000       0.0000
   2.000  279.000       0.0000
   2.000  280.000       0.0000
   2.000  281.000       0.0000
   2.000  282.000       0.0000
   2.000  283.000       0.0000
   2.000  284.000       0.0000
   2.000  285.000       0.0000
   2.000  286.000       0.0000
   2.000  287.000       0.0000
   2.000  288.000       0.0000
   2.000  289.000       0.0000
   2.000  290.000       0.0000
   2.000  291.000       0.0000
   2.000  292.000       0.0000
   2.000  293.000       0.0000
   2.000  294.000       0.0000
   2.000  295.000       0.0000
   2.000  296.000       0.0000
   2.000  297.000       0.0000
   2.000  298.000       0.0000
   2.000  299.000       0.0000
   2.000  300.000       0.0000
   2.000  301.000       0.0000
   2.000  302.000       0.0000
   2.000  303.000       0.0000
   2.000  304.000       0.0000
   2.000  305.000       0.0000
   2.000  306.000       0.0000
   2.000  307.000       0.0000
   2.000  308.000       0.0000
   2.000  309.000       0.0000
   2.000  310.000       0.0000
   2.000  311.000       0.0000
   2.000  312.000       0.0000
   2.000  313.000       0.0000
   2.000  314.000       0.0000
   2.000  315.000       0.0000
   2.000  316.000       0.0000
   2.000  317.000       0.0000
   2.000  318.000       0.0000
   2.000  319.000       0.0000
   2.000  320.000       0.0000
   2.000  321.000       0.0000
   2.000  322.000       0.0000
   2.000  323.000       0.0000
   2.000  324.000       0.0000
   2.000  325.000       0.0000
   2.000  326.000       0.0000
   2.000  327.000       0.0000
   2.000  328.000       0.0000
   2.000  329.000       0.0000
   2.000  330.000       0.0000
   2.000  331.000       0.0000
   2.000  332.000       0.0000
   2.000  333.000       0.0000
   2.000  334.000       0.0000
   2.000  335.000       0.0000
   2.000  336.000       0.0000
   2.000  337.000       0.0000
   2.000  338.000       0.0000
   2.000  339.000       0.0000
   2.000  340.000       0.0000
   2.000  341.000       0.0000
   2.000  342.000       0.0000
   2.000  343.000       0.0000
   2.000  344.000       0.0000
   2.000  345.000       0.0000
   2.000  346.000       0.0000
   2.000  347.000       0.0000
   2.000  348.000       0.0000
   2.000  349.000       0.0000
   2.000  350.000       0.0000
   2.000  351.000       0.0000
   2.000  352.000       0.0000
   2.000  353.000       0.0000
   2.000  354.000       0.0000
   2.000  355.000       0.0000
   2.000  356.000       0.0000
   2.000  357.000       0.0000
   2.000  358.000       0.0000
   2.000  359.000       0.0000
   2.000  360.000       0.0000
   2.000  361.000       0.0000
   2.000  362.000       0.0000
   2.000  363.000       0.0000
   2.000  364.000       0.0000
   2.000  365.000       0.0000
   2.000  366.000       0.0000
   2.000  367.000       0.0000
   2.000  368.000       0.0000
   2.000  369.000       0.0000
   2.000  370.000       0.0000
   2.000  371.000       0.0000
   2.000  372.000       0.0000
   2.000  373.000       0.0000
   2.000  374.000       0.0000
   2.000  375.000       0.0000
   2.000  376.000       0.0000
   2.000  377.000       0.0000
   2.000  378.000       0.0000
   2.000  379.000       0.0000
   2.000  380.000       0.0000
   2.000  381.000       0.0000
   2.000  382.000       0.0000
   2.000  383.000       0.0000
   2.000  384.000       0.0000
   2.000  385.000       0.0000
   2.000  386.000       0.0000
   2.000  387.000       0.0000
   2.000  388.000 0

   3.000    1.000       0.0000
   3.000    2.000       0.0000
   3.000    3.000       0.0000
   3.000    4.000       0.0000
   3.000    5.000       0.0000
   3.000    6.000       0.0000
   3.000    7.000       0.0000
   3.000    8.000       0.0000
   3.000    9.000       0.0000
   3.000   10.000       0.0000
   3.000   11.000       0.0000
   3.000   12.000       0.0000
   3.000   13.000       0.0000
   3.000   14.000       0.0000
   3.000   15.000       0.0000
   3.000   16.000       0.0000
   3.000   17.000       0.0000
   3.000   18.000       0.0000
   3.000   19.000       0.0000
   3.000   20.000       0.0000
   3.000   21.000       0.0000
   3.000   22.000       0.0000
   3.000   23.000       0.0000
   3.000   24.000       0.0000
   3.000   25.000       0.0000
   3.000   26.000       0.0000
   3.000   27.000       0.0000
   3.000   28.000       0.0000
   3.000   29.000       0.0000
   3.000   30.000       0.0000
   3.000   31.000       0.0000
   3.000   32.000       0.0000
   3.000   33.000       0.0000
   3.000   34.000       0.0000
   3.000   35.000       0.0000
   3.000   36.000       0.0000
   3.000   37.000       0.0000
   3.000   38.000       0.0000
   3.000   39.000       0.0000
   3.000   40.000       0.0000
   3.000   41.000       0.0000
   3.000   42.000       0.0000
   3.000   43.000       0.0000
   3.000   44.000       0.0000
   3.000   45.000       0.0000
   3.000   46.000       0.0000
   3.000   47.000       0.0000
   3.000   48.000       0.0000
   3.000   49.000       0.0000
   3.000   50.000       0.0000
   3.000   51.000       0.0000
   3.000   52.000       0.0000
   3.000   53.000       0.0000
   3.000   54.000       0.0000
   3.000   55.000       0.0000
   3.000   56.000       0.0000
   3.000   57.000       0.0000
   3.000   58.000       0.0000
   3.000   59.000       0.0000
   3.000   60.000       0.0000
   3.000   61.000       0.0000
   3.000   62.000       0.0000
   3.000   63.000       0.0000
   3.000   64.000       0.0000
   3.000   65.000       0.0000
   3.000   66.000       0.0000
   3.000   67.000       0.0000
   3.000   68.000       0.0000
   3.000   69.000       0.0000
   3.000   70.000       0.0000
   3.000   71.000       0.0000
   3.000   72.000       0.0000
   3.000   73.000       0.0000
   3.000   74.000       0.0000
   3.000   75.000       0.0000
   3.000   76.000       0.0000
   3.000   77.000       0.0000
   3.000   78.000       0.0000
   3.000   79.000       0.0000
   3.000   80.000       0.0000
   3.000   81.000       0.0000
   3.000   82.000       0.0000
   3.000   83.000       0.0000
   3.000   84.000       0.0000
   3.000   85.000       0.0000
   3.000   86.000       0.0000
   3.000   87.000       0.0000
   3.000   88.000       0.0000
   3.000   89.000       0.0000
   3.000   90.000       0.0000
   3.000   91.000       0.0000
   3.000   92.000       0.0000
   3.000   93.000       0.0000
   3.000   94.000       0.0000
   3.000   95.000       0.0000
   3.000   96.000       0.0000
   3.000   97.000       0.0000
   3.000   98.000       0.0000
   3.000   99.000       0.0000
   3.000  100.000       0.0000
   3.000  101.000       0.0000
   3.000  102.000       0.0000
   3.000  103.000       0.0000
   3.000  104.000       0.0000
   3.000  105.000       0.0000
   3.000  106.000       0.0000
   3.000  107.000       0.0000
   3.000  108.000       0.0000
   3.000  109.000       0.0000
   3.000  110.000       0.0000
   3.000  111.000       0.0000
   3.000  112.000       0.0000
   3.000  113.000       0.0000
   3.000  114.000       0.0000
   3.000  115.000       0.0000
   3.000  116.000       0.0000
   3.000  117.000       0.0000
   3.000  118.000       0.0000
   3.000  119.000       0.0000
   3.000  120.000       0.0000
   3.000  121.000       0.0000
   3.000  122.000       0.0000
   3.000  123.000       0.0000
   3.000  124.000       0.0000
   3.000  125.000       0.0000
   3.000  126.000       0.0000
   3.000  127.000       0.0000
   3.000  128.000       0.0000
   3.000  129.000       0.0000
   3.000  130.000       0.0000
   3.000  131.000       0.0000
   3.000  132.000       0.0000
   3.000  133.000       0.0000
   3.000  134.000       0.0000
   3.000  135.000       0.0000
   3.000  136.000       0.0000
   3.000  137.000       0.0000
   3.000  138.000       0.0000
   3.000  139.000       0.0000
   3.000  140.000       0.0000
   3.000  141.000       0.0000
   3.000  142.000       0.0000
   3.000  143.000       0.0000
   3.000  144.000       0.0000
   3.000  145.000       0.0000
   3.000  146.000       0.0000
   3.000  147.000       0.0000
   3.000  148.000       0.0000
   3.000  149.000       0.0000
   3.000  150.000       0.0000
   3.000  151.000       0.0000
   3.000  152.000       0.0000
   3.000  153.000       0.0000
   3.000  154.000       0.0000
   3.000  155.000       0.0000
   3.000  156.000       0.0000
   3.000  157.000       0.0000
   3.000  158.000       0.0000
   3.000  159.000       0.0000
   3.000  160.000       0.0000
   3.000  161.000       0.0000
   3.000  162.000       0.0000
   3.000  163.000       0.0000
   3.000  164.000       0.0000
   3.000  165.000       0.0000
   3.000  166.000       0.0000
   3.000  167.000       0.0000
   3.000  168.000       0.0000
   3.000  169.000       0.0000
   3.000  170.000       0.0000
   3.000  171.000       0.0000
   3.000  172.000       0.0000
   3.000  173.000       0.0000
   3.000  174.000       0.0000
   3.000  175.000       0.0000
   3.000  176.000       0.0000
   3.000  177.000       0.0000
   3.000  178.000       0.0000
   3.000  179.000       0.0000
   3.000  180.000       0.0000
   3.000  181.000       0.0000
   3.000  182.000       0.0000
   3.000  183.000       0.0000
   3.000  184.000       0.0000
   3.000  185.000       0.0000
   3.000  186.000       0.0000
   3.000  187.000       0.0000
   3.000  188.000       0.0000
   3.000  189.000       0.0000
   3.000  190.000       0.0000
   3.000  191.000       0.0000
   3.000  192.000       0.0000
   3.000  193.000       0.0000
   3.000  194.000       0.0000
   3.000  195.000       0.0000
   3.000  196.000       0.0000
   3.000  197.000       0.0000
   3.000  198.000       0.0000
   3.000  199.000       0.0000
   3.000  200.000       0.0000
   3.000  201.000       0.0000
   3.000  202.000       0.0000
   3.000  203.000       0.0000
   3.000  204.000       0.0000
   3.000  205.000       0.0000
   3.000  206.000       0.0000
   3.000  207.000       0.0000
   3.000  208.000       0.0000
   3.000  209.000       0.0000
   3.000  210.000       0.0000
   3.000  211.000       0.0000
   3.000  212.000       0.0000
   3.000  213.000       0.0000
   3.000  214.000       0.0000
   3.000  215.000       0.0000
   3.000  216.000       0.0000
   3.000  217.000       0.0000
   3.000  218.000       0.0000
   3.000  219.000       0.0000
   3.000  220.000       0.0000
   3.000  221.000       0.0000
   3.000  222.000       0.0000
   3.000  223.000       0.0000
   3.000  224.000       0.0000
   3.000  225.000       0.0000
   3.000  226.000       0.0000
   3.000  227.000       0.0000
   3.000  228.000       0.0000
   3.000  229.000       0.0000
   3.000  230.000       0.0000
   3.000  231.000       0.0000
   3.000  232.000       0.0000
   3.000  233.000       0.0000
   3.000  234.000       0.0000
   3.000  235.000       0.0000
   3.000  236.000       0.0000
   3.000  237.000       0.0000
   3.000  238.000       0.0000
   3.000  239.000       0.0000
   3.000  240.000       0.0000
   3.000  241.000       0.0000
   3.000  242.000       0.0000
   3.000  243.000       0.0000
   3.000  244.000       0.0000
   3.000  245.000       0.0000
   3.000  246.000       0.0000
   3.000  247.000       0.0000
   3.000  248.000       0.0000
   3.000  249.000       0.0000
   3.000  250.000       0.0000
   3.000  251.000       0.0000
   3.000  252.000       0.0000
   3.000  253.000       0.0000
   3.000  254.000       0.0000
   3.000  255.000       0.0000
   3.000  256.000       0.0000
   3.000  257.000       0.0000
   3.000  258.000       0.0000
   3.000  259.000       0.0000
   3.000  260.000       0.0000
   3.000  261.000       0.0000
   3.000  262.000       0.0000
   3.000  263.000       0.0000
   3.000  264.000       0.0000
   3.000  265.000       0.0000
   3.000  266.000       0.0000
   3.000  267.000       0.0000
   3.000  268.000       0.0000
   3.000  269.000       0.0000
   3.000  270.000       0.0000
   3.000  271.000       0.0000
   3.000  272.000       0.0000
   3.000  273.000       0.0000
   3.000  274.000       0.0000
   3.000  275.000       0.0000
   3.000  276.000       0.0000
   3.000  277.000       0.0000
   3.000  278.000       0.0000
   3.000  279.000       0.0000
   3.000  280.000       0.0000
   3.000  281.000       0.0000
   3.000  282.000       0.0000
   3.000  283.000       0.0000
   3.000  284.000       0.0000
   3.000  285.000       0.0000
   3.000  286.000       0.0000
   3.000  287.000       0.0000
   3.000  288.000       0.0000
   3.000  289.000       0.0000
   3.000  290.000       0.0000
   3.000  291.000       0.0000
   3.000  292.000       0.0000
   3.000  293.000       0.0000
   3.000  294.000       0.0000
   3.000  295.000       0.0000
   3.000  296.000       0.0000
   3.000  297.000       0.0000
   3.000  298.000       0.0000
   3.000  299.000       0.0000
   3.000  300.000       0.0000
   3.000  301.000       0.0000
   3.000  302.000       0.0000
   3.000  303.000       0.0000
   3.000  304.000       0.0000
   3.000  305.000       0.0000
   3.000  306.000       0.0000
   3.000  307.000       0.0000
   3.000  308.000       0.0000
   3.000  309.000       0.0000
   3.000  310.000       0.0000
   3.000  311.000       0.0000
   3.000  312.000       0.0000
   3.000  313.000       0.0000
   3.000  314.000       0.0000
   3.000  315.000       0.0000
   3.000  316.000       0.0000
   3.000  317.000       0.0000
   3.000  318.000       0.0000
   3.000  319.000       0.0000
   3.000  320.000       0.0000
   3.000  321.000       0.0000
   3.000  322.000       0.0000
   3.000  323.000       0.0000
   3.000  324.000       0.0000
   3.000  325.000       0.0000
   3.000  326.000       0.0000
   3.000  327.000       0.0000
   3.000  328.000       0.0000
   3.000  329.000       0.0000
   3.000  330.000       0.0000
   3.000  331.000       0.0000
   3.000  332.000       0.0000
   3.000  333.000       0.0000
   3.000  334.000       0.0000
   3.000  335.000       0.0000
   3.000  336.000       0.0000
   3.000  337.000       0.0000
   3.000  338.000       0.0000
   3.000  339.000       0.0000
   3.000  340.000       0.0000
   3.000  341.000       0.0000
   3.000  342.000       0.0000
   3.000  343.000       0.0000
   3.000  344.000       0.0000
   3.000  345.000       0.0000
   3.000  346.000       0.0000
   3.000  347.000       0.0000
   3.000  348.000       0.0000
   3.000  349.000       0.0000
   3.000  350.000       0.0000
   3.000  351.000       0.0000
   3.000  352.000       0.0000
   3.000  353.000       0.0000
   3.000  354.000       0.0000
   3.000  355.000       0.0000
   3.000  356.000       0.0000
   3.000  357.000       0.0000
   3.000  358.000       0.0000
   3.000  359.000       0.0000
   3.000  360.000       0.0000
   3.000  361.000       0.0000
   3.000  362.000       0.0000
   3.000  363.000       0.0000
   3.000  364.000       0.0000
   3.000  365.000       0.0000
   3.000  366.000       0.0000
   3.000  367.000       0.0000
   3.000  368.000       0.0000
   3.000  369.000       0.0000
   3.000  370.000       0.0000
   3.000  371.000       0.0000
   3.000  372.000       0.0000
   3.000  373.000       0.0000
   3.000  374.000       0.0000
   3.000  375.000       0.0000
   3.000  376.000       0.0000
   3.000  377.000       0.0000
   3.000  378.000       0.0000
   3.000  379.000       0.0000
   3.000  380.000       0.0000
   3.000  381.000       0.0000
   3.000  382.000       0.0000
   3.000  383.000       0.0000
   3.000  384.000       0.0000
   3.000  385.000       0.0000
   3.000  386.000       0.0000
   3.000  387.000       0.0000
   3.000  388.000 0

   4.000    1.000       0.0000
   4.000    2.000       0.0000
   4.000    3.000       0.0000
   4.000    4.000       0.0000
   4.000    5.000       0.0000
   4.000    6.000       0.0000
   4.000    7.000       0.0000
   4.000    8.000       0.0000
   4.000    9.000       0.0000
   4.000   10.000       0.0000
   4.000   11.000       0.0000
   4.000   12.000       0.0000
   4.000   13.000       0.0000
   4.000   14.000       0.0000
   4.000   15.000       0.0000
   4.000   16.000       0.0000
   4.000   17.000       0.0000
   4.000   18.000       0.0000
   4.000   19.000       0.0000
   4.000   20.000       0.0000
   4.000   21.000       0.0000
   4.000   22.000       0.0000
   4.000   23.000       0.0000
   4.000   24.000       0.0000
   4.000   25.000       0.0000
   4.000   26.000       0.0000
   4.000   27.000       0.0000
   4.000   28.000       0.0000
   4.000   29.000       0.0000
   4.000   30.000       0.0000
   4.000   31.000       0.0000
   4.000   32.000       0.0000
   4.000   33.000       0.0000
   4.000   34.000       0.0000
   4.000   35.000       0.0000
   4.000   36.000       0.0000
   4.000   37.000       0.0000
   4.000   38.000       0.0000
   4.000   39.000       0.0000
   4.000   40.000       0.0000
   4.000   41.000       0.0000
   4.000   42.000       0.0000
   4.000   43.000       0.0000
   4.000   44.000       0.0000
   4.000   45.000       0.0000
   4.000   46.000       0.0000
   4.000   47.000       0.0000
   4.000   48.000       0.0000
   4.000   49.000       0.0000
   4.000   50.000       0.0000
   4.000   51.000       0.0000
   4.000   52.000       0.0000
   4.000   53.000       0.0000
   4.000   54.000       0.0000
   4.000   55.000       0.0000
   4.000   56.000       0.0000
   4.000   57.000       0.0000
   4.000   58.000       0.0000
   4.000   59.000       0.0000
   4.000   60.000       0.0000
   4.000   61.000       0.0000
   4.000   62.000       0.0000
   4.000   63.000       0.0000
   4.000   64.000       0.0000
   4.000   65.000       0.0000
   4.000   66.000       0.0000
   4.000   67.000       0.0000
   4.000   68.000       0.0000
   4.000   69.000       0.0000
   4.000   70.000       0.0000
   4.000   71.000       0.0000
   4.000   72.000       0.0000
   4.000   73.000       0.0000
   4.000   74.000       0.0000
   4.000   75.000       0.0000
   4.000   76.000       0.0000
   4.000   77.000       0.0000
   4.000   78.000       0.0000
   4.000   79.000       0.0000
   4.000   80.000       0.0000
   4.000   81.000       0.0000
   4.000   82.000       0.0000
   4.000   83.000       0.0000
   4.000   84.000       0.0000
   4.000   85.000       0.0000
   4.000   86.000       0.0000
   4.000   87.000       0.0000
   4.000   88.000       0.0000
   4.000   89.000       0.0000
   4.000   90.000       0.0000
   4.000   91.000       0.0000
   4.000   92.000       0.0000
   4.000   93.000       0.0000
   4.000   94.000       0.0000
   4.000   95.000       0.0000
   4.000   96.000       0.0000
   4.000   97.000       0.0000
   4.000   98.000       0.0000
   4.000   99.000       0.0000
   4.000  100.000       0.0000
   4.000  101.000       0.0000
   4.000  102.000       0.0000
   4.000  103.000       0.0000
   4.000  104.000       0.0000
   4.000  105.000       0.0000
   4.000  106.000       0.0000
   4.000  107.000       0.0000
   4.000  108.000       0.0000
   4.000  109.000       0.0000
   4.000  110.000       0.0000
   4.000  111.000       0.0000
   4.000  112.000       0.0000
   4.000  113.000       0.0000
   4.000  114.000       0.0000
   4.000  115.000       0.0000
   4.000  116.000       0.0000
   4.000  117.000       0.0000
   4.000  118.000       0.0000
   4.000  119.000       0.0000
   4.000  120.000       0.0000
   4.000  121.000       0.0000
   4.000  122.000       0.0000
   4.000  123.000       0.0000
   4.000  124.000       0.0000
   4.000  125.000       0.0000
   4.000  126.000       0.0000
   4.000  127.000       0.0000
   4.000  128.000       0.0000
   4.000  129.000       0.0000
   4.000  130.000       0.0000
   4.000  131.000       0.0000
   4.000  132.000       0.0000
   4.000  133.000       0.0000
   4.000  134.000       0.0000
   4.000  135.000       0.0000
   4.000  136.000       0.0000
   4.000  137.000       0.0000
   4.000  138.000       0.0000
   4.000  139.000       0.0000
   4.000  140.000       0.0000
   4.000  141.000       0.0000
   4.000  142.000       0.0000
   4.000  143.000       0.0000
   4.000  144.000       0.0000
   4.000  145.000       0.0000
   4.000  146.000       0.0000
   4.000  147.000       0.0000
   4.000  148.000       0.0000
   4.000  149.000       0.0000
   4.000  150.000       0.0000
   4.000  151.000       0.0000
   4.000  152.000       0.0000
   4.000  153.000       0.0000
   4.000  154.000       0.0000
   4.000  155.000       0.0000
   4.000  156.000       0.0000
   4.000  157.000       0.0000
   4.000  158.000       0.0000
   4.000  159.000       0.0000
   4.000  160.000       0.0000
   4.000  161.000       0.0000
   4.000  162.000       0.0000
   4.000  163.000       0.0000
   4.000  164.000       0.0000
   4.000  165.000       0.0000
   4.000  166.000       0.0000
   4.000  167.000       0.0000
   4.000  168.000       0.0000
   4.000  169.000       0.0000
   4.000  170.000       0.0000
   4.000  171.000       0.0000
   4.000  172.000       0.0000
   4.000  173.000       0.0000
   4.000  174.000       0.0000
   4.000  175.000       0.0000
   4.000  176.000       0.0000
   4.000  177.000       0.0000
   4.000  178.000       0.0000
   4.000  179.000       0.0000
   4.000  180.000       0.0000
   4.000  181.000       0.0000
   4.000  182.000       0.0000
   4.000  183.000       0.0000
   4.000  184.000       0.0000
   4.000  185.000       0.0000
   4.000  186.000       0.0000
   4.000  187.000       0.0000
   4.000  188.000       0.0000
   4.000  189.000       0.0000
   4.000  190.000       0.0000
   4.000  191.000       0.0000
   4.000  192.000       0.0000
   4.000  193.000       0.0000
   4.000  194.000       0.0000
   4.000  195.000       0.0000
   4.000  196.000       0.0000
   4.000  197.000       0.0000
   4.000  198.000       0.0000
   4.000  199.000       0.0000
   4.000  200.000       0.0000
   4.000  201.000       0.0000
   4.000  202.000       0.0000
   4.000  203.000       0.0000
   4.000  204.000       0.0000
   4.000  205.000       0.0000
   4.000  206.000       0.0000
   4.000  207.000       0.0000
   4.000  208.000       0.0000
   4.000  209.000       0.0000
   4.000  210.000       0.0000
   4.000  211.000       0.0000
   4.000  212.000       0.0000
   4.000  213.000       0.0000
   4.000  214.000       0.0000
   4.000  215.000       0.0000
   4.000  216.000       0.0000
   4.000  217.000       0.0000
   4.000  218.000       0.0000
   4.000  219.000       0.0000
   4.000  220.000       0.0000
   4.000  221.000       0.0000
   4.000  222.000       0.0000
   4.000  223.000       0.0000
   4.000  224.000       0.0000
   4.000  225.000       0.0000
   4.000  226.000       0.0000
   4.000  227.000       0.0000
   4.000  228.000       0.0000
   4.000  229.000       0.0000
   4.000  230.000       0.0000
   4.000  231.000       0.0000
   4.000  232.000       0.0000
   4.000  233.000       0.0000
   4.000  234.000       0.0000
   4.000  235.000       0.0000
   4.000  236.000       0.0000
   4.000  237.000       0.0000
   4.000  238.000       0.0000
   4.000  239.000       0.0000
   4.000  240.000       0.0000
   4.000  241.000       0.0000
   4.000  242.000       0.0000
   4.000  243.000       0.0000
   4.000  244.000       0.0000
   4.000  245.000       0.0000
   4.000  246.000       0.0000
   4.000  247.000       0.0000
   4.000  248.000       0.0000
   4.000  249.000       0.0000
   4.000  250.000       0.0000
   4.000  251.000       0.0000
   4.000  252.000       0.0000
   4.000  253.000       0.0000
   4.000  254.000       0.0000
   4.000  255.000       0.0000
   4.000  256.000       0.0000
   4.000  257.000       0.0000
   4.000  258.000       0.0000
   4.000  259.000       0.0000
   4.000  260.000       0.0000
   4.000  261.000       0.0000
   4.000  262.000       0.0000
   4.000  263.000       0.0000
   4.000  264.000       0.0000
   4.000  265.000       0.0000
   4.000  266.000       0.0000
   4.000  267.000       0.0000
   4.000  268.000       0.0000
   4.000  269.000       0.0000
   4.000  270.000       0.0000
   4.000  271.000       0.0000
   4.000  272.000       0.0000
   4.000  273.000       0.0000
   4.000  274.000       0.0000
   4.000  275.000       0.0000
   4.000  276.000       0.0000
   4.000  277.000       0.0000
   4.000  278.000       0.0000
   4.000  279.000       0.0000
   4.000  280.000       0.0000
   4.000  281.000       0.0000
   4.000  282.000       0.0000
   4.000  283.000       0.0000
   4.000  284.000       0.0000
   4.000  285.000       0.0000
   4.000  286.000       0.0000
   4.000  287.000       0.0000
   4.000  288.000       0.0000
   4.000  289.000       0.0000
   4.000  290.000       0.0000
   4.000  291.000       0.0000
   4.000  292.000       0.0000
   4.000  293.000       0.0000
   4.000  294.000       0.0000
   4.000  295.000       0.0000
   4.000  296.000       0.0000
   4.000  297.000       0.0000
   4.000  298.000       0.0000
   4.000  299.000       0.0000
   4.000  300.000       0.0000
   4.000  301.000       0.0000
   4.000  302.000       0.0000
   4.000  303.000       0.0000
   4.000  304.000       0.0000
   4.000  305.000       0.0000
   4.000  306.000       0.0000
   4.000  307.000       0.0000
   4.000  308.000       0.0000
   4.000  309.000       0.0000
   4.000  310.000       0.0000
   4.000  311.000       0.0000
   4.000  312.000       0.0000
   4.000  313.000       0.0000
   4.000  314.000       0.0000
   4.000  315.000       0.0000
   4.000  316.000       0.0000
   4.000  317.000       0.0000
   4.000  318.000       0.0000
   4.000  319.000       0.0000
   4.000  320.000       0.0000
   4.000  321.000       0.0000
   4.000  322.000       0.0000
   4.000  323.000       0.0000
   4.000  324.000       0.0000
   4.000  325.000       0.0000
   4.000  326.000       0.0000
   4.000  327.000       0.0000
   4.000  328.000       0.0000
   4.000  329.000       0.0000
   4.000  330.000       0.0000
   4.000  331.000       0.0000
   4.000  332.000       0.0000
   4.000  333.000       0.0000
   4.000  334.000       0.0000
   4.000  335.000       0.0000
   4.000  336.000       0.0000
   4.000  337.000       0.0000
   4.000  338.000       0.0000
   4.000  339.000       0.0000
   4.000  340.000       0.0000
   4.000  341.000       0.0000
   4.000  342.000       0.0000
   4.000  343.000       0.0000
   4.000  344.000       0.0000
   4.000  345.000       0.0000
   4.000  346.000       0.0000
   4.000  347.000       0.0000
   4.000  348.000       0.0000
   4.000  349.000       0.0000
   4.000  350.000       0.0000
   4.000  351.000       0.0000
   4.000  352.000       0.0000
   4.000  353.000       0.0000
   4.000  354.000       0.0000
   4.000  355.000       0.0000
   4.000  356.000       0.0000
   4.000  357.000       0.0000
   4.000  358.000       0.0000
   4.000  359.000       0.0000
   4.000  360.000       0.0000
   4.000  361.000       0.0000
   4.000  362.000       0.0000
   4.000  363.000       0.0000
   4.000  364.000       0.0000
   4.000  365.000       0.0000
   4.000  366.000       0.0000
   4.000  367.000       0.0000
   4.000  368.000       0.0000
   4.000  369.000       0.0000
   4.000  370.000       0.0000
   4.000  371.000       0.0000
   4.000  372.000       0.0000
   4.000  373.000       0.0000
   4.000  374.000       0.0000
   4.000  375.000       0.0000
   4.000  376.000       0.0000
   4.000  377.000       0.0000
   4.000  378.000       0.0000
   4.000  379.000       0.0000
   4.000  380.000       0.0000
   4.000  381.000       0.0000
   4.000  382.000       0.0000
   4.000  383.000       0.0000
   4.000  384.000       0.0000
   4.000  385.000       0.0000
   4.000  386.000       0.0000
   4.000  387.000       0.0000
   4.000  388.000 0

   5.000    1.000       0.0000
   5.000    2.000       0.0000
   5.000    3.000       0.0000
   5.000    4.000       0.0000
   5.000    5.000       0.0000
   5.000    6.000       0.0000
   5.000    7.000       0.0000
   5.000    8.000       0.0000
   5.000    9.000       0.0000
   5.000   10.000       0.0000
   5.000   11.000       0.0000
   5.000   12.000       0.0000
   5.000   13.000       0.0000
   5.000   14.000       0.0000
   5.000   15.000       0.0000
   5.000   16.000       0.0000
   5.000   17.000       0.0000
   5.000   18.000       0.0000
   5.000   19.000       0.0000
   5.000   20.000       0.0000
   5.000   21.000       0.0000
   5.000   22.000       0.0000
   5.000   23.000       0.0000
   5.000   24.000       0.0000
   5.000   25.000       0.0000
   5.000   26.000       0.0000
   5.000   27.000       0.0000
   5.000   28.000       0.0000
   5.000   29.000       0.0000
   5.000   30.000       0.0000
   5.000   31.000       0.0000
   5.000   32.000       0.0000
   5.000   33.000       0.0000
   5.000   34.000       0.0000
   5.000   35.000       0.0000
   5.000   36.000       0.0000
   5.000   37.000       0.0000
   5.000   38.000       0.0000
   5.000   39.000       0.0000
   5.000   40.000       0.0000
   5.000   41.000       0.0000
   5.000   42.000       0.0000
   5.000   43.000       0.0000
   5.000   44.000       0.0000
   5.000   45.000       0.0000
   5.000   46.000       0.0000
   5.000   47.000       0.0000
   5.000   48.000       0.0000
   5.000   49.000       0.0000
   5.000   50.000       0.0000
   5.000   51.000       0.0000
   5.000   52.000       0.0000
   5.000   53.000       0.0000
   5.000   54.000       0.0000
   5.000   55.000       0.0000
   5.000   56.000       0.0000
   5.000   57.000       0.0000
   5.000   58.000       0.0000
   5.000   59.000       0.0000
   5.000   60.000       0.0000
   5.000   61.000       0.0000
   5.000   62.000       0.0000
   5.000   63.000       0.0000
   5.000   64.000       0.0000
   5.000   65.000       0.0000
   5.000   66.000       0.0000
   5.000   67.000       0.0000
   5.000   68.000       0.0000
   5.000   69.000       0.0000
   5.000   70.000       0.0000
   5.000   71.000       0.0000
   5.000   72.000       0.0000
   5.000   73.000       0.0000
   5.000   74.000       0.0000
   5.000   75.000       0.0000
   5.000   76.000       0.0000
   5.000   77.000       0.0000
   5.000   78.000       0.0000
   5.000   79.000       0.0000
   5.000   80.000       0.0000
   5.000   81.000       0.0000
   5.000   82.000       0.0000
   5.000   83.000       0.0000
   5.000   84.000       0.0000
   5.000   85.000       0.0000
   5.000   86.000       0.0000
   5.000   87.000       0.0000
   5.000   88.000       0.0000
   5.000   89.000       0.0000
   5.000   90.000       0.0000
   5.000   91.000       0.0000
   5.000   92.000       0.0000
   5.000   93.000       0.0000
   5.000   94.000       0.0000
   5.000   95.000       0.0000
   5.000   96.000       0.0000
   5.000   97.000       0.0000
   5.000   98.000       0.0000
   5.000   99.000       0.0000
   5.000  100.000       0.0000
   5.000  101.000       0.0000
   5.000  102.000       0.0000
   5.000  103.000       0.0000
   5.000  104.000       0.0000
   5.000  105.000       0.0000
   5.000  106.000       0.0000
   5.000  107.000       0.0000
   5.000  108.000       0.0000
   5.000  109.000       0.0000
   5.000  110.000       0.0000
   5.000  111.000       0.0000
   5.000  112.000       0.0000
   5.000  113.000       0.0000
   5.000  114.000       0.0000
   5.000  115.000       0.0000
   5.000  116.000       0.0000
   5.000  117.000       0.0000
   5.000  118.000       0.0000
   5.000  119.000       0.0000
   5.000  120.000       0.0000
   5.000  121.000       0.0000
   5.000  122.000       0.0000
   5.000  123.000       0.0000
   5.000  124.000       0.0000
   5.000  125.000       0.0000
   5.000  126.000       0.0000
   5.000  127.000       0.0000
   5.000  128.000       0.0000
   5.000  129.000       0.0000
   5.000  130.000       0.0000
   5.000  131.000       0.0000
   5.000  132.000       0.0000
   5.000  133.000       0.0000
   5.000  134.000       0.0000
   5.000  135.000       0.0000
   5.000  136.000       0.0000
   5.000  137.000       0.0000
   5.000  138.000       0.0000
   5.000  139.000       0.0000
   5.000  140.000       0.0000
   5.000  141.000       0.0000
   5.000  142.000       0.0000
   5.000  143.000       0.0000
   5.000  144.000       0.0000
   5.000  145.000       0.0000
   5.000  146.000       0.0000
   5.000  147.000       0.0000
   5.000  148.000       0.0000
   5.000  149.000       0.0000
   5.000  150.000       0.0000
   5.000  151.000       0.0000
   5.000  152.000       0.0000
   5.000  153.000       0.0000
   5.000  154.000       0.0000
   5.000  155.000       0.0000
   5.000  156.000       0.0000
   5.000  157.000       0.0000
   5.000  158.000       0.0000
   5.000  159.000       0.0000
   5.000  160.000       0.0000
   5.000  161.000       0.0000
   5.000  162.000       0.0000
   5.000  163.000       0.0000
   5.000  164.000       0.0000
   5.000  165.000       0.0000
   5.000  166.000       0.0000
   5.000  167.000       0.0000
   5.000  168.000       0.0000
   5.000  169.000       0.0000
   5.000  170.000       0.0000
   5.000  171.000       0.0000
   5.000  172.000       0.0000
   5.000  173.000       0.0000
   5.000  174.000       0.0000
   5.000  175.000       0.0000
   5.000  176.000       0.0000
   5.000  177.000       0.0000
   5.000  178.000       0.0000
   5.000  179.000       0.0000
   5.000  180.000       0.0000
   5.000  181.000       0.0000
   5.000  182.000       0.0000
   5.000  183.000       0.0000
   5.000  184.000       0.0000
   5.000  185.000       0.0000
   5.000  186.000       0.0000
   5.000  187.000       0.0000
   5.000  188.000       0.0000
   5.000  189.000       0.0000
   5.000  190.000       0.0000
   5.000  191.000       0.0000
   5.000  192.000       0.0000
   5.000  193.000       0.0000
   5.000  194.000       0.0000
   5.000  195.000       0.0000
   5.000  196.000       0.0000
   5.000  197.000       0.0000
   5.000  198.000       0.0000
   5.000  199.000       0.0000
   5.000  200.000       0.0000
   5.000  201.000       0.0000
   5.000  202.000       0.0000
   5.000  203.000       0.0000
   5.000  204.000       0.0000
   5.000  205.000       0.0000
   5.000  206.000       0.0000
   5.000  207.000       0.0000
   5.000  208.000       0.0000
   5.000  209.000       0.0000
   5.000  210.000       0.0000
   5.000  211.000       0.0000
   5.000  212.000       0.0000
   5.000  213.000       0.0000
   5.000  214.000       0.0000
   5.000  215.000       0.0000
   5.000  216.000       0.0000
   5.000  217.000       0.0000
   5.000  218.000       0.0000
   5.000  219.000       0.0000
   5.000  220.000       0.0000
   5.000  221.000       0.0000
   5.000  222.000       0.0000
   5.000  223.000       0.0000
   5.000  224.000       0.0000
   5.000  225.000       0.0000
   5.000  226.000       0.0000
   5.000  227.000       0.0000
   5.000  228.000       0.0000
   5.000  229.000       0.0000
   5.000  230.000       0.0000
   5.000  231.000       0.0000
   5.000  232.000       0.0000
   5.000  233.000       0.0000
   5.000  234.000       0.0000
   5.000  235.000       0.0000
   5.000  236.000       0.0000
   5.000  237.000       0.0000
   5.000  238.000       0.0000
   5.000  239.000       0.0000
   5.000  240.000       0.0000
   5.000  241.000       0.0000
   5.000  242.000       0.0000
   5.000  243.000       0.0000
   5.000  244.000       0.0000
   5.000  245.000       0.0000
   5.000  246.000       0.0000
   5.000  247.000       0.0000
   5.000  248.000       0.0000
   5.000  249.000       0.0000
   5.000  250.000       0.0000
   5.000  251.000       0.0000
   5.000  252.000       0.0000
   5.000  253.000       0.0000
   5.000  254.000       0.0000
   5.000  255.000       0.0000
   5.000  256.000       0.0000
   5.000  257.000       0.0000
   5.000  258.000       0.0000
   5.000  259.000       0.0000
   5.000  260.000       0.0000
   5.000  261.000       0.0000
   5.000  262.000       0.0000
   5.000  263.000       0.0000
   5.000  264.000       0.0000
   5.000  265.000       0.0000
   5.000  266.000       0.0000
   5.000  267.000       0.0000
   5.000  268.000       0.0000
   5.000  269.000       0.0000
   5.000  270.000       0.0000
   5.000  271.000       0.0000
   5.000  272.000       0.0000
   5.000  273.000       0.0000
   5.000  274.000       0.0000
   5.000  275.000       0.0000
   5.000  276.000       0.0000
   5.000  277.000       0.0000
   5.000  278.000       0.0000
   5.000  279.000       0.0000
   5.000  280.000       0.0000
   5.000  281.000       0.0000
   5.000  282.000       0.0000
   5.000  283.000       0.0000
   5.000  284.000       0.0000
   5.000  285.000       0.0000
   5.000  286.000       0.0000
   5.000  287.000       0.0000
   5.000  288.000       0.0000
   5.000  289.000       0.0000
   5.000  290.000       0.0000
   5.000  291.000       0.0000
   5.000  292.000       0.0000
   5.000  293.000       0.0000
   5.000  294.000       0.0000
   5.000  295.000       0.0000
   5.000  296.000       0.0000
   5.000  297.000       0.0000
   5.000  298.000       0.0000
   5.000  299.000       0.0000
   5.000  300.000       0.0000
   5.000  301.000       0.0000
   5.000  302.000       0.0000
   5.000  303.000       0.0000
   5.000  304.000       0.0000
   5.000  305.000       0.0000
   5.000  306.000       0.0000
   5.000  307.000       0.0000
   5.000  308.000       0.0000
   5.000  309.000       0.0000
   5.000  310.000       0.0000
   5.000  311.000       0.0000
   5.000  312.000       0.0000
   5.000  313.000       0.0000
   5.000  314.000       0.0000
   5.000  315.000       0.0000
   5.000  316.000       0.0000
   5.000  317.000       0.0000
   5.000  318.000       0.0000
   5.000  319.000       0.0000
   5.000  320.000       0.0000
   5.000  321.000       0.0000
   5.000  322.000       0.0000
   5.000  323.000       0.0000
   5.000  324.000       0.0000
   5.000  325.000       0.0000
   5.000  326.000       0.0000
   5.000  327.000       0.0000
   5.000  328.000       0.0000
   5.000  329.000       0.0000
   5.000  330.000       0.0000
   5.000  331.000       0.0000
   5.000  332.000       0.0000
   5.000  333.000       0.0000
   5.000  334.000       0.0000
   5.000  335.000       0.0000
   5.000  336.000       0.0000
   5.000  337.000       0.0000
   5.000  338.000       0.0000
   5.000  339.000       0.0000
   5.000  340.000       0.0000
   5.000  341.000       0.0000
   5.000  342.000       0.0000
   5.000  343.000       0.0000
   5.000  344.000       0.0000
   5.000  345.000       0.0000
   5.000  346.000       0.0000
   5.000  347.000       0.0000
   5.000  348.000       0.0000
   5.000  349.000       0.0000
   5.000  350.000       0.0000
   5.000  351.000       0.0000
   5.000  352.000       0.0000
   5.000  353.000       0.0000
   5.000  354.000       0.0000
   5.000  355.000       0.0000
   5.000  356.000       0.0000
   5.000  357.000       0.0000
   5.000  358.000       0.0000
   5.000  359.000       0.0000
   5.000  360.000       0.0000
   5.000  361.000       0.0000
   5.000  362.000       0.0000
   5.000  363.000       0.0000
   5.000  364.000       0.0000
   5.000  365.000       0.0000
   5.000  366.000       0.0000
   5.000  367.000       0.0000
   5.000  368.000       0.0000
   5.000  369.000       0.0000
   5.000  370.000       0.0000
   5.000  371.000       0.0000
   5.000  372.000       0.0000
   5.000  373.000       0.0000
   5.000  374.000       0.0000
   5.000  375.000       0.0000
   5.000  376.000       0.0000
   5.000  377.000       0.0000
   5.000  378.000       0.0000
   5.000  379.000       0.0000
   5.000  380.000       0.0000
   5.000  381.000       0.0000
   5.000  382.000       0.0000
   5.000  383.000       0.0000
   5.000  384.000       0.0000
   5.000  385.000       0.0000
   5.000  386.000       0.0000
   5.000  387.000       0.0000
   5.000  388.000 0

   6.000    1.000       0.0000
   6.000    2.000       0.0000
   6.000    3.000       0.0000
   6.000    4.000       0.0000
   6.000    5.000       0.0000
   6.000    6.000       0.0000
   6.000    7.000       0.0000
   6.000    8.000       0.0000
   6.000    9.000       0.0000
   6.000   10.000       0.0000
   6.000   11.000       0.0000
   6.000   12.000       0.0000
   6.000   13.000       0.0000
   6.000   14.000       0.0000
   6.000   15.000       0.0000
   6.000   16.000       0.0000
   6.000   17.000       0.0000
   6.000   18.000       0.0000
   6.000   19.000       0.0000
   6.000   20.000       0.0000
   6.000   21.000       0.0000
   6.000   22.000       0.0000
   6.000   23.000       0.0000
   6.000   24.000       0.0000
   6.000   25.000       0.0000
   6.000   26.000       0.0000
   6.000   27.000       0.0000
   6.000   28.000       0.0000
   6.000   29.000       0.0000
   6.000   30.000       0.0000
   6.000   31.000       0.0000
   6.000   32.000       0.0000
   6.000   33.000       0.0000
   6.000   34.000       0.0000
   6.000   35.000       0.0000
   6.000   36.000       0.0000
   6.000   37.000       0.0000
   6.000   38.000       0.0000
   6.000   39.000       0.0000
   6.000   40.000       0.0000
   6.000   41.000       0.0000
   6.000   42.000       0.0000
   6.000   43.000       0.0000
   6.000   44.000       0.0000
   6.000   45.000       0.0000
   6.000   46.000       0.0000
   6.000   47.000       0.0000
   6.000   48.000       0.0000
   6.000   49.000       0.0000
   6.000   50.000       0.0000
   6.000   51.000       0.0000
   6.000   52.000       0.0000
   6.000   53.000       0.0000
   6.000   54.000       0.0000
   6.000   55.000       0.0000
   6.000   56.000       0.0000
   6.000   57.000       0.0000
   6.000   58.000       0.0000
   6.000   59.000       0.0000
   6.000   60.000       0.0000
   6.000   61.000       0.0000
   6.000   62.000       0.0000
   6.000   63.000       0.0000
   6.000   64.000       0.0000
   6.000   65.000       0.0000
   6.000   66.000       0.0000
   6.000   67.000       0.0000
   6.000   68.000       0.0000
   6.000   69.000       0.0000
   6.000   70.000       0.0000
   6.000   71.000       0.0000
   6.000   72.000       0.0000
   6.000   73.000       0.0000
   6.000   74.000       0.0000
   6.000   75.000       0.0000
   6.000   76.000       0.0000
   6.000   77.000       0.0000
   6.000   78.000       0.0000
   6.000   79.000       0.0000
   6.000   80.000       0.0000
   6.000   81.000       0.0000
   6.000   82.000       0.0000
   6.000   83.000       0.0000
   6.000   84.000       0.0000
   6.000   85.000       0.0000
   6.000   86.000       0.0000
   6.000   87.000       0.0000
   6.000   88.000       0.0000
   6.000   89.000       0.0000
   6.000   90.000       0.0000
   6.000   91.000       0.0000
   6.000   92.000       0.0000
   6.000   93.000       0.0000
   6.000   94.000       0.0000
   6.000   95.000       0.0000
   6.000   96.000       0.0000
   6.000   97.000       0.0000
   6.000   98.000       0.0000
   6.000   99.000       0.0000
   6.000  100.000       0.0000
   6.000  101.000       0.0000
   6.000  102.000       0.0000
   6.000  103.000       0.0000
   6.000  104.000       0.0000
   6.000  105.000       0.0000
   6.000  106.000       0.0000
   6.000  107.000       0.0000
   6.000  108.000       0.0000
   6.000  109.000       0.0000
   6.000  110.000       0.0000
   6.000  111.000       0.0000
   6.000  112.000       0.0000
   6.000  113.000       0.0000
   6.000  114.000       0.0000
   6.000  115.000       0.0000
   6.000  116.000       0.0000
   6.000  117.000       0.0000
   6.000  118.000       0.0000
   6.000  119.000       0.0000
   6.000  120.000       0.0000
   6.000  121.000       0.0000
   6.000  122.000       0.0000
   6.000  123.000       0.0000
   6.000  124.000       0.0000
   6.000  125.000       0.0000
   6.000  126.000       0.0000
   6.000  127.000       0.0000
   6.000  128.000       0.0000
   6.000  129.000       0.0000
   6.000  130.000       0.0000
   6.000  131.000       0.0000
   6.000  132.000       0.0000
   6.000  133.000       0.0000
   6.000  134.000       0.0000
   6.000  135.000       0.0000
   6.000  136.000       0.0000
   6.000  137.000       0.0000
   6.000  138.000       0.0000
   6.000  139.000       0.0000
   6.000  140.000       0.0000
   6.000  141.000       0.0000
   6.000  142.000       0.0000
   6.000  143.000       0.0000
   6.000  144.000       0.0000
   6.000  145.000       0.0000
   6.000  146.000       0.0000
   6.000  147.000       0.0000
   6.000  148.000       0.0000
   6.000  149.000       0.0000
   6.000  150.000       0.0000
   6.000  151.000       0.0000
   6.000  152.000       0.0000
   6.000  153.000       0.0000
   6.000  154.000       0.0000
   6.000  155.000       0.0000
   6.000  156.000       0.0000
   6.000  157.000       0.0000
   6.000  158.000       0.0000
   6.000  159.000       0.0000
   6.000  160.000       0.0000
   6.000  161.000       0.0000
   6.000  162.000       0.0000
   6.000  163.000       0.0000
   6.000  164.000       0.0000
   6.000  165.000       0.0000
   6.000  166.000       0.0000
   6.000  167.000       0.0000
   6.000  168.000       0.0000
   6.000  169.000       0.0000
   6.000  170.000       0.0000
   6.000  171.000       0.0000
   6.000  172.000       0.0000
   6.000  173.000       0.0000
   6.000  174.000       0.0000
   6.000  175.000       0.0000
   6.000  176.000       0.0000
   6.000  177.000       0.0000
   6.000  178.000       0.0000
   6.000  179.000       0.0000
   6.000  180.000       0.0000
   6.000  181.000       0.0000
   6.000  182.000       0.0000
   6.000  183.000       0.0000
   6.000  184.000       0.0000
   6.000  185.000       0.0000
   6.000  186.000       0.0000
   6.000  187.000       0.0000
   6.000  188.000       0.0000
   6.000  189.000       0.0000
   6.000  190.000       0.0000
   6.000  191.000       0.0000
   6.000  192.000       0.0000
   6.000  193.000       0.0000
   6.000  194.000       0.0000
   6.000  195.000       0.0000
   6.000  196.000       0.0000
   6.000  197.000       0.0000
   6.000  198.000       0.0000
   6.000  199.000       0.0000
   6.000  200.000       0.0000
   6.000  201.000       0.0000
   6.000  202.000       0.0000
   6.000  203.000       0.0000
   6.000  204.000       0.0000
   6.000  205.000       0.0000
   6.000  206.000       0.0000
   6.000  207.000       0.0000
   6.000  208.000       0.0000
   6.000  209.000       0.0000
   6.000  210.000       0.0000
   6.000  211.000       0.0000
   6.000  212.000       0.0000
   6.000  213.000       0.0000
   6.000  214.000       0.0000
   6.000  215.000       0.0000
   6.000  216.000       0.0000
   6.000  217.000       0.0000
   6.000  218.000       0.0000
   6.000  219.000       0.0000
   6.000  220.000       0.0000
   6.000  221.000       0.0000
   6.000  222.000       0.0000
   6.000  223.000       0.0000
   6.000  224.000       0.0000
   6.000  225.000       0.0000
   6.000  226.000       0.0000
   6.000  227.000       0.0000
   6.000  228.000       0.0000
   6.000  229.000       0.0000
   6.000  230.000       0.0000
   6.000  231.000       0.0000
   6.000  232.000       0.0000
   6.000  233.000       0.0000
   6.000  234.000       0.0000
   6.000  235.000       0.0000
   6.000  236.000       0.0000
   6.000  237.000       0.0000
   6.000  238.000       0.0000
   6.000  239.000       0.0000
   6.000  240.000       0.0000
   6.000  241.000       0.0000
   6.000  242.000       0.0000
   6.000  243.000       0.0000
   6.000  244.000       0.0000
   6.000  245.000       0.0000
   6.000  246.000       0.0000
   6.000  247.000       0.0000
   6.000  248.000       0.0000
   6.000  249.000       0.0000
   6.000  250.000       0.0000
   6.000  251.000       0.0000
   6.000  252.000       0.0000
   6.000  253.000       0.0000
   6.000  254.000       0.0000
   6.000  255.000       0.0000
   6.000  256.000       0.0000
   6.000  257.000       0.0000
   6.000  258.000       0.0000
   6.000  259.000       0.0000
   6.000  260.000       0.0000
   6.000  261.000       0.0000
   6.000  262.000       0.0000
   6.000  263.000       0.0000
   6.000  264.000       0.0000
   6.000  265.000       0.0000
   6.000  266.000       0.0000
   6.000  267.000       0.0000
   6.000  268.000       0.0000
   6.000  269.000       0.0000
   6.000  270.000       0.0000
   6.000  271.000       0.0000
   6.000  272.000       0.0000
   6.000  273.000       0.0000
   6.000  274.000       0.0000
   6.000  275.000       0.0000
   6.000  276.000       0.0000
   6.000  277.000       0.0000
   6.000  278.000       0.0000
   6.000  279.000       0.0000
   6.000  280.000       0.0000
   6.000  281.000       0.0000
   6.000  282.000       0.0000
   6.000  283.000       0.0000
   6.000  284.000       0.0000
   6.000  285.000       0.0000
   6.000  286.000       0.0000
   6.000  287.000       0.0000
   6.000  288.000       0.0000
   6.000  289.000       0.0000
   6.000  290.000       0.0000
   6.000  291.000       0.0000
   6.000  292.000       0.0000
   6.000  293.000       0.0000
   6.000  294.000       0.0000
   6.000  295.000       0.0000
   6.000  296.000       0.0000
   6.000  297.000       0.0000
   6.000  298.000       0.0000
   6.000  299.000       0.0000
   6.000  300.000       0.0000
   6.000  301.000       0.0000
   6.000  302.000       0.0000
   6.000  303.000       0.0000
   6.000  304.000       0.0000
   6.000  305.000       0.0000
   6.000  306.000       0.0000
   6.000  307.000       0.0000
   6.000  308.000       0.0000
   6.000  309.000       0.0000
   6.000  310.000       0.0000
   6.000  311.000       0.0000
   6.000  312.000       0.0000
   6.000  313.000       0.0000
   6.000  314.000       0.0000
   6.000  315.000       0.0000
   6.000  316.000       0.0000
   6.000  317.000       0.0000
   6.000  318.000       0.0000
   6.000  319.000       0.0000
   6.000  320.000       0.0000
   6.000  321.000       0.0000
   6.000  322.000       0.0000
   6.000  323.000       0.0000
   6.000  324.000       0.0000
   6.000  325.000       0.0000
   6.000  326.000       0.0000
   6.000  327.000       0.0000
   6.000  328.000       0.0000
   6.000  329.000       0.0000
   6.000  330.000       0.0000
   6.000  331.000       0.0000
   6.000  332.000       0.0000
   6.000  333.000       0.0000
   6.000  334.000       0.0000
   6.000  335.000       0.0000
   6.000  336.000       0.0000
   6.000  337.000       0.0000
   6.000  338.000       0.0000
   6.000  339.000       0.0000
   6.000  340.000       0.0000
   6.000  341.000       0.0000
   6.000  342.000       0.0000
   6.000  343.000       0.0000
   6.000  344.000       0.0000
   6.000  345.000       0.0000
   6.000  346.000       0.0000
   6.000  347.000       0.0000
   6.000  348.000       0.0000
   6.000  349.000       0.0000
   6.000  350.000       0.0000
   6.000  351.000       0.0000
   6.000  352.000       0.0000
   6.000  353.000       0.0000
   6.000  354.000       0.0000
   6.000  355.000       0.0000
   6.000  356.000       0.0000
   6.000  357.000       0.0000
   6.000  358.000       0.0000
   6.000  359.000       0.0000
   6.000  360.000       0.0000
   6.000  361.000       0.0000
   6.000  362.000       0.0000
   6.000  363.000       0.0000
   6.000  364.000       0.0000
   6.000  365.000       0.0000
   6.000  366.000       0.0000
   6.000  367.000       0.0000
   6.000  368.000       0.0000
   6.000  369.000       0.0000
   6.000  370.000       0.0000
   6.000  371.000       0.0000
   6.000  372.000       0.0000
   6.000  373.000       0.0000
   6.000  374.000       0.0000
   6.000  375.000       0.0000
   6.000  376.000       0.0000
   6.000  377.000       0.0000
   6.000  378.000       0.0000
   6.000  379.000       0.0000
   6.000  380.000       0.0000
   6.000  381.000       0.0000
   6.000  382.000       0.0000
   6.000  383.000       0.0000
   6.000  384.000       0.0000
   6.000  385.000       0.0000
   6.000  386.000       0.0000
   6.000  387.000       0.0000
   6.000  388.000 0

   7.000    1.000       0.0000
   7.000    2.000       0.0000
   7.000    3.000       0.0000
   7.000    4.000       0.0000
   7.000    5.000       0.0000
   7.000    6.000       0.0000
   7.000    7.000       0.0000
   7.000    8.000       0.0000
   7.000    9.000       0.0000
   7.000   10.000       0.0000
   7.000   11.000       0.0000
   7.000   12.000       0.0000
   7.000   13.000       0.0000
   7.000   14.000       0.0000
   7.000   15.000       0.0000
   7.000   16.000       0.0000
   7.000   17.000       0.0000
   7.000   18.000       0.0000
   7.000   19.000       0.0000
   7.000   20.000       0.0000
   7.000   21.000       0.0000
   7.000   22.000       0.0000
   7.000   23.000       0.0000
   7.000   24.000       0.0000
   7.000   25.000       0.0000
   7.000   26.000       0.0000
   7.000   27.000       0.0000
   7.000   28.000       0.0000
   7.000   29.000       0.0000
   7.000   30.000       0.0000
   7.000   31.000       0.0000
   7.000   32.000       0.0000
   7.000   33.000       0.0000
   7.000   34.000       0.0000
   7.000   35.000       0.0000
   7.000   36.000       0.0000
   7.000   37.000       0.0000
   7.000   38.000       0.0000
   7.000   39.000       0.0000
   7.000   40.000       0.0000
   7.000   41.000       0.0000
   7.000   42.000       0.0000
   7.000   43.000       0.0000
   7.000   44.000       0.0000
   7.000   45.000       0.0000
   7.000   46.000       0.0000
   7.000   47.000       0.0000
   7.000   48.000       0.0000
   7.000   49.000       0.0000
   7.000   50.000       0.0000
   7.000   51.000       0.0000
   7.000   52.000       0.0000
   7.000   53.000       0.0000
   7.000   54.000       0.0000
   7.000   55.000       0.0000
   7.000   56.000       0.0000
   7.000   57.000       0.0000
   7.000   58.000       0.0000
   7.000   59.000       0.0000
   7.000   60.000       0.0000
   7.000   61.000       0.0000
   7.000   62.000       0.0000
   7.000   63.000       0.0000
   7.000   64.000       0.0000
   7.000   65.000       0.0000
   7.000   66.000       0.0000
   7.000   67.000       0.0000
   7.000   68.000       0.0000
   7.000   69.000       0.0000
   7.000   70.000       0.0000
   7.000   71.000       0.0000
   7.000   72.000       0.0000
   7.000   73.000       0.0000
   7.000   74.000       0.0000
   7.000   75.000       0.0000
   7.000   76.000       0.0000
   7.000   77.000       0.0000
   7.000   78.000       0.0000
   7.000   79.000       0.0000
   7.000   80.000       0.0000
   7.000   81.000       0.0000
   7.000   82.000       0.0000
   7.000   83.000       0.0000
   7.000   84.000       0.0000
   7.000   85.000       0.0000
   7.000   86.000       0.0000
   7.000   87.000       0.0000
   7.000   88.000       0.0000
   7.000   89.000       0.0000
   7.000   90.000       0.0000
   7.000   91.000       0.0000
   7.000   92.000       0.0000
   7.000   93.000       0.0000
   7.000   94.000       0.0000
   7.000   95.000       0.0000
   7.000   96.000       0.0000
   7.000   97.000       0.0000
   7.000   98.000       0.0000
   7.000   99.000       0.0000
   7.000  100.000       0.0000
   7.000  101.000       0.0000
   7.000  102.000       0.0000
   7.000  103.000       0.0000
   7.000  104.000       0.0000
   7.000  105.000       0.0000
   7.000  106.000       0.0000
   7.000  107.000       0.0000
   7.000  108.000       0.0000
   7.000  109.000       0.0000
   7.000  110.000       0.0000
   7.000  111.000       0.0000
   7.000  112.000       0.0000
   7.000  113.000       0.0000
   7.000  114.000       0.0000
   7.000  115.000       0.0000
   7.000  116.000       0.0000
   7.000  117.000       0.0000
   7.000  118.000       0.0000
   7.000  119.000       0.0000
   7.000  120.000       0.0000
   7.000  121.000       0.0000
   7.000  122.000       0.0000
   7.000  123.000       0.0000
   7.000  124.000       0.0000
   7.000  125.000       0.0000
   7.000  126.000       0.0000
   7.000  127.000       0.0000
   7.000  128.000       0.0000
   7.000  129.000       0.0000
   7.000  130.000       0.0000
   7.000  131.000       0.0000
   7.000  132.000       0.0000
   7.000  133.000       0.0000
   7.000  134.000       0.0000
   7.000  135.000       0.0000
   7.000  136.000       0.0000
   7.000  137.000       0.0000
   7.000  138.000       0.0000
   7.000  139.000       0.0000
   7.000  140.000       0.0000
   7.000  141.000       0.0000
   7.000  142.000       0.0000
   7.000  143.000       0.0000
   7.000  144.000       0.0000
   7.000  145.000       0.0000
   7.000  146.000       0.0000
   7.000  147.000       0.0000
   7.000  148.000       0.0000
   7.000  149.000       0.0000
   7.000  150.000       0.0000
   7.000  151.000       0.0000
   7.000  152.000       0.0000
   7.000  153.000       0.0000
   7.000  154.000       0.0000
   7.000  155.000       0.0000
   7.000  156.000       0.0000
   7.000  157.000       0.0000
   7.000  158.000       0.0000
   7.000  159.000       0.0000
   7.000  160.000       0.0000
   7.000  161.000       0.0000
   7.000  162.000       0.0000
   7.000  163.000       0.0000
   7.000  164.000       0.0000
   7.000  165.000       0.0000
   7.000  166.000       0.0000
   7.000  167.000       0.0000
   7.000  168.000       0.0000
   7.000  169.000       0.0000
   7.000  170.000       0.0000
   7.000  171.000       0.0000
   7.000  172.000       0.0000
   7.000  173.000       0.0000
   7.000  174.000       0.0000
   7.000  175.000       0.0000
   7.000  176.000       0.0000
   7.000  177.000       0.0000
   7.000  178.000       0.0000
   7.000  179.000       0.0000
   7.000  180.000       0.0000
   7.000  181.000       0.0000
   7.000  182.000       0.0000
   7.000  183.000       0.0000
   7.000  184.000       0.0000
   7.000  185.000       0.0000
   7.000  186.000       0.0000
   7.000  187.000       0.0000
   7.000  188.000       0.0000
   7.000  189.000       0.0000
   7.000  190.000       0.0000
   7.000  191.000       0.0000
   7.000  192.000       0.0000
   7.000  193.000       0.0000
   7.000  194.000       0.0000
   7.000  195.000       0.0000
   7.000  196.000       0.0000
   7.000  197.000       0.0000
   7.000  198.000       0.0000
   7.000  199.000       0.0000
   7.000  200.000       0.0000
   7.000  201.000       0.0000
   7.000  202.000       0.0000
   7.000  203.000       0.0000
   7.000  204.000       0.0000
   7.000  205.000       0.0000
   7.000  206.000       0.0000
   7.000  207.000       0.0000
   7.000  208.000       0.0000
   7.000  209.000       0.0000
   7.000  210.000       0.0000
   7.000  211.000       0.0000
   7.000  212.000       0.0000
   7.000  213.000       0.0000
   7.000  214.000       0.0000
   7.000  215.000       0.0000
   7.000  216.000       0.0000
   7.000  217.000       0.0000
   7.000  218.000       0.0000
   7.000  219.000       0.0000
   7.000  220.000       0.0000
   7.000  221.000       0.0000
   7.000  222.000       0.0000
   7.000  223.000       0.0000
   7.000  224.000       0.0000
   7.000  225.000       0.0000
   7.000  226.000       0.0000
   7.000  227.000       0.0000
   7.000  228.000       0.0000
   7.000  229.000       0.0000
   7.000  230.000       0.0000
   7.000  231.000       0.0000
   7.000  232.000       0.0000
   7.000  233.000       0.0000
   7.000  234.000       0.0000
   7.000  235.000       0.0000
   7.000  236.000       0.0000
   7.000  237.000       0.0000
   7.000  238.000       0.0000
   7.000  239.000       0.0000
   7.000  240.000       0.0000
   7.000  241.000       0.0000
   7.000  242.000       0.0000
   7.000  243.000       0.0000
   7.000  244.000       0.0000
   7.000  245.000       0.0000
   7.000  246.000       0.0000
   7.000  247.000       0.0000
   7.000  248.000       0.0000
   7.000  249.000       0.0000
   7.000  250.000       0.0000
   7.000  251.000       0.0000
   7.000  252.000       0.0000
   7.000  253.000       0.0000
   7.000  254.000       0.0000
   7.000  255.000       0.0000
   7.000  256.000       0.0000
   7.000  257.000       0.0000
   7.000  258.000       0.0000
   7.000  259.000       0.0000
   7.000  260.000       0.0000
   7.000  261.000       0.0000
   7.000  262.000       0.0000
   7.000  263.000       0.0000
   7.000  264.000       0.0000
   7.000  265.000       0.0000
   7.000  266.000       0.0000
   7.000  267.000       0.0000
   7.000  268.000       0.0000
   7.000  269.000       0.0000
   7.000  270.000       0.0000
   7.000  271.000       0.0000
   7.000  272.000       0.0000
   7.000  273.000       0.0000
   7.000  274.000       0.0000
   7.000  275.000       0.0000
   7.000  276.000       0.0000
   7.000  277.000       0.0000
   7.000  278.000       0.0000
   7.000  279.000       0.0000
   7.000  280.000       0.0000
   7.000  281.000       0.0000
   7.000  282.000       0.0000
   7.000  283.000       0.0000
   7.000  284.000       0.0000
   7.000  285.000       0.0000
   7.000  286.000       0.0000
   7.000  287.000       0.0000
   7.000  288.000       0.0000
   7.000  289.000       0.0000
   7.000  290.000       0.0000
   7.000  291.000       0.0000
   7.000  292.000       0.0000
   7.000  293.000       0.0000
   7.000  294.000       0.0000
   7.000  295.000       0.0000
   7.000  296.000       0.0000
   7.000  297.000       0.0000
   7.000  298.000       0.0000
   7.000  299.000       0.0000
   7.000  300.000       0.0000
   7.000  301.000       0.0000
   7.000  302.000       0.0000
   7.000  303.000       0.0000
   7.000  304.000       0.0000
   7.000  305.000       0.0000
   7.000  306.000       0.0000
   7.000  307.000       0.0000
   7.000  308.000       0.0000
   7.000  309.000       0.0000
   7.000  310.000       0.0000
   7.000  311.000       0.0000
   7.000  312.000       0.0000
   7.000  313.000       0.0000
   7.000  314.000       0.0000
   7.000  315.000       0.0000
   7.000  316.000       0.0000
   7.000  317.000       0.0000
   7.000  318.000       0.0000
   7.000  319.000       0.0000
   7.000  320.000       0.0000
   7.000  321.000       0.0000
   7.000  322.000       0.0000
   7.000  323.000       0.0000
   7.000  324.000       0.0000
   7.000  325.000       0.0000
   7.000  326.000       0.0000
   7.000  327.000       0.0000
   7.000  328.000       0.0000
   7.000  329.000       0.0000
   7.000  330.000       0.0000
   7.000  331.000       0.0000
   7.000  332.000       0.0000
   7.000  333.000       0.0000
   7.000  334.000       0.0000
   7.000  335.000       0.0000
   7.000  336.000       0.0000
   7.000  337.000       0.0000
   7.000  338.000       0.0000
   7.000  339.000       0.0000
   7.000  340.000       0.0000
   7.000  341.000       0.0000
   7.000  342.000       0.0000
   7.000  343.000       0.0000
   7.000  344.000       0.0000
   7.000  345.000       0.0000
   7.000  346.000       0.0000
   7.000  347.000       0.0000
   7.000  348.000       0.0000
   7.000  349.000       0.0000
   7.000  350.000       0.0000
   7.000  351.000       0.0000
   7.000  352.000       0.0000
   7.000  353.000       0.0000
   7.000  354.000       0.0000
   7.000  355.000       0.0000
   7.000  356.000       0.0000
   7.000  357.000       0.0000
   7.000  358.000       0.0000
   7.000  359.000       0.0000
   7.000  360.000       0.0000
   7.000  361.000       0.0000
   7.000  362.000       0.0000
   7.000  363.000       0.0000
   7.000  364.000       0.0000
   7.000  365.000       0.0000
   7.000  366.000       0.0000
   7.000  367.000       0.0000
   7.000  368.000       0.0000
   7.000  369.000       0.0000
   7.000  370.000       0.0000
   7.000  371.000       0.0000
   7.000  372.000       0.0000
   7.000  373.000       0.0000
   7.000  374.000       0.0000
   7.000  375.000       0.0000
   7.000  376.000       0.0000
   7.000  377.000       0.0000
   7.000  378.000       0.0000
   7.000  379.000       0.0000
   7.000  380.000       0.0000
   7.000  381.000       0.0000
   7.000  382.000       0.0000
   7.000  383.000       0.0000
   7.000  384.000       0.0000
   7.000  385.000       0.0000
   7.000  386.000       0.0000
   7.000  387.000       0.0000
   7.000  388.000 0

   8.000    1.000       0.0000
   8.000    2.000       0.0000
   8.000    3.000       0.0000
   8.000    4.000       0.0000
   8.000    5.000       0.0000
   8.000    6.000       0.0000
   8.000    7.000       0.0000
   8.000    8.000       0.0000
   8.000    9.000       0.0000
   8.000   10.000       0.0000
   8.000   11.000       0.0000
   8.000   12.000       0.0000
   8.000   13.000       0.0000
   8.000   14.000       0.0000
   8.000   15.000       0.0000
   8.000   16.000       0.0000
   8.000   17.000       0.0000
   8.000   18.000       0.0000
   8.000   19.000       0.0000
   8.000   20.000       0.0000
   8.000   21.000       0.0000
   8.000   22.000       0.0000
   8.000   23.000       0.0000
   8.000   24.000       0.0000
   8.000   25.000       0.0000
   8.000   26.000       0.0000
   8.000   27.000       0.0000
   8.000   28.000       0.0000
   8.000   29.000       0.0000
   8.000   30.000       0.0000
   8.000   31.000       0.0000
   8.000   32.000       0.0000
   8.000   33.000       0.0000
   8.000   34.000       0.0000
   8.000   35.000       0.0000
   8.000   36.000       0.0000
   8.000   37.000       0.0000
   8.000   38.000       0.0000
   8.000   39.000       0.0000
   8.000   40.000       0.0000
   8.000   41.000       0.0000
   8.000   42.000       0.0000
   8.000   43.000       0.0000
   8.000   44.000       0.0000
   8.000   45.000       0.0000
   8.000   46.000       0.0000
   8.000   47.000       0.0000
   8.000   48.000       0.0000
   8.000   49.000       0.0000
   8.000   50.000       0.0000
   8.000   51.000       0.0000
   8.000   52.000       0.0000
   8.000   53.000       0.0000
   8.000   54.000       0.0000
   8.000   55.000       0.0000
   8.000   56.000       0.0000
   8.000   57.000       0.0000
   8.000   58.000       0.0000
   8.000   59.000       0.0000
   8.000   60.000       0.0000
   8.000   61.000       0.0000
   8.000   62.000       0.0000
   8.000   63.000       0.0000
   8.000   64.000       0.0000
   8.000   65.000       0.0000
   8.000   66.000       0.0000
   8.000   67.000       0.0000
   8.000   68.000       0.0000
   8.000   69.000       0.0000
   8.000   70.000       0.0000
   8.000   71.000       0.0000
   8.000   72.000       0.0000
   8.000   73.000       0.0000
   8.000   74.000       0.0000
   8.000   75.000       0.0000
   8.000   76.000       0.0000
   8.000   77.000       0.0000
   8.000   78.000       0.0000
   8.000   79.000       0.0000
   8.000   80.000       0.0000
   8.000   81.000       0.0000
   8.000   82.000       0.0000
   8.000   83.000       0.0000
   8.000   84.000       0.0000
   8.000   85.000       0.0000
   8.000   86.000       0.0000
   8.000   87.000       0.0000
   8.000   88.000       0.0000
   8.000   89.000       0.0000
   8.000   90.000       0.0000
   8.000   91.000       0.0000
   8.000   92.000       0.0000
   8.000   93.000       0.0000
   8.000   94.000       0.0000
   8.000   95.000       0.0000
   8.000   96.000       0.0000
   8.000   97.000       0.0000
   8.000   98.000       0.0000
   8.000   99.000       0.0000
   8.000  100.000       0.0000
   8.000  101.000       0.0000
   8.000  102.000       0.0000
   8.000  103.000       0.0000
   8.000  104.000       0.0000
   8.000  105.000       0.0000
   8.000  106.000       0.0000
   8.000  107.000       0.0000
   8.000  108.000       0.0000
   8.000  109.000       0.0000
   8.000  110.000       0.0000
   8.000  111.000       0.0000
   8.000  112.000       0.0000
   8.000  113.000       0.0000
   8.000  114.000       0.0000
   8.000  115.000       0.0000
   8.000  116.000       0.0000
   8.000  117.000       0.0000
   8.000  118.000       0.0000
   8.000  119.000       0.0000
   8.000  120.000       0.0000
   8.000  121.000       0.0000
   8.000  122.000       0.0000
   8.000  123.000       0.0000
   8.000  124.000       0.0000
   8.000  125.000       0.0000
   8.000  126.000       0.0000
   8.000  127.000       0.0000
   8.000  128.000       0.0000
   8.000  129.000       0.0000
   8.000  130.000       0.0000
   8.000  131.000       0.0000
   8.000  132.000       0.0000
   8.000  133.000       0.0000
   8.000  134.000       0.0000
   8.000  135.000       0.0000
   8.000  136.000       0.0000
   8.000  137.000       0.0000
   8.000  138.000       0.0000
   8.000  139.000       0.0000
   8.000  140.000       0.0000
   8.000  141.000       0.0000
   8.000  142.000       0.0000
   8.000  143.000       0.0000
   8.000  144.000       0.0000
   8.000  145.000       0.0000
   8.000  146.000       0.0000
   8.000  147.000       0.0000
   8.000  148.000       0.0000
   8.000  149.000       0.0000
   8.000  150.000       0.0000
   8.000  151.000       0.0000
   8.000  152.000       0.0000
   8.000  153.000       0.0000
   8.000  154.000       0.0000
   8.000  155.000       0.0000
   8.000  156.000       0.0000
   8.000  157.000       0.0000
   8.000  158.000       0.0000
   8.000  159.000       0.0000
   8.000  160.000       0.0000
   8.000  161.000       0.0000
   8.000  162.000       0.0000
   8.000  163.000       0.0000
   8.000  164.000       0.0000
   8.000  165.000       0.0000
   8.000  166.000       0.0000
   8.000  167.000       0.0000
   8.000  168.000       0.0000
   8.000  169.000       0.0000
   8.000  170.000       0.0000
   8.000  171.000       0.0000
   8.000  172.000       0.0000
   8.000  173.000       0.0000
   8.000  174.000       0.0000
   8.000  175.000       0.0000
   8.000  176.000       0.0000
   8.000  177.000       0.0000
   8.000  178.000       0.0000
   8.000  179.000       0.0000
   8.000  180.000       0.0000
   8.000  181.000       0.0000
   8.000  182.000       0.0000
   8.000  183.000       0.0000
   8.000  184.000       0.0000
   8.000  185.000       0.0000
   8.000  186.000       0.0000
   8.000  187.000       0.0000
   8.000  188.000       0.0000
   8.000  189.000       0.0000
   8.000  190.000       0.0000
   8.000  191.000       0.0000
   8.000  192.000       0.0000
   8.000  193.000       0.0000
   8.000  194.000       0.0000
   8.000  195.000       0.0000
   8.000  196.000       0.0000
   8.000  197.000       0.0000
   8.000  198.000       0.0000
   8.000  199.000       0.0000
   8.000  200.000       0.0000
   8.000  201.000       0.0000
   8.000  202.000       0.0000
   8.000  203.000       0.0000
   8.000  204.000       0.0000
   8.000  205.000       0.0000
   8.000  206.000       0.0000
   8.000  207.000       0.0000
   8.000  208.000       0.0000
   8.000  209.000       0.0000
   8.000  210.000       0.0000
   8.000  211.000       0.0000
   8.000  212.000       0.0000
   8.000  213.000       0.0000
   8.000  214.000       0.0000
   8.000  215.000       0.0000
   8.000  216.000       0.0000
   8.000  217.000       0.0000
   8.000  218.000       0.0000
   8.000  219.000       0.0000
   8.000  220.000       0.0000
   8.000  221.000       0.0000
   8.000  222.000       0.0000
   8.000  223.000       0.0000
   8.000  224.000       0.0000
   8.000  225.000       0.0000
   8.000  226.000       0.0000
   8.000  227.000       0.0000
   8.000  228.000       0.0000
   8.000  229.000       0.0000
   8.000  230.000       0.0000
   8.000  231.000       0.0000
   8.000  232.000       0.0000
   8.000  233.000       0.0000
   8.000  234.000       0.0000
   8.000  235.000       0.0000
   8.000  236.000       0.0000
   8.000  237.000       0.0000
   8.000  238.000       0.0000
   8.000  239.000       0.0000
   8.000  240.000       0.0000
   8.000  241.000       0.0000
   8.000  242.000       0.0000
   8.000  243.000       0.0000
   8.000  244.000       0.0000
   8.000  245.000       0.0000
   8.000  246.000       0.0000
   8.000  247.000       0.0000
   8.000  248.000       0.0000
   8.000  249.000       0.0000
   8.000  250.000       0.0000
   8.000  251.000       0.0000
   8.000  252.000       0.0000
   8.000  253.000       0.0000
   8.000  254.000       0.0000
   8.000  255.000       0.0000
   8.000  256.000       0.0000
   8.000  257.000       0.0000
   8.000  258.000       0.0000
   8.000  259.000       0.0000
   8.000  260.000       0.0000
   8.000  261.000       0.0000
   8.000  262.000       0.0000
   8.000  263.000       0.0000
   8.000  264.000       0.0000
   8.000  265.000       0.0000
   8.000  266.000       0.0000
   8.000  267.000       0.0000
   8.000  268.000       0.0000
   8.000  269.000       0.0000
   8.000  270.000       0.0000
   8.000  271.000       0.0000
   8.000  272.000       0.0000
   8.000  273.000       0.0000
   8.000  274.000       0.0000
   8.000  275.000       0.0000
   8.000  276.000       0.0000
   8.000  277.000       0.0000
   8.000  278.000       0.0000
   8.000  279.000       0.0000
   8.000  280.000       0.0000
   8.000  281.000       0.0000
   8.000  282.000       0.0000
   8.000  283.000       0.0000
   8.000  284.000       0.0000
   8.000  285.000       0.0000
   8.000  286.000       0.0000
   8.000  287.000       0.0000
   8.000  288.000       0.0000
   8.000  289.000       0.0000
   8.000  290.000       0.0000
   8.000  291.000       0.0000
   8.000  292.000       0.0000
   8.000  293.000       0.0000
   8.000  294.000       0.0000
   8.000  295.000       0.0000
   8.000  296.000       0.0000
   8.000  297.000       0.0000
   8.000  298.000       0.0000
   8.000  299.000       0.0000
   8.000  300.000       0.0000
   8.000  301.000       0.0000
   8.000  302.000       0.0000
   8.000  303.000       0.0000
   8.000  304.000       0.0000
   8.000  305.000       0.0000
   8.000  306.000       0.0000
   8.000  307.000       0.0000
   8.000  308.000       0.0000
   8.000  309.000       0.0000
   8.000  310.000       0.0000
   8.000  311.000       0.0000
   8.000  312.000       0.0000
   8.000  313.000       0.0000
   8.000  314.000       0.0000
   8.000  315.000       0.0000
   8.000  316.000       0.0000
   8.000  317.000       0.0000
   8.000  318.000       0.0000
   8.000  319.000       0.0000
   8.000  320.000       0.0000
   8.000  321.000       0.0000
   8.000  322.000       0.0000
   8.000  323.000       0.0000
   8.000  324.000       0.0000
   8.000  325.000       0.0000
   8.000  326.000       0.0000
   8.000  327.000       0.0000
   8.000  328.000       0.0000
   8.000  329.000       0.0000
   8.000  330.000       0.0000
   8.000  331.000       0.0000
   8.000  332.000       0.0000
   8.000  333.000       0.0000
   8.000  334.000       0.0000
   8.000  335.000       0.0000
   8.000  336.000       0.0000
   8.000  337.000       0.0000
   8.000  338.000       0.0000
   8.000  339.000       0.0000
   8.000  340.000       0.0000
   8.000  341.000       0.0000
   8.000  342.000       0.0000
   8.000  343.000       0.0000
   8.000  344.000       0.0000
   8.000  345.000       0.0000
   8.000  346.000       0.0000
   8.000  347.000       0.0000
   8.000  348.000       0.0000
   8.000  349.000       0.0000
   8.000  350.000       0.0000
   8.000  351.000       0.0000
   8.000  352.000       0.0000
   8.000  353.000       0.0000
   8.000  354.000       0.0000
   8.000  355.000       0.0000
   8.000  356.000       0.0000
   8.000  357.000       0.0000
   8.000  358.000       0.0000
   8.000  359.000       0.0000
   8.000  360.000       0.0000
   8.000  361.000       0.0000
   8.000  362.000       0.0000
   8.000  363.000       0.0000
   8.000  364.000       0.0000
   8.000  365.000       0.0000
   8.000  366.000       0.0000
   8.000  367.000       0.0000
   8.000  368.000       0.0000
   8.000  369.000       0.0000
   8.000  370.000       0.0000
   8.000  371.000       0.0000
   8.000  372.000       0.0000
   8.000  373.000       0.0000
   8.000  374.000       0.0000
   8.000  375.000       0.0000
   8.000  376.000       0.0000
   8.000  377.000       0.0000
   8.000  378.000       0.0000
   8.000  379.000       0.0000
   8.000  380.000       0.0000
   8.000  381.000       0.0000
   8.000  382.000       0.0000
   8.000  383.000       0.0000
   8.000  384.000       0.0000
   8.000  385.000       0.0000
   8.000  386.000       0.0000
   8.000  387.000       0.0000
   8.000  388.000 0

   9.000    1.000       0.0000
   9.000    2.000       0.0000
   9.000    3.000       0.0000
   9.000    4.000       0.0000
   9.000    5.000       0.0000
   9.000    6.000       0.0000
   9.000    7.000       0.0000
   9.000    8.000       0.0000
   9.000    9.000       0.0000
   9.000   10.000       0.0000
   9.000   11.000       0.0000
   9.000   12.000       0.0000
   9.000   13.000       0.0000
   9.000   14.000       0.0000
   9.000   15.000       0.0000
   9.000   16.000       0.0000
   9.000   17.000       0.0000
   9.000   18.000       0.0000
   9.000   19.000       0.0000
   9.000   20.000       0.0000
   9.000   21.000       0.0000
   9.000   22.000       0.0000
   9.000   23.000       0.0000
   9.000   24.000       0.0000
   9.000   25.000       0.0000
   9.000   26.000       0.0000
   9.000   27.000       0.0000
   9.000   28.000       0.0000
   9.000   29.000       0.0000
   9.000   30.000       0.0000
   9.000   31.000       0.0000
   9.000   32.000       0.0000
   9.000   33.000       0.0000
   9.000   34.000       0.0000
   9.000   35.000       0.0000
   9.000   36.000       0.0000
   9.000   37.000       0.0000
   9.000   38.000       0.0000
   9.000   39.000       0.0000
   9.000   40.000       0.0000
   9.000   41.000       0.0000
   9.000   42.000       0.0000
   9.000   43.000       0.0000
   9.000   44.000       0.0000
   9.000   45.000       0.0000
   9.000   46.000       0.0000
   9.000   47.000       0.0000
   9.000   48.000       0.0000
   9.000   49.000       0.0000
   9.000   50.000       0.0000
   9.000   51.000       0.0000
   9.000   52.000       0.0000
   9.000   53.000       0.0000
   9.000   54.000       0.0000
   9.000   55.000       0.0000
   9.000   56.000       0.0000
   9.000   57.000       0.0000
   9.000   58.000       0.0000
   9.000   59.000       0.0000
   9.000   60.000       0.0000
   9.000   61.000       0.0000
   9.000   62.000       0.0000
   9.000   63.000       0.0000
   9.000   64.000       0.0000
   9.000   65.000       0.0000
   9.000   66.000       0.0000
   9.000   67.000       0.0000
   9.000   68.000       0.0000
   9.000   69.000       0.0000
   9.000   70.000       0.0000
   9.000   71.000       0.0000
   9.000   72.000       0.0000
   9.000   73.000       0.0000
   9.000   74.000       0.0000
   9.000   75.000       0.0000
   9.000   76.000       0.0000
   9.000   77.000       0.0000
   9.000   78.000       0.0000
   9.000   79.000       0.0000
   9.000   80.000       0.0000
   9.000   81.000       0.0000
   9.000   82.000       0.0000
   9.000   83.000       0.0000
   9.000   84.000       0.0000
   9.000   85.000       0.0000
   9.000   86.000       0.0000
   9.000   87.000       0.0000
   9.000   88.000       0.0000
   9.000   89.000       0.0000
   9.000   90.000       0.0000
   9.000   91.000       0.0000
   9.000   92.000       0.0000
   9.000   93.000       0.0000
   9.000   94.000       0.0000
   9.000   95.000       0.0000
   9.000   96.000       0.0000
   9.000   97.000       0.0000
   9.000   98.000       0.0000
   9.000   99.000       0.0000
   9.000  100.000       0.0000
   9.000  101.000       0.0000
   9.000  102.000       0.0000
   9.000  103.000       0.0000
   9.000  104.000       0.0000
   9.000  105.000       0.0000
   9.000  106.000       0.0000
   9.000  107.000       0.0000
   9.000  108.000       0.0000
   9.000  109.000       0.0000
   9.000  110.000       0.0000
   9.000  111.000       0.0000
   9.000  112.000       0.0000
   9.000  113.000       0.0000
   9.000  114.000       0.0000
   9.000  115.000       0.0000
   9.000  116.000       0.0000
   9.000  117.000       0.0000
   9.000  118.000       0.0000
   9.000  119.000       0.0000
   9.000  120.000       0.0000
   9.000  121.000       0.0000
   9.000  122.000       0.0000
   9.000  123.000       0.0000
   9.000  124.000       0.0000
   9.000  125.000       0.0000
   9.000  126.000       0.0000
   9.000  127.000       0.0000
   9.000  128.000       0.0000
   9.000  129.000       0.0000
   9.000  130.000       0.0000
   9.000  131.000       0.0000
   9.000  132.000       0.0000
   9.000  133.000       0.0000
   9.000  134.000       0.0000
   9.000  135.000       0.0000
   9.000  136.000       0.0000
   9.000  137.000       0.0000
   9.000  138.000       0.0000
   9.000  139.000       0.0000
   9.000  140.000       0.0000
   9.000  141.000       0.0000
   9.000  142.000       0.0000
   9.000  143.000       0.0000
   9.000  144.000       0.0000
   9.000  145.000       0.0000
   9.000  146.000       0.0000
   9.000  147.000       0.0000
   9.000  148.000       0.0000
   9.000  149.000       0.0000
   9.000  150.000       0.0000
   9.000  151.000       0.0000
   9.000  152.000       0.0000
   9.000  153.000       0.0000
   9.000  154.000       0.0000
   9.000  155.000       0.0000
   9.000  156.000       0.0000
   9.000  157.000       0.0000
   9.000  158.000       0.0000
   9.000  159.000       0.0000
   9.000  160.000       0.0000
   9.000  161.000       0.0000
   9.000  162.000       0.0000
   9.000  163.000       0.0000
   9.000  164.000       0.0000
   9.000  165.000       0.0000
   9.000  166.000       0.0000
   9.000  167.000       0.0000
   9.000  168.000       0.0000
   9.000  169.000       0.0000
   9.000  170.000       0.0000
   9.000  171.000       0.0000
   9.000  172.000       0.0000
   9.000  173.000       0.0000
   9.000  174.000       0.0000
   9.000  175.000       0.0000
   9.000  176.000       0.0000
   9.000  177.000       0.0000
   9.000  178.000       0.0000
   9.000  179.000       0.0000
   9.000  180.000       0.0000
   9.000  181.000       0.0000
   9.000  182.000       0.0000
   9.000  183.000       0.0000
   9.000  184.000       0.0000
   9.000  185.000       0.0000
   9.000  186.000       0.0000
   9.000  187.000       0.0000
   9.000  188.000       0.0000
   9.000  189.000       0.0000
   9.000  190.000       0.0000
   9.000  191.000       0.0000
   9.000  192.000       0.0000
   9.000  193.000       0.0000
   9.000  194.000       0.0000
   9.000  195.000       0.0000
   9.000  196.000       0.0000
   9.000  197.000       0.0000
   9.000  198.000       0.0000
   9.000  199.000       0.0000
   9.000  200.000       0.0000
   9.000  201.000       0.0000
   9.000  202.000       0.0000
   9.000  203.000       0.0000
   9.000  204.000       0.0000
   9.000  205.000       0.0000
   9.000  206.000       0.0000
   9.000  207.000       0.0000
   9.000  208.000       0.0000
   9.000  209.000       0.0000
   9.000  210.000       0.0000
   9.000  211.000       0.0000
   9.000  212.000       0.0000
   9.000  213.000       0.0000
   9.000  214.000       0.0000
   9.000  215.000       0.0000
   9.000  216.000       0.0000
   9.000  217.000       0.0000
   9.000  218.000       0.0000
   9.000  219.000       0.0000
   9.000  220.000       0.0000
   9.000  221.000       0.0000
   9.000  222.000       0.0000
   9.000  223.000       0.0000
   9.000  224.000       0.0000
   9.000  225.000       0.0000
   9.000  226.000       0.0000
   9.000  227.000       0.0000
   9.000  228.000       0.0000
   9.000  229.000       0.0000
   9.000  230.000       0.0000
   9.000  231.000       0.0000
   9.000  232.000       0.0000
   9.000  233.000       0.0000
   9.000  234.000       0.0000
   9.000  235.000       0.0000
   9.000  236.000       0.0000
   9.000  237.000       0.0000
   9.000  238.000       0.0000
   9.000  239.000       0.0000
   9.000  240.000       0.0000
   9.000  241.000       0.0000
   9.000  242.000       0.0000
   9.000  243.000       0.0000
   9.000  244.000       0.0000
   9.000  245.000       0.0000
   9.000  246.000       0.0000
   9.000  247.000       0.0000
   9.000  248.000       0.0000
   9.000  249.000       0.0000
   9.000  250.000       0.0000
   9.000  251.000       0.0000
   9.000  252.000       0.0000
   9.000  253.000       0.0000
   9.000  254.000       0.0000
   9.000  255.000       0.0000
   9.000  256.000       0.0000
   9.000  257.000       0.0000
   9.000  258.000       0.0000
   9.000  259.000       0.0000
   9.000  260.000       0.0000
   9.000  261.000       0.0000
   9.000  262.000       0.0000
   9.000  263.000       0.0000
   9.000  264.000       0.0000
   9.000  265.000       0.0000
   9.000  266.000       0.0000
   9.000  267.000       0.0000
   9.000  268.000       0.0000
   9.000  269.000       0.0000
   9.000  270.000       0.0000
   9.000  271.000       0.0000
   9.000  272.000       0.0000
   9.000  273.000       0.0000
   9.000  274.000       0.0000
   9.000  275.000       0.0000
   9.000  276.000       0.0000
   9.000  277.000       0.0000
   9.000  278.000       0.0000
   9.000  279.000       0.0000
   9.000  280.000       0.0000
   9.000  281.000       0.0000
   9.000  282.000       0.0000
   9.000  283.000       0.0000
   9.000  284.000       0.0000
   9.000  285.000       0.0000
   9.000  286.000       0.0000
   9.000  287.000       0.0000
   9.000  288.000       0.0000
   9.000  289.000       0.0000
   9.000  290.000       0.0000
   9.000  291.000       0.0000
   9.000  292.000       0.0000
   9.000  293.000       0.0000
   9.000  294.000       0.0000
   9.000  295.000       0.0000
   9.000  296.000       0.0000
   9.000  297.000       0.0000
   9.000  298.000       0.0000
   9.000  299.000       0.0000
   9.000  300.000       0.0000
   9.000  301.000       0.0000
   9.000  302.000       0.0000
   9.000  303.000       0.0000
   9.000  304.000       0.0000
   9.000  305.000       0.0000
   9.000  306.000       0.0000
   9.000  307.000       0.0000
   9.000  308.000       0.0000
   9.000  309.000       0.0000
   9.000  310.000       0.0000
   9.000  311.000       0.0000
   9.000  312.000       0.0000
   9.000  313.000       0.0000
   9.000  314.000       0.0000
   9.000  315.000       0.0000
   9.000  316.000       0.0000
   9.000  317.000       0.0000
   9.000  318.000       0.0000
   9.000  319.000       0.0000
   9.000  320.000       0.0000
   9.000  321.000       0.0000
   9.000  322.000       0.0000
   9.000  323.000       0.0000
   9.000  324.000       0.0000
   9.000  325.000       0.0000
   9.000  326.000       0.0000
   9.000  327.000       0.0000
   9.000  328.000       0.0000
   9.000  329.000       0.0000
   9.000  330.000       0.0000
   9.000  331.000       0.0000
   9.000  332.000       0.0000
   9.000  333.000       0.0000
   9.000  334.000       0.0000
   9.000  335.000       0.0000
   9.000  336.000       0.0000
   9.000  337.000       0.0000
   9.000  338.000       0.0000
   9.000  339.000       0.0000
   9.000  340.000       0.0000
   9.000  341.000       0.0000
   9.000  342.000       0.0000
   9.000  343.000       0.0000
   9.000  344.000       0.0000
   9.000  345.000       0.0000
   9.000  346.000       0.0000
   9.000  347.000       0.0000
   9.000  348.000       0.0000
   9.000  349.000       0.0000
   9.000  350.000       0.0000
   9.000  351.000       0.0000
   9.000  352.000       0.0000
   9.000  353.000       0.0000
   9.000  354.000       0.0000
   9.000  355.000       0.0000
   9.000  356.000       0.0000
   9.000  357.000       0.0000
   9.000  358.000       0.0000
   9.000  359.000       0.0000
   9.000  360.000       0.0000
   9.000  361.000       0.0000
   9.000  362.000       0.0000
   9.000  363.000       0.0000
   9.000  364.000       0.0000
   9.000  365.000       0.0000
   9.000  366.000       0.0000
   9.000  367.000       0.0000
   9.000  368.000       0.0000
   9.000  369.000       0.0000
   9.000  370.000       0.0000
   9.000  371.000       0.0000
   9.000  372.000       0.0000
   9.000  373.000       0.0000
   9.000  374.000       0.0000
   9.000  375.000       0.0000
   9.000  376.000       0.0000
   9.000  377.000       0.0000
   9.000  378.000       0.0000
   9.000  379.000       0.0000
   9.000  380.000       0.0000
   9.000  381.000       0.0000
   9.000  382.000       0.0000
   9.000  383.000       0.0000
   9.000  384.000       0.0000
   9.000  385.000       0.0000
   9.000  386.000       0.0000
   9.000  387.000       0.0000
   9.000  388.000 0

  10.000    1.000       0.0000
  10.000    2.000       0.0000
  10.000    3.000       0.0000
  10.000    4.000       0.0000
  10.000    5.000       0.0000
  10.000    6.000       0.0000
  10.000    7.000       0.0000
  10.000    8.000       0.0000
  10.000    9.000       0.0000
  10.000   10.000       0.0000
  10.000   11.000       0.0000
  10.000   12.000       0.0000
  10.000   13.000       0.0000
  10.000   14.000       0.0000
  10.000   15.000       0.0000
  10.000   16.000       0.0000
  10.000   17.000       0.0000
  10.000   18.000       0.0000
  10.000   19.000       0.0000
  10.000   20.000       0.0000
  10.000   21.000       0.0000
  10.000   22.000       0.0000
  10.000   23.000       0.0000
  10.000   24.000       0.0000
  10.000   25.000       0.0000
  10.000   26.000       0.0000
  10.000   27.000       0.0000
  10.000   28.000       0.0000
  10.000   29.000       0.0000
  10.000   30.000       0.0000
  10.000   31.000       0.0000
  10.000   32.000       0.0000
  10.000   33.000       0.0000
  10.000   34.000       0.0000
  10.000   35.000       0.0000
  10.000   36.000       0.0000
  10.000   37.000       0.0000
  10.000   38.000       0.0000
  10.000   39.000       0.0000
  10.000   40.000       0.0000
  10.000   41.000       0.0000
  10.000   42.000       0.0000
  10.000   43.000       0.0000
  10.000   44.000       0.0000
  10.000   45.000       0.0000
  10.000   46.000       0.0000
  10.000   47.000       0.0000
  10.000   48.000       0.0000
  10.000   49.000       0.0000
  10.000   50.000       0.0000
  10.000   51.000       0.0000
  10.000   52.000       0.0000
  10.000   53.000       0.0000
  10.000   54.000       0.0000
  10.000   55.000       0.0000
  10.000   56.000       0.0000
  10.000   57.000       0.0000
  10.000   58.000       0.0000
  10.000   59.000       0.0000
  10.000   60.000       0.0000
  10.000   61.000       0.0000
  10.000   62.000       0.0000
  10.000   63.000       0.0000
  10.000   64.000       0.0000
  10.000   65.000       0.0000
  10.000   66.000       0.0000
  10.000   67.000       0.0000
  10.000   68.000       0.0000
  10.000   69.000       0.0000
  10.000   70.000       0.0000
  10.000   71.000       0.0000
  10.000   72.000       0.0000
  10.000   73.000       0.0000
  10.000   74.000       0.0000
  10.000   75.000       0.0000
  10.000   76.000       0.0000
  10.000   77.000       0.0000
  10.000   78.000       0.0000
  10.000   79.000       0.0000
  10.000   80.000       0.0000
  10.000   81.000       0.0000
  10.000   82.000       0.0000
  10.000   83.000       0.0000
  10.000   84.000       0.0000
  10.000   85.000       0.0000
  10.000   86.000       0.0000
  10.000   87.000       0.0000
  10.000   88.000       0.0000
  10.000   89.000       0.0000
  10.000   90.000       0.0000
  10.000   91.000       0.0000
  10.000   92.000       0.0000
  10.000   93.000       0.0000
  10.000   94.000       0.0000
  10.000   95.000       0.0000
  10.000   96.000       0.0000
  10.000   97.000       0.0000
  10.000   98.000       0.0000
  10.000   99.000       0.0000
  10.000  100.000       0.0000
  10.000  101.000       0.0000
  10.000  102.000       0.0000
  10.000  103.000       0.0000
  10.000  104.000       0.0000
  10.000  105.000       0.0000
  10.000  106.000       0.0000
  10.000  107.000       0.0000
  10.000  108.000       0.0000
  10.000  109.000       0.0000
  10.000  110.000       0.0000
  10.000  111.000       0.0000
  10.000  112.000       0.0000
  10.000  113.000       0.0000
  10.000  114.000       0.0000
  10.000  115.000       0.0000
  10.000  116.000       0.0000
  10.000  117.000       0.0000
  10.000  118.000       0.0000
  10.000  119.000       0.0000
  10.000  120.000       0.0000
  10.000  121.000       0.0000
  10.000  122.000       0.0000
  10.000  123.000       0.0000
  10.000  124.000       0.0000
  10.000  125.000       0.0000
  10.000  126.000       0.0000
  10.000  127.000       0.0000
  10.000  128.000       0.0000
  10.000  129.000       0.0000
  10.000  130.000       0.0000
  10.000  131.000       0.0000
  10.000  132.000       0.0000
  10.000  133.000       0.0000
  10.000  134.000       0.0000
  10.000  135.000       0.0000
  10.000  136.000       0.0000
  10.000  137.000       0.0000
  10.000  138.000       0.0000
  10.000  139.000       0.0000
  10.000  140.000       0.0000
  10.000  141.000       0.0000
  10.000  142.000       0.0000
  10.000  143.000       0.0000
  10.000  144.000       0.0000
  10.000  145.000       0.0000
  10.000  146.000       0.0000
  10.000  147.000       0.0000
  10.000  148.000       0.0000
  10.000  149.000       0.0000
  10.000  150.000       0.0000
  10.000  151.000       0.0000
  10.000  152.000       0.0000
  10.000  153.000       0.0000
  10.000  154.000       0.0000
  10.000  155.000       0.0000
  10.000  156.000       0.0000
  10.000  157.000       0.0000
  10.000  158.000       0.0000
  10.000  159.000       0.0000
  10.000  160.000       0.0000
  10.000  161.000       0.0000
  10.000  162.000       0.0000
  10.000  163.000       0.0000
  10.000  164.000       0.0000
  10.000  165.000       0.0000
  10.000  166.000       0.0000
  10.000  167.000       0.0000
  10.000  168.000       0.0000
  10.000  169.000       0.0000
  10.000  170.000       0.0000
  10.000  171.000       0.0000
  10.000  172.000       0.0000
  10.000  173.000       0.0000
  10.000  174.000       0.0000
  10.000  175.000       0.0000
  10.000  176.000       0.0000
  10.000  177.000       0.0000
  10.000  178.000       0.0000
  10.000  179.000       0.0000
  10.000  180.000       0.0000
  10.000  181.000       0.0000
  10.000  182.000       0.0000
  10.000  183.000       0.0000
  10.000  184.000       0.0000
  10.000  185.000       0.0000
  10.000  186.000       0.0000
  10.000  187.000       0.0000
  10.000  188.000       0.0000
  10.000  189.000       0.0000
  10.000  190.000       0.0000
  10.000  191.000       0.0000
  10.000  192.000       0.0000
  10.000  193.000       0.0000
  10.000  194.000       0.0000
  10.000  195.000       0.0000
  10.000  196.000       0.0000
  10.000  197.000       0.0000
  10.000  198.000       0.0000
  10.000  199.000       0.0000
  10.000  200.000       0.0000
  10.000  201.000       0.0000
  10.000  202.000       0.0000
  10.000  203.000       0.0000
  10.000  204.000       0.0000
  10.000  205.000       0.0000
  10.000  206.000       0.0000
  10.000  207.000       0.0000
  10.000  208.000       0.0000
  10.000  209.000       0.0000
  10.000  210.000       0.0000
  10.000  211.000       0.0000
  10.000  212.000       0.0000
  10.000  213.000       0.0000
  10.000  214.000       0.0000
  10.000  215.000       0.0000
  10.000  216.000       0.0000
  10.000  217.000       0.0000
  10.000  218.000       0.0000
  10.000  219.000       0.0000
  10.000  220.000       0.0000
  10.000  221.000       0.0000
  10.000  222.000       0.0000
  10.000  223.000       0.0000
  10.000  224.000       0.0000
  10.000  225.000       0.0000
  10.000  226.000       0.0000
  10.000  227.000       0.0000
  10.000  228.000       0.0000
  10.000  229.000       0.0000
  10.000  230.000       0.0000
  10.000  231.000       0.0000
  10.000  232.000       0.0000
  10.000  233.000       0.0000
  10.000  234.000       0.0000
  10.000  235.000       0.0000
  10.000  236.000       0.0000
  10.000  237.000       0.0000
  10.000  238.000       0.0000
  10.000  239.000       0.0000
  10.000  240.000       0.0000
  10.000  241.000       0.0000
  10.000  242.000       0.0000
  10.000  243.000       0.0000
  10.000  244.000       0.0000
  10.000  245.000       0.0000
  10.000  246.000       0.0000
  10.000  247.000       0.0000
  10.000  248.000       0.0000
  10.000  249.000       0.0000
  10.000  250.000       0.0000
  10.000  251.000       0.0000
  10.000  252.000       0.0000
  10.000  253.000       0.0000
  10.000  254.000       0.0000
  10.000  255.000       0.0000
  10.000  256.000       0.0000
  10.000  257.000       0.0000
  10.000  258.000       0.0000
  10.000  259.000       0.0000
  10.000  260.000       0.0000
  10.000  261.000       0.0000
  10.000  262.000       0.0000
  10.000  263.000       0.0000
  10.000  264.000       0.0000
  10.000  265.000       0.0000
  10.000  266.000       0.0000
  10.000  267.000       0.0000
  10.000  268.000       0.0000
  10.000  269.000       0.0000
  10.000  270.000       0.0000
  10.000  271.000       0.0000
  10.000  272.000       0.0000
  10.000  273.000       0.0000
  10.000  274.000       0.0000
  10.000  275.000       0.0000
  10.000  276.000       0.0000
  10.000  277.000       0.0000
  10.000  278.000       0.0000
  10.000  279.000       0.0000
  10.000  280.000       0.0000
  10.000  281.000       0.0000
  10.000  282.000       0.0000
  10.000  283.000       0.0000
  10.000  284.000       0.0000
  10.000  285.000       0.0000
  10.000  286.000       0.0000
  10.000  287.000       0.0000
  10.000  288.000       0.0000
  10.000  289.000       0.0000
  10.000  290.000       0.0000
  10.000  291.000       0.0000
  10.000  292.000       0.0000
  10.000  293.000       0.0000
  10.000  294.000       0.0000
  10.000  295.000       0.0000
  10.000  296.000       0.0000
  10.000  297.000       0.0000
  10.000  298.000       0.0000
  10.000  299.000       0.0000
  10.000  300.000       0.0000
  10.000  301.000       0.0000
  10.000  302.000       0.0000
  10.000  303.000       0.0000
  10.000  304.000       0.0000
  10.000  305.000       0.0000
  10.000  306.000       0.0000
  10.000  307.000       0.0000
  10.000  308.000       0.0000
  10.000  309.000       0.0000
  10.000  310.000       0.0000
  10.000  311.000       0.0000
  10.000  312.000       0.0000
  10.000  313.000       0.0000
  10.000  314.000       0.0000
  10.000  315.000       0.0000
  10.000  316.000       0.0000
  10.000  317.000       0.0000
  10.000  318.000       0.0000
  10.000  319.000       0.0000
  10.000  320.000       0.0000
  10.000  321.000       0.0000
  10.000  322.000       0.0000
  10.000  323.000       0.0000
  10.000  324.000       0.0000
  10.000  325.000       0.0000
  10.000  326.000       0.0000
  10.000  327.000       0.0000
  10.000  328.000       0.0000
  10.000  329.000       0.0000
  10.000  330.000       0.0000
  10.000  331.000       0.0000
  10.000  332.000       0.0000
  10.000  333.000       0.0000
  10.000  334.000       0.0000
  10.000  335.000       0.0000
  10.000  336.000       0.0000
  10.000  337.000       0.0000
  10.000  338.000       0.0000
  10.000  339.000       0.0000
  10.000  340.000       0.0000
  10.000  341.000       0.0000
  10.000  342.000       0.0000
  10.000  343.000       0.0000
  10.000  344.000       0.0000
  10.000  345.000       0.0000
  10.000  346.000       0.0000
  10.000  347.000       0.0000
  10.000  348.000       0.0000
  10.000  349.000       0.0000
  10.000  350.000       0.0000
  10.000  351.000       0.0000
  10.000  352.000       0.0000
  10.000  353.000       0.0000
  10.000  354.000       0.0000
  10.000  355.000       0.0000
  10.000  356.000       0.0000
  10.000  357.000       0.0000
  10.000  358.000       0.0000
  10.000  359.000       0.0000
  10.000  360.000       0.0000
  10.000  361.000       0.0000
  10.000  362.000       0.0000
  10.000  363.000       0.0000
  10.000  364.000       0.0000
  10.000  365.000       0.0000
  10.000  366.000       0.0000
  10.000  367.000       0.0000
  10.000  368.000       0.0000
  10.000  369.000       0.0000
  10.000  370.000       0.0000
  10.000  371.000       0.0000
  10.000  372.000       0.0000
  10.000  373.000       0.0000
  10.000  374.000       0.0000
  10.000  375.000       0.0000
  10.000  376.000       0.0000
  10.000  377.000       0.0000
  10.000  378.000       0.0000
  10.000  379.000       0.0000
  10.000  380.000       0.0000
  10.000  381.000       0.0000
  10.000  382.000       0.0000
  10.000  383.000       0.0000
  10.000  384.000       0.0000
  10.000  385.000       0.0000
  10.000  386.000       0.0000
  10.000  387.000       0.0000
  10.000  388.000 0

  11.000    1.000       0.0000
  11.000    2.000       0.0000
  11.000    3.000       0.0000
  11.000    4.000       0.0000
  11.000    5.000       0.0000
  11.000    6.000       0.0000
  11.000    7.000       0.0000
  11.000    8.000       0.0000
  11.000    9.000       0.0000
  11.000   10.000       0.0000
  11.000   11.000       0.0000
  11.000   12.000       0.0000
  11.000   13.000       0.0000
  11.000   14.000       0.0000
  11.000   15.000       0.0000
  11.000   16.000       0.0000
  11.000   17.000       0.0000
  11.000   18.000       0.0000
  11.000   19.000       0.0000
  11.000   20.000       0.0000
  11.000   21.000       0.0000
  11.000   22.000       0.0000
  11.000   23.000       0.0000
  11.000   24.000       0.0000
  11.000   25.000       0.0000
  11.000   26.000       0.0000
  11.000   27.000       0.0000
  11.000   28.000       0.0000
  11.000   29.000       0.0000
  11.000   30.000       0.0000
  11.000   31.000       0.0000
  11.000   32.000       0.0000
  11.000   33.000       0.0000
  11.000   34.000       0.0000
  11.000   35.000       0.0000
  11.000   36.000       0.0000
  11.000   37.000       0.0000
  11.000   38.000       0.0000
  11.000   39.000       0.0000
  11.000   40.000       0.0000
  11.000   41.000       0.0000
  11.000   42.000       0.0000
  11.000   43.000       0.0000
  11.000   44.000       0.0000
  11.000   45.000       0.0000
  11.000   46.000       0.0000
  11.000   47.000       0.0000
  11.000   48.000       0.0000
  11.000   49.000       0.0000
  11.000   50.000       0.0000
  11.000   51.000       0.0000
  11.000   52.000       0.0000
  11.000   53.000       0.0000
  11.000   54.000       0.0000
  11.000   55.000       0.0000
  11.000   56.000       0.0000
  11.000   57.000       0.0000
  11.000   58.000       0.0000
  11.000   59.000       0.0000
  11.000   60.000       0.0000
  11.000   61.000       0.0000
  11.000   62.000       0.0000
  11.000   63.000       0.0000
  11.000   64.000       0.0000
  11.000   65.000       0.0000
  11.000   66.000       0.0000
  11.000   67.000       0.0000
  11.000   68.000       0.0000
  11.000   69.000       0.0000
  11.000   70.000       0.0000
  11.000   71.000       0.0000
  11.000   72.000       0.0000
  11.000   73.000       0.0000
  11.000   74.000       0.0000
  11.000   75.000       0.0000
  11.000   76.000       0.0000
  11.000   77.000       0.0000
  11.000   78.000       0.0000
  11.000   79.000       0.0000
  11.000   80.000       0.0000
  11.000   81.000       0.0000
  11.000   82.000       0.0000
  11.000   83.000       0.0000
  11.000   84.000       0.0000
  11.000   85.000       0.0000
  11.000   86.000       0.0000
  11.000   87.000       0.0000
  11.000   88.000       0.0000
  11.000   89.000       0.0000
  11.000   90.000       0.0000
  11.000   91.000       0.0000
  11.000   92.000       0.0000
  11.000   93.000       0.0000
  11.000   94.000       0.0000
  11.000   95.000       0.0000
  11.000   96.000       0.0000
  11.000   97.000       0.0000
  11.000   98.000       0.0000
  11.000   99.000       0.0000
  11.000  100.000       0.0000
  11.000  101.000       0.0000
  11.000  102.000       0.0000
  11.000  103.000       0.0000
  11.000  104.000       0.0000
  11.000  105.000       0.0000
  11.000  106.000       0.0000
  11.000  107.000       0.0000
  11.000  108.000       0.0000
  11.000  109.000       0.0000
  11.000  110.000       0.0000
  11.000  111.000       0.0000
  11.000  112.000       0.0000
  11.000  113.000       0.0000
  11.000  114.000       0.0000
  11.000  115.000       0.0000
  11.000  116.000       0.0000
  11.000  117.000       0.0000
  11.000  118.000       0.0000
  11.000  119.000       0.0000
  11.000  120.000       0.0000
  11.000  121.000       0.0000
  11.000  122.000       0.0000
  11.000  123.000       0.0000
  11.000  124.000       0.0000
  11.000  125.000       0.0000
  11.000  126.000       0.0000
  11.000  127.000       0.0000
  11.000  128.000       0.0000
  11.000  129.000       0.0000
  11.000  130.000       0.0000
  11.000  131.000       0.0000
  11.000  132.000       0.0000
  11.000  133.000       0.0000
  11.000  134.000       0.0000
  11.000  135.000       0.0000
  11.000  136.000       0.0000
  11.000  137.000       0.0000
  11.000  138.000       0.0000
  11.000  139.000       0.0000
  11.000  140.000       0.0000
  11.000  141.000       0.0000
  11.000  142.000       0.0000
  11.000  143.000       0.0000
  11.000  144.000       0.0000
  11.000  145.000       0.0000
  11.000  146.000       0.0000
  11.000  147.000       0.0000
  11.000  148.000       0.0000
  11.000  149.000       0.0000
  11.000  150.000       0.0000
  11.000  151.000       0.0000
  11.000  152.000       0.0000
  11.000  153.000       0.0000
  11.000  154.000       0.0000
  11.000  155.000       0.0000
  11.000  156.000       0.0000
  11.000  157.000       0.0000
  11.000  158.000       0.0000
  11.000  159.000       0.0000
  11.000  160.000       0.0000
  11.000  161.000       0.0000
  11.000  162.000       0.0000
  11.000  163.000       0.0000
  11.000  164.000       0.0000
  11.000  165.000       0.0000
  11.000  166.000       0.0000
  11.000  167.000       0.0000
  11.000  168.000       0.0000
  11.000  169.000       0.0000
  11.000  170.000       0.0000
  11.000  171.000       0.0000
  11.000  172.000       0.0000
  11.000  173.000       0.0000
  11.000  174.000       0.0000
  11.000  175.000       0.0000
  11.000  176.000       0.0000
  11.000  177.000       0.0000
  11.000  178.000       0.0000
  11.000  179.000       0.0000
  11.000  180.000       0.0000
  11.000  181.000       0.0000
  11.000  182.000       0.0000
  11.000  183.000       0.0000
  11.000  184.000       0.0000
  11.000  185.000       0.0000
  11.000  186.000       0.0000
  11.000  187.000       0.0000
  11.000  188.000       0.0000
  11.000  189.000       0.0000
  11.000  190.000       0.0000
  11.000  191.000       0.0000
  11.000  192.000       0.0000
  11.000  193.000       0.0000
  11.000  194.000       0.0000
  11.000  195.000       0.0000
  11.000  196.000       0.0000
  11.000  197.000       0.0000
  11.000  198.000       0.0000
  11.000  199.000       0.0000
  11.000  200.000       0.0000
  11.000  201.000       0.0000
  11.000  202.000       0.0000
  11.000  203.000       0.0000
  11.000  204.000       0.0000
  11.000  205.000       0.0000
  11.000  206.000       0.0000
  11.000  207.000       0.0000
  11.000  208.000       0.0000
  11.000  209.000       0.0000
  11.000  210.000       0.0000
  11.000  211.000       0.0000
  11.000  212.000       0.0000
  11.000  213.000       0.0000
  11.000  214.000       0.0000
  11.000  215.000       0.0000
  11.000  216.000       0.0000
  11.000  217.000       0.0000
  11.000  218.000       0.0000
  11.000  219.000       0.0000
  11.000  220.000       0.0000
  11.000  221.000       0.0000
  11.000  222.000       0.0000
  11.000  223.000       0.0000
  11.000  224.000       0.0000
  11.000  225.000       0.0000
  11.000  226.000       0.0000
  11.000  227.000       0.0000
  11.000  228.000       0.0000
  11.000  229.000       0.0000
  11.000  230.000       0.0000
  11.000  231.000       0.0000
  11.000  232.000       0.0000
  11.000  233.000       0.0000
  11.000  234.000       0.0000
  11.000  235.000       0.0000
  11.000  236.000       0.0000
  11.000  237.000       0.0000
  11.000  238.000       0.0000
  11.000  239.000       0.0000
  11.000  240.000       0.0000
  11.000  241.000       0.0000
  11.000  242.000       0.0000
  11.000  243.000       0.0000
  11.000  244.000       0.0000
  11.000  245.000       0.0000
  11.000  246.000       0.0000
  11.000  247.000       0.0000
  11.000  248.000       0.0000
  11.000  249.000       0.0000
  11.000  250.000       0.0000
  11.000  251.000       0.0000
  11.000  252.000       0.0000
  11.000  253.000       0.0000
  11.000  254.000       0.0000
  11.000  255.000       0.0000
  11.000  256.000       0.0000
  11.000  257.000       0.0000
  11.000  258.000       0.0000
  11.000  259.000       0.0000
  11.000  260.000       0.0000
  11.000  261.000       0.0000
  11.000  262.000       0.0000
  11.000  263.000       0.0000
  11.000  264.000       0.0000
  11.000  265.000       0.0000
  11.000  266.000       0.0000
  11.000  267.000       0.0000
  11.000  268.000       0.0000
  11.000  269.000       0.0000
  11.000  270.000       0.0000
  11.000  271.000       0.0000
  11.000  272.000       0.0000
  11.000  273.000       0.0000
  11.000  274.000       0.0000
  11.000  275.000       0.0000
  11.000  276.000       0.0000
  11.000  277.000       0.0000
  11.000  278.000       0.0000
  11.000  279.000       0.0000
  11.000  280.000       0.0000
  11.000  281.000       0.0000
  11.000  282.000       0.0000
  11.000  283.000       0.0000
  11.000  284.000       0.0000
  11.000  285.000       0.0000
  11.000  286.000       0.0000
  11.000  287.000       0.0000
  11.000  288.000       0.0000
  11.000  289.000       0.0000
  11.000  290.000       0.0000
  11.000  291.000       0.0000
  11.000  292.000       0.0000
  11.000  293.000       0.0000
  11.000  294.000       0.0000
  11.000  295.000       0.0000
  11.000  296.000       0.0000
  11.000  297.000       0.0000
  11.000  298.000       0.0000
  11.000  299.000       0.0000
  11.000  300.000       0.0000
  11.000  301.000       0.0000
  11.000  302.000       0.0000
  11.000  303.000       0.0000
  11.000  304.000       0.0000
  11.000  305.000       0.0000
  11.000  306.000       0.0000
  11.000  307.000       0.0000
  11.000  308.000       0.0000
  11.000  309.000       0.0000
  11.000  310.000       0.0000
  11.000  311.000       0.0000
  11.000  312.000       0.0000
  11.000  313.000       0.0000
  11.000  314.000       0.0000
  11.000  315.000       0.0000
  11.000  316.000       0.0000
  11.000  317.000       0.0000
  11.000  318.000       0.0000
  11.000  319.000       0.0000
  11.000  320.000       0.0000
  11.000  321.000       0.0000
  11.000  322.000       0.0000
  11.000  323.000       0.0000
  11.000  324.000       0.0000
  11.000  325.000       0.0000
  11.000  326.000       0.0000
  11.000  327.000       0.0000
  11.000  328.000       0.0000
  11.000  329.000       0.0000
  11.000  330.000       0.0000
  11.000  331.000       0.0000
  11.000  332.000       0.0000
  11.000  333.000       0.0000
  11.000  334.000       0.0000
  11.000  335.000       0.0000
  11.000  336.000       0.0000
  11.000  337.000       0.0000
  11.000  338.000       0.0000
  11.000  339.000       0.0000
  11.000  340.000       0.0000
  11.000  341.000       0.0000
  11.000  342.000       0.0000
  11.000  343.000       0.0000
  11.000  344.000       0.0000
  11.000  345.000       0.0000
  11.000  346.000       0.0000
  11.000  347.000       0.0000
  11.000  348.000       0.0000
  11.000  349.000       0.0000
  11.000  350.000       0.0000
  11.000  351.000       0.0000
  11.000  352.000       0.0000
  11.000  353.000       0.0000
  11.000  354.000       0.0000
  11.000  355.000       0.0000
  11.000  356.000       0.0000
  11.000  357.000       0.0000
  11.000  358.000       0.0000
  11.000  359.000       0.0000
  11.000  360.000       0.0000
  11.000  361.000       0.0000
  11.000  362.000       0.0000
  11.000  363.000       0.0020
  11.000  364.000       0.0000
  11.000  365.000       0.0000
  11.000  366.000       0.0000
  11.000  367.000       0.0000
  11.000  368.000       0.0000
  11.000  369.000       0.0000
  11.000  370.000       0.0000
  11.000  371.000       0.0000
  11.000  372.000       0.0000
  11.000  373.000       0.0000
  11.000  374.000       0.0000
  11.000  375.000       0.0000
  11.000  376.000       0.0000
  11.000  377.000       0.0000
  11.000  378.000       0.0000
  11.000  379.000       0.0000
  11.000  380.000       0.0000
  11.000  381.000       0.0000
  11.000  382.000       0.0000
  11.000  383.000       0.0000
  11.000  384.000       0.0000
  11.000  385.000       0.0000
  11.000  386.000       0.0000
  11.000  387.000       0.0000
  11.000  388.000 0

  12.000    1.000       0.0000
  12.000    2.000       0.0000
  12.000    3.000       0.0000
  12.000    4.000       0.0000
  12.000    5.000       0.0000
  12.000    6.000       0.0000
  12.000    7.000       0.0000
  12.000    8.000       0.0000
  12.000    9.000       0.0000
  12.000   10.000       0.0000
  12.000   11.000       0.0000
  12.000   12.000       0.0000
  12.000   13.000       0.0000
  12.000   14.000       0.0000
  12.000   15.000       0.0000
  12.000   16.000       0.0000
  12.000   17.000       0.0000
  12.000   18.000       0.0000
  12.000   19.000       0.0000
  12.000   20.000       0.0000
  12.000   21.000       0.0000
  12.000   22.000       0.0000
  12.000   23.000       0.0000
  12.000   24.000       0.0000
  12.000   25.000       0.0000
  12.000   26.000       0.0000
  12.000   27.000       0.0000
  12.000   28.000       0.0000
  12.000   29.000       0.0000
  12.000   30.000       0.0000
  12.000   31.000       0.0000
  12.000   32.000       0.0000
  12.000   33.000       0.0000
  12.000   34.000       0.0000
  12.000   35.000       0.0000
  12.000   36.000       0.0000
  12.000   37.000       0.0000
  12.000   38.000       0.0000
  12.000   39.000       0.0000
  12.000   40.000       0.0000
  12.000   41.000       0.0000
  12.000   42.000       0.0000
  12.000   43.000       0.0000
  12.000   44.000       0.0000
  12.000   45.000       0.0000
  12.000   46.000       0.0000
  12.000   47.000       0.0000
  12.000   48.000       0.0000
  12.000   49.000       0.0000
  12.000   50.000       0.0000
  12.000   51.000       0.0000
  12.000   52.000       0.0000
  12.000   53.000       0.0000
  12.000   54.000       0.0000
  12.000   55.000       0.0000
  12.000   56.000       0.0000
  12.000   57.000       0.0000
  12.000   58.000       0.0000
  12.000   59.000       0.0000
  12.000   60.000       0.0000
  12.000   61.000       0.0000
  12.000   62.000       0.0000
  12.000   63.000       0.0000
  12.000   64.000       0.0000
  12.000   65.000       0.0000
  12.000   66.000       0.0000
  12.000   67.000       0.0000
  12.000   68.000       0.0000
  12.000   69.000       0.0000
  12.000   70.000       0.0000
  12.000   71.000       0.0000
  12.000   72.000       0.0000
  12.000   73.000       0.0000
  12.000   74.000       0.0000
  12.000   75.000       0.0000
  12.000   76.000       0.0000
  12.000   77.000       0.0000
  12.000   78.000       0.0000
  12.000   79.000       0.0000
  12.000   80.000       0.0000
  12.000   81.000       0.0000
  12.000   82.000       0.0000
  12.000   83.000       0.0000
  12.000   84.000       0.0000
  12.000   85.000       0.0000
  12.000   86.000       0.0000
  12.000   87.000       0.0000
  12.000   88.000       0.0000
  12.000   89.000       0.0000
  12.000   90.000       0.0000
  12.000   91.000       0.0000
  12.000   92.000       0.0000
  12.000   93.000       0.0000
  12.000   94.000       0.0000
  12.000   95.000       0.0000
  12.000   96.000       0.0000
  12.000   97.000       0.0000
  12.000   98.000       0.0000
  12.000   99.000       0.0000
  12.000  100.000       0.0000
  12.000  101.000       0.0000
  12.000  102.000       0.0000
  12.000  103.000       0.0000
  12.000  104.000       0.0000
  12.000  105.000       0.0000
  12.000  106.000       0.0000
  12.000  107.000       0.0000
  12.000  108.000       0.0000
  12.000  109.000       0.0000
  12.000  110.000       0.0000
  12.000  111.000       0.0000
  12.000  112.000       0.0000
  12.000  113.000       0.0000
  12.000  114.000       0.0000
  12.000  115.000       0.0000
  12.000  116.000       0.0000
  12.000  117.000       0.0000
  12.000  118.000       0.0000
  12.000  119.000       0.0000
  12.000  120.000       0.0000
  12.000  121.000       0.0000
  12.000  122.000       0.0000
  12.000  123.000       0.0000
  12.000  124.000       0.0000
  12.000  125.000       0.0000
  12.000  126.000       0.0000
  12.000  127.000       0.0000
  12.000  128.000       0.0000
  12.000  129.000       0.0000
  12.000  130.000       0.0000
  12.000  131.000       0.0000
  12.000  132.000       0.0000
  12.000  133.000       0.0000
  12.000  134.000       0.0000
  12.000  135.000       0.0000
  12.000  136.000       0.0000
  12.000  137.000       0.0000
  12.000  138.000       0.0000
  12.000  139.000       0.0000
  12.000  140.000       0.0000
  12.000  141.000       0.0000
  12.000  142.000       0.0000
  12.000  143.000       0.0000
  12.000  144.000       0.0000
  12.000  145.000       0.0000
  12.000  146.000       0.0000
  12.000  147.000       0.0000
  12.000  148.000       0.0000
  12.000  149.000       0.0000
  12.000  150.000       0.0000
  12.000  151.000       0.0000
  12.000  152.000       0.0000
  12.000  153.000       0.0000
  12.000  154.000       0.0000
  12.000  155.000       0.0000
  12.000  156.000       0.0000
  12.000  157.000       0.0000
  12.000  158.000       0.0000
  12.000  159.000       0.0000
  12.000  160.000       0.0000
  12.000  161.000       0.0000
  12.000  162.000       0.0000
  12.000  163.000       0.0000
  12.000  164.000       0.0000
  12.000  165.000       0.0000
  12.000  166.000       0.0000
  12.000  167.000       0.0000
  12.000  168.000       0.0000
  12.000  169.000       0.0000
  12.000  170.000       0.0000
  12.000  171.000       0.0000
  12.000  172.000       0.0000
  12.000  173.000       0.0000
  12.000  174.000       0.0000
  12.000  175.000       0.0000
  12.000  176.000       0.0000
  12.000  177.000       0.0000
  12.000  178.000       0.0000
  12.000  179.000       0.0000
  12.000  180.000       0.0000
  12.000  181.000       0.0000
  12.000  182.000       0.0000
  12.000  183.000       0.0000
  12.000  184.000       0.0000
  12.000  185.000       0.0000
  12.000  186.000       0.0000
  12.000  187.000       0.0000
  12.000  188.000       0.0000
  12.000  189.000       0.0000
  12.000  190.000       0.0000
  12.000  191.000       0.0000
  12.000  192.000       0.0000
  12.000  193.000       0.0000
  12.000  194.000       0.0000
  12.000  195.000       0.0000
  12.000  196.000       0.0000
  12.000  197.000       0.0000
  12.000  198.000       0.0000
  12.000  199.000       0.0000
  12.000  200.000       0.0000
  12.000  201.000       0.0000
  12.000  202.000       0.0000
  12.000  203.000       0.0000
  12.000  204.000       0.0000
  12.000  205.000       0.0000
  12.000  206.000       0.0000
  12.000  207.000       0.0000
  12.000  208.000       0.0000
  12.000  209.000       0.0000
  12.000  210.000       0.0000
  12.000  211.000       0.0000
  12.000  212.000       0.0000
  12.000  213.000       0.0000
  12.000  214.000       0.0000
  12.000  215.000       0.0000
  12.000  216.000       0.0000
  12.000  217.000       0.0000
  12.000  218.000       0.0000
  12.000  219.000       0.0000
  12.000  220.000       0.0000
  12.000  221.000       0.0000
  12.000  222.000       0.0000
  12.000  223.000       0.0000
  12.000  224.000       0.0000
  12.000  225.000       0.0000
  12.000  226.000       0.0000
  12.000  227.000       0.0000
  12.000  228.000       0.0000
  12.000  229.000       0.0000
  12.000  230.000       0.0000
  12.000  231.000       0.0000
  12.000  232.000       0.0000
  12.000  233.000       0.0000
  12.000  234.000       0.0000
  12.000  235.000       0.0000
  12.000  236.000       0.0000
  12.000  237.000       0.0000
  12.000  238.000       0.0000
  12.000  239.000       0.0000
  12.000  240.000       0.0000
  12.000  241.000       0.0000
  12.000  242.000       0.0000
  12.000  243.000       0.0000
  12.000  244.000       0.0000
  12.000  245.000       0.0000
  12.000  246.000       0.0000
  12.000  247.000       0.0000
  12.000  248.000       0.0000
  12.000  249.000       0.0000
  12.000  250.000       0.0000
  12.000  251.000       0.0000
  12.000  252.000       0.0000
  12.000  253.000       0.0000
  12.000  254.000       0.0000
  12.000  255.000       0.0000
  12.000  256.000       0.0000
  12.000  257.000       0.0000
  12.000  258.000       0.0000
  12.000  259.000       0.0000
  12.000  260.000       0.0000
  12.000  261.000       0.0000
  12.000  262.000       0.0000
  12.000  263.000       0.0000
  12.000  264.000       0.0000
  12.000  265.000       0.0000
  12.000  266.000       0.0000
  12.000  267.000       0.0000
  12.000  268.000       0.0000
  12.000  269.000       0.0000
  12.000  270.000       0.0000
  12.000  271.000       0.0000
  12.000  272.000       0.0000
  12.000  273.000       0.0000
  12.000  274.000       0.0000
  12.000  275.000       0.0000
  12.000  276.000       0.0000
  12.000  277.000       0.0000
  12.000  278.000       0.0000
  12.000  279.000       0.0000
  12.000  280.000       0.0000
  12.000  281.000       0.0000
  12.000  282.000       0.0000
  12.000  283.000       0.0000
  12.000  284.000       0.0000
  12.000  285.000       0.0000
  12.000  286.000       0.0000
  12.000  287.000       0.0000
  12.000  288.000       0.0000
  12.000  289.000       0.0000
  12.000  290.000       0.0000
  12.000  291.000       0.0000
  12.000  292.000       0.0000
  12.000  293.000       0.0000
  12.000  294.000       0.0000
  12.000  295.000       0.0000
  12.000  296.000       0.0000
  12.000  297.000       0.0000
  12.000  298.000       0.0000
  12.000  299.000       0.0000
  12.000  300.000       0.0000
  12.000  301.000       0.0000
  12.000  302.000       0.0000
  12.000  303.000       0.0000
  12.000  304.000       0.0000
  12.000  305.000       0.0000
  12.000  306.000       0.0000
  12.000  307.000       0.0000
  12.000  308.000       0.0000
  12.000  309.000       0.0000
  12.000  310.000       0.0000
  12.000  311.000       0.0000
  12.000  312.000       0.0000
  12.000  313.000       0.0000
  12.000  314.000       0.0000
  12.000  315.000       0.0000
  12.000  316.000       0.0000
  12.000  317.000       0.0000
  12.000  318.000       0.0000
  12.000  319.000       0.0000
  12.000  320.000       0.0000
  12.000  321.000       0.0000
  12.000  322.000       0.0000
  12.000  323.000       0.0000
  12.000  324.000       0.0000
  12.000  325.000       0.0000
  12.000  326.000       0.0000
  12.000  327.000       0.0000
  12.000  328.000       0.0000
  12.000  329.000       0.0000
  12.000  330.000       0.0000
  12.000  331.000       0.0000
  12.000  332.000       0.0000
  12.000  333.000       0.0000
  12.000  334.000       0.0000
  12.000  335.000       0.0000
  12.000  336.000       0.0000
  12.000  337.000       0.0000
  12.000  338.000       0.0000
  12.000  339.000       0.0000
  12.000  340.000       0.0000
  12.000  341.000       0.0000
  12.000  342.000       0.0000
  12.000  343.000       0.0000
  12.000  344.000       0.0000
  12.000  345.000       0.0000
  12.000  346.000       0.0000
  12.000  347.000       0.0000
  12.000  348.000       0.0000
  12.000  349.000       0.0000
  12.000  350.000       0.0000
  12.000  351.000       0.0000
  12.000  352.000       0.0000
  12.000  353.000       0.0000
  12.000  354.000       0.0000
  12.000  355.000       0.0000
  12.000  356.000       0.0000
  12.000  357.000       0.0000
  12.000  358.000       0.0000
  12.000  359.000       0.0000
  12.000  360.000       0.0000
  12.000  361.000       0.0000
  12.000  362.000       0.0000
  12.000  363.000       0.0003
  12.000  364.000       0.0000
  12.000  365.000       0.0000
  12.000  366.000       0.0000
  12.000  367.000       0.0000
  12.000  368.000       0.0000
  12.000  369.000       0.0000
  12.000  370.000       0.0000
  12.000  371.000       0.0000
  12.000  372.000       0.0000
  12.000  373.000       0.0000
  12.000  374.000       0.0000
  12.000  375.000       0.0000
  12.000  376.000       0.0000
  12.000  377.000       0.0000
  12.000  378.000       0.0000
  12.000  379.000       0.0000
  12.000  380.000       0.0000
  12.000  381.000       0.0000
  12.000  382.000       0.0000
  12.000  383.000       0.0000
  12.000  384.000       0.0000
  12.000  385.000       0.0000
  12.000  386.000       0.0000
  12.000  387.000       0.0000
  12.000  388.000 0

  13.000    1.000       0.0000
  13.000    2.000       0.0000
  13.000    3.000       0.0000
  13.000    4.000       0.0000
  13.000    5.000       0.0000
  13.000    6.000       0.0000
  13.000    7.000       0.0000
  13.000    8.000       0.0000
  13.000    9.000       0.0000
  13.000   10.000       0.0000
  13.000   11.000       0.0000
  13.000   12.000       0.0000
  13.000   13.000       0.0000
  13.000   14.000       0.0000
  13.000   15.000       0.0000
  13.000   16.000       0.0000
  13.000   17.000       0.0000
  13.000   18.000       0.0000
  13.000   19.000       0.0000
  13.000   20.000       0.0000
  13.000   21.000       0.0000
  13.000   22.000       0.0000
  13.000   23.000       0.0000
  13.000   24.000       0.0000
  13.000   25.000       0.0000
  13.000   26.000       0.0000
  13.000   27.000       0.0000
  13.000   28.000       0.0000
  13.000   29.000       0.0000
  13.000   30.000       0.0000
  13.000   31.000       0.0000
  13.000   32.000       0.0000
  13.000   33.000       0.0000
  13.000   34.000       0.0000
  13.000   35.000       0.0000
  13.000   36.000       0.0000
  13.000   37.000       0.0000
  13.000   38.000       0.0000
  13.000   39.000       0.0000
  13.000   40.000       0.0000
  13.000   41.000       0.0000
  13.000   42.000       0.0000
  13.000   43.000       0.0000
  13.000   44.000       0.0000
  13.000   45.000       0.0000
  13.000   46.000       0.0000
  13.000   47.000       0.0000
  13.000   48.000       0.0000
  13.000   49.000       0.0000
  13.000   50.000       0.0000
  13.000   51.000       0.0000
  13.000   52.000       0.0000
  13.000   53.000       0.0000
  13.000   54.000       0.0000
  13.000   55.000       0.0000
  13.000   56.000       0.0000
  13.000   57.000       0.0000
  13.000   58.000       0.0000
  13.000   59.000       0.0000
  13.000   60.000       0.0000
  13.000   61.000       0.0000
  13.000   62.000       0.0000
  13.000   63.000       0.0000
  13.000   64.000       0.0000
  13.000   65.000       0.0000
  13.000   66.000       0.0000
  13.000   67.000       0.0000
  13.000   68.000       0.0000
  13.000   69.000       0.0000
  13.000   70.000       0.0000
  13.000   71.000       0.0000
  13.000   72.000       0.0000
  13.000   73.000       0.0000
  13.000   74.000       0.0000
  13.000   75.000       0.0000
  13.000   76.000       0.0000
  13.000   77.000       0.0000
  13.000   78.000       0.0000
  13.000   79.000       0.0000
  13.000   80.000       0.0000
  13.000   81.000       0.0000
  13.000   82.000       0.0000
  13.000   83.000       0.0000
  13.000   84.000       0.0000
  13.000   85.000       0.0000
  13.000   86.000       0.0000
  13.000   87.000       0.0000
  13.000   88.000       0.0000
  13.000   89.000       0.0000
  13.000   90.000       0.0000
  13.000   91.000       0.0000
  13.000   92.000       0.0000
  13.000   93.000       0.0000
  13.000   94.000       0.0000
  13.000   95.000       0.0000
  13.000   96.000       0.0000
  13.000   97.000       0.0000
  13.000   98.000       0.0000
  13.000   99.000       0.0000
  13.000  100.000       0.0000
  13.000  101.000       0.0000
  13.000  102.000       0.0000
  13.000  103.000       0.0000
  13.000  104.000       0.0000
  13.000  105.000       0.0000
  13.000  106.000       0.0000
  13.000  107.000       0.0000
  13.000  108.000       0.0000
  13.000  109.000       0.0000
  13.000  110.000       0.0000
  13.000  111.000       0.0000
  13.000  112.000       0.0000
  13.000  113.000       0.0000
  13.000  114.000       0.0000
  13.000  115.000       0.0000
  13.000  116.000       0.0000
  13.000  117.000       0.0000
  13.000  118.000       0.0000
  13.000  119.000       0.0000
  13.000  120.000       0.0000
  13.000  121.000       0.0000
  13.000  122.000       0.0000
  13.000  123.000       0.0000
  13.000  124.000       0.0000
  13.000  125.000       0.0000
  13.000  126.000       0.0000
  13.000  127.000       0.0000
  13.000  128.000       0.0000
  13.000  129.000       0.0000
  13.000  130.000       0.0000
  13.000  131.000       0.0000
  13.000  132.000       0.0000
  13.000  133.000       0.0000
  13.000  134.000       0.0000
  13.000  135.000       0.0000
  13.000  136.000       0.0000
  13.000  137.000       0.0000
  13.000  138.000       0.0000
  13.000  139.000       0.0000
  13.000  140.000       0.0000
  13.000  141.000       0.0000
  13.000  142.000       0.0000
  13.000  143.000       0.0000
  13.000  144.000       0.0000
  13.000  145.000       0.0000
  13.000  146.000       0.0000
  13.000  147.000       0.0000
  13.000  148.000       0.0000
  13.000  149.000       0.0000
  13.000  150.000       0.0000
  13.000  151.000       0.0000
  13.000  152.000       0.0000
  13.000  153.000       0.0000
  13.000  154.000       0.0000
  13.000  155.000       0.0000
  13.000  156.000       0.0000
  13.000  157.000       0.0000
  13.000  158.000       0.0000
  13.000  159.000       0.0000
  13.000  160.000       0.0000
  13.000  161.000       0.0000
  13.000  162.000       0.0000
  13.000  163.000       0.0000
  13.000  164.000       0.0000
  13.000  165.000       0.0000
  13.000  166.000       0.0000
  13.000  167.000       0.0000
  13.000  168.000       0.0000
  13.000  169.000       0.0000
  13.000  170.000       0.0000
  13.000  171.000       0.0000
  13.000  172.000       0.0000
  13.000  173.000       0.0000
  13.000  174.000       0.0000
  13.000  175.000       0.0000
  13.000  176.000       0.0000
  13.000  177.000       0.0000
  13.000  178.000       0.0000
  13.000  179.000       0.0000
  13.000  180.000       0.0000
  13.000  181.000       0.0000
  13.000  182.000       0.0000
  13.000  183.000       0.0000
  13.000  184.000       0.0000
  13.000  185.000       0.0000
  13.000  186.000       0.0000
  13.000  187.000       0.0000
  13.000  188.000       0.0000
  13.000  189.000       0.0000
  13.000  190.000       0.0000
  13.000  191.000       0.0000
  13.000  192.000       0.0000
  13.000  193.000       0.0000
  13.000  194.000       0.0000
  13.000  195.000       0.0000
  13.000  196.000       0.0000
  13.000  197.000       0.0000
  13.000  198.000       0.0000
  13.000  199.000       0.0000
  13.000  200.000       0.0000
  13.000  201.000       0.0000
  13.000  202.000       0.0000
  13.000  203.000       0.0000
  13.000  204.000       0.0000
  13.000  205.000       0.0000
  13.000  206.000       0.0000
  13.000  207.000       0.0000
  13.000  208.000       0.0000
  13.000  209.000       0.0000
  13.000  210.000       0.0000
  13.000  211.000       0.0000
  13.000  212.000       0.0000
  13.000  213.000       0.0000
  13.000  214.000       0.0000
  13.000  215.000       0.0000
  13.000  216.000       0.0000
  13.000  217.000       0.0000
  13.000  218.000       0.0000
  13.000  219.000       0.0000
  13.000  220.000       0.0000
  13.000  221.000       0.0000
  13.000  222.000       0.0000
  13.000  223.000       0.0000
  13.000  224.000       0.0000
  13.000  225.000       0.0000
  13.000  226.000       0.0000
  13.000  227.000       0.0000
  13.000  228.000       0.0000
  13.000  229.000       0.0000
  13.000  230.000       0.0000
  13.000  231.000       0.0000
  13.000  232.000       0.0000
  13.000  233.000       0.0000
  13.000  234.000       0.0000
  13.000  235.000       0.0000
  13.000  236.000       0.0000
  13.000  237.000       0.0000
  13.000  238.000       0.0000
  13.000  239.000       0.0000
  13.000  240.000       0.0000
  13.000  241.000       0.0000
  13.000  242.000       0.0000
  13.000  243.000       0.0000
  13.000  244.000       0.0000
  13.000  245.000       0.0000
  13.000  246.000       0.0000
  13.000  247.000       0.0000
  13.000  248.000       0.0000
  13.000  249.000       0.0000
  13.000  250.000       0.0000
  13.000  251.000       0.0000
  13.000  252.000       0.0000
  13.000  253.000       0.0000
  13.000  254.000       0.0000
  13.000  255.000       0.0000
  13.000  256.000       0.0000
  13.000  257.000       0.0000
  13.000  258.000       0.0000
  13.000  259.000       0.0000
  13.000  260.000       0.0000
  13.000  261.000       0.0000
  13.000  262.000       0.0000
  13.000  263.000       0.0000
  13.000  264.000       0.0000
  13.000  265.000       0.0000
  13.000  266.000       0.0000
  13.000  267.000       0.0000
  13.000  268.000       0.0000
  13.000  269.000       0.0000
  13.000  270.000       0.0000
  13.000  271.000       0.0000
  13.000  272.000       0.0000
  13.000  273.000       0.0000
  13.000  274.000       0.0000
  13.000  275.000       0.0000
  13.000  276.000       0.0000
  13.000  277.000       0.0000
  13.000  278.000       0.0000
  13.000  279.000       0.0000
  13.000  280.000       0.0000
  13.000  281.000       0.0000
  13.000  282.000       0.0000
  13.000  283.000       0.0000
  13.000  284.000       0.0000
  13.000  285.000       0.0000
  13.000  286.000       0.0000
  13.000  287.000       0.0000
  13.000  288.000       0.0000
  13.000  289.000       0.0000
  13.000  290.000       0.0000
  13.000  291.000       0.0000
  13.000  292.000       0.0000
  13.000  293.000       0.0000
  13.000  294.000       0.0000
  13.000  295.000       0.0000
  13.000  296.000       0.0000
  13.000  297.000       0.0000
  13.000  298.000       0.0000
  13.000  299.000       0.0000
  13.000  300.000       0.0000
  13.000  301.000       0.0000
  13.000  302.000       0.0000
  13.000  303.000       0.0000
  13.000  304.000       0.0000
  13.000  305.000       0.0000
  13.000  306.000       0.0000
  13.000  307.000       0.0000
  13.000  308.000       0.0000
  13.000  309.000       0.0000
  13.000  310.000       0.0000
  13.000  311.000       0.0000
  13.000  312.000       0.0000
  13.000  313.000       0.0000
  13.000  314.000       0.0000
  13.000  315.000       0.0000
  13.000  316.000       0.0000
  13.000  317.000       0.0000
  13.000  318.000       0.0000
  13.000  319.000       0.0000
  13.000  320.000       0.0000
  13.000  321.000       0.0000
  13.000  322.000       0.0000
  13.000  323.000       0.0000
  13.000  324.000       0.0000
  13.000  325.000       0.0000
  13.000  326.000       0.0000
  13.000  327.000       0.0000
  13.000  328.000       0.0000
  13.000  329.000       0.0000
  13.000  330.000       0.0000
  13.000  331.000       0.0000
  13.000  332.000       0.0000
  13.000  333.000       0.0000
  13.000  334.000       0.0000
  13.000  335.000       0.0000
  13.000  336.000       0.0000
  13.000  337.000       0.0000
  13.000  338.000       0.0000
  13.000  339.000       0.0000
  13.000  340.000       0.0000
  13.000  341.000       0.0000
  13.000  342.000       0.0000
  13.000  343.000       0.0000
  13.000  344.000       0.0000
  13.000  345.000       0.0000
  13.000  346.000       0.0000
  13.000  347.000       0.0000
  13.000  348.000       0.0000
  13.000  349.000       0.0000
  13.000  350.000       0.0000
  13.000  351.000       0.0000
  13.000  352.000       0.0000
  13.000  353.000       0.0000
  13.000  354.000       0.0000
  13.000  355.000       0.0000
  13.000  356.000       0.0000
  13.000  357.000       0.0000
  13.000  358.000       0.0000
  13.000  359.000       0.0000
  13.000  360.000       0.0000
  13.000  361.000       0.0000
  13.000  362.000       0.0000
  13.000  363.000       0.1613
  13.000  364.000       0.0017
  13.000  365.000       0.0037
  13.000  366.000       0.0000
  13.000  367.000       0.0000
  13.000  368.000       0.0000
  13.000  369.000       0.0000
  13.000  370.000       0.0000
  13.000  371.000       0.0000
  13.000  372.000       0.0000
  13.000  373.000       0.0000
  13.000  374.000       0.0000
  13.000  375.000       0.0000
  13.000  376.000       0.0000
  13.000  377.000       0.0000
  13.000  378.000       0.0000
  13.000  379.000       0.0000
  13.000  380.000       0.0000
  13.000  381.000       0.0000
  13.000  382.000       0.0000
  13.000  383.000       0.0000
  13.000  384.000       0.0000
  13.000  385.000       0.0000
  13.000  386.000       0.0000
  13.000  387.000       0.0000
  13.000  388.000 0

  14.000    1.000       0.0000
  14.000    2.000       0.0000
  14.000    3.000       0.0000
  14.000    4.000       0.0000
  14.000    5.000       0.0000
  14.000    6.000       0.0000
  14.000    7.000       0.0000
  14.000    8.000       0.0000
  14.000    9.000       0.0000
  14.000   10.000       0.0000
  14.000   11.000       0.0000
  14.000   12.000       0.0000
  14.000   13.000       0.0000
  14.000   14.000       0.0000
  14.000   15.000       0.0000
  14.000   16.000       0.0000
  14.000   17.000       0.0000
  14.000   18.000       0.0000
  14.000   19.000       0.0000
  14.000   20.000       0.0000
  14.000   21.000       0.0000
  14.000   22.000       0.0000
  14.000   23.000       0.0000
  14.000   24.000       0.0000
  14.000   25.000       0.0000
  14.000   26.000       0.0000
  14.000   27.000       0.0000
  14.000   28.000       0.0000
  14.000   29.000       0.0000
  14.000   30.000       0.0000
  14.000   31.000       0.0000
  14.000   32.000       0.0000
  14.000   33.000       0.0000
  14.000   34.000       0.0000
  14.000   35.000       0.0000
  14.000   36.000       0.0000
  14.000   37.000       0.0000
  14.000   38.000       0.0000
  14.000   39.000       0.0000
  14.000   40.000       0.0000
  14.000   41.000       0.0000
  14.000   42.000       0.0000
  14.000   43.000       0.0000
  14.000   44.000       0.0000
  14.000   45.000       0.0000
  14.000   46.000       0.0000
  14.000   47.000       0.0000
  14.000   48.000       0.0000
  14.000   49.000       0.0000
  14.000   50.000       0.0000
  14.000   51.000       0.0000
  14.000   52.000       0.0000
  14.000   53.000       0.0000
  14.000   54.000       0.0000
  14.000   55.000       0.0000
  14.000   56.000       0.0000
  14.000   57.000       0.0000
  14.000   58.000       0.0000
  14.000   59.000       0.0000
  14.000   60.000       0.0000
  14.000   61.000       0.0000
  14.000   62.000       0.0000
  14.000   63.000       0.0000
  14.000   64.000       0.0000
  14.000   65.000       0.0000
  14.000   66.000       0.0000
  14.000   67.000       0.0000
  14.000   68.000       0.0000
  14.000   69.000       0.0000
  14.000   70.000       0.0000
  14.000   71.000       0.0000
  14.000   72.000       0.0000
  14.000   73.000       0.0000
  14.000   74.000       0.0000
  14.000   75.000       0.0000
  14.000   76.000       0.0000
  14.000   77.000       0.0000
  14.000   78.000       0.0000
  14.000   79.000       0.0000
  14.000   80.000       0.0000
  14.000   81.000       0.0000
  14.000   82.000       0.0000
  14.000   83.000       0.0000
  14.000   84.000       0.0000
  14.000   85.000       0.0000
  14.000   86.000       0.0000
  14.000   87.000       0.0000
  14.000   88.000       0.0000
  14.000   89.000       0.0000
  14.000   90.000       0.0000
  14.000   91.000       0.0000
  14.000   92.000       0.0000
  14.000   93.000       0.0000
  14.000   94.000       0.0000
  14.000   95.000       0.0000
  14.000   96.000       0.0000
  14.000   97.000       0.0000
  14.000   98.000       0.0000
  14.000   99.000       0.0000
  14.000  100.000       0.0000
  14.000  101.000       0.0000
  14.000  102.000       0.0000
  14.000  103.000       0.0000
  14.000  104.000       0.0000
  14.000  105.000       0.0000
  14.000  106.000       0.0000
  14.000  107.000       0.0000
  14.000  108.000       0.0000
  14.000  109.000       0.0000
  14.000  110.000       0.0000
  14.000  111.000       0.0000
  14.000  112.000       0.0000
  14.000  113.000       0.0000
  14.000  114.000       0.0000
  14.000  115.000       0.0000
  14.000  116.000       0.0000
  14.000  117.000       0.0000
  14.000  118.000       0.0000
  14.000  119.000       0.0000
  14.000  120.000       0.0000
  14.000  121.000       0.0000
  14.000  122.000       0.0000
  14.000  123.000       0.0000
  14.000  124.000       0.0000
  14.000  125.000       0.0000
  14.000  126.000       0.0000
  14.000  127.000       0.0000
  14.000  128.000       0.0000
  14.000  129.000       0.0000
  14.000  130.000       0.0000
  14.000  131.000       0.0000
  14.000  132.000       0.0000
  14.000  133.000       0.0000
  14.000  134.000       0.0000
  14.000  135.000       0.0000
  14.000  136.000       0.0000
  14.000  137.000       0.0000
  14.000  138.000       0.0000
  14.000  139.000       0.0000
  14.000  140.000       0.0000
  14.000  141.000       0.0000
  14.000  142.000       0.0000
  14.000  143.000       0.0000
  14.000  144.000       0.0000
  14.000  145.000       0.0000
  14.000  146.000       0.0000
  14.000  147.000       0.0000
  14.000  148.000       0.0000
  14.000  149.000       0.0000
  14.000  150.000       0.0000
  14.000  151.000       0.0000
  14.000  152.000       0.0000
  14.000  153.000       0.0000
  14.000  154.000       0.0000
  14.000  155.000       0.0000
  14.000  156.000       0.0000
  14.000  157.000       0.0000
  14.000  158.000       0.0000
  14.000  159.000       0.0000
  14.000  160.000       0.0000
  14.000  161.000       0.0000
  14.000  162.000       0.0000
  14.000  163.000       0.0000
  14.000  164.000       0.0000
  14.000  165.000       0.0000
  14.000  166.000       0.0000
  14.000  167.000       0.0000
  14.000  168.000       0.0000
  14.000  169.000       0.0000
  14.000  170.000       0.0000
  14.000  171.000       0.0000
  14.000  172.000       0.0000
  14.000  173.000       0.0000
  14.000  174.000       0.0000
  14.000  175.000       0.0000
  14.000  176.000       0.0000
  14.000  177.000       0.0000
  14.000  178.000       0.0000
  14.000  179.000       0.0000
  14.000  180.000       0.0000
  14.000  181.000       0.0000
  14.000  182.000       0.0000
  14.000  183.000       0.0000
  14.000  184.000       0.0000
  14.000  185.000       0.0000
  14.000  186.000       0.0000
  14.000  187.000       0.0000
  14.000  188.000       0.0000
  14.000  189.000       0.0000
  14.000  190.000       0.0000
  14.000  191.000       0.0000
  14.000  192.000       0.0000
  14.000  193.000       0.0000
  14.000  194.000       0.0000
  14.000  195.000       0.0000
  14.000  196.000       0.0000
  14.000  197.000       0.0000
  14.000  198.000       0.0000
  14.000  199.000       0.0000
  14.000  200.000       0.0000
  14.000  201.000       0.0000
  14.000  202.000       0.0000
  14.000  203.000       0.0000
  14.000  204.000       0.0000
  14.000  205.000       0.0000
  14.000  206.000       0.0000
  14.000  207.000       0.0000
  14.000  208.000       0.0000
  14.000  209.000       0.0000
  14.000  210.000       0.0000
  14.000  211.000       0.0000
  14.000  212.000       0.0000
  14.000  213.000       0.0000
  14.000  214.000       0.0000
  14.000  215.000       0.0000
  14.000  216.000       0.0000
  14.000  217.000       0.0000
  14.000  218.000       0.0000
  14.000  219.000       0.0000
  14.000  220.000       0.0000
  14.000  221.000       0.0000
  14.000  222.000       0.0000
  14.000  223.000       0.0000
  14.000  224.000       0.0000
  14.000  225.000       0.0000
  14.000  226.000       0.0000
  14.000  227.000       0.0000
  14.000  228.000       0.0000
  14.000  229.000       0.0000
  14.000  230.000       0.0000
  14.000  231.000       0.0000
  14.000  232.000       0.0000
  14.000  233.000       0.0000
  14.000  234.000       0.0000
  14.000  235.000       0.0000
  14.000  236.000       0.0000
  14.000  237.000       0.0000
  14.000  238.000       0.0000
  14.000  239.000       0.0000
  14.000  240.000       0.0000
  14.000  241.000       0.0000
  14.000  242.000       0.0000
  14.000  243.000       0.0000
  14.000  244.000       0.0000
  14.000  245.000       0.0000
  14.000  246.000       0.0000
  14.000  247.000       0.0000
  14.000  248.000       0.0000
  14.000  249.000       0.0000
  14.000  250.000       0.0000
  14.000  251.000       0.0000
  14.000  252.000       0.0000
  14.000  253.000       0.0000
  14.000  254.000       0.0000
  14.000  255.000       0.0000
  14.000  256.000       0.0000
  14.000  257.000       0.0000
  14.000  258.000       0.0000
  14.000  259.000       0.0000
  14.000  260.000       0.0000
  14.000  261.000       0.0000
  14.000  262.000       0.0000
  14.000  263.000       0.0000
  14.000  264.000       0.0000
  14.000  265.000       0.0000
  14.000  266.000       0.0000
  14.000  267.000       0.0000
  14.000  268.000       0.0000
  14.000  269.000       0.0000
  14.000  270.000       0.0000
  14.000  271.000       0.0000
  14.000  272.000       0.0000
  14.000  273.000       0.0000
  14.000  274.000       0.0000
  14.000  275.000       0.0000
  14.000  276.000       0.0000
  14.000  277.000       0.0000
  14.000  278.000       0.0000
  14.000  279.000       0.0000
  14.000  280.000       0.0000
  14.000  281.000       0.0000
  14.000  282.000       0.0000
  14.000  283.000       0.0000
  14.000  284.000       0.0000
  14.000  285.000       0.0000
  14.000  286.000       0.0000
  14.000  287.000       0.0000
  14.000  288.000       0.0000
  14.000  289.000       0.0000
  14.000  290.000       0.0000
  14.000  291.000       0.0000
  14.000  292.000       0.0000
  14.000  293.000       0.0000
  14.000  294.000       0.0000
  14.000  295.000       0.0000
  14.000  296.000       0.0000
  14.000  297.000       0.0000
  14.000  298.000       0.0000
  14.000  299.000       0.0000
  14.000  300.000       0.0000
  14.000  301.000       0.0000
  14.000  302.000       0.0000
  14.000  303.000       0.0000
  14.000  304.000       0.0000
  14.000  305.000       0.0000
  14.000  306.000       0.0000
  14.000  307.000       0.0000
  14.000  308.000       0.0000
  14.000  309.000       0.0000
  14.000  310.000       0.0000
  14.000  311.000       0.0000
  14.000  312.000       0.0000
  14.000  313.000       0.0000
  14.000  314.000       0.0000
  14.000  315.000       0.0000
  14.000  316.000       0.0000
  14.000  317.000       0.0000
  14.000  318.000       0.0000
  14.000  319.000       0.0000
  14.000  320.000       0.0000
  14.000  321.000       0.0000
  14.000  322.000       0.0000
  14.000  323.000       0.0000
  14.000  324.000       0.0000
  14.000  325.000       0.0000
  14.000  326.000       0.0000
  14.000  327.000       0.0000
  14.000  328.000       0.0000
  14.000  329.000       0.0000
  14.000  330.000       0.0000
  14.000  331.000       0.0000
  14.000  332.000       0.0000
  14.000  333.000       0.0000
  14.000  334.000       0.0000
  14.000  335.000       0.0000
  14.000  336.000       0.0000
  14.000  337.000       0.0000
  14.000  338.000       0.0000
  14.000  339.000       0.0000
  14.000  340.000       0.0000
  14.000  341.000       0.0000
  14.000  342.000       0.0000
  14.000  343.000       0.0000
  14.000  344.000       0.0000
  14.000  345.000       0.0000
  14.000  346.000       0.0000
  14.000  347.000       0.0000
  14.000  348.000       0.0000
  14.000  349.000       0.0000
  14.000  350.000       0.0000
  14.000  351.000       0.0000
  14.000  352.000       0.0000
  14.000  353.000       0.0000
  14.000  354.000       0.0000
  14.000  355.000       0.0000
  14.000  356.000       0.0000
  14.000  357.000       0.0000
  14.000  358.000       0.0000
  14.000  359.000       0.0000
  14.000  360.000       0.0000
  14.000  361.000       0.0000
  14.000  362.000       0.0000
  14.000  363.000       0.0030
  14.000  364.000       0.0000
  14.000  365.000       0.0027
  14.000  366.000       0.0000
  14.000  367.000       0.0000
  14.000  368.000       0.0000
  14.000  369.000       0.0000
  14.000  370.000       0.0000
  14.000  371.000       0.0000
  14.000  372.000       0.0000
  14.000  373.000       0.0000
  14.000  374.000       0.0000
  14.000  375.000       0.0000
  14.000  376.000       0.0000
  14.000  377.000       0.0000
  14.000  378.000       0.0000
  14.000  379.000       0.0000
  14.000  380.000       0.0000
  14.000  381.000       0.0000
  14.000  382.000       0.0000
  14.000  383.000       0.0000
  14.000  384.000       0.0000
  14.000  385.000       0.0000
  14.000  386.000       0.0000
  14.000  387.000       0.0000
  14.000  388.000 0

  15.000    1.000       0.0000
  15.000    2.000       0.0000
  15.000    3.000       0.0000
  15.000    4.000       0.0000
  15.000    5.000       0.0000
  15.000    6.000       0.0000
  15.000    7.000       0.0000
  15.000    8.000       0.0000
  15.000    9.000       0.0000
  15.000   10.000       0.0000
  15.000   11.000       0.0000
  15.000   12.000       0.0000
  15.000   13.000       0.0000
  15.000   14.000       0.0000
  15.000   15.000       0.0000
  15.000   16.000       0.0000
  15.000   17.000       0.0000
  15.000   18.000       0.0000
  15.000   19.000       0.0000
  15.000   20.000       0.0000
  15.000   21.000       0.0000
  15.000   22.000       0.0000
  15.000   23.000       0.0000
  15.000   24.000       0.0000
  15.000   25.000       0.0000
  15.000   26.000       0.0000
  15.000   27.000       0.0000
  15.000   28.000       0.0000
  15.000   29.000       0.0000
  15.000   30.000       0.0000
  15.000   31.000       0.0000
  15.000   32.000       0.0000
  15.000   33.000       0.0000
  15.000   34.000       0.0000
  15.000   35.000       0.0000
  15.000   36.000       0.0000
  15.000   37.000       0.0000
  15.000   38.000       0.0000
  15.000   39.000       0.0000
  15.000   40.000       0.0000
  15.000   41.000       0.0000
  15.000   42.000       0.0000
  15.000   43.000       0.0000
  15.000   44.000       0.0000
  15.000   45.000       0.0000
  15.000   46.000       0.0000
  15.000   47.000       0.0000
  15.000   48.000       0.0000
  15.000   49.000       0.0000
  15.000   50.000       0.0000
  15.000   51.000       0.0000
  15.000   52.000       0.0000
  15.000   53.000       0.0000
  15.000   54.000       0.0000
  15.000   55.000       0.0000
  15.000   56.000       0.0000
  15.000   57.000       0.0000
  15.000   58.000       0.0000
  15.000   59.000       0.0000
  15.000   60.000       0.0000
  15.000   61.000       0.0000
  15.000   62.000       0.0000
  15.000   63.000       0.0000
  15.000   64.000       0.0000
  15.000   65.000       0.0000
  15.000   66.000       0.0000
  15.000   67.000       0.0000
  15.000   68.000       0.0000
  15.000   69.000       0.0000
  15.000   70.000       0.0000
  15.000   71.000       0.0000
  15.000   72.000       0.0000
  15.000   73.000       0.0000
  15.000   74.000       0.0000
  15.000   75.000       0.0000
  15.000   76.000       0.0000
  15.000   77.000       0.0000
  15.000   78.000       0.0000
  15.000   79.000       0.0000
  15.000   80.000       0.0000
  15.000   81.000       0.0000
  15.000   82.000       0.0000
  15.000   83.000       0.0000
  15.000   84.000       0.0000
  15.000   85.000       0.0000
  15.000   86.000       0.0000
  15.000   87.000       0.0000
  15.000   88.000       0.0000
  15.000   89.000       0.0000
  15.000   90.000       0.0000
  15.000   91.000       0.0000
  15.000   92.000       0.0000
  15.000   93.000       0.0000
  15.000   94.000       0.0000
  15.000   95.000       0.0000
  15.000   96.000       0.0000
  15.000   97.000       0.0000
  15.000   98.000       0.0000
  15.000   99.000       0.0000
  15.000  100.000       0.0000
  15.000  101.000       0.0000
  15.000  102.000       0.0000
  15.000  103.000       0.0000
  15.000  104.000       0.0000
  15.000  105.000       0.0000
  15.000  106.000       0.0000
  15.000  107.000       0.0000
  15.000  108.000       0.0000
  15.000  109.000       0.0000
  15.000  110.000       0.0000
  15.000  111.000       0.0000
  15.000  112.000       0.0000
  15.000  113.000       0.0000
  15.000  114.000       0.0000
  15.000  115.000       0.0000
  15.000  116.000       0.0000
  15.000  117.000       0.0000
  15.000  118.000       0.0000
  15.000  119.000       0.0000
  15.000  120.000       0.0000
  15.000  121.000       0.0000
  15.000  122.000       0.0000
  15.000  123.000       0.0000
  15.000  124.000       0.0000
  15.000  125.000       0.0000
  15.000  126.000       0.0000
  15.000  127.000       0.0000
  15.000  128.000       0.0000
  15.000  129.000       0.0000
  15.000  130.000       0.0000
  15.000  131.000       0.0000
  15.000  132.000       0.0000
  15.000  133.000       0.0000
  15.000  134.000       0.0000
  15.000  135.000       0.0000
  15.000  136.000       0.0000
  15.000  137.000       0.0000
  15.000  138.000       0.0000
  15.000  139.000       0.0000
  15.000  140.000       0.0000
  15.000  141.000       0.0000
  15.000  142.000       0.0000
  15.000  143.000       0.0000
  15.000  144.000       0.0000
  15.000  145.000       0.0000
  15.000  146.000       0.0000
  15.000  147.000       0.0000
  15.000  148.000       0.0000
  15.000  149.000       0.0000
  15.000  150.000       0.0000
  15.000  151.000       0.0000
  15.000  152.000       0.0000
  15.000  153.000       0.0000
  15.000  154.000       0.0000
  15.000  155.000       0.0000
  15.000  156.000       0.0000
  15.000  157.000       0.0000
  15.000  158.000       0.0000
  15.000  159.000       0.0000
  15.000  160.000       0.0000
  15.000  161.000       0.0000
  15.000  162.000       0.0000
  15.000  163.000       0.0000
  15.000  164.000       0.0000
  15.000  165.000       0.0000
  15.000  166.000       0.0000
  15.000  167.000       0.0000
  15.000  168.000       0.0000
  15.000  169.000       0.0000
  15.000  170.000       0.0000
  15.000  171.000       0.0000
  15.000  172.000       0.0000
  15.000  173.000       0.0000
  15.000  174.000       0.0000
  15.000  175.000       0.0000
  15.000  176.000       0.0000
  15.000  177.000       0.0000
  15.000  178.000       0.0000
  15.000  179.000       0.0000
  15.000  180.000       0.0000
  15.000  181.000       0.0000
  15.000  182.000       0.0000
  15.000  183.000       0.0000
  15.000  184.000       0.0000
  15.000  185.000       0.0000
  15.000  186.000       0.0000
  15.000  187.000       0.0000
  15.000  188.000       0.0000
  15.000  189.000       0.0000
  15.000  190.000       0.0000
  15.000  191.000       0.0000
  15.000  192.000       0.0000
  15.000  193.000       0.0000
  15.000  194.000       0.0000
  15.000  195.000       0.0000
  15.000  196.000       0.0000
  15.000  197.000       0.0000
  15.000  198.000       0.0000
  15.000  199.000       0.0000
  15.000  200.000       0.0000
  15.000  201.000       0.0000
  15.000  202.000       0.0000
  15.000  203.000       0.0000
  15.000  204.000       0.0000
  15.000  205.000       0.0000
  15.000  206.000       0.0000
  15.000  207.000       0.0000
  15.000  208.000       0.0000
  15.000  209.000       0.0000
  15.000  210.000       0.0000
  15.000  211.000       0.0000
  15.000  212.000       0.0000
  15.000  213.000       0.0000
  15.000  214.000       0.0000
  15.000  215.000       0.0000
  15.000  216.000       0.0000
  15.000  217.000       0.0000
  15.000  218.000       0.0000
  15.000  219.000       0.0000
  15.000  220.000       0.0000
  15.000  221.000       0.0000
  15.000  222.000       0.0000
  15.000  223.000       0.0000
  15.000  224.000       0.0000
  15.000  225.000       0.0000
  15.000  226.000       0.0000
  15.000  227.000       0.0000
  15.000  228.000       0.0000
  15.000  229.000       0.0000
  15.000  230.000       0.0000
  15.000  231.000       0.0000
  15.000  232.000       0.0000
  15.000  233.000       0.0000
  15.000  234.000       0.0000
  15.000  235.000       0.0000
  15.000  236.000       0.0000
  15.000  237.000       0.0000
  15.000  238.000       0.0000
  15.000  239.000       0.0000
  15.000  240.000       0.0000
  15.000  241.000       0.0000
  15.000  242.000       0.0000
  15.000  243.000       0.0000
  15.000  244.000       0.0000
  15.000  245.000       0.0000
  15.000  246.000       0.0000
  15.000  247.000       0.0000
  15.000  248.000       0.0000
  15.000  249.000       0.0000
  15.000  250.000       0.0000
  15.000  251.000       0.0000
  15.000  252.000       0.0000
  15.000  253.000       0.0000
  15.000  254.000       0.0000
  15.000  255.000       0.0000
  15.000  256.000       0.0000
  15.000  257.000       0.0000
  15.000  258.000       0.0000
  15.000  259.000       0.0000
  15.000  260.000       0.0000
  15.000  261.000       0.0000
  15.000  262.000       0.0000
  15.000  263.000       0.0000
  15.000  264.000       0.0000
  15.000  265.000       0.0000
  15.000  266.000       0.0000
  15.000  267.000       0.0000
  15.000  268.000       0.0000
  15.000  269.000       0.0000
  15.000  270.000       0.0000
  15.000  271.000       0.0000
  15.000  272.000       0.0000
  15.000  273.000       0.0000
  15.000  274.000       0.0000
  15.000  275.000       0.0000
  15.000  276.000       0.0000
  15.000  277.000       0.0000
  15.000  278.000       0.0000
  15.000  279.000       0.0000
  15.000  280.000       0.0000
  15.000  281.000       0.0000
  15.000  282.000       0.0000
  15.000  283.000       0.0000
  15.000  284.000       0.0000
  15.000  285.000       0.0000
  15.000  286.000       0.0000
  15.000  287.000       0.0000
  15.000  288.000       0.0000
  15.000  289.000       0.0000
  15.000  290.000       0.0000
  15.000  291.000       0.0000
  15.000  292.000       0.0000
  15.000  293.000       0.0000
  15.000  294.000       0.0000
  15.000  295.000       0.0000
  15.000  296.000       0.0000
  15.000  297.000       0.0000
  15.000  298.000       0.0000
  15.000  299.000       0.0000
  15.000  300.000       0.0000
  15.000  301.000       0.0000
  15.000  302.000       0.0000
  15.000  303.000       0.0000
  15.000  304.000       0.0000
  15.000  305.000       0.0000
  15.000  306.000       0.0000
  15.000  307.000       0.0000
  15.000  308.000       0.0000
  15.000  309.000       0.0000
  15.000  310.000       0.0000
  15.000  311.000       0.0000
  15.000  312.000       0.0000
  15.000  313.000       0.0000
  15.000  314.000       0.0000
  15.000  315.000       0.0000
  15.000  316.000       0.0000
  15.000  317.000       0.0000
  15.000  318.000       0.0000
  15.000  319.000       0.0000
  15.000  320.000       0.0000
  15.000  321.000       0.0000
  15.000  322.000       0.0000
  15.000  323.000       0.0000
  15.000  324.000       0.0000
  15.000  325.000       0.0000
  15.000  326.000       0.0000
  15.000  327.000       0.0000
  15.000  328.000       0.0000
  15.000  329.000       0.0000
  15.000  330.000       0.0000
  15.000  331.000       0.0000
  15.000  332.000       0.0000
  15.000  333.000       0.0000
  15.000  334.000       0.0000
  15.000  335.000       0.0000
  15.000  336.000       0.0000
  15.000  337.000       0.0000
  15.000  338.000       0.0000
  15.000  339.000       0.0000
  15.000  340.000       0.0000
  15.000  341.000       0.0000
  15.000  342.000       0.0000
  15.000  343.000       0.0000
  15.000  344.000       0.0000
  15.000  345.000       0.0000
  15.000  346.000       0.0000
  15.000  347.000       0.0000
  15.000  348.000       0.0000
  15.000  349.000       0.0000
  15.000  350.000       0.0000
  15.000  351.000       0.0000
  15.000  352.000       0.0000
  15.000  353.000       0.0000
  15.000  354.000       0.0000
  15.000  355.000       0.0000
  15.000  356.000       0.0000
  15.000  357.000       0.0000
  15.000  358.000       0.0000
  15.000  359.000       0.0000
  15.000  360.000       0.0000
  15.000  361.000       0.0000
  15.000  362.000       0.0000
  15.000  363.000       0.0033
  15.000  364.000       0.4503
  15.000  365.000       0.9773
  15.000  366.000       0.0023
  15.000  367.000       0.0000
  15.000  368.000       0.0000
  15.000  369.000       0.0000
  15.000  370.000       0.0000
  15.000  371.000       0.0000
  15.000  372.000       0.0000
  15.000  373.000       0.0000
  15.000  374.000       0.0000
  15.000  375.000       0.0000
  15.000  376.000       0.0000
  15.000  377.000       0.0000
  15.000  378.000       0.0000
  15.000  379.000       0.0000
  15.000  380.000       0.0000
  15.000  381.000       0.0000
  15.000  382.000       0.0000
  15.000  383.000       0.0000
  15.000  384.000       0.0000
  15.000  385.000       0.0000
  15.000  386.000       0.0000
  15.000  387.000       0.0000
  15.000  388.000 0

  16.000    1.000       0.0000
  16.000    2.000       0.0000
  16.000    3.000       0.0000
  16.000    4.000       0.0000
  16.000    5.000       0.0000
  16.000    6.000       0.0000
  16.000    7.000       0.0000
  16.000    8.000       0.0000
  16.000    9.000       0.0000
  16.000   10.000       0.0000
  16.000   11.000       0.0000
  16.000   12.000       0.0000
  16.000   13.000       0.0000
  16.000   14.000       0.0000
  16.000   15.000       0.0000
  16.000   16.000       0.0000
  16.000   17.000       0.0000
  16.000   18.000       0.0000
  16.000   19.000       0.0000
  16.000   20.000       0.0000
  16.000   21.000       0.0000
  16.000   22.000       0.0000
  16.000   23.000       0.0000
  16.000   24.000       0.0000
  16.000   25.000       0.0000
  16.000   26.000       0.0000
  16.000   27.000       0.0000
  16.000   28.000       0.0000
  16.000   29.000       0.0000
  16.000   30.000       0.0000
  16.000   31.000       0.0000
  16.000   32.000       0.0000
  16.000   33.000       0.0000
  16.000   34.000       0.0000
  16.000   35.000       0.0000
  16.000   36.000       0.0000
  16.000   37.000       0.0000
  16.000   38.000       0.0000
  16.000   39.000       0.0000
  16.000   40.000       0.0000
  16.000   41.000       0.0000
  16.000   42.000       0.0000
  16.000   43.000       0.0000
  16.000   44.000       0.0000
  16.000   45.000       0.0000
  16.000   46.000       0.0000
  16.000   47.000       0.0000
  16.000   48.000       0.0000
  16.000   49.000       0.0000
  16.000   50.000       0.0000
  16.000   51.000       0.0000
  16.000   52.000       0.0000
  16.000   53.000       0.0000
  16.000   54.000       0.0000
  16.000   55.000       0.0000
  16.000   56.000       0.0000
  16.000   57.000       0.0000
  16.000   58.000       0.0000
  16.000   59.000       0.0000
  16.000   60.000       0.0000
  16.000   61.000       0.0000
  16.000   62.000       0.0000
  16.000   63.000       0.0000
  16.000   64.000       0.0000
  16.000   65.000       0.0000
  16.000   66.000       0.0000
  16.000   67.000       0.0000
  16.000   68.000       0.0000
  16.000   69.000       0.0000
  16.000   70.000       0.0000
  16.000   71.000       0.0000
  16.000   72.000       0.0000
  16.000   73.000       0.0000
  16.000   74.000       0.0000
  16.000   75.000       0.0000
  16.000   76.000       0.0000
  16.000   77.000       0.0000
  16.000   78.000       0.0000
  16.000   79.000       0.0000
  16.000   80.000       0.0000
  16.000   81.000       0.0000
  16.000   82.000       0.0000
  16.000   83.000       0.0000
  16.000   84.000       0.0000
  16.000   85.000       0.0000
  16.000   86.000       0.0000
  16.000   87.000       0.0000
  16.000   88.000       0.0000
  16.000   89.000       0.0000
  16.000   90.000       0.0000
  16.000   91.000       0.0000
  16.000   92.000       0.0000
  16.000   93.000       0.0000
  16.000   94.000       0.0000
  16.000   95.000       0.0000
  16.000   96.000       0.0000
  16.000   97.000       0.0000
  16.000   98.000       0.0000
  16.000   99.000       0.0000
  16.000  100.000       0.0000
  16.000  101.000       0.0000
  16.000  102.000       0.0000
  16.000  103.000       0.0000
  16.000  104.000       0.0000
  16.000  105.000       0.0000
  16.000  106.000       0.0000
  16.000  107.000       0.0000
  16.000  108.000       0.0000
  16.000  109.000       0.0000
  16.000  110.000       0.0000
  16.000  111.000       0.0000
  16.000  112.000       0.0000
  16.000  113.000       0.0000
  16.000  114.000       0.0000
  16.000  115.000       0.0000
  16.000  116.000       0.0000
  16.000  117.000       0.0000
  16.000  118.000       0.0000
  16.000  119.000       0.0000
  16.000  120.000       0.0000
  16.000  121.000       0.0000
  16.000  122.000       0.0000
  16.000  123.000       0.0000
  16.000  124.000       0.0000
  16.000  125.000       0.0000
  16.000  126.000       0.0000
  16.000  127.000       0.0000
  16.000  128.000       0.0000
  16.000  129.000       0.0000
  16.000  130.000       0.0000
  16.000  131.000       0.0000
  16.000  132.000       0.0000
  16.000  133.000       0.0000
  16.000  134.000       0.0000
  16.000  135.000       0.0000
  16.000  136.000       0.0000
  16.000  137.000       0.0000
  16.000  138.000       0.0000
  16.000  139.000       0.0000
  16.000  140.000       0.0000
  16.000  141.000       0.0000
  16.000  142.000       0.0000
  16.000  143.000       0.0000
  16.000  144.000       0.0000
  16.000  145.000       0.0000
  16.000  146.000       0.0000
  16.000  147.000       0.0000
  16.000  148.000       0.0000
  16.000  149.000       0.0000
  16.000  150.000       0.0000
  16.000  151.000       0.0000
  16.000  152.000       0.0000
  16.000  153.000       0.0000
  16.000  154.000       0.0000
  16.000  155.000       0.0000
  16.000  156.000       0.0000
  16.000  157.000       0.0000
  16.000  158.000       0.0000
  16.000  159.000       0.0000
  16.000  160.000       0.0000
  16.000  161.000       0.0000
  16.000  162.000       0.0000
  16.000  163.000       0.0000
  16.000  164.000       0.0000
  16.000  165.000       0.0000
  16.000  166.000       0.0000
  16.000  167.000       0.0000
  16.000  168.000       0.0000
  16.000  169.000       0.0000
  16.000  170.000       0.0000
  16.000  171.000       0.0000
  16.000  172.000       0.0000
  16.000  173.000       0.0000
  16.000  174.000       0.0000
  16.000  175.000       0.0000
  16.000  176.000       0.0000
  16.000  177.000       0.0000
  16.000  178.000       0.0000
  16.000  179.000       0.0000
  16.000  180.000       0.0000
  16.000  181.000       0.0000
  16.000  182.000       0.0000
  16.000  183.000       0.0000
  16.000  184.000       0.0000
  16.000  185.000       0.0000
  16.000  186.000       0.0000
  16.000  187.000       0.0000
  16.000  188.000       0.0000
  16.000  189.000       0.0000
  16.000  190.000       0.0000
  16.000  191.000       0.0000
  16.000  192.000       0.0000
  16.000  193.000       0.0000
  16.000  194.000       0.0000
  16.000  195.000       0.0000
  16.000  196.000       0.0000
  16.000  197.000       0.0000
  16.000  198.000       0.0000
  16.000  199.000       0.0000
  16.000  200.000       0.0000
  16.000  201.000       0.0000
  16.000  202.000       0.0000
  16.000  203.000       0.0000
  16.000  204.000       0.0000
  16.000  205.000       0.0000
  16.000  206.000       0.0000
  16.000  207.000       0.0000
  16.000  208.000       0.0000
  16.000  209.000       0.0000
  16.000  210.000       0.0000
  16.000  211.000       0.0000
  16.000  212.000       0.0000
  16.000  213.000       0.0000
  16.000  214.000       0.0000
  16.000  215.000       0.0000
  16.000  216.000       0.0000
  16.000  217.000       0.0000
  16.000  218.000       0.0000
  16.000  219.000       0.0000
  16.000  220.000       0.0000
  16.000  221.000       0.0000
  16.000  222.000       0.0000
  16.000  223.000       0.0000
  16.000  224.000       0.0000
  16.000  225.000       0.0000
  16.000  226.000       0.0000
  16.000  227.000       0.0000
  16.000  228.000       0.0000
  16.000  229.000       0.0000
  16.000  230.000       0.0000
  16.000  231.000       0.0000
  16.000  232.000       0.0000
  16.000  233.000       0.0000
  16.000  234.000       0.0000
  16.000  235.000       0.0000
  16.000  236.000       0.0000
  16.000  237.000       0.0000
  16.000  238.000       0.0000
  16.000  239.000       0.0000
  16.000  240.000       0.0000
  16.000  241.000       0.0000
  16.000  242.000       0.0000
  16.000  243.000       0.0000
  16.000  244.000       0.0000
  16.000  245.000       0.0000
  16.000  246.000       0.0000
  16.000  247.000       0.0000
  16.000  248.000       0.0000
  16.000  249.000       0.0000
  16.000  250.000       0.0000
  16.000  251.000       0.0000
  16.000  252.000       0.0000
  16.000  253.000       0.0000
  16.000  254.000       0.0000
  16.000  255.000       0.0000
  16.000  256.000       0.0000
  16.000  257.000       0.0000
  16.000  258.000       0.0000
  16.000  259.000       0.0000
  16.000  260.000       0.0000
  16.000  261.000       0.0000
  16.000  262.000       0.0000
  16.000  263.000       0.0000
  16.000  264.000       0.0000
  16.000  265.000       0.0000
  16.000  266.000       0.0000
  16.000  267.000       0.0000
  16.000  268.000       0.0000
  16.000  269.000       0.0000
  16.000  270.000       0.0000
  16.000  271.000       0.0000
  16.000  272.000       0.0000
  16.000  273.000       0.0000
  16.000  274.000       0.0000
  16.000  275.000       0.0000
  16.000  276.000       0.0000
  16.000  277.000       0.0000
  16.000  278.000       0.0000
  16.000  279.000       0.0000
  16.000  280.000       0.0000
  16.000  281.000       0.0000
  16.000  282.000       0.0000
  16.000  283.000       0.0000
  16.000  284.000       0.0000
  16.000  285.000       0.0000
  16.000  286.000       0.0000
  16.000  287.000       0.0000
  16.000  288.000       0.0000
  16.000  289.000       0.0000
  16.000  290.000       0.0000
  16.000  291.000       0.0000
  16.000  292.000       0.0000
  16.000  293.000       0.0000
  16.000  294.000       0.0000
  16.000  295.000       0.0000
  16.000  296.000       0.0000
  16.000  297.000       0.0000
  16.000  298.000       0.0000
  16.000  299.000       0.0000
  16.000  300.000       0.0000
  16.000  301.000       0.0000
  16.000  302.000       0.0000
  16.000  303.000       0.0000
  16.000  304.000       0.0000
  16.000  305.000       0.0000
  16.000  306.000       0.0000
  16.000  307.000       0.0000
  16.000  308.000       0.0000
  16.000  309.000       0.0000
  16.000  310.000       0.0000
  16.000  311.000       0.0000
  16.000  312.000       0.0000
  16.000  313.000       0.0000
  16.000  314.000       0.0000
  16.000  315.000       0.0000
  16.000  316.000       0.0000
  16.000  317.000       0.0000
  16.000  318.000       0.0000
  16.000  319.000       0.0000
  16.000  320.000       0.0000
  16.000  321.000       0.0000
  16.000  322.000       0.0000
  16.000  323.000       0.0000
  16.000  324.000       0.0000
  16.000  325.000       0.0000
  16.000  326.000       0.0000
  16.000  327.000       0.0000
  16.000  328.000       0.0000
  16.000  329.000       0.0000
  16.000  330.000       0.0000
  16.000  331.000       0.0000
  16.000  332.000       0.0000
  16.000  333.000       0.0000
  16.000  334.000       0.0000
  16.000  335.000       0.0000
  16.000  336.000       0.0000
  16.000  337.000       0.0000
  16.000  338.000       0.0000
  16.000  339.000       0.0000
  16.000  340.000       0.0000
  16.000  341.000       0.0000
  16.000  342.000       0.0000
  16.000  343.000       0.0000
  16.000  344.000       0.0000
  16.000  345.000       0.0000
  16.000  346.000       0.0000
  16.000  347.000       0.0000
  16.000  348.000       0.0000
  16.000  349.000       0.0000
  16.000  350.000       0.0000
  16.000  351.000       0.0000
  16.000  352.000       0.0000
  16.000  353.000       0.0000
  16.000  354.000       0.0000
  16.000  355.000       0.0000
  16.000  356.000       0.0000
  16.000  357.000       0.0000
  16.000  358.000       0.0000
  16.000  359.000       0.0000
  16.000  360.000       0.0000
  16.000  361.000       0.0000
  16.000  362.000       0.0000
  16.000  363.000       0.0000
  16.000  364.000       0.0000
  16.000  365.000       0.0000
  16.000  366.000       0.0000
  16.000  367.000       0.0000
  16.000  368.000       0.0000
  16.000  369.000       0.0000
  16.000  370.000       0.0000
  16.000  371.000       0.0000
  16.000  372.000       0.0000
  16.000  373.000       0.0000
  16.000  374.000       0.0000
  16.000  375.000       0.0000
  16.000  376.000       0.0000
  16.000  377.000       0.0000
  16.000  378.000       0.0000
  16.000  379.000       0.0000
  16.000  380.000       0.0000
  16.000  381.000       0.0000
  16.000  382.000       0.0000
  16.000  383.000       0.0000
  16.000  384.000       0.0000
  16.000  385.000       0.0000
  16.000  386.000       0.0000
  16.000  387.000       0.0000
  16.000  388.000 0

  17.000    1.000       0.0000
  17.000    2.000       0.0000
  17.000    3.000       0.0000
  17.000    4.000       0.0000
  17.000    5.000       0.0000
  17.000    6.000       0.0000
  17.000    7.000       0.0000
  17.000    8.000       0.0000
  17.000    9.000       0.0000
  17.000   10.000       0.0000
  17.000   11.000       0.0000
  17.000   12.000       0.0000
  17.000   13.000       0.0000
  17.000   14.000       0.0000
  17.000   15.000       0.0000
  17.000   16.000       0.0000
  17.000   17.000       0.0000
  17.000   18.000       0.0000
  17.000   19.000       0.0000
  17.000   20.000       0.0000
  17.000   21.000       0.0000
  17.000   22.000       0.0000
  17.000   23.000       0.0000
  17.000   24.000       0.0000
  17.000   25.000       0.0000
  17.000   26.000       0.0000
  17.000   27.000       0.0000
  17.000   28.000       0.0000
  17.000   29.000       0.0000
  17.000   30.000       0.0000
  17.000   31.000       0.0000
  17.000   32.000       0.0000
  17.000   33.000       0.0000
  17.000   34.000       0.0000
  17.000   35.000       0.0000
  17.000   36.000       0.0000
  17.000   37.000       0.0000
  17.000   38.000       0.0000
  17.000   39.000       0.0000
  17.000   40.000       0.0000
  17.000   41.000       0.0000
  17.000   42.000       0.0000
  17.000   43.000       0.0000
  17.000   44.000       0.0000
  17.000   45.000       0.0000
  17.000   46.000       0.0000
  17.000   47.000       0.0000
  17.000   48.000       0.0000
  17.000   49.000       0.0000
  17.000   50.000       0.0000
  17.000   51.000       0.0000
  17.000   52.000       0.0000
  17.000   53.000       0.0000
  17.000   54.000       0.0000
  17.000   55.000       0.0000
  17.000   56.000       0.0000
  17.000   57.000       0.0000
  17.000   58.000       0.0000
  17.000   59.000       0.0000
  17.000   60.000       0.0000
  17.000   61.000       0.0000
  17.000   62.000       0.0000
  17.000   63.000       0.0000
  17.000   64.000       0.0000
  17.000   65.000       0.0000
  17.000   66.000       0.0000
  17.000   67.000       0.0000
  17.000   68.000       0.0000
  17.000   69.000       0.0000
  17.000   70.000       0.0000
  17.000   71.000       0.0000
  17.000   72.000       0.0000
  17.000   73.000       0.0000
  17.000   74.000       0.0000
  17.000   75.000       0.0000
  17.000   76.000       0.0000
  17.000   77.000       0.0000
  17.000   78.000       0.0000
  17.000   79.000       0.0000
  17.000   80.000       0.0000
  17.000   81.000       0.0000
  17.000   82.000       0.0000
  17.000   83.000       0.0000
  17.000   84.000       0.0000
  17.000   85.000       0.0000
  17.000   86.000       0.0000
  17.000   87.000       0.0000
  17.000   88.000       0.0000
  17.000   89.000       0.0000
  17.000   90.000       0.0000
  17.000   91.000       0.0000
  17.000   92.000       0.0000
  17.000   93.000       0.0000
  17.000   94.000       0.0000
  17.000   95.000       0.0000
  17.000   96.000       0.0000
  17.000   97.000       0.0000
  17.000   98.000       0.0000
  17.000   99.000       0.0000
  17.000  100.000       0.0000
  17.000  101.000       0.0000
  17.000  102.000       0.0000
  17.000  103.000       0.0000
  17.000  104.000       0.0000
  17.000  105.000       0.0000
  17.000  106.000       0.0000
  17.000  107.000       0.0000
  17.000  108.000       0.0000
  17.000  109.000       0.0000
  17.000  110.000       0.0000
  17.000  111.000       0.0000
  17.000  112.000       0.0000
  17.000  113.000       0.0000
  17.000  114.000       0.0000
  17.000  115.000       0.0000
  17.000  116.000       0.0000
  17.000  117.000       0.0000
  17.000  118.000       0.0000
  17.000  119.000       0.0000
  17.000  120.000       0.0000
  17.000  121.000       0.0000
  17.000  122.000       0.0000
  17.000  123.000       0.0000
  17.000  124.000       0.0000
  17.000  125.000       0.0000
  17.000  126.000       0.0000
  17.000  127.000       0.0000
  17.000  128.000       0.0000
  17.000  129.000       0.0000
  17.000  130.000       0.0000
  17.000  131.000       0.0000
  17.000  132.000       0.0000
  17.000  133.000       0.0000
  17.000  134.000       0.0000
  17.000  135.000       0.0000
  17.000  136.000       0.0000
  17.000  137.000       0.0000
  17.000  138.000       0.0000
  17.000  139.000       0.0000
  17.000  140.000       0.0000
  17.000  141.000       0.0000
  17.000  142.000       0.0000
  17.000  143.000       0.0000
  17.000  144.000       0.0000
  17.000  145.000       0.0000
  17.000  146.000       0.0000
  17.000  147.000       0.0000
  17.000  148.000       0.0000
  17.000  149.000       0.0000
  17.000  150.000       0.0000
  17.000  151.000       0.0000
  17.000  152.000       0.0000
  17.000  153.000       0.0000
  17.000  154.000       0.0000
  17.000  155.000       0.0000
  17.000  156.000       0.0000
  17.000  157.000       0.0000
  17.000  158.000       0.0000
  17.000  159.000       0.0000
  17.000  160.000       0.0000
  17.000  161.000       0.0000
  17.000  162.000       0.0000
  17.000  163.000       0.0000
  17.000  164.000       0.0000
  17.000  165.000       0.0000
  17.000  166.000       0.0000
  17.000  167.000       0.0000
  17.000  168.000       0.0000
  17.000  169.000       0.0000
  17.000  170.000       0.0000
  17.000  171.000       0.0000
  17.000  172.000       0.0000
  17.000  173.000       0.0000
  17.000  174.000       0.0000
  17.000  175.000       0.0000
  17.000  176.000       0.0000
  17.000  177.000       0.0000
  17.000  178.000       0.0000
  17.000  179.000       0.0000
  17.000  180.000       0.0000
  17.000  181.000       0.0000
  17.000  182.000       0.0000
  17.000  183.000       0.0000
  17.000  184.000       0.0000
  17.000  185.000       0.0000
  17.000  186.000       0.0000
  17.000  187.000       0.0000
  17.000  188.000       0.0000
  17.000  189.000       0.0000
  17.000  190.000       0.0000
  17.000  191.000       0.0000
  17.000  192.000       0.0000
  17.000  193.000       0.0000
  17.000  194.000       0.0000
  17.000  195.000       0.0000
  17.000  196.000       0.0000
  17.000  197.000       0.0000
  17.000  198.000       0.0000
  17.000  199.000       0.0000
  17.000  200.000       0.0000
  17.000  201.000       0.0000
  17.000  202.000       0.0000
  17.000  203.000       0.0000
  17.000  204.000       0.0000
  17.000  205.000       0.0000
  17.000  206.000       0.0000
  17.000  207.000       0.0000
  17.000  208.000       0.0000
  17.000  209.000       0.0000
  17.000  210.000       0.0000
  17.000  211.000       0.0000
  17.000  212.000       0.0000
  17.000  213.000       0.0000
  17.000  214.000       0.0000
  17.000  215.000       0.0000
  17.000  216.000       0.0000
  17.000  217.000       0.0000
  17.000  218.000       0.0000
  17.000  219.000       0.0000
  17.000  220.000       0.0000
  17.000  221.000       0.0000
  17.000  222.000       0.0000
  17.000  223.000       0.0000
  17.000  224.000       0.0000
  17.000  225.000       0.0000
  17.000  226.000       0.0000
  17.000  227.000       0.0000
  17.000  228.000       0.0000
  17.000  229.000       0.0000
  17.000  230.000       0.0000
  17.000  231.000       0.0000
  17.000  232.000       0.0000
  17.000  233.000       0.0000
  17.000  234.000       0.0000
  17.000  235.000       0.0000
  17.000  236.000       0.0000
  17.000  237.000       0.0000
  17.000  238.000       0.0000
  17.000  239.000       0.0000
  17.000  240.000       0.0000
  17.000  241.000       0.0000
  17.000  242.000       0.0000
  17.000  243.000       0.0000
  17.000  244.000       0.0000
  17.000  245.000       0.0000
  17.000  246.000       0.0000
  17.000  247.000       0.0000
  17.000  248.000       0.0000
  17.000  249.000       0.0000
  17.000  250.000       0.0000
  17.000  251.000       0.0000
  17.000  252.000       0.0000
  17.000  253.000       0.0000
  17.000  254.000       0.0000
  17.000  255.000       0.0000
  17.000  256.000       0.0000
  17.000  257.000       0.0000
  17.000  258.000       0.0000
  17.000  259.000       0.0000
  17.000  260.000       0.0000
  17.000  261.000       0.0000
  17.000  262.000       0.0000
  17.000  263.000       0.0000
  17.000  264.000       0.0000
  17.000  265.000       0.0000
  17.000  266.000       0.0000
  17.000  267.000       0.0000
  17.000  268.000       0.0000
  17.000  269.000       0.0000
  17.000  270.000       0.0000
  17.000  271.000       0.0000
  17.000  272.000       0.0000
  17.000  273.000       0.0000
  17.000  274.000       0.0000
  17.000  275.000       0.0000
  17.000  276.000       0.0000
  17.000  277.000       0.0000
  17.000  278.000       0.0000
  17.000  279.000       0.0000
  17.000  280.000       0.0000
  17.000  281.000       0.0000
  17.000  282.000       0.0000
  17.000  283.000       0.0000
  17.000  284.000       0.0000
  17.000  285.000       0.0000
  17.000  286.000       0.0000
  17.000  287.000       0.0000
  17.000  288.000       0.0000
  17.000  289.000       0.0000
  17.000  290.000       0.0000
  17.000  291.000       0.0000
  17.000  292.000       0.0000
  17.000  293.000       0.0000
  17.000  294.000       0.0000
  17.000  295.000       0.0000
  17.000  296.000       0.0000
  17.000  297.000       0.0000
  17.000  298.000       0.0000
  17.000  299.000       0.0000
  17.000  300.000       0.0000
  17.000  301.000       0.0000
  17.000  302.000       0.0000
  17.000  303.000       0.0000
  17.000  304.000       0.0000
  17.000  305.000       0.0000
  17.000  306.000       0.0000
  17.000  307.000       0.0000
  17.000  308.000       0.0000
  17.000  309.000       0.0000
  17.000  310.000       0.0000
  17.000  311.000       0.0000
  17.000  312.000       0.0000
  17.000  313.000       0.0000
  17.000  314.000       0.0000
  17.000  315.000       0.0000
  17.000  316.000       0.0000
  17.000  317.000       0.0000
  17.000  318.000       0.0000
  17.000  319.000       0.0000
  17.000  320.000       0.0000
  17.000  321.000       0.0000
  17.000  322.000       0.0000
  17.000  323.000       0.0000
  17.000  324.000       0.0000
  17.000  325.000       0.0000
  17.000  326.000       0.0000
  17.000  327.000       0.0000
  17.000  328.000       0.0000
  17.000  329.000       0.0000
  17.000  330.000       0.0000
  17.000  331.000       0.0000
  17.000  332.000       0.0000
  17.000  333.000       0.0000
  17.000  334.000       0.0000
  17.000  335.000       0.0000
  17.000  336.000       0.0000
  17.000  337.000       0.0000
  17.000  338.000       0.0000
  17.000  339.000       0.0000
  17.000  340.000       0.0000
  17.000  341.000       0.0000
  17.000  342.000       0.0000
  17.000  343.000       0.0000
  17.000  344.000       0.0000
  17.000  345.000       0.0000
  17.000  346.000       0.0000
  17.000  347.000       0.0000
  17.000  348.000       0.0000
  17.000  349.000       0.0000
  17.000  350.000       0.0000
  17.000  351.000       0.0000
  17.000  352.000       0.0000
  17.000  353.000       0.0000
  17.000  354.000       0.0000
  17.000  355.000       0.0000
  17.000  356.000       0.0000
  17.000  357.000       0.0000
  17.000  358.000       0.0000
  17.000  359.000       0.0000
  17.000  360.000       0.0000
  17.000  361.000       0.0000
  17.000  362.000       0.0000
  17.000  363.000       0.0000
  17.000  364.000       0.0713
  17.000  365.000       0.6767
  17.000  366.000       5.7213
  17.000  367.000       0.0003
  17.000  368.000       0.0000
  17.000  369.000       0.0000
  17.000  370.000       0.0000
  17.000  371.000       0.0000
  17.000  372.000       0.0000
  17.000  373.000       0.0000
  17.000  374.000       0.0000
  17.000  375.000       0.0000
  17.000  376.000       0.0000
  17.000  377.000       0.0000
  17.000  378.000       0.0000
  17.000  379.000       0.0000
  17.000  380.000       0.0000
  17.000  381.000       0.0000
  17.000  382.000       0.0000
  17.000  383.000       0.0000
  17.000  384.000       0.0000
  17.000  385.000       0.0000
  17.000  386.000       0.0000
  17.000  387.000       0.0000
  17.000  388.000 0

  18.000    1.000       0.0000
  18.000    2.000       0.0000
  18.000    3.000       0.0000
  18.000    4.000       0.0000
  18.000    5.000       0.0000
  18.000    6.000       0.0000
  18.000    7.000       0.0000
  18.000    8.000       0.0000
  18.000    9.000       0.0000
  18.000   10.000       0.0000
  18.000   11.000       0.0000
  18.000   12.000       0.0000
  18.000   13.000       0.0000
  18.000   14.000       0.0000
  18.000   15.000       0.0000
  18.000   16.000       0.0000
  18.000   17.000       0.0000
  18.000   18.000       0.0000
  18.000   19.000       0.0000
  18.000   20.000       0.0000
  18.000   21.000       0.0000
  18.000   22.000       0.0000
  18.000   23.000       0.0000
  18.000   24.000       0.0000
  18.000   25.000       0.0000
  18.000   26.000       0.0000
  18.000   27.000       0.0000
  18.000   28.000       0.0000
  18.000   29.000       0.0000
  18.000   30.000       0.0000
  18.000   31.000       0.0000
  18.000   32.000       0.0000
  18.000   33.000       0.0000
  18.000   34.000       0.0000
  18.000   35.000       0.0000
  18.000   36.000       0.0000
  18.000   37.000       0.0000
  18.000   38.000       0.0000
  18.000   39.000       0.0000
  18.000   40.000       0.0000
  18.000   41.000       0.0000
  18.000   42.000       0.0000
  18.000   43.000       0.0000
  18.000   44.000       0.0000
  18.000   45.000       0.0000
  18.000   46.000       0.0000
  18.000   47.000       0.0000
  18.000   48.000       0.0000
  18.000   49.000       0.0000
  18.000   50.000       0.0000
  18.000   51.000       0.0000
  18.000   52.000       0.0000
  18.000   53.000       0.0000
  18.000   54.000       0.0000
  18.000   55.000       0.0000
  18.000   56.000       0.0000
  18.000   57.000       0.0000
  18.000   58.000       0.0000
  18.000   59.000       0.0000
  18.000   60.000       0.0000
  18.000   61.000       0.0000
  18.000   62.000       0.0000
  18.000   63.000       0.0000
  18.000   64.000       0.0000
  18.000   65.000       0.0000
  18.000   66.000       0.0000
  18.000   67.000       0.0000
  18.000   68.000       0.0000
  18.000   69.000       0.0000
  18.000   70.000       0.0000
  18.000   71.000       0.0000
  18.000   72.000       0.0000
  18.000   73.000       0.0000
  18.000   74.000       0.0000
  18.000   75.000       0.0000
  18.000   76.000       0.0000
  18.000   77.000       0.0000
  18.000   78.000       0.0000
  18.000   79.000       0.0000
  18.000   80.000       0.0000
  18.000   81.000       0.0000
  18.000   82.000       0.0000
  18.000   83.000       0.0000
  18.000   84.000       0.0000
  18.000   85.000       0.0000
  18.000   86.000       0.0000
  18.000   87.000       0.0000
  18.000   88.000       0.0000
  18.000   89.000       0.0000
  18.000   90.000       0.0000
  18.000   91.000       0.0000
  18.000   92.000       0.0000
  18.000   93.000       0.0000
  18.000   94.000       0.0000
  18.000   95.000       0.0000
  18.000   96.000       0.0000
  18.000   97.000       0.0000
  18.000   98.000       0.0000
  18.000   99.000       0.0000
  18.000  100.000       0.0000
  18.000  101.000       0.0000
  18.000  102.000       0.0000
  18.000  103.000       0.0000
  18.000  104.000       0.0000
  18.000  105.000       0.0000
  18.000  106.000       0.0000
  18.000  107.000       0.0000
  18.000  108.000       0.0000
  18.000  109.000       0.0000
  18.000  110.000       0.0000
  18.000  111.000       0.0000
  18.000  112.000       0.0000
  18.000  113.000       0.0000
  18.000  114.000       0.0000
  18.000  115.000       0.0000
  18.000  116.000       0.0000
  18.000  117.000       0.0000
  18.000  118.000       0.0000
  18.000  119.000       0.0000
  18.000  120.000       0.0000
  18.000  121.000       0.0000
  18.000  122.000       0.0000
  18.000  123.000       0.0000
  18.000  124.000       0.0000
  18.000  125.000       0.0000
  18.000  126.000       0.0000
  18.000  127.000       0.0000
  18.000  128.000       0.0000
  18.000  129.000       0.0000
  18.000  130.000       0.0000
  18.000  131.000       0.0000
  18.000  132.000       0.0000
  18.000  133.000       0.0000
  18.000  134.000       0.0000
  18.000  135.000       0.0000
  18.000  136.000       0.0000
  18.000  137.000       0.0000
  18.000  138.000       0.0000
  18.000  139.000       0.0000
  18.000  140.000       0.0000
  18.000  141.000       0.0000
  18.000  142.000       0.0000
  18.000  143.000       0.0000
  18.000  144.000       0.0000
  18.000  145.000       0.0000
  18.000  146.000       0.0000
  18.000  147.000       0.0000
  18.000  148.000       0.0000
  18.000  149.000       0.0000
  18.000  150.000       0.0000
  18.000  151.000       0.0000
  18.000  152.000       0.0000
  18.000  153.000       0.0000
  18.000  154.000       0.0000
  18.000  155.000       0.0000
  18.000  156.000       0.0000
  18.000  157.000       0.0000
  18.000  158.000       0.0000
  18.000  159.000       0.0000
  18.000  160.000       0.0000
  18.000  161.000       0.0000
  18.000  162.000       0.0000
  18.000  163.000       0.0000
  18.000  164.000       0.0000
  18.000  165.000       0.0000
  18.000  166.000       0.0000
  18.000  167.000       0.0000
  18.000  168.000       0.0000
  18.000  169.000       0.0000
  18.000  170.000       0.0000
  18.000  171.000       0.0000
  18.000  172.000       0.0000
  18.000  173.000       0.0000
  18.000  174.000       0.0000
  18.000  175.000       0.0000
  18.000  176.000       0.0000
  18.000  177.000       0.0000
  18.000  178.000       0.0000
  18.000  179.000       0.0000
  18.000  180.000       0.0000
  18.000  181.000       0.0000
  18.000  182.000       0.0000
  18.000  183.000       0.0000
  18.000  184.000       0.0000
  18.000  185.000       0.0000
  18.000  186.000       0.0000
  18.000  187.000       0.0000
  18.000  188.000       0.0000
  18.000  189.000       0.0000
  18.000  190.000       0.0000
  18.000  191.000       0.0000
  18.000  192.000       0.0000
  18.000  193.000       0.0000
  18.000  194.000       0.0000
  18.000  195.000       0.0000
  18.000  196.000       0.0000
  18.000  197.000       0.0000
  18.000  198.000       0.0000
  18.000  199.000       0.0000
  18.000  200.000       0.0000
  18.000  201.000       0.0000
  18.000  202.000       0.0000
  18.000  203.000       0.0000
  18.000  204.000       0.0000
  18.000  205.000       0.0000
  18.000  206.000       0.0000
  18.000  207.000       0.0000
  18.000  208.000       0.0000
  18.000  209.000       0.0000
  18.000  210.000       0.0000
  18.000  211.000       0.0000
  18.000  212.000       0.0000
  18.000  213.000       0.0000
  18.000  214.000       0.0000
  18.000  215.000       0.0000
  18.000  216.000       0.0000
  18.000  217.000       0.0000
  18.000  218.000       0.0000
  18.000  219.000       0.0000
  18.000  220.000       0.0000
  18.000  221.000       0.0000
  18.000  222.000       0.0000
  18.000  223.000       0.0000
  18.000  224.000       0.0000
  18.000  225.000       0.0000
  18.000  226.000       0.0000
  18.000  227.000       0.0000
  18.000  228.000       0.0000
  18.000  229.000       0.0000
  18.000  230.000       0.0000
  18.000  231.000       0.0000
  18.000  232.000       0.0000
  18.000  233.000       0.0000
  18.000  234.000       0.0000
  18.000  235.000       0.0000
  18.000  236.000       0.0000
  18.000  237.000       0.0000
  18.000  238.000       0.0000
  18.000  239.000       0.0000
  18.000  240.000       0.0000
  18.000  241.000       0.0000
  18.000  242.000       0.0000
  18.000  243.000       0.0000
  18.000  244.000       0.0000
  18.000  245.000       0.0000
  18.000  246.000       0.0000
  18.000  247.000       0.0000
  18.000  248.000       0.0000
  18.000  249.000       0.0000
  18.000  250.000       0.0000
  18.000  251.000       0.0000
  18.000  252.000       0.0000
  18.000  253.000       0.0000
  18.000  254.000       0.0000
  18.000  255.000       0.0000
  18.000  256.000       0.0000
  18.000  257.000       0.0000
  18.000  258.000       0.0000
  18.000  259.000       0.0000
  18.000  260.000       0.0000
  18.000  261.000       0.0000
  18.000  262.000       0.0000
  18.000  263.000       0.0000
  18.000  264.000       0.0000
  18.000  265.000       0.0000
  18.000  266.000       0.0000
  18.000  267.000       0.0000
  18.000  268.000       0.0000
  18.000  269.000       0.0000
  18.000  270.000       0.0000
  18.000  271.000       0.0000
  18.000  272.000       0.0000
  18.000  273.000       0.0000
  18.000  274.000       0.0000
  18.000  275.000       0.0000
  18.000  276.000       0.0000
  18.000  277.000       0.0000
  18.000  278.000       0.0000
  18.000  279.000       0.0000
  18.000  280.000       0.0000
  18.000  281.000       0.0000
  18.000  282.000       0.0000
  18.000  283.000       0.0000
  18.000  284.000       0.0000
  18.000  285.000       0.0000
  18.000  286.000       0.0000
  18.000  287.000       0.0000
  18.000  288.000       0.0000
  18.000  289.000       0.0000
  18.000  290.000       0.0000
  18.000  291.000       0.0000
  18.000  292.000       0.0000
  18.000  293.000       0.0000
  18.000  294.000       0.0000
  18.000  295.000       0.0000
  18.000  296.000       0.0000
  18.000  297.000       0.0000
  18.000  298.000       0.0000
  18.000  299.000       0.0000
  18.000  300.000       0.0000
  18.000  301.000       0.0000
  18.000  302.000       0.0000
  18.000  303.000       0.0000
  18.000  304.000       0.0000
  18.000  305.000       0.0000
  18.000  306.000       0.0000
  18.000  307.000       0.0000
  18.000  308.000       0.0000
  18.000  309.000       0.0000
  18.000  310.000       0.0000
  18.000  311.000       0.0000
  18.000  312.000       0.0000
  18.000  313.000       0.0000
  18.000  314.000       0.0000
  18.000  315.000       0.0000
  18.000  316.000       0.0000
  18.000  317.000       0.0000
  18.000  318.000       0.0000
  18.000  319.000       0.0000
  18.000  320.000       0.0000
  18.000  321.000       0.0000
  18.000  322.000       0.0000
  18.000  323.000       0.0000
  18.000  324.000       0.0000
  18.000  325.000       0.0000
  18.000  326.000       0.0000
  18.000  327.000       0.0000
  18.000  328.000       0.0000
  18.000  329.000       0.0000
  18.000  330.000       0.0000
  18.000  331.000       0.0000
  18.000  332.000       0.0000
  18.000  333.000       0.0000
  18.000  334.000       0.0000
  18.000  335.000       0.0000
  18.000  336.000       0.0000
  18.000  337.000       0.0000
  18.000  338.000       0.0000
  18.000  339.000       0.0000
  18.000  340.000       0.0000
  18.000  341.000       0.0000
  18.000  342.000       0.0000
  18.000  343.000       0.0000
  18.000  344.000       0.0000
  18.000  345.000       0.0000
  18.000  346.000       0.0000
  18.000  347.000       0.0000
  18.000  348.000       0.0000
  18.000  349.000       0.0000
  18.000  350.000       0.0000
  18.000  351.000       0.0000
  18.000  352.000       0.0000
  18.000  353.000       0.0000
  18.000  354.000       0.0000
  18.000  355.000       0.0000
  18.000  356.000       0.0000
  18.000  357.000       0.0000
  18.000  358.000       0.0000
  18.000  359.000       0.0000
  18.000  360.000       0.0000
  18.000  361.000       0.0000
  18.000  362.000       0.0000
  18.000  363.000       0.0000
  18.000  364.000       0.0000
  18.000  365.000       0.0000
  18.000  366.000       0.0000
  18.000  367.000       0.0000
  18.000  368.000       0.0000
  18.000  369.000       0.0000
  18.000  370.000       0.0000
  18.000  371.000       0.0000
  18.000  372.000       0.0000
  18.000  373.000       0.0000
  18.000  374.000       0.0000
  18.000  375.000       0.0000
  18.000  376.000       0.0000
  18.000  377.000       0.0000
  18.000  378.000       0.0000
  18.000  379.000       0.0000
  18.000  380.000       0.0000
  18.000  381.000       0.0000
  18.000  382.000       0.0000
  18.000  383.000       0.0000
  18.000  384.000       0.0000
  18.000  385.000       0.0000
  18.000  386.000       0.0000
  18.000  387.000       0.0000
  18.000  388.000 0

  19.000    1.000       0.0000
  19.000    2.000       0.0000
  19.000    3.000       0.0000
  19.000    4.000       0.0000
  19.000    5.000       0.0000
  19.000    6.000       0.0000
  19.000    7.000       0.0000
  19.000    8.000       0.0000
  19.000    9.000       0.0000
  19.000   10.000       0.0000
  19.000   11.000       0.0000
  19.000   12.000       0.0000
  19.000   13.000       0.0000
  19.000   14.000       0.0000
  19.000   15.000       0.0000
  19.000   16.000       0.0000
  19.000   17.000       0.0000
  19.000   18.000       0.0000
  19.000   19.000       0.0000
  19.000   20.000       0.0000
  19.000   21.000       0.0000
  19.000   22.000       0.0000
  19.000   23.000       0.0000
  19.000   24.000       0.0000
  19.000   25.000       0.0000
  19.000   26.000       0.0000
  19.000   27.000       0.0000
  19.000   28.000       0.0000
  19.000   29.000       0.0000
  19.000   30.000       0.0000
  19.000   31.000       0.0000
  19.000   32.000       0.0000
  19.000   33.000       0.0000
  19.000   34.000       0.0000
  19.000   35.000       0.0000
  19.000   36.000       0.0000
  19.000   37.000       0.0000
  19.000   38.000       0.0000
  19.000   39.000       0.0000
  19.000   40.000       0.0000
  19.000   41.000       0.0000
  19.000   42.000       0.0000
  19.000   43.000       0.0000
  19.000   44.000       0.0000
  19.000   45.000       0.0000
  19.000   46.000       0.0000
  19.000   47.000       0.0000
  19.000   48.000       0.0000
  19.000   49.000       0.0000
  19.000   50.000       0.0000
  19.000   51.000       0.0000
  19.000   52.000       0.0000
  19.000   53.000       0.0000
  19.000   54.000       0.0000
  19.000   55.000       0.0000
  19.000   56.000       0.0000
  19.000   57.000       0.0000
  19.000   58.000       0.0000
  19.000   59.000       0.0000
  19.000   60.000       0.0000
  19.000   61.000       0.0000
  19.000   62.000       0.0000
  19.000   63.000       0.0000
  19.000   64.000       0.0000
  19.000   65.000       0.0000
  19.000   66.000       0.0000
  19.000   67.000       0.0000
  19.000   68.000       0.0000
  19.000   69.000       0.0000
  19.000   70.000       0.0000
  19.000   71.000       0.0000
  19.000   72.000       0.0000
  19.000   73.000       0.0000
  19.000   74.000       0.0000
  19.000   75.000       0.0000
  19.000   76.000       0.0000
  19.000   77.000       0.0000
  19.000   78.000       0.0000
  19.000   79.000       0.0000
  19.000   80.000       0.0000
  19.000   81.000       0.0000
  19.000   82.000       0.0000
  19.000   83.000       0.0000
  19.000   84.000       0.0000
  19.000   85.000       0.0000
  19.000   86.000       0.0000
  19.000   87.000       0.0000
  19.000   88.000       0.0000
  19.000   89.000       0.0000
  19.000   90.000       0.0000
  19.000   91.000       0.0000
  19.000   92.000       0.0000
  19.000   93.000       0.0000
  19.000   94.000       0.0000
  19.000   95.000       0.0000
  19.000   96.000       0.0000
  19.000   97.000       0.0000
  19.000   98.000       0.0000
  19.000   99.000       0.0000
  19.000  100.000       0.0000
  19.000  101.000       0.0000
  19.000  102.000       0.0000
  19.000  103.000       0.0000
  19.000  104.000       0.0000
  19.000  105.000       0.0000
  19.000  106.000       0.0000
  19.000  107.000       0.0000
  19.000  108.000       0.0000
  19.000  109.000       0.0000
  19.000  110.000       0.0000
  19.000  111.000       0.0000
  19.000  112.000       0.0000
  19.000  113.000       0.0000
  19.000  114.000       0.0000
  19.000  115.000       0.0000
  19.000  116.000       0.0000
  19.000  117.000       0.0000
  19.000  118.000       0.0000
  19.000  119.000       0.0000
  19.000  120.000       0.0000
  19.000  121.000       0.0000
  19.000  122.000       0.0000
  19.000  123.000       0.0000
  19.000  124.000       0.0000
  19.000  125.000       0.0000
  19.000  126.000       0.0000
  19.000  127.000       0.0000
  19.000  128.000       0.0000
  19.000  129.000       0.0000
  19.000  130.000       0.0000
  19.000  131.000       0.0000
  19.000  132.000       0.0000
  19.000  133.000       0.0000
  19.000  134.000       0.0000
  19.000  135.000       0.0000
  19.000  136.000       0.0000
  19.000  137.000       0.0000
  19.000  138.000       0.0000
  19.000  139.000       0.0000
  19.000  140.000       0.0000
  19.000  141.000       0.0000
  19.000  142.000       0.0000
  19.000  143.000       0.0000
  19.000  144.000       0.0000
  19.000  145.000       0.0000
  19.000  146.000       0.0000
  19.000  147.000       0.0000
  19.000  148.000       0.0000
  19.000  149.000       0.0000
  19.000  150.000       0.0000
  19.000  151.000       0.0000
  19.000  152.000       0.0000
  19.000  153.000       0.0000
  19.000  154.000       0.0000
  19.000  155.000       0.0000
  19.000  156.000       0.0000
  19.000  157.000       0.0000
  19.000  158.000       0.0000
  19.000  159.000       0.0000
  19.000  160.000       0.0000
  19.000  161.000       0.0000
  19.000  162.000       0.0000
  19.000  163.000       0.0000
  19.000  164.000       0.0000
  19.000  165.000       0.0000
  19.000  166.000       0.0000
  19.000  167.000       0.0000
  19.000  168.000       0.0000
  19.000  169.000       0.0000
  19.000  170.000       0.0000
  19.000  171.000       0.0000
  19.000  172.000       0.0000
  19.000  173.000       0.0000
  19.000  174.000       0.0000
  19.000  175.000       0.0000
  19.000  176.000       0.0000
  19.000  177.000       0.0000
  19.000  178.000       0.0000
  19.000  179.000       0.0000
  19.000  180.000       0.0000
  19.000  181.000       0.0000
  19.000  182.000       0.0000
  19.000  183.000       0.0000
  19.000  184.000       0.0000
  19.000  185.000       0.0000
  19.000  186.000       0.0000
  19.000  187.000       0.0000
  19.000  188.000       0.0000
  19.000  189.000       0.0000
  19.000  190.000       0.0000
  19.000  191.000       0.0000
  19.000  192.000       0.0000
  19.000  193.000       0.0000
  19.000  194.000       0.0000
  19.000  195.000       0.0000
  19.000  196.000       0.0000
  19.000  197.000       0.0000
  19.000  198.000       0.0000
  19.000  199.000       0.0000
  19.000  200.000       0.0000
  19.000  201.000       0.0000
  19.000  202.000       0.0000
  19.000  203.000       0.0000
  19.000  204.000       0.0000
  19.000  205.000       0.0000
  19.000  206.000       0.0000
  19.000  207.000       0.0000
  19.000  208.000       0.0000
  19.000  209.000       0.0000
  19.000  210.000       0.0000
  19.000  211.000       0.0000
  19.000  212.000       0.0000
  19.000  213.000       0.0000
  19.000  214.000       0.0000
  19.000  215.000       0.0000
  19.000  216.000       0.0000
  19.000  217.000       0.0000
  19.000  218.000       0.0000
  19.000  219.000       0.0000
  19.000  220.000       0.0000
  19.000  221.000       0.0000
  19.000  222.000       0.0000
  19.000  223.000       0.0000
  19.000  224.000       0.0000
  19.000  225.000       0.0000
  19.000  226.000       0.0000
  19.000  227.000       0.0000
  19.000  228.000       0.0000
  19.000  229.000       0.0000
  19.000  230.000       0.0000
  19.000  231.000       0.0000
  19.000  232.000       0.0000
  19.000  233.000       0.0000
  19.000  234.000       0.0000
  19.000  235.000       0.0000
  19.000  236.000       0.0000
  19.000  237.000       0.0000
  19.000  238.000       0.0000
  19.000  239.000       0.0000
  19.000  240.000       0.0000
  19.000  241.000       0.0000
  19.000  242.000       0.0000
  19.000  243.000       0.0000
  19.000  244.000       0.0000
  19.000  245.000       0.0000
  19.000  246.000       0.0000
  19.000  247.000       0.0000
  19.000  248.000       0.0000
  19.000  249.000       0.0000
  19.000  250.000       0.0000
  19.000  251.000       0.0000
  19.000  252.000       0.0000
  19.000  253.000       0.0000
  19.000  254.000       0.0000
  19.000  255.000       0.0000
  19.000  256.000       0.0000
  19.000  257.000       0.0000
  19.000  258.000       0.0000
  19.000  259.000       0.0000
  19.000  260.000       0.0000
  19.000  261.000       0.0000
  19.000  262.000       0.0000
  19.000  263.000       0.0000
  19.000  264.000       0.0000
  19.000  265.000       0.0000
  19.000  266.000       0.0000
  19.000  267.000       0.0000
  19.000  268.000       0.0000
  19.000  269.000       0.0000
  19.000  270.000       0.0000
  19.000  271.000       0.0000
  19.000  272.000       0.0000
  19.000  273.000       0.0000
  19.000  274.000       0.0000
  19.000  275.000       0.0000
  19.000  276.000       0.0000
  19.000  277.000       0.0000
  19.000  278.000       0.0000
  19.000  279.000       0.0000
  19.000  280.000       0.0000
  19.000  281.000       0.0000
  19.000  282.000       0.0000
  19.000  283.000       0.0000
  19.000  284.000       0.0000
  19.000  285.000       0.0000
  19.000  286.000       0.0000
  19.000  287.000       0.0000
  19.000  288.000       0.0000
  19.000  289.000       0.0000
  19.000  290.000       0.0000
  19.000  291.000       0.0000
  19.000  292.000       0.0000
  19.000  293.000       0.0000
  19.000  294.000       0.0000
  19.000  295.000       0.0000
  19.000  296.000       0.0000
  19.000  297.000       0.0000
  19.000  298.000       0.0000
  19.000  299.000       0.0000
  19.000  300.000       0.0000
  19.000  301.000       0.0000
  19.000  302.000       0.0000
  19.000  303.000       0.0000
  19.000  304.000       0.0000
  19.000  305.000       0.0000
  19.000  306.000       0.0000
  19.000  307.000       0.0000
  19.000  308.000       0.0000
  19.000  309.000       0.0000
  19.000  310.000       0.0000
  19.000  311.000       0.0000
  19.000  312.000       0.0000
  19.000  313.000       0.0000
  19.000  314.000       0.0000
  19.000  315.000       0.0000
  19.000  316.000       0.0000
  19.000  317.000       0.0000
  19.000  318.000       0.0000
  19.000  319.000       0.0000
  19.000  320.000       0.0000
  19.000  321.000       0.0000
  19.000  322.000       0.0000
  19.000  323.000       0.0000
  19.000  324.000       0.0000
  19.000  325.000       0.0000
  19.000  326.000       0.0000
  19.000  327.000       0.0000
  19.000  328.000       0.0000
  19.000  329.000       0.0000
  19.000  330.000       0.0000
  19.000  331.000       0.0000
  19.000  332.000       0.0000
  19.000  333.000       0.0000
  19.000  334.000       0.0000
  19.000  335.000       0.0000
  19.000  336.000       0.0000
  19.000  337.000       0.0000
  19.000  338.000       0.0000
  19.000  339.000       0.0000
  19.000  340.000       0.0000
  19.000  341.000       0.0000
  19.000  342.000       0.0000
  19.000  343.000       0.0000
  19.000  344.000       0.0000
  19.000  345.000       0.0000
  19.000  346.000       0.0000
  19.000  347.000       0.0000
  19.000  348.000       0.0000
  19.000  349.000       0.0000
  19.000  350.000       0.0000
  19.000  351.000       0.0000
  19.000  352.000       0.0000
  19.000  353.000       0.0000
  19.000  354.000       0.0000
  19.000  355.000       0.0000
  19.000  356.000       0.0000
  19.000  357.000       0.0000
  19.000  358.000       0.0000
  19.000  359.000       0.0000
  19.000  360.000       0.0000
  19.000  361.000       0.0000
  19.000  362.000       0.0000
  19.000  363.000       0.0000
  19.000  364.000       0.0000
  19.000  365.000       0.0000
  19.000  366.000       0.0000
  19.000  367.000       0.0000
  19.000  368.000       0.0000
  19.000  369.000       0.0000
  19.000  370.000       0.0000
  19.000  371.000       0.0000
  19.000  372.000       0.0000
  19.000  373.000       0.0000
  19.000  374.000       0.0000
  19.000  375.000       0.0000
  19.000  376.000       0.0000
  19.000  377.000       0.0000
  19.000  378.000       0.0000
  19.000  379.000       0.0000
  19.000  380.000       0.0000
  19.000  381.000       0.0000
  19.000  382.000       0.0000
  19.000  383.000       0.0000
  19.000  384.000       0.0000
  19.000  385.000       0.0000
  19.000  386.000       0.0000
  19.000  387.000       0.0000
  19.000  388.000 0

  20.000    1.000       0.0000
  20.000    2.000       0.0000
  20.000    3.000       0.0000
  20.000    4.000       0.0000
  20.000    5.000       0.0000
  20.000    6.000       0.0000
  20.000    7.000       0.0000
  20.000    8.000       0.0000
  20.000    9.000       0.0000
  20.000   10.000       0.0000
  20.000   11.000       0.0000
  20.000   12.000       0.0000
  20.000   13.000       0.0000
  20.000   14.000       0.0000
  20.000   15.000       0.0000
  20.000   16.000       0.0000
  20.000   17.000       0.0000
  20.000   18.000       0.0000
  20.000   19.000       0.0000
  20.000   20.000       0.0000
  20.000   21.000       0.0000
  20.000   22.000       0.0000
  20.000   23.000       0.0000
  20.000   24.000       0.0000
  20.000   25.000       0.0000
  20.000   26.000       0.0000
  20.000   27.000       0.0000
  20.000   28.000       0.0000
  20.000   29.000       0.0000
  20.000   30.000       0.0000
  20.000   31.000       0.0000
  20.000   32.000       0.0000
  20.000   33.000       0.0000
  20.000   34.000       0.0000
  20.000   35.000       0.0000
  20.000   36.000       0.0000
  20.000   37.000       0.0000
  20.000   38.000       0.0000
  20.000   39.000       0.0000
  20.000   40.000       0.0000
  20.000   41.000       0.0000
  20.000   42.000       0.0000
  20.000   43.000       0.0000
  20.000   44.000       0.0000
  20.000   45.000       0.0000
  20.000   46.000       0.0000
  20.000   47.000       0.0000
  20.000   48.000       0.0000
  20.000   49.000       0.0000
  20.000   50.000       0.0000
  20.000   51.000       0.0000
  20.000   52.000       0.0000
  20.000   53.000       0.0000
  20.000   54.000       0.0000
  20.000   55.000       0.0000
  20.000   56.000       0.0000
  20.000   57.000       0.0000
  20.000   58.000       0.0000
  20.000   59.000       0.0000
  20.000   60.000       0.0000
  20.000   61.000       0.0000
  20.000   62.000       0.0000
  20.000   63.000       0.0000
  20.000   64.000       0.0000
  20.000   65.000       0.0000
  20.000   66.000       0.0000
  20.000   67.000       0.0000
  20.000   68.000       0.0000
  20.000   69.000       0.0000
  20.000   70.000       0.0000
  20.000   71.000       0.0000
  20.000   72.000       0.0000
  20.000   73.000       0.0000
  20.000   74.000       0.0000
  20.000   75.000       0.0000
  20.000   76.000       0.0000
  20.000   77.000       0.0000
  20.000   78.000       0.0000
  20.000   79.000       0.0000
  20.000   80.000       0.0000
  20.000   81.000       0.0000
  20.000   82.000       0.0000
  20.000   83.000       0.0000
  20.000   84.000       0.0000
  20.000   85.000       0.0000
  20.000   86.000       0.0000
  20.000   87.000       0.0000
  20.000   88.000       0.0000
  20.000   89.000       0.0000
  20.000   90.000       0.0000
  20.000   91.000       0.0000
  20.000   92.000       0.0000
  20.000   93.000       0.0000
  20.000   94.000       0.0000
  20.000   95.000       0.0000
  20.000   96.000       0.0000
  20.000   97.000       0.0000
  20.000   98.000       0.0000
  20.000   99.000       0.0000
  20.000  100.000       0.0000
  20.000  101.000       0.0000
  20.000  102.000       0.0000
  20.000  103.000       0.0000
  20.000  104.000       0.0000
  20.000  105.000       0.0000
  20.000  106.000       0.0000
  20.000  107.000       0.0000
  20.000  108.000       0.0000
  20.000  109.000       0.0000
  20.000  110.000       0.0000
  20.000  111.000       0.0000
  20.000  112.000       0.0000
  20.000  113.000       0.0000
  20.000  114.000       0.0000
  20.000  115.000       0.0000
  20.000  116.000       0.0000
  20.000  117.000       0.0000
  20.000  118.000       0.0000
  20.000  119.000       0.0000
  20.000  120.000       0.0000
  20.000  121.000       0.0000
  20.000  122.000       0.0000
  20.000  123.000       0.0000
  20.000  124.000       0.0000
  20.000  125.000       0.0000
  20.000  126.000       0.0000
  20.000  127.000       0.0000
  20.000  128.000       0.0000
  20.000  129.000       0.0000
  20.000  130.000       0.0000
  20.000  131.000       0.0000
  20.000  132.000       0.0000
  20.000  133.000       0.0000
  20.000  134.000       0.0000
  20.000  135.000       0.0000
  20.000  136.000       0.0000
  20.000  137.000       0.0000
  20.000  138.000       0.0000
  20.000  139.000       0.0000
  20.000  140.000       0.0000
  20.000  141.000       0.0000
  20.000  142.000       0.0000
  20.000  143.000       0.0000
  20.000  144.000       0.0000
  20.000  145.000       0.0000
  20.000  146.000       0.0000
  20.000  147.000       0.0000
  20.000  148.000       0.0000
  20.000  149.000       0.0000
  20.000  150.000       0.0000
  20.000  151.000       0.0000
  20.000  152.000       0.0000
  20.000  153.000       0.0000
  20.000  154.000       0.0000
  20.000  155.000       0.0000
  20.000  156.000       0.0000
  20.000  157.000       0.0000
  20.000  158.000       0.0000
  20.000  159.000       0.0000
  20.000  160.000       0.0000
  20.000  161.000       0.0000
  20.000  162.000       0.0000
  20.000  163.000       0.0000
  20.000  164.000       0.0000
  20.000  165.000       0.0000
  20.000  166.000       0.0000
  20.000  167.000       0.0000
  20.000  168.000       0.0000
  20.000  169.000       0.0000
  20.000  170.000       0.0000
  20.000  171.000       0.0000
  20.000  172.000       0.0000
  20.000  173.000       0.0000
  20.000  174.000       0.0000
  20.000  175.000       0.0000
  20.000  176.000       0.0000
  20.000  177.000       0.0000
  20.000  178.000       0.0000
  20.000  179.000       0.0000
  20.000  180.000       0.0000
  20.000  181.000       0.0000
  20.000  182.000       0.0000
  20.000  183.000       0.0000
  20.000  184.000       0.0000
  20.000  185.000       0.0000
  20.000  186.000       0.0000
  20.000  187.000       0.0000
  20.000  188.000       0.0000
  20.000  189.000       0.0000
  20.000  190.000       0.0000
  20.000  191.000       0.0000
  20.000  192.000       0.0000
  20.000  193.000       0.0000
  20.000  194.000       0.0000
  20.000  195.000       0.0000
  20.000  196.000       0.0000
  20.000  197.000       0.0000
  20.000  198.000       0.0000
  20.000  199.000       0.0000
  20.000  200.000       0.0000
  20.000  201.000       0.0000
  20.000  202.000       0.0000
  20.000  203.000       0.0000
  20.000  204.000       0.0000
  20.000  205.000       0.0000
  20.000  206.000       0.0000
  20.000  207.000       0.0000
  20.000  208.000       0.0000
  20.000  209.000       0.0000
  20.000  210.000       0.0000
  20.000  211.000       0.0000
  20.000  212.000       0.0000
  20.000  213.000       0.0000
  20.000  214.000       0.0000
  20.000  215.000       0.0000
  20.000  216.000       0.0000
  20.000  217.000       0.0000
  20.000  218.000       0.0000
  20.000  219.000       0.0000
  20.000  220.000       0.0000
  20.000  221.000       0.0000
  20.000  222.000       0.0000
  20.000  223.000       0.0000
  20.000  224.000       0.0000
  20.000  225.000       0.0000
  20.000  226.000       0.0000
  20.000  227.000       0.0000
  20.000  228.000       0.0000
  20.000  229.000       0.0000
  20.000  230.000       0.0000
  20.000  231.000       0.0000
  20.000  232.000       0.0000
  20.000  233.000       0.0000
  20.000  234.000       0.0000
  20.000  235.000       0.0000
  20.000  236.000       0.0000
  20.000  237.000       0.0000
  20.000  238.000       0.0000
  20.000  239.000       0.0000
  20.000  240.000       0.0000
  20.000  241.000       0.0000
  20.000  242.000       0.0000
  20.000  243.000       0.0000
  20.000  244.000       0.0000
  20.000  245.000       0.0000
  20.000  246.000       0.0000
  20.000  247.000       0.0000
  20.000  248.000       0.0000
  20.000  249.000       0.0000
  20.000  250.000       0.0000
  20.000  251.000       0.0000
  20.000  252.000       0.0000
  20.000  253.000       0.0000
  20.000  254.000       0.0000
  20.000  255.000       0.0000
  20.000  256.000       0.0000
  20.000  257.000       0.0000
  20.000  258.000       0.0000
  20.000  259.000       0.0000
  20.000  260.000       0.0000
  20.000  261.000       0.0000
  20.000  262.000       0.0000
  20.000  263.000       0.0000
  20.000  264.000       0.0000
  20.000  265.000       0.0000
  20.000  266.000       0.0000
  20.000  267.000       0.0000
  20.000  268.000       0.0000
  20.000  269.000       0.0000
  20.000  270.000       0.0000
  20.000  271.000       0.0000
  20.000  272.000       0.0000
  20.000  273.000       0.0000
  20.000  274.000       0.0000
  20.000  275.000       0.0000
  20.000  276.000       0.0000
  20.000  277.000       0.0000
  20.000  278.000       0.0000
  20.000  279.000       0.0000
  20.000  280.000       0.0000
  20.000  281.000       0.0000
  20.000  282.000       0.0000
  20.000  283.000       0.0000
  20.000  284.000       0.0000
  20.000  285.000       0.0000
  20.000  286.000       0.0000
  20.000  287.000       0.0000
  20.000  288.000       0.0000
  20.000  289.000       0.0000
  20.000  290.000       0.0000
  20.000  291.000       0.0000
  20.000  292.000       0.0000
  20.000  293.000       0.0000
  20.000  294.000       0.0000
  20.000  295.000       0.0000
  20.000  296.000       0.0000
  20.000  297.000       0.0000
  20.000  298.000       0.0000
  20.000  299.000       0.0000
  20.000  300.000       0.0000
  20.000  301.000       0.0000
  20.000  302.000       0.0000
  20.000  303.000       0.0000
  20.000  304.000       0.0000
  20.000  305.000       0.0000
  20.000  306.000       0.0000
  20.000  307.000       0.0000
  20.000  308.000       0.0000
  20.000  309.000       0.0000
  20.000  310.000       0.0000
  20.000  311.000       0.0000
  20.000  312.000       0.0000
  20.000  313.000       0.0000
  20.000  314.000       0.0000
  20.000  315.000       0.0000
  20.000  316.000       0.0000
  20.000  317.000       0.0000
  20.000  318.000       0.0000
  20.000  319.000       0.0000
  20.000  320.000       0.0000
  20.000  321.000       0.0000
  20.000  322.000       0.0000
  20.000  323.000       0.0000
  20.000  324.000       0.0000
  20.000  325.000       0.0000
  20.000  326.000       0.0000
  20.000  327.000       0.0000
  20.000  328.000       0.0000
  20.000  329.000       0.0000
  20.000  330.000       0.0000
  20.000  331.000       0.0000
  20.000  332.000       0.0000
  20.000  333.000       0.0000
  20.000  334.000       0.0000
  20.000  335.000       0.0000
  20.000  336.000       0.0000
  20.000  337.000       0.0000
  20.000  338.000       0.0000
  20.000  339.000       0.0000
  20.000  340.000       0.0000
  20.000  341.000       0.0000
  20.000  342.000       0.0000
  20.000  343.000       0.0000
  20.000  344.000       0.0000
  20.000  345.000       0.0000
  20.000  346.000       0.0000
  20.000  347.000       0.0000
  20.000  348.000       0.0000
  20.000  349.000       0.0000
  20.000  350.000       0.0000
  20.000  351.000       0.0000
  20.000  352.000       0.0000
  20.000  353.000       0.0000
  20.000  354.000       0.0000
  20.000  355.000       0.0000
  20.000  356.000       0.0000
  20.000  357.000       0.0000
  20.000  358.000       0.0000
  20.000  359.000       0.0000
  20.000  360.000       0.0000
  20.000  361.000       0.0000
  20.000  362.000       0.0000
  20.000  363.000       0.0000
  20.000  364.000       0.0000
  20.000  365.000       0.0000
  20.000  366.000       0.0000
  20.000  367.000       0.0000
  20.000  368.000       0.0000
  20.000  369.000       0.0000
  20.000  370.000       0.0000
  20.000  371.000       0.0000
  20.000  372.000       0.0000
  20.000  373.000       0.0000
  20.000  374.000       0.0000
  20.000  375.000       0.0000
  20.000  376.000       0.0000
  20.000  377.000       0.0000
  20.000  378.000       0.0000
  20.000  379.000       0.0000
  20.000  380.000       0.0000
  20.000  381.000       0.0000
  20.000  382.000       0.0000
  20.000  383.000       0.0000
  20.000  384.000       0.0000
  20.000  385.000       0.0000
  20.000  386.000       0.0000
  20.000  387.000       0.0000
  20.000  388.000 0

  21.000    1.000       0.0000
  21.000    2.000       0.0000
  21.000    3.000       0.0000
  21.000    4.000       0.0000
  21.000    5.000       0.0000
  21.000    6.000       0.0000
  21.000    7.000       0.0000
  21.000    8.000       0.0000
  21.000    9.000       0.0000
  21.000   10.000       0.0000
  21.000   11.000       0.0000
  21.000   12.000       0.0000
  21.000   13.000       0.0000
  21.000   14.000       0.0000
  21.000   15.000       0.0000
  21.000   16.000       0.0000
  21.000   17.000       0.0000
  21.000   18.000       0.0000
  21.000   19.000       0.0000
  21.000   20.000       0.0000
  21.000   21.000       0.0000
  21.000   22.000       0.0000
  21.000   23.000       0.0000
  21.000   24.000       0.0000
  21.000   25.000       0.0000
  21.000   26.000       0.0000
  21.000   27.000       0.0000
  21.000   28.000       0.0000
  21.000   29.000       0.0000
  21.000   30.000       0.0000
  21.000   31.000       0.0000
  21.000   32.000       0.0000
  21.000   33.000       0.0000
  21.000   34.000       0.0000
  21.000   35.000       0.0000
  21.000   36.000       0.0000
  21.000   37.000       0.0000
  21.000   38.000       0.0000
  21.000   39.000       0.0000
  21.000   40.000       0.0000
  21.000   41.000       0.0000
  21.000   42.000       0.0000
  21.000   43.000       0.0000
  21.000   44.000       0.0000
  21.000   45.000       0.0000
  21.000   46.000       0.0000
  21.000   47.000       0.0000
  21.000   48.000       0.0000
  21.000   49.000       0.0000
  21.000   50.000       0.0000
  21.000   51.000       0.0000
  21.000   52.000       0.0000
  21.000   53.000       0.0000
  21.000   54.000       0.0000
  21.000   55.000       0.0000
  21.000   56.000       0.0000
  21.000   57.000       0.0000
  21.000   58.000       0.0000
  21.000   59.000       0.0000
  21.000   60.000       0.0000
  21.000   61.000       0.0000
  21.000   62.000       0.0000
  21.000   63.000       0.0000
  21.000   64.000       0.0000
  21.000   65.000       0.0000
  21.000   66.000       0.0000
  21.000   67.000       0.0000
  21.000   68.000       0.0000
  21.000   69.000       0.0000
  21.000   70.000       0.0000
  21.000   71.000       0.0000
  21.000   72.000       0.0000
  21.000   73.000       0.0000
  21.000   74.000       0.0000
  21.000   75.000       0.0000
  21.000   76.000       0.0000
  21.000   77.000       0.0000
  21.000   78.000       0.0000
  21.000   79.000       0.0000
  21.000   80.000       0.0000
  21.000   81.000       0.0000
  21.000   82.000       0.0000
  21.000   83.000       0.0000
  21.000   84.000       0.0000
  21.000   85.000       0.0000
  21.000   86.000       0.0000
  21.000   87.000       0.0000
  21.000   88.000       0.0000
  21.000   89.000       0.0000
  21.000   90.000       0.0000
  21.000   91.000       0.0000
  21.000   92.000       0.0000
  21.000   93.000       0.0000
  21.000   94.000       0.0000
  21.000   95.000       0.0000
  21.000   96.000       0.0000
  21.000   97.000       0.0000
  21.000   98.000       0.0000
  21.000   99.000       0.0000
  21.000  100.000       0.0000
  21.000  101.000       0.0000
  21.000  102.000       0.0000
  21.000  103.000       0.0000
  21.000  104.000       0.0000
  21.000  105.000       0.0000
  21.000  106.000       0.0000
  21.000  107.000       0.0000
  21.000  108.000       0.0000
  21.000  109.000       0.0000
  21.000  110.000       0.0000
  21.000  111.000       0.0000
  21.000  112.000       0.0000
  21.000  113.000       0.0000
  21.000  114.000       0.0000
  21.000  115.000       0.0000
  21.000  116.000       0.0000
  21.000  117.000       0.0000
  21.000  118.000       0.0000
  21.000  119.000       0.0000
  21.000  120.000       0.0000
  21.000  121.000       0.0000
  21.000  122.000       0.0000
  21.000  123.000       0.0000
  21.000  124.000       0.0000
  21.000  125.000       0.0000
  21.000  126.000       0.0000
  21.000  127.000       0.0000
  21.000  128.000       0.0000
  21.000  129.000       0.0000
  21.000  130.000       0.0000
  21.000  131.000       0.0000
  21.000  132.000       0.0000
  21.000  133.000       0.0000
  21.000  134.000       0.0000
  21.000  135.000       0.0000
  21.000  136.000       0.0000
  21.000  137.000       0.0000
  21.000  138.000       0.0000
  21.000  139.000       0.0000
  21.000  140.000       0.0000
  21.000  141.000       0.0000
  21.000  142.000       0.0000
  21.000  143.000       0.0000
  21.000  144.000       0.0000
  21.000  145.000       0.0000
  21.000  146.000       0.0000
  21.000  147.000       0.0000
  21.000  148.000       0.0000
  21.000  149.000       0.0000
  21.000  150.000       0.0000
  21.000  151.000       0.0000
  21.000  152.000       0.0000
  21.000  153.000       0.0000
  21.000  154.000       0.0000
  21.000  155.000       0.0000
  21.000  156.000       0.0000
  21.000  157.000       0.0000
  21.000  158.000       0.0000
  21.000  159.000       0.0000
  21.000  160.000       0.0000
  21.000  161.000       0.0000
  21.000  162.000       0.0000
  21.000  163.000       0.0000
  21.000  164.000       0.0000
  21.000  165.000       0.0000
  21.000  166.000       0.0000
  21.000  167.000       0.0000
  21.000  168.000       0.0000
  21.000  169.000       0.0000
  21.000  170.000       0.0000
  21.000  171.000       0.0000
  21.000  172.000       0.0000
  21.000  173.000       0.0000
  21.000  174.000       0.0000
  21.000  175.000       0.0000
  21.000  176.000       0.0000
  21.000  177.000       0.0000
  21.000  178.000       0.0000
  21.000  179.000       0.0000
  21.000  180.000       0.0000
  21.000  181.000       0.0000
  21.000  182.000       0.0000
  21.000  183.000       0.0000
  21.000  184.000       0.0000
  21.000  185.000       0.0000
  21.000  186.000       0.0000
  21.000  187.000       0.0000
  21.000  188.000       0.0000
  21.000  189.000       0.0000
  21.000  190.000       0.0000
  21.000  191.000       0.0000
  21.000  192.000       0.0000
  21.000  193.000       0.0000
  21.000  194.000       0.0000
  21.000  195.000       0.0000
  21.000  196.000       0.0000
  21.000  197.000       0.0000
  21.000  198.000       0.0000
  21.000  199.000       0.0000
  21.000  200.000       0.0000
  21.000  201.000       0.0000
  21.000  202.000       0.0000
  21.000  203.000       0.0000
  21.000  204.000       0.0000
  21.000  205.000       0.0000
  21.000  206.000       0.0000
  21.000  207.000       0.0000
  21.000  208.000       0.0000
  21.000  209.000       0.0000
  21.000  210.000       0.0000
  21.000  211.000       0.0000
  21.000  212.000       0.0000
  21.000  213.000       0.0000
  21.000  214.000       0.0000
  21.000  215.000       0.0000
  21.000  216.000       0.0000
  21.000  217.000       0.0000
  21.000  218.000       0.0000
  21.000  219.000       0.0000
  21.000  220.000       0.0000
  21.000  221.000       0.0000
  21.000  222.000       0.0000
  21.000  223.000       0.0000
  21.000  224.000       0.0000
  21.000  225.000       0.0000
  21.000  226.000       0.0000
  21.000  227.000       0.0000
  21.000  228.000       0.0000
  21.000  229.000       0.0000
  21.000  230.000       0.0000
  21.000  231.000       0.0000
  21.000  232.000       0.0000
  21.000  233.000       0.0000
  21.000  234.000       0.0000
  21.000  235.000       0.0000
  21.000  236.000       0.0000
  21.000  237.000       0.0000
  21.000  238.000       0.0000
  21.000  239.000       0.0000
  21.000  240.000       0.0000
  21.000  241.000       0.0000
  21.000  242.000       0.0000
  21.000  243.000       0.0000
  21.000  244.000       0.0000
  21.000  245.000       0.0000
  21.000  246.000       0.0000
  21.000  247.000       0.0000
  21.000  248.000       0.0000
  21.000  249.000       0.0000
  21.000  250.000       0.0000
  21.000  251.000       0.0000
  21.000  252.000       0.0000
  21.000  253.000       0.0000
  21.000  254.000       0.0000
  21.000  255.000       0.0000
  21.000  256.000       0.0000
  21.000  257.000       0.0000
  21.000  258.000       0.0000
  21.000  259.000       0.0000
  21.000  260.000       0.0000
  21.000  261.000       0.0000
  21.000  262.000       0.0000
  21.000  263.000       0.0000
  21.000  264.000       0.0000
  21.000  265.000       0.0000
  21.000  266.000       0.0000
  21.000  267.000       0.0000
  21.000  268.000       0.0000
  21.000  269.000       0.0000
  21.000  270.000       0.0000
  21.000  271.000       0.0000
  21.000  272.000       0.0000
  21.000  273.000       0.0000
  21.000  274.000       0.0000
  21.000  275.000       0.0000
  21.000  276.000       0.0000
  21.000  277.000       0.0000
  21.000  278.000       0.0000
  21.000  279.000       0.0000
  21.000  280.000       0.0000
  21.000  281.000       0.0000
  21.000  282.000       0.0000
  21.000  283.000       0.0000
  21.000  284.000       0.0000
  21.000  285.000       0.0000
  21.000  286.000       0.0000
  21.000  287.000       0.0000
  21.000  288.000       0.0000
  21.000  289.000       0.0000
  21.000  290.000       0.0000
  21.000  291.000       0.0000
  21.000  292.000       0.0000
  21.000  293.000       0.0000
  21.000  294.000       0.0000
  21.000  295.000       0.0000
  21.000  296.000       0.0000
  21.000  297.000       0.0000
  21.000  298.000       0.0000
  21.000  299.000       0.0000
  21.000  300.000       0.0000
  21.000  301.000       0.0000
  21.000  302.000       0.0000
  21.000  303.000       0.0000
  21.000  304.000       0.0000
  21.000  305.000       0.0000
  21.000  306.000       0.0000
  21.000  307.000       0.0000
  21.000  308.000       0.0000
  21.000  309.000       0.0000
  21.000  310.000       0.0000
  21.000  311.000       0.0000
  21.000  312.000       0.0000
  21.000  313.000       0.0000
  21.000  314.000       0.0000
  21.000  315.000       0.0000
  21.000  316.000       0.0000
  21.000  317.000       0.0000
  21.000  318.000       0.0000
  21.000  319.000       0.0000
  21.000  320.000       0.0000
  21.000  321.000       0.0000
  21.000  322.000       0.0000
  21.000  323.000       0.0000
  21.000  324.000       0.0000
  21.000  325.000       0.0000
  21.000  326.000       0.0000
  21.000  327.000       0.0000
  21.000  328.000       0.0000
  21.000  329.000       0.0000
  21.000  330.000       0.0000
  21.000  331.000       0.0000
  21.000  332.000       0.0000
  21.000  333.000       0.0000
  21.000  334.000       0.0000
  21.000  335.000       0.0000
  21.000  336.000       0.0000
  21.000  337.000       0.0000
  21.000  338.000       0.0000
  21.000  339.000       0.0000
  21.000  340.000       0.0000
  21.000  341.000       0.0000
  21.000  342.000       0.0000
  21.000  343.000       0.0000
  21.000  344.000       0.0000
  21.000  345.000       0.0000
  21.000  346.000       0.0000
  21.000  347.000       0.0000
  21.000  348.000       0.0000
  21.000  349.000       0.0000
  21.000  350.000       0.0000
  21.000  351.000       0.0000
  21.000  352.000       0.0000
  21.000  353.000       0.0000
  21.000  354.000       0.0000
  21.000  355.000       0.0000
  21.000  356.000       0.0000
  21.000  357.000       0.0000
  21.000  358.000       0.0000
  21.000  359.000       0.0000
  21.000  360.000       0.0000
  21.000  361.000       0.0000
  21.000  362.000       0.0000
  21.000  363.000       0.0000
  21.000  364.000       0.0000
  21.000  365.000       0.0000
  21.000  366.000       0.0000
  21.000  367.000       0.0000
  21.000  368.000       0.0000
  21.000  369.000       0.0000
  21.000  370.000       0.0000
  21.000  371.000       0.0000
  21.000  372.000       0.0000
  21.000  373.000       0.0000
  21.000  374.000       0.0000
  21.000  375.000       0.0000
  21.000  376.000       0.0000
  21.000  377.000       0.0000
  21.000  378.000       0.0000
  21.000  379.000       0.0000
  21.000  380.000       0.0000
  21.000  381.000       0.0000
  21.000  382.000       0.0000
  21.000  383.000       0.0000
  21.000  384.000       0.0000
  21.000  385.000       0.0000
  21.000  386.000       0.0000
  21.000  387.000       0.0000
  21.000  388.000 0

  22.000    1.000       0.0000
  22.000    2.000       0.0000
  22.000    3.000       0.0000
  22.000    4.000       0.0000
  22.000    5.000       0.0000
  22.000    6.000       0.0000
  22.000    7.000       0.0000
  22.000    8.000       0.0000
  22.000    9.000       0.0000
  22.000   10.000       0.0000
  22.000   11.000       0.0000
  22.000   12.000       0.0000
  22.000   13.000       0.0000
  22.000   14.000       0.0000
  22.000   15.000       0.0000
  22.000   16.000       0.0000
  22.000   17.000       0.0000
  22.000   18.000       0.0000
  22.000   19.000       0.0000
  22.000   20.000       0.0000
  22.000   21.000       0.0000
  22.000   22.000       0.0000
  22.000   23.000       0.0000
  22.000   24.000       0.0000
  22.000   25.000       0.0000
  22.000   26.000       0.0000
  22.000   27.000       0.0000
  22.000   28.000       0.0000
  22.000   29.000       0.0000
  22.000   30.000       0.0000
  22.000   31.000       0.0000
  22.000   32.000       0.0000
  22.000   33.000       0.0000
  22.000   34.000       0.0000
  22.000   35.000       0.0000
  22.000   36.000       0.0000
  22.000   37.000       0.0000
  22.000   38.000       0.0000
  22.000   39.000       0.0000
  22.000   40.000       0.0000
  22.000   41.000       0.0000
  22.000   42.000       0.0000
  22.000   43.000       0.0000
  22.000   44.000       0.0000
  22.000   45.000       0.0000
  22.000   46.000       0.0000
  22.000   47.000       0.0000
  22.000   48.000       0.0000
  22.000   49.000       0.0000
  22.000   50.000       0.0000
  22.000   51.000       0.0000
  22.000   52.000       0.0000
  22.000   53.000       0.0000
  22.000   54.000       0.0000
  22.000   55.000       0.0000
  22.000   56.000       0.0000
  22.000   57.000       0.0000
  22.000   58.000       0.0000
  22.000   59.000       0.0000
  22.000   60.000       0.0000
  22.000   61.000       0.0000
  22.000   62.000       0.0000
  22.000   63.000       0.0000
  22.000   64.000       0.0000
  22.000   65.000       0.0000
  22.000   66.000       0.0000
  22.000   67.000       0.0000
  22.000   68.000       0.0000
  22.000   69.000       0.0000
  22.000   70.000       0.0000
  22.000   71.000       0.0000
  22.000   72.000       0.0000
  22.000   73.000       0.0000
  22.000   74.000       0.0000
  22.000   75.000       0.0000
  22.000   76.000       0.0000
  22.000   77.000       0.0000
  22.000   78.000       0.0000
  22.000   79.000       0.0000
  22.000   80.000       0.0000
  22.000   81.000       0.0000
  22.000   82.000       0.0000
  22.000   83.000       0.0000
  22.000   84.000       0.0000
  22.000   85.000       0.0000
  22.000   86.000       0.0000
  22.000   87.000       0.0000
  22.000   88.000       0.0000
  22.000   89.000       0.0000
  22.000   90.000       0.0000
  22.000   91.000       0.0000
  22.000   92.000       0.0000
  22.000   93.000       0.0000
  22.000   94.000       0.0000
  22.000   95.000       0.0000
  22.000   96.000       0.0000
  22.000   97.000       0.0000
  22.000   98.000       0.0000
  22.000   99.000       0.0000
  22.000  100.000       0.0000
  22.000  101.000       0.0000
  22.000  102.000       0.0000
  22.000  103.000       0.0000
  22.000  104.000       0.0000
  22.000  105.000       0.0000
  22.000  106.000       0.0000
  22.000  107.000       0.0000
  22.000  108.000       0.0000
  22.000  109.000       0.0000
  22.000  110.000       0.0000
  22.000  111.000       0.0000
  22.000  112.000       0.0000
  22.000  113.000       0.0000
  22.000  114.000       0.0000
  22.000  115.000       0.0000
  22.000  116.000       0.0000
  22.000  117.000       0.0000
  22.000  118.000       0.0000
  22.000  119.000       0.0000
  22.000  120.000       0.0000
  22.000  121.000       0.0000
  22.000  122.000       0.0000
  22.000  123.000       0.0000
  22.000  124.000       0.0000
  22.000  125.000       0.0000
  22.000  126.000       0.0000
  22.000  127.000       0.0000
  22.000  128.000       0.0000
  22.000  129.000       0.0000
  22.000  130.000       0.0000
  22.000  131.000       0.0000
  22.000  132.000       0.0000
  22.000  133.000       0.0000
  22.000  134.000       0.0000
  22.000  135.000       0.0000
  22.000  136.000       0.0000
  22.000  137.000       0.0000
  22.000  138.000       0.0000
  22.000  139.000       0.0000
  22.000  140.000       0.0000
  22.000  141.000       0.0000
  22.000  142.000       0.0000
  22.000  143.000       0.0000
  22.000  144.000       0.0000
  22.000  145.000       0.0000
  22.000  146.000       0.0000
  22.000  147.000       0.0000
  22.000  148.000       0.0000
  22.000  149.000       0.0000
  22.000  150.000       0.0000
  22.000  151.000       0.0000
  22.000  152.000       0.0000
  22.000  153.000       0.0000
  22.000  154.000       0.0000
  22.000  155.000       0.0000
  22.000  156.000       0.0000
  22.000  157.000       0.0000
  22.000  158.000       0.0000
  22.000  159.000       0.0000
  22.000  160.000       0.0000
  22.000  161.000       0.0000
  22.000  162.000       0.0000
  22.000  163.000       0.0000
  22.000  164.000       0.0000
  22.000  165.000       0.0000
  22.000  166.000       0.0000
  22.000  167.000       0.0000
  22.000  168.000       0.0000
  22.000  169.000       0.0000
  22.000  170.000       0.0000
  22.000  171.000       0.0000
  22.000  172.000       0.0000
  22.000  173.000       0.0000
  22.000  174.000       0.0000
  22.000  175.000       0.0000
  22.000  176.000       0.0000
  22.000  177.000       0.0000
  22.000  178.000       0.0000
  22.000  179.000       0.0000
  22.000  180.000       0.0000
  22.000  181.000       0.0000
  22.000  182.000       0.0000
  22.000  183.000       0.0000
  22.000  184.000       0.0000
  22.000  185.000       0.0000
  22.000  186.000       0.0000
  22.000  187.000       0.0000
  22.000  188.000       0.0000
  22.000  189.000       0.0000
  22.000  190.000       0.0000
  22.000  191.000       0.0000
  22.000  192.000       0.0000
  22.000  193.000       0.0000
  22.000  194.000       0.0000
  22.000  195.000       0.0000
  22.000  196.000       0.0000
  22.000  197.000       0.0000
  22.000  198.000       0.0000
  22.000  199.000       0.0000
  22.000  200.000       0.0000
  22.000  201.000       0.0000
  22.000  202.000       0.0000
  22.000  203.000       0.0000
  22.000  204.000       0.0000
  22.000  205.000       0.0000
  22.000  206.000       0.0000
  22.000  207.000       0.0000
  22.000  208.000       0.0000
  22.000  209.000       0.0000
  22.000  210.000       0.0000
  22.000  211.000       0.0000
  22.000  212.000       0.0000
  22.000  213.000       0.0000
  22.000  214.000       0.0000
  22.000  215.000       0.0000
  22.000  216.000       0.0000
  22.000  217.000       0.0000
  22.000  218.000       0.0000
  22.000  219.000       0.0000
  22.000  220.000       0.0000
  22.000  221.000       0.0000
  22.000  222.000       0.0000
  22.000  223.000       0.0000
  22.000  224.000       0.0000
  22.000  225.000       0.0000
  22.000  226.000       0.0000
  22.000  227.000       0.0000
  22.000  228.000       0.0000
  22.000  229.000       0.0000
  22.000  230.000       0.0000
  22.000  231.000       0.0000
  22.000  232.000       0.0000
  22.000  233.000       0.0000
  22.000  234.000       0.0000
  22.000  235.000       0.0000
  22.000  236.000       0.0000
  22.000  237.000       0.0000
  22.000  238.000       0.0000
  22.000  239.000       0.0000
  22.000  240.000       0.0000
  22.000  241.000       0.0000
  22.000  242.000       0.0000
  22.000  243.000       0.0000
  22.000  244.000       0.0000
  22.000  245.000       0.0000
  22.000  246.000       0.0000
  22.000  247.000       0.0000
  22.000  248.000       0.0000
  22.000  249.000       0.0000
  22.000  250.000       0.0000
  22.000  251.000       0.0000
  22.000  252.000       0.0000
  22.000  253.000       0.0000
  22.000  254.000       0.0000
  22.000  255.000       0.0000
  22.000  256.000       0.0000
  22.000  257.000       0.0000
  22.000  258.000       0.0000
  22.000  259.000       0.0000
  22.000  260.000       0.0000
  22.000  261.000       0.0000
  22.000  262.000       0.0000
  22.000  263.000       0.0000
  22.000  264.000       0.0000
  22.000  265.000       0.0000
  22.000  266.000       0.0000
  22.000  267.000       0.0000
  22.000  268.000       0.0000
  22.000  269.000       0.0000
  22.000  270.000       0.0000
  22.000  271.000       0.0000
  22.000  272.000       0.0000
  22.000  273.000       0.0000
  22.000  274.000       0.0000
  22.000  275.000       0.0000
  22.000  276.000       0.0000
  22.000  277.000       0.0000
  22.000  278.000       0.0000
  22.000  279.000       0.0000
  22.000  280.000       0.0000
  22.000  281.000       0.0000
  22.000  282.000       0.0000
  22.000  283.000       0.0000
  22.000  284.000       0.0000
  22.000  285.000       0.0000
  22.000  286.000       0.0000
  22.000  287.000       0.0000
  22.000  288.000       0.0000
  22.000  289.000       0.0000
  22.000  290.000       0.0000
  22.000  291.000       0.0000
  22.000  292.000       0.0000
  22.000  293.000       0.0000
  22.000  294.000       0.0000
  22.000  295.000       0.0000
  22.000  296.000       0.0000
  22.000  297.000       0.0000
  22.000  298.000       0.0000
  22.000  299.000       0.0000
  22.000  300.000       0.0000
  22.000  301.000       0.0000
  22.000  302.000       0.0000
  22.000  303.000       0.0000
  22.000  304.000       0.0000
  22.000  305.000       0.0000
  22.000  306.000       0.0000
  22.000  307.000       0.0000
  22.000  308.000       0.0000
  22.000  309.000       0.0000
  22.000  310.000       0.0000
  22.000  311.000       0.0000
  22.000  312.000       0.0000
  22.000  313.000       0.0000
  22.000  314.000       0.0000
  22.000  315.000       0.0000
  22.000  316.000       0.0000
  22.000  317.000       0.0000
  22.000  318.000       0.0000
  22.000  319.000       0.0000
  22.000  320.000       0.0000
  22.000  321.000       0.0000
  22.000  322.000       0.0000
  22.000  323.000       0.0000
  22.000  324.000       0.0000
  22.000  325.000       0.0000
  22.000  326.000       0.0000
  22.000  327.000       0.0000
  22.000  328.000       0.0000
  22.000  329.000       0.0000
  22.000  330.000       0.0000
  22.000  331.000       0.0000
  22.000  332.000       0.0000
  22.000  333.000       0.0000
  22.000  334.000       0.0000
  22.000  335.000       0.0000
  22.000  336.000       0.0000
  22.000  337.000       0.0000
  22.000  338.000       0.0000
  22.000  339.000       0.0000
  22.000  340.000       0.0000
  22.000  341.000       0.0000
  22.000  342.000       0.0000
  22.000  343.000       0.0000
  22.000  344.000       0.0000
  22.000  345.000       0.0000
  22.000  346.000       0.0000
  22.000  347.000       0.0000
  22.000  348.000       0.0000
  22.000  349.000       0.0000
  22.000  350.000       0.0000
  22.000  351.000       0.0000
  22.000  352.000       0.0000
  22.000  353.000       0.0000
  22.000  354.000       0.0000
  22.000  355.000       0.0000
  22.000  356.000       0.0000
  22.000  357.000       0.0000
  22.000  358.000       0.0000
  22.000  359.000       0.0000
  22.000  360.000       0.0000
  22.000  361.000       0.0000
  22.000  362.000       0.0000
  22.000  363.000       0.0000
  22.000  364.000       0.0000
  22.000  365.000       0.0000
  22.000  366.000       0.0000
  22.000  367.000       0.0000
  22.000  368.000       0.0000
  22.000  369.000       0.0000
  22.000  370.000       0.0000
  22.000  371.000       0.0000
  22.000  372.000       0.0000
  22.000  373.000       0.0000
  22.000  374.000       0.0000
  22.000  375.000       0.0000
  22.000  376.000       0.0000
  22.000  377.000       0.0000
  22.000  378.000       0.0000
  22.000  379.000       0.0000
  22.000  380.000       0.0000
  22.000  381.000       0.0000
  22.000  382.000       0.0000
  22.000  383.000       0.0000
  22.000  384.000       0.0000
  22.000  385.000       0.0000
  22.000  386.000       0.0000
  22.000  387.000       0.0000
  22.000  388.000 0

  23.000    1.000       0.0000
  23.000    2.000       0.0000
  23.000    3.000       0.0000
  23.000    4.000       0.0000
  23.000    5.000       0.0000
  23.000    6.000       0.0000
  23.000    7.000       0.0000
  23.000    8.000       0.0000
  23.000    9.000       0.0000
  23.000   10.000       0.0000
  23.000   11.000       0.0000
  23.000   12.000       0.0000
  23.000   13.000       0.0000
  23.000   14.000       0.0000
  23.000   15.000       0.0000
  23.000   16.000       0.0000
  23.000   17.000       0.0000
  23.000   18.000       0.0000
  23.000   19.000       0.0000
  23.000   20.000       0.0000
  23.000   21.000       0.0000
  23.000   22.000       0.0000
  23.000   23.000       0.0000
  23.000   24.000       0.0000
  23.000   25.000       0.0000
  23.000   26.000       0.0000
  23.000   27.000       0.0000
  23.000   28.000       0.0000
  23.000   29.000       0.0000
  23.000   30.000       0.0000
  23.000   31.000       0.0000
  23.000   32.000       0.0000
  23.000   33.000       0.0000
  23.000   34.000       0.0000
  23.000   35.000       0.0000
  23.000   36.000       0.0000
  23.000   37.000       0.0000
  23.000   38.000       0.0000
  23.000   39.000       0.0000
  23.000   40.000       0.0000
  23.000   41.000       0.0000
  23.000   42.000       0.0000
  23.000   43.000       0.0000
  23.000   44.000       0.0000
  23.000   45.000       0.0000
  23.000   46.000       0.0000
  23.000   47.000       0.0000
  23.000   48.000       0.0000
  23.000   49.000       0.0000
  23.000   50.000       0.0000
  23.000   51.000       0.0000
  23.000   52.000       0.0000
  23.000   53.000       0.0000
  23.000   54.000       0.0000
  23.000   55.000       0.0000
  23.000   56.000       0.0000
  23.000   57.000       0.0000
  23.000   58.000       0.0000
  23.000   59.000       0.0000
  23.000   60.000       0.0000
  23.000   61.000       0.0000
  23.000   62.000       0.0000
  23.000   63.000       0.0000
  23.000   64.000       0.0000
  23.000   65.000       0.0000
  23.000   66.000       0.0000
  23.000   67.000       0.0000
  23.000   68.000       0.0000
  23.000   69.000       0.0000
  23.000   70.000       0.0000
  23.000   71.000       0.0000
  23.000   72.000       0.0000
  23.000   73.000       0.0000
  23.000   74.000       0.0000
  23.000   75.000       0.0000
  23.000   76.000       0.0000
  23.000   77.000       0.0000
  23.000   78.000       0.0000
  23.000   79.000       0.0000
  23.000   80.000       0.0000
  23.000   81.000       0.0000
  23.000   82.000       0.0000
  23.000   83.000       0.0000
  23.000   84.000       0.0000
  23.000   85.000       0.0000
  23.000   86.000       0.0000
  23.000   87.000       0.0000
  23.000   88.000       0.0000
  23.000   89.000       0.0000
  23.000   90.000       0.0000
  23.000   91.000       0.0000
  23.000   92.000       0.0000
  23.000   93.000       0.0000
  23.000   94.000       0.0000
  23.000   95.000       0.0000
  23.000   96.000       0.0000
  23.000   97.000       0.0000
  23.000   98.000       0.0000
  23.000   99.000       0.0000
  23.000  100.000       0.0000
  23.000  101.000       0.0000
  23.000  102.000       0.0000
  23.000  103.000       0.0000
  23.000  104.000       0.0000
  23.000  105.000       0.0000
  23.000  106.000       0.0000
  23.000  107.000       0.0000
  23.000  108.000       0.0000
  23.000  109.000       0.0000
  23.000  110.000       0.0000
  23.000  111.000       0.0000
  23.000  112.000       0.0000
  23.000  113.000       0.0000
  23.000  114.000       0.0000
  23.000  115.000       0.0000
  23.000  116.000       0.0000
  23.000  117.000       0.0000
  23.000  118.000       0.0000
  23.000  119.000       0.0000
  23.000  120.000       0.0000
  23.000  121.000       0.0000
  23.000  122.000       0.0000
  23.000  123.000       0.0000
  23.000  124.000       0.0000
  23.000  125.000       0.0000
  23.000  126.000       0.0000
  23.000  127.000       0.0000
  23.000  128.000       0.0000
  23.000  129.000       0.0000
  23.000  130.000       0.0000
  23.000  131.000       0.0000
  23.000  132.000       0.0000
  23.000  133.000       0.0000
  23.000  134.000       0.0000
  23.000  135.000       0.0000
  23.000  136.000       0.0000
  23.000  137.000       0.0000
  23.000  138.000       0.0000
  23.000  139.000       0.0000
  23.000  140.000       0.0000
  23.000  141.000       0.0000
  23.000  142.000       0.0000
  23.000  143.000       0.0000
  23.000  144.000       0.0000
  23.000  145.000       0.0000
  23.000  146.000       0.0000
  23.000  147.000       0.0000
  23.000  148.000       0.0000
  23.000  149.000       0.0000
  23.000  150.000       0.0000
  23.000  151.000       0.0000
  23.000  152.000       0.0000
  23.000  153.000       0.0000
  23.000  154.000       0.0000
  23.000  155.000       0.0000
  23.000  156.000       0.0000
  23.000  157.000       0.0000
  23.000  158.000       0.0000
  23.000  159.000       0.0000
  23.000  160.000       0.0000
  23.000  161.000       0.0000
  23.000  162.000       0.0000
  23.000  163.000       0.0000
  23.000  164.000       0.0000
  23.000  165.000       0.0000
  23.000  166.000       0.0000
  23.000  167.000       0.0000
  23.000  168.000       0.0000
  23.000  169.000       0.0000
  23.000  170.000       0.0000
  23.000  171.000       0.0000
  23.000  172.000       0.0000
  23.000  173.000       0.0000
  23.000  174.000       0.0000
  23.000  175.000       0.0000
  23.000  176.000       0.0000
  23.000  177.000       0.0000
  23.000  178.000       0.0000
  23.000  179.000       0.0000
  23.000  180.000       0.0000
  23.000  181.000       0.0000
  23.000  182.000       0.0000
  23.000  183.000       0.0000
  23.000  184.000       0.0000
  23.000  185.000       0.0000
  23.000  186.000       0.0000
  23.000  187.000       0.0000
  23.000  188.000       0.0000
  23.000  189.000       0.0000
  23.000  190.000       0.0000
  23.000  191.000       0.0000
  23.000  192.000       0.0000
  23.000  193.000       0.0000
  23.000  194.000       0.0000
  23.000  195.000       0.0000
  23.000  196.000       0.0000
  23.000  197.000       0.0000
  23.000  198.000       0.0000
  23.000  199.000       0.0000
  23.000  200.000       0.0000
  23.000  201.000       0.0000
  23.000  202.000       0.0000
  23.000  203.000       0.0000
  23.000  204.000       0.0000
  23.000  205.000       0.0000
  23.000  206.000       0.0000
  23.000  207.000       0.0000
  23.000  208.000       0.0000
  23.000  209.000       0.0000
  23.000  210.000       0.0000
  23.000  211.000       0.0000
  23.000  212.000       0.0000
  23.000  213.000       0.0000
  23.000  214.000       0.0000
  23.000  215.000       0.0000
  23.000  216.000       0.0000
  23.000  217.000       0.0000
  23.000  218.000       0.0000
  23.000  219.000       0.0000
  23.000  220.000       0.0000
  23.000  221.000       0.0000
  23.000  222.000       0.0000
  23.000  223.000       0.0000
  23.000  224.000       0.0000
  23.000  225.000       0.0000
  23.000  226.000       0.0000
  23.000  227.000       0.0000
  23.000  228.000       0.0000
  23.000  229.000       0.0000
  23.000  230.000       0.0000
  23.000  231.000       0.0000
  23.000  232.000       0.0000
  23.000  233.000       0.0000
  23.000  234.000       0.0000
  23.000  235.000       0.0000
  23.000  236.000       0.0000
  23.000  237.000       0.0000
  23.000  238.000       0.0000
  23.000  239.000       0.0000
  23.000  240.000       0.0000
  23.000  241.000       0.0000
  23.000  242.000       0.0000
  23.000  243.000       0.0000
  23.000  244.000       0.0000
  23.000  245.000       0.0000
  23.000  246.000       0.0000
  23.000  247.000       0.0000
  23.000  248.000       0.0000
  23.000  249.000       0.0000
  23.000  250.000       0.0000
  23.000  251.000       0.0000
  23.000  252.000       0.0000
  23.000  253.000       0.0000
  23.000  254.000       0.0000
  23.000  255.000       0.0000
  23.000  256.000       0.0000
  23.000  257.000       0.0000
  23.000  258.000       0.0000
  23.000  259.000       0.0000
  23.000  260.000       0.0000
  23.000  261.000       0.0000
  23.000  262.000       0.0000
  23.000  263.000       0.0000
  23.000  264.000       0.0000
  23.000  265.000       0.0000
  23.000  266.000       0.0000
  23.000  267.000       0.0000
  23.000  268.000       0.0000
  23.000  269.000       0.0000
  23.000  270.000       0.0000
  23.000  271.000       0.0000
  23.000  272.000       0.0000
  23.000  273.000       0.0000
  23.000  274.000       0.0000
  23.000  275.000       0.0000
  23.000  276.000       0.0000
  23.000  277.000       0.0000
  23.000  278.000       0.0000
  23.000  279.000       0.0000
  23.000  280.000       0.0000
  23.000  281.000       0.0000
  23.000  282.000       0.0000
  23.000  283.000       0.0000
  23.000  284.000       0.0000
  23.000  285.000       0.0000
  23.000  286.000       0.0000
  23.000  287.000       0.0000
  23.000  288.000       0.0000
  23.000  289.000       0.0000
  23.000  290.000       0.0000
  23.000  291.000       0.0000
  23.000  292.000       0.0000
  23.000  293.000       0.0000
  23.000  294.000       0.0000
  23.000  295.000       0.0000
  23.000  296.000       0.0000
  23.000  297.000       0.0000
  23.000  298.000       0.0000
  23.000  299.000       0.0000
  23.000  300.000       0.0000
  23.000  301.000       0.0000
  23.000  302.000       0.0000
  23.000  303.000       0.0000
  23.000  304.000       0.0000
  23.000  305.000       0.0000
  23.000  306.000       0.0000
  23.000  307.000       0.0000
  23.000  308.000       0.0000
  23.000  309.000       0.0000
  23.000  310.000       0.0000
  23.000  311.000       0.0000
  23.000  312.000       0.0000
  23.000  313.000       0.0000
  23.000  314.000       0.0000
  23.000  315.000       0.0000
  23.000  316.000       0.0000
  23.000  317.000       0.0000
  23.000  318.000       0.0000
  23.000  319.000       0.0000
  23.000  320.000       0.0000
  23.000  321.000       0.0000
  23.000  322.000       0.0000
  23.000  323.000       0.0000
  23.000  324.000       0.0000
  23.000  325.000       0.0000
  23.000  326.000       0.0000
  23.000  327.000       0.0000
  23.000  328.000       0.0000
  23.000  329.000       0.0000
  23.000  330.000       0.0000
  23.000  331.000       0.0000
  23.000  332.000       0.0000
  23.000  333.000       0.0000
  23.000  334.000       0.0000
  23.000  335.000       0.0000
  23.000  336.000       0.0000
  23.000  337.000       0.0000
  23.000  338.000       0.0000
  23.000  339.000       0.0000
  23.000  340.000       0.0000
  23.000  341.000       0.0000
  23.000  342.000       0.0000
  23.000  343.000       0.0000
  23.000  344.000       0.0000
  23.000  345.000       0.0000
  23.000  346.000       0.0000
  23.000  347.000       0.0000
  23.000  348.000       0.0000
  23.000  349.000       0.0000
  23.000  350.000       0.0000
  23.000  351.000       0.0000
  23.000  352.000       0.0000
  23.000  353.000       0.0000
  23.000  354.000       0.0000
  23.000  355.000       0.0000
  23.000  356.000       0.0000
  23.000  357.000       0.0000
  23.000  358.000       0.0000
  23.000  359.000       0.0000
  23.000  360.000       0.0000
  23.000  361.000       0.0000
  23.000  362.000       0.0000
  23.000  363.000       0.0000
  23.000  364.000       0.0000
  23.000  365.000       0.0000
  23.000  366.000       0.0000
  23.000  367.000       0.0000
  23.000  368.000       0.0000
  23.000  369.000       0.0000
  23.000  370.000       0.0000
  23.000  371.000       0.0000
  23.000  372.000       0.0000
  23.000  373.000       0.0000
  23.000  374.000       0.0000
  23.000  375.000       0.0000
  23.000  376.000       0.0000
  23.000  377.000       0.0000
  23.000  378.000       0.0000
  23.000  379.000       0.0000
  23.000  380.000       0.0000
  23.000  381.000       0.0000
  23.000  382.000       0.0000
  23.000  383.000       0.0000
  23.000  384.000       0.0000
  23.000  385.000       0.0000
  23.000  386.000       0.0000
  23.000  387.000       0.0000
  23.000  388.000 0

  24.000    1.000       0.0000
  24.000    2.000       0.0000
  24.000    3.000       0.0000
  24.000    4.000       0.0000
  24.000    5.000       0.0000
  24.000    6.000       0.0000
  24.000    7.000       0.0000
  24.000    8.000       0.0000
  24.000    9.000       0.0000
  24.000   10.000       0.0000
  24.000   11.000       0.0000
  24.000   12.000       0.0000
  24.000   13.000       0.0000
  24.000   14.000       0.0000
  24.000   15.000       0.0000
  24.000   16.000       0.0000
  24.000   17.000       0.0000
  24.000   18.000       0.0000
  24.000   19.000       0.0000
  24.000   20.000       0.0000
  24.000   21.000       0.0000
  24.000   22.000       0.0000
  24.000   23.000       0.0000
  24.000   24.000       0.0000
  24.000   25.000       0.0000
  24.000   26.000       0.0000
  24.000   27.000       0.0000
  24.000   28.000       0.0000
  24.000   29.000       0.0000
  24.000   30.000       0.0000
  24.000   31.000       0.0000
  24.000   32.000       0.0000
  24.000   33.000       0.0000
  24.000   34.000       0.0000
  24.000   35.000       0.0000
  24.000   36.000       0.0000
  24.000   37.000       0.0000
  24.000   38.000       0.0000
  24.000   39.000       0.0000
  24.000   40.000       0.0000
  24.000   41.000       0.0000
  24.000   42.000       0.0000
  24.000   43.000       0.0000
  24.000   44.000       0.0000
  24.000   45.000       0.0000
  24.000   46.000       0.0000
  24.000   47.000       0.0000
  24.000   48.000       0.0000
  24.000   49.000       0.0000
  24.000   50.000       0.0000
  24.000   51.000       0.0000
  24.000   52.000       0.0000
  24.000   53.000       0.0000
  24.000   54.000       0.0000
  24.000   55.000       0.0000
  24.000   56.000       0.0000
  24.000   57.000       0.0000
  24.000   58.000       0.0000
  24.000   59.000       0.0000
  24.000   60.000       0.0000
  24.000   61.000       0.0000
  24.000   62.000       0.0000
  24.000   63.000       0.0000
  24.000   64.000       0.0000
  24.000   65.000       0.0000
  24.000   66.000       0.0000
  24.000   67.000       0.0000
  24.000   68.000       0.0000
  24.000   69.000       0.0000
  24.000   70.000       0.0000
  24.000   71.000       0.0000
  24.000   72.000       0.0000
  24.000   73.000       0.0000
  24.000   74.000       0.0000
  24.000   75.000       0.0000
  24.000   76.000       0.0000
  24.000   77.000       0.0000
  24.000   78.000       0.0000
  24.000   79.000       0.0000
  24.000   80.000       0.0000
  24.000   81.000       0.0000
  24.000   82.000       0.0000
  24.000   83.000       0.0000
  24.000   84.000       0.0000
  24.000   85.000       0.0000
  24.000   86.000       0.0000
  24.000   87.000       0.0000
  24.000   88.000       0.0000
  24.000   89.000       0.0000
  24.000   90.000       0.0000
  24.000   91.000       0.0000
  24.000   92.000       0.0000
  24.000   93.000       0.0000
  24.000   94.000       0.0000
  24.000   95.000       0.0000
  24.000   96.000       0.0000
  24.000   97.000       0.0000
  24.000   98.000       0.0000
  24.000   99.000       0.0000
  24.000  100.000       0.0000
  24.000  101.000       0.0000
  24.000  102.000       0.0000
  24.000  103.000       0.0000
  24.000  104.000       0.0000
  24.000  105.000       0.0000
  24.000  106.000       0.0000
  24.000  107.000       0.0000
  24.000  108.000       0.0000
  24.000  109.000       0.0000
  24.000  110.000       0.0000
  24.000  111.000       0.0000
  24.000  112.000       0.0000
  24.000  113.000       0.0000
  24.000  114.000       0.0000
  24.000  115.000       0.0000
  24.000  116.000       0.0000
  24.000  117.000       0.0000
  24.000  118.000       0.0000
  24.000  119.000       0.0000
  24.000  120.000       0.0000
  24.000  121.000       0.0000
  24.000  122.000       0.0000
  24.000  123.000       0.0000
  24.000  124.000       0.0000
  24.000  125.000       0.0000
  24.000  126.000       0.0000
  24.000  127.000       0.0000
  24.000  128.000       0.0000
  24.000  129.000       0.0000
  24.000  130.000       0.0000
  24.000  131.000       0.0000
  24.000  132.000       0.0000
  24.000  133.000       0.0000
  24.000  134.000       0.0000
  24.000  135.000       0.0000
  24.000  136.000       0.0000
  24.000  137.000       0.0000
  24.000  138.000       0.0000
  24.000  139.000       0.0000
  24.000  140.000       0.0000
  24.000  141.000       0.0000
  24.000  142.000       0.0000
  24.000  143.000       0.0000
  24.000  144.000       0.0000
  24.000  145.000       0.0000
  24.000  146.000       0.0000
  24.000  147.000       0.0000
  24.000  148.000       0.0000
  24.000  149.000       0.0000
  24.000  150.000       0.0000
  24.000  151.000       0.0000
  24.000  152.000       0.0000
  24.000  153.000       0.0000
  24.000  154.000       0.0000
  24.000  155.000       0.0000
  24.000  156.000       0.0000
  24.000  157.000       0.0000
  24.000  158.000       0.0000
  24.000  159.000       0.0000
  24.000  160.000       0.0000
  24.000  161.000       0.0000
  24.000  162.000       0.0000
  24.000  163.000       0.0000
  24.000  164.000       0.0000
  24.000  165.000       0.0000
  24.000  166.000       0.0000
  24.000  167.000       0.0000
  24.000  168.000       0.0000
  24.000  169.000       0.0000
  24.000  170.000       0.0000
  24.000  171.000       0.0000
  24.000  172.000       0.0000
  24.000  173.000       0.0000
  24.000  174.000       0.0000
  24.000  175.000       0.0000
  24.000  176.000       0.0000
  24.000  177.000       0.0000
  24.000  178.000       0.0000
  24.000  179.000       0.0000
  24.000  180.000       0.0000
  24.000  181.000       0.0000
  24.000  182.000       0.0000
  24.000  183.000       0.0000
  24.000  184.000       0.0000
  24.000  185.000       0.0000
  24.000  186.000       0.0000
  24.000  187.000       0.0000
  24.000  188.000       0.0000
  24.000  189.000       0.0000
  24.000  190.000       0.0000
  24.000  191.000       0.0000
  24.000  192.000       0.0000
  24.000  193.000       0.0000
  24.000  194.000       0.0000
  24.000  195.000       0.0000
  24.000  196.000       0.0000
  24.000  197.000       0.0000
  24.000  198.000       0.0000
  24.000  199.000       0.0000
  24.000  200.000       0.0000
  24.000  201.000       0.0000
  24.000  202.000       0.0000
  24.000  203.000       0.0000
  24.000  204.000       0.0000
  24.000  205.000       0.0000
  24.000  206.000       0.0000
  24.000  207.000       0.0000
  24.000  208.000       0.0000
  24.000  209.000       0.0000
  24.000  210.000       0.0000
  24.000  211.000       0.0000
  24.000  212.000       0.0000
  24.000  213.000       0.0000
  24.000  214.000       0.0000
  24.000  215.000       0.0000
  24.000  216.000       0.0000
  24.000  217.000       0.0000
  24.000  218.000       0.0000
  24.000  219.000       0.0000
  24.000  220.000       0.0000
  24.000  221.000       0.0000
  24.000  222.000       0.0000
  24.000  223.000       0.0000
  24.000  224.000       0.0000
  24.000  225.000       0.0000
  24.000  226.000       0.0000
  24.000  227.000       0.0000
  24.000  228.000       0.0000
  24.000  229.000       0.0000
  24.000  230.000       0.0000
  24.000  231.000       0.0000
  24.000  232.000       0.0000
  24.000  233.000       0.0000
  24.000  234.000       0.0000
  24.000  235.000       0.0000
  24.000  236.000       0.0000
  24.000  237.000       0.0000
  24.000  238.000       0.0000
  24.000  239.000       0.0000
  24.000  240.000       0.0000
  24.000  241.000       0.0000
  24.000  242.000       0.0000
  24.000  243.000       0.0000
  24.000  244.000       0.0000
  24.000  245.000       0.0000
  24.000  246.000       0.0000
  24.000  247.000       0.0000
  24.000  248.000       0.0000
  24.000  249.000       0.0000
  24.000  250.000       0.0000
  24.000  251.000       0.0000
  24.000  252.000       0.0000
  24.000  253.000       0.0000
  24.000  254.000       0.0000
  24.000  255.000       0.0000
  24.000  256.000       0.0000
  24.000  257.000       0.0000
  24.000  258.000       0.0000
  24.000  259.000       0.0000
  24.000  260.000       0.0000
  24.000  261.000       0.0000
  24.000  262.000       0.0000
  24.000  263.000       0.0000
  24.000  264.000       0.0000
  24.000  265.000       0.0000
  24.000  266.000       0.0000
  24.000  267.000       0.0000
  24.000  268.000       0.0000
  24.000  269.000       0.0000
  24.000  270.000       0.0000
  24.000  271.000       0.0000
  24.000  272.000       0.0000
  24.000  273.000       0.0000
  24.000  274.000       0.0000
  24.000  275.000       0.0000
  24.000  276.000       0.0000
  24.000  277.000       0.0000
  24.000  278.000       0.0000
  24.000  279.000       0.0000
  24.000  280.000       0.0000
  24.000  281.000       0.0000
  24.000  282.000       0.0000
  24.000  283.000       0.0000
  24.000  284.000       0.0000
  24.000  285.000       0.0000
  24.000  286.000       0.0000
  24.000  287.000       0.0000
  24.000  288.000       0.0000
  24.000  289.000       0.0000
  24.000  290.000       0.0000
  24.000  291.000       0.0000
  24.000  292.000       0.0000
  24.000  293.000       0.0000
  24.000  294.000       0.0000
  24.000  295.000       0.0000
  24.000  296.000       0.0000
  24.000  297.000       0.0000
  24.000  298.000       0.0000
  24.000  299.000       0.0000
  24.000  300.000       0.0000
  24.000  301.000       0.0000
  24.000  302.000       0.0000
  24.000  303.000       0.0000
  24.000  304.000       0.0000
  24.000  305.000       0.0000
  24.000  306.000       0.0000
  24.000  307.000       0.0000
  24.000  308.000       0.0000
  24.000  309.000       0.0000
  24.000  310.000       0.0000
  24.000  311.000       0.0000
  24.000  312.000       0.0000
  24.000  313.000       0.0000
  24.000  314.000       0.0000
  24.000  315.000       0.0000
  24.000  316.000       0.0000
  24.000  317.000       0.0000
  24.000  318.000       0.0000
  24.000  319.000       0.0000
  24.000  320.000       0.0000
  24.000  321.000       0.0000
  24.000  322.000       0.0000
  24.000  323.000       0.0000
  24.000  324.000       0.0000
  24.000  325.000       0.0000
  24.000  326.000       0.0000
  24.000  327.000       0.0000
  24.000  328.000       0.0000
  24.000  329.000       0.0000
  24.000  330.000       0.0000
  24.000  331.000       0.0000
  24.000  332.000       0.0000
  24.000  333.000       0.0000
  24.000  334.000       0.0000
  24.000  335.000       0.0000
  24.000  336.000       0.0000
  24.000  337.000       0.0000
  24.000  338.000       0.0000
  24.000  339.000       0.0000
  24.000  340.000       0.0000
  24.000  341.000       0.0000
  24.000  342.000       0.0000
  24.000  343.000       0.0000
  24.000  344.000       0.0000
  24.000  345.000       0.0000
  24.000  346.000       0.0000
  24.000  347.000       0.0000
  24.000  348.000       0.0000
  24.000  349.000       0.0000
  24.000  350.000       0.0000
  24.000  351.000       0.0000
  24.000  352.000       0.0000
  24.000  353.000       0.0000
  24.000  354.000       0.0000
  24.000  355.000       0.0000
  24.000  356.000       0.0000
  24.000  357.000       0.0000
  24.000  358.000       0.0000
  24.000  359.000       0.0000
  24.000  360.000       0.0000
  24.000  361.000       0.0000
  24.000  362.000       0.0000
  24.000  363.000       0.0000
  24.000  364.000       0.0000
  24.000  365.000       0.0000
  24.000  366.000       0.0000
  24.000  367.000       0.0000
  24.000  368.000       0.0000
  24.000  369.000       0.0000
  24.000  370.000       0.0000
  24.000  371.000       0.0000
  24.000  372.000       0.0000
  24.000  373.000       0.0000
  24.000  374.000       0.0000
  24.000  375.000       0.0000
  24.000  376.000       0.0000
  24.000  377.000       0.0000
  24.000  378.000       0.0000
  24.000  379.000       0.0000
  24.000  380.000       0.0000
  24.000  381.000       0.0000
  24.000  382.000       0.0000
  24.000  383.000       0.0000
  24.000  384.000       0.0000
  24.000  385.000       0.0000
  24.000  386.000       0.0000
  24.000  387.000       0.0000
  24.000  388.000 0

  25.000    1.000       0.0000
  25.000    2.000       0.0000
  25.000    3.000       0.0000
  25.000    4.000       0.0000
  25.000    5.000       0.0000
  25.000    6.000       0.0000
  25.000    7.000       0.0000
  25.000    8.000       0.0000
  25.000    9.000       0.0000
  25.000   10.000       0.0000
  25.000   11.000       0.0000
  25.000   12.000       0.0000
  25.000   13.000       0.0000
  25.000   14.000       0.0000
  25.000   15.000       0.0000
  25.000   16.000       0.0000
  25.000   17.000       0.0000
  25.000   18.000       0.0000
  25.000   19.000       0.0000
  25.000   20.000       0.0000
  25.000   21.000       0.0000
  25.000   22.000       0.0000
  25.000   23.000       0.0000
  25.000   24.000       0.0000
  25.000   25.000       0.0000
  25.000   26.000       0.0000
  25.000   27.000       0.0000
  25.000   28.000       0.0000
  25.000   29.000       0.0000
  25.000   30.000       0.0000
  25.000   31.000       0.0000
  25.000   32.000       0.0000
  25.000   33.000       0.0000
  25.000   34.000       0.0000
  25.000   35.000       0.0000
  25.000   36.000       0.0000
  25.000   37.000       0.0000
  25.000   38.000       0.0000
  25.000   39.000       0.0000
  25.000   40.000       0.0000
  25.000   41.000       0.0000
  25.000   42.000       0.0000
  25.000   43.000       0.0000
  25.000   44.000       0.0000
  25.000   45.000       0.0000
  25.000   46.000       0.0000
  25.000   47.000       0.0000
  25.000   48.000       0.0000
  25.000   49.000       0.0000
  25.000   50.000       0.0000
  25.000   51.000       0.0000
  25.000   52.000       0.0000
  25.000   53.000       0.0000
  25.000   54.000       0.0000
  25.000   55.000       0.0000
  25.000   56.000       0.0000
  25.000   57.000       0.0000
  25.000   58.000       0.0000
  25.000   59.000       0.0000
  25.000   60.000       0.0000
  25.000   61.000       0.0000
  25.000   62.000       0.0000
  25.000   63.000       0.0000
  25.000   64.000       0.0000
  25.000   65.000       0.0000
  25.000   66.000       0.0000
  25.000   67.000       0.0000
  25.000   68.000       0.0000
  25.000   69.000       0.0000
  25.000   70.000       0.0000
  25.000   71.000       0.0000
  25.000   72.000       0.0000
  25.000   73.000       0.0000
  25.000   74.000       0.0000
  25.000   75.000       0.0000
  25.000   76.000       0.0000
  25.000   77.000       0.0000
  25.000   78.000       0.0000
  25.000   79.000       0.0000
  25.000   80.000       0.0000
  25.000   81.000       0.0000
  25.000   82.000       0.0000
  25.000   83.000       0.0000
  25.000   84.000       0.0000
  25.000   85.000       0.0000
  25.000   86.000       0.0000
  25.000   87.000       0.0000
  25.000   88.000       0.0000
  25.000   89.000       0.0000
  25.000   90.000       0.0000
  25.000   91.000       0.0000
  25.000   92.000       0.0000
  25.000   93.000       0.0000
  25.000   94.000       0.0000
  25.000   95.000       0.0000
  25.000   96.000       0.0000
  25.000   97.000       0.0000
  25.000   98.000       0.0000
  25.000   99.000       0.0000
  25.000  100.000       0.0000
  25.000  101.000       0.0000
  25.000  102.000       0.0000
  25.000  103.000       0.0000
  25.000  104.000       0.0000
  25.000  105.000       0.0000
  25.000  106.000       0.0000
  25.000  107.000       0.0000
  25.000  108.000       0.0000
  25.000  109.000       0.0000
  25.000  110.000       0.0000
  25.000  111.000       0.0000
  25.000  112.000       0.0000
  25.000  113.000       0.0000
  25.000  114.000       0.0000
  25.000  115.000       0.0000
  25.000  116.000       0.0000
  25.000  117.000       0.0000
  25.000  118.000       0.0000
  25.000  119.000       0.0000
  25.000  120.000       0.0000
  25.000  121.000       0.0000
  25.000  122.000       0.0000
  25.000  123.000       0.0000
  25.000  124.000       0.0000
  25.000  125.000       0.0000
  25.000  126.000       0.0000
  25.000  127.000       0.0000
  25.000  128.000       0.0000
  25.000  129.000       0.0000
  25.000  130.000       0.0000
  25.000  131.000       0.0000
  25.000  132.000       0.0000
  25.000  133.000       0.0000
  25.000  134.000       0.0000
  25.000  135.000       0.0000
  25.000  136.000       0.0000
  25.000  137.000       0.0000
  25.000  138.000       0.0000
  25.000  139.000       0.0000
  25.000  140.000       0.0000
  25.000  141.000       0.0000
  25.000  142.000       0.0000
  25.000  143.000       0.0000
  25.000  144.000       0.0000
  25.000  145.000       0.0000
  25.000  146.000       0.0000
  25.000  147.000       0.0000
  25.000  148.000       0.0000
  25.000  149.000       0.0000
  25.000  150.000       0.0000
  25.000  151.000       0.0000
  25.000  152.000       0.0000
  25.000  153.000       0.0000
  25.000  154.000       0.0000
  25.000  155.000       0.0000
  25.000  156.000       0.0000
  25.000  157.000       0.0000
  25.000  158.000       0.0000
  25.000  159.000       0.0000
  25.000  160.000       0.0000
  25.000  161.000       0.0000
  25.000  162.000       0.0000
  25.000  163.000       0.0000
  25.000  164.000       0.0000
  25.000  165.000       0.0000
  25.000  166.000       0.0000
  25.000  167.000       0.0000
  25.000  168.000       0.0000
  25.000  169.000       0.0000
  25.000  170.000       0.0000
  25.000  171.000       0.0000
  25.000  172.000       0.0000
  25.000  173.000       0.0000
  25.000  174.000       0.0000
  25.000  175.000       0.0000
  25.000  176.000       0.0000
  25.000  177.000       0.0000
  25.000  178.000       0.0000
  25.000  179.000       0.0000
  25.000  180.000       0.0000
  25.000  181.000       0.0000
  25.000  182.000       0.0000
  25.000  183.000       0.0000
  25.000  184.000       0.0000
  25.000  185.000       0.0000
  25.000  186.000       0.0000
  25.000  187.000       0.0000
  25.000  188.000       0.0000
  25.000  189.000       0.0000
  25.000  190.000       0.0000
  25.000  191.000       0.0000
  25.000  192.000       0.0000
  25.000  193.000       0.0000
  25.000  194.000       0.0000
  25.000  195.000       0.0000
  25.000  196.000       0.0000
  25.000  197.000       0.0000
  25.000  198.000       0.0000
  25.000  199.000       0.0000
  25.000  200.000       0.0000
  25.000  201.000       0.0000
  25.000  202.000       0.0000
  25.000  203.000       0.0000
  25.000  204.000       0.0000
  25.000  205.000       0.0000
  25.000  206.000       0.0000
  25.000  207.000       0.0000
  25.000  208.000       0.0000
  25.000  209.000       0.0000
  25.000  210.000       0.0000
  25.000  211.000       0.0000
  25.000  212.000       0.0000
  25.000  213.000       0.0000
  25.000  214.000       0.0000
  25.000  215.000       0.0000
  25.000  216.000       0.0000
  25.000  217.000       0.0000
  25.000  218.000       0.0000
  25.000  219.000       0.0000
  25.000  220.000       0.0000
  25.000  221.000       0.0000
  25.000  222.000       0.0000
  25.000  223.000       0.0000
  25.000  224.000       0.0000
  25.000  225.000       0.0000
  25.000  226.000       0.0000
  25.000  227.000       0.0000
  25.000  228.000       0.0000
  25.000  229.000       0.0000
  25.000  230.000       0.0000
  25.000  231.000       0.0000
  25.000  232.000       0.0000
  25.000  233.000       0.0000
  25.000  234.000       0.0000
  25.000  235.000       0.0000
  25.000  236.000       0.0000
  25.000  237.000       0.0000
  25.000  238.000       0.0000
  25.000  239.000       0.0000
  25.000  240.000       0.0000
  25.000  241.000       0.0000
  25.000  242.000       0.0000
  25.000  243.000       0.0000
  25.000  244.000       0.0000
  25.000  245.000       0.0000
  25.000  246.000       0.0000
  25.000  247.000       0.0000
  25.000  248.000       0.0000
  25.000  249.000       0.0000
  25.000  250.000       0.0000
  25.000  251.000       0.0000
  25.000  252.000       0.0000
  25.000  253.000       0.0000
  25.000  254.000       0.0000
  25.000  255.000       0.0000
  25.000  256.000       0.0000
  25.000  257.000       0.0000
  25.000  258.000       0.0000
  25.000  259.000       0.0000
  25.000  260.000       0.0000
  25.000  261.000       0.0000
  25.000  262.000       0.0000
  25.000  263.000       0.0000
  25.000  264.000       0.0000
  25.000  265.000       0.0000
  25.000  266.000       0.0000
  25.000  267.000       0.0000
  25.000  268.000       0.0000
  25.000  269.000       0.0000
  25.000  270.000       0.0000
  25.000  271.000       0.0000
  25.000  272.000       0.0000
  25.000  273.000       0.0000
  25.000  274.000       0.0000
  25.000  275.000       0.0000
  25.000  276.000       0.0000
  25.000  277.000       0.0000
  25.000  278.000       0.0000
  25.000  279.000       0.0000
  25.000  280.000       0.0000
  25.000  281.000       0.0000
  25.000  282.000       0.0000
  25.000  283.000       0.0000
  25.000  284.000       0.0000
  25.000  285.000       0.0000
  25.000  286.000       0.0000
  25.000  287.000       0.0000
  25.000  288.000       0.0000
  25.000  289.000       0.0000
  25.000  290.000       0.0000
  25.000  291.000       0.0000
  25.000  292.000       0.0000
  25.000  293.000       0.0000
  25.000  294.000       0.0000
  25.000  295.000       0.0000
  25.000  296.000       0.0000
  25.000  297.000       0.0000
  25.000  298.000       0.0000
  25.000  299.000       0.0000
  25.000  300.000       0.0000
  25.000  301.000       0.0000
  25.000  302.000       0.0000
  25.000  303.000       0.0000
  25.000  304.000       0.0000
  25.000  305.000       0.0000
  25.000  306.000       0.0000
  25.000  307.000       0.0000
  25.000  308.000       0.0000
  25.000  309.000       0.0000
  25.000  310.000       0.0000
  25.000  311.000       0.0000
  25.000  312.000       0.0000
  25.000  313.000       0.0000
  25.000  314.000       0.0000
  25.000  315.000       0.0000
  25.000  316.000       0.0000
  25.000  317.000       0.0000
  25.000  318.000       0.0000
  25.000  319.000       0.0000
  25.000  320.000       0.0000
  25.000  321.000       0.0000
  25.000  322.000       0.0000
  25.000  323.000       0.0000
  25.000  324.000       0.0000
  25.000  325.000       0.0000
  25.000  326.000       0.0000
  25.000  327.000       0.0000
  25.000  328.000       0.0000
  25.000  329.000       0.0000
  25.000  330.000       0.0000
  25.000  331.000       0.0000
  25.000  332.000       0.0000
  25.000  333.000       0.0000
  25.000  334.000       0.0000
  25.000  335.000       0.0000
  25.000  336.000       0.0000
  25.000  337.000       0.0000
  25.000  338.000       0.0000
  25.000  339.000       0.0000
  25.000  340.000       0.0000
  25.000  341.000       0.0000
  25.000  342.000       0.0000
  25.000  343.000       0.0000
  25.000  344.000       0.0000
  25.000  345.000       0.0000
  25.000  346.000       0.0000
  25.000  347.000       0.0000
  25.000  348.000       0.0000
  25.000  349.000       0.0000
  25.000  350.000       0.0000
  25.000  351.000       0.0000
  25.000  352.000       0.0000
  25.000  353.000       0.0000
  25.000  354.000       0.0000
  25.000  355.000       0.0000
  25.000  356.000       0.0000
  25.000  357.000       0.0000
  25.000  358.000       0.0000
  25.000  359.000       0.0000
  25.000  360.000       0.0000
  25.000  361.000       0.0000
  25.000  362.000       0.0000
  25.000  363.000       0.0000
  25.000  364.000       0.0000
  25.000  365.000       0.0000
  25.000  366.000       0.0000
  25.000  367.000       0.0000
  25.000  368.000       0.0000
  25.000  369.000       0.0000
  25.000  370.000       0.0000
  25.000  371.000       0.0000
  25.000  372.000       0.0000
  25.000  373.000       0.0000
  25.000  374.000       0.0000
  25.000  375.000       0.0000
  25.000  376.000       0.0000
  25.000  377.000       0.0000
  25.000  378.000       0.0000
  25.000  379.000       0.0000
  25.000  380.000       0.0000
  25.000  381.000       0.0000
  25.000  382.000       0.0000
  25.000  383.000       0.0000
  25.000  384.000       0.0000
  25.000  385.000       0.0000
  25.000  386.000       0.0000
  25.000  387.000       0.0000
  25.000  388.000 0

  26.000    1.000       0.0000
  26.000    2.000       0.0000
  26.000    3.000       0.0000
  26.000    4.000       0.0000
  26.000    5.000       0.0000
  26.000    6.000       0.0000
  26.000    7.000       0.0000
  26.000    8.000       0.0000
  26.000    9.000       0.0000
  26.000   10.000       0.0000
  26.000   11.000       0.0000
  26.000   12.000       0.0000
  26.000   13.000       0.0000
  26.000   14.000       0.0000
  26.000   15.000       0.0000
  26.000   16.000       0.0000
  26.000   17.000       0.0000
  26.000   18.000       0.0000
  26.000   19.000       0.0000
  26.000   20.000       0.0000
  26.000   21.000       0.0000
  26.000   22.000       0.0000
  26.000   23.000       0.0000
  26.000   24.000       0.0000
  26.000   25.000       0.0000
  26.000   26.000       0.0000
  26.000   27.000       0.0000
  26.000   28.000       0.0000
  26.000   29.000       0.0000
  26.000   30.000       0.0000
  26.000   31.000       0.0000
  26.000   32.000       0.0000
  26.000   33.000       0.0000
  26.000   34.000       0.0000
  26.000   35.000       0.0000
  26.000   36.000       0.0000
  26.000   37.000       0.0000
  26.000   38.000       0.0000
  26.000   39.000       0.0000
  26.000   40.000       0.0000
  26.000   41.000       0.0000
  26.000   42.000       0.0000
  26.000   43.000       0.0000
  26.000   44.000       0.0000
  26.000   45.000       0.0000
  26.000   46.000       0.0000
  26.000   47.000       0.0000
  26.000   48.000       0.0000
  26.000   49.000       0.0000
  26.000   50.000       0.0000
  26.000   51.000       0.0000
  26.000   52.000       0.0000
  26.000   53.000       0.0000
  26.000   54.000       0.0000
  26.000   55.000       0.0000
  26.000   56.000       0.0000
  26.000   57.000       0.0000
  26.000   58.000       0.0000
  26.000   59.000       0.0000
  26.000   60.000       0.0000
  26.000   61.000       0.0000
  26.000   62.000       0.0000
  26.000   63.000       0.0000
  26.000   64.000       0.0000
  26.000   65.000       0.0000
  26.000   66.000       0.0000
  26.000   67.000       0.0000
  26.000   68.000       0.0000
  26.000   69.000       0.0000
  26.000   70.000       0.0000
  26.000   71.000       0.0000
  26.000   72.000       0.0000
  26.000   73.000       0.0000
  26.000   74.000       0.0000
  26.000   75.000       0.0000
  26.000   76.000       0.0000
  26.000   77.000       0.0000
  26.000   78.000       0.0000
  26.000   79.000       0.0000
  26.000   80.000       0.0000
  26.000   81.000       0.0000
  26.000   82.000       0.0000
  26.000   83.000       0.0000
  26.000   84.000       0.0000
  26.000   85.000       0.0000
  26.000   86.000       0.0000
  26.000   87.000       0.0000
  26.000   88.000       0.0000
  26.000   89.000       0.0000
  26.000   90.000       0.0000
  26.000   91.000       0.0000
  26.000   92.000       0.0000
  26.000   93.000       0.0000
  26.000   94.000       0.0000
  26.000   95.000       0.0000
  26.000   96.000       0.0000
  26.000   97.000       0.0000
  26.000   98.000       0.0000
  26.000   99.000       0.0000
  26.000  100.000       0.0000
  26.000  101.000       0.0000
  26.000  102.000       0.0000
  26.000  103.000       0.0000
  26.000  104.000       0.0000
  26.000  105.000       0.0000
  26.000  106.000       0.0000
  26.000  107.000       0.0000
  26.000  108.000       0.0000
  26.000  109.000       0.0000
  26.000  110.000       0.0000
  26.000  111.000       0.0000
  26.000  112.000       0.0000
  26.000  113.000       0.0000
  26.000  114.000       0.0000
  26.000  115.000       0.0000
  26.000  116.000       0.0000
  26.000  117.000       0.0000
  26.000  118.000       0.0000
  26.000  119.000       0.0000
  26.000  120.000       0.0000
  26.000  121.000       0.0000
  26.000  122.000       0.0000
  26.000  123.000       0.0000
  26.000  124.000       0.0000
  26.000  125.000       0.0000
  26.000  126.000       0.0000
  26.000  127.000       0.0000
  26.000  128.000       0.0000
  26.000  129.000       0.0000
  26.000  130.000       0.0000
  26.000  131.000       0.0000
  26.000  132.000       0.0000
  26.000  133.000       0.0000
  26.000  134.000       0.0000
  26.000  135.000       0.0000
  26.000  136.000       0.0000
  26.000  137.000       0.0000
  26.000  138.000       0.0000
  26.000  139.000       0.0000
  26.000  140.000       0.0000
  26.000  141.000       0.0000
  26.000  142.000       0.0000
  26.000  143.000       0.0000
  26.000  144.000       0.0000
  26.000  145.000       0.0000
  26.000  146.000       0.0000
  26.000  147.000       0.0000
  26.000  148.000       0.0000
  26.000  149.000       0.0000
  26.000  150.000       0.0000
  26.000  151.000       0.0000
  26.000  152.000       0.0000
  26.000  153.000       0.0000
  26.000  154.000       0.0000
  26.000  155.000       0.0000
  26.000  156.000       0.0000
  26.000  157.000       0.0000
  26.000  158.000       0.0000
  26.000  159.000       0.0000
  26.000  160.000       0.0000
  26.000  161.000       0.0000
  26.000  162.000       0.0000
  26.000  163.000       0.0000
  26.000  164.000       0.0000
  26.000  165.000       0.0000
  26.000  166.000       0.0000
  26.000  167.000       0.0000
  26.000  168.000       0.0000
  26.000  169.000       0.0000
  26.000  170.000       0.0000
  26.000  171.000       0.0000
  26.000  172.000       0.0000
  26.000  173.000       0.0000
  26.000  174.000       0.0000
  26.000  175.000       0.0000
  26.000  176.000       0.0000
  26.000  177.000       0.0000
  26.000  178.000       0.0000
  26.000  179.000       0.0000
  26.000  180.000       0.0000
  26.000  181.000       0.0000
  26.000  182.000       0.0000
  26.000  183.000       0.0000
  26.000  184.000       0.0000
  26.000  185.000       0.0000
  26.000  186.000       0.0000
  26.000  187.000       0.0000
  26.000  188.000       0.0000
  26.000  189.000       0.0000
  26.000  190.000       0.0000
  26.000  191.000       0.0000
  26.000  192.000       0.0000
  26.000  193.000       0.0000
  26.000  194.000       0.0000
  26.000  195.000       0.0000
  26.000  196.000       0.0000
  26.000  197.000       0.0000
  26.000  198.000       0.0000
  26.000  199.000       0.0000
  26.000  200.000       0.0000
  26.000  201.000       0.0000
  26.000  202.000       0.0000
  26.000  203.000       0.0000
  26.000  204.000       0.0000
  26.000  205.000       0.0000
  26.000  206.000       0.0000
  26.000  207.000       0.0000
  26.000  208.000       0.0000
  26.000  209.000       0.0000
  26.000  210.000       0.0000
  26.000  211.000       0.0000
  26.000  212.000       0.0000
  26.000  213.000       0.0000
  26.000  214.000       0.0000
  26.000  215.000       0.0000
  26.000  216.000       0.0000
  26.000  217.000       0.0000
  26.000  218.000       0.0000
  26.000  219.000       0.0000
  26.000  220.000       0.0000
  26.000  221.000       0.0000
  26.000  222.000       0.0000
  26.000  223.000       0.0000
  26.000  224.000       0.0000
  26.000  225.000       0.0000
  26.000  226.000       0.0000
  26.000  227.000       0.0000
  26.000  228.000       0.0000
  26.000  229.000       0.0000
  26.000  230.000       0.0000
  26.000  231.000       0.0000
  26.000  232.000       0.0000
  26.000  233.000       0.0000
  26.000  234.000       0.0000
  26.000  235.000       0.0000
  26.000  236.000       0.0000
  26.000  237.000       0.0000
  26.000  238.000       0.0000
  26.000  239.000       0.0000
  26.000  240.000       0.0000
  26.000  241.000       0.0000
  26.000  242.000       0.0000
  26.000  243.000       0.0000
  26.000  244.000       0.0000
  26.000  245.000       0.0000
  26.000  246.000       0.0000
  26.000  247.000       0.0000
  26.000  248.000       0.0000
  26.000  249.000       0.0000
  26.000  250.000       0.0000
  26.000  251.000       0.0000
  26.000  252.000       0.0000
  26.000  253.000       0.0000
  26.000  254.000       0.0000
  26.000  255.000       0.0000
  26.000  256.000       0.0000
  26.000  257.000       0.0000
  26.000  258.000       0.0000
  26.000  259.000       0.0000
  26.000  260.000       0.0000
  26.000  261.000       0.0000
  26.000  262.000       0.0000
  26.000  263.000       0.0000
  26.000  264.000       0.0000
  26.000  265.000       0.0000
  26.000  266.000       0.0000
  26.000  267.000       0.0000
  26.000  268.000       0.0000
  26.000  269.000       0.0000
  26.000  270.000       0.0000
  26.000  271.000       0.0000
  26.000  272.000       0.0000
  26.000  273.000       0.0000
  26.000  274.000       0.0000
  26.000  275.000       0.0000
  26.000  276.000       0.0000
  26.000  277.000       0.0000
  26.000  278.000       0.0000
  26.000  279.000       0.0000
  26.000  280.000       0.0000
  26.000  281.000       0.0000
  26.000  282.000       0.0000
  26.000  283.000       0.0000
  26.000  284.000       0.0000
  26.000  285.000       0.0000
  26.000  286.000       0.0000
  26.000  287.000       0.0000
  26.000  288.000       0.0000
  26.000  289.000       0.0000
  26.000  290.000       0.0000
  26.000  291.000       0.0000
  26.000  292.000       0.0000
  26.000  293.000       0.0000
  26.000  294.000       0.0000
  26.000  295.000       0.0000
  26.000  296.000       0.0000
  26.000  297.000       0.0000
  26.000  298.000       0.0000
  26.000  299.000       0.0000
  26.000  300.000       0.0000
  26.000  301.000       0.0000
  26.000  302.000       0.0000
  26.000  303.000       0.0000
  26.000  304.000       0.0000
  26.000  305.000       0.0000
  26.000  306.000       0.0000
  26.000  307.000       0.0000
  26.000  308.000       0.0000
  26.000  309.000       0.0000
  26.000  310.000       0.0000
  26.000  311.000       0.0000
  26.000  312.000       0.0000
  26.000  313.000       0.0000
  26.000  314.000       0.0000
  26.000  315.000       0.0000
  26.000  316.000       0.0000
  26.000  317.000       0.0000
  26.000  318.000       0.0000
  26.000  319.000       0.0000
  26.000  320.000       0.0000
  26.000  321.000       0.0000
  26.000  322.000       0.0000
  26.000  323.000       0.0000
  26.000  324.000       0.0000
  26.000  325.000       0.0000
  26.000  326.000       0.0000
  26.000  327.000       0.0000
  26.000  328.000       0.0000
  26.000  329.000       0.0000
  26.000  330.000       0.0000
  26.000  331.000       0.0000
  26.000  332.000       0.0000
  26.000  333.000       0.0000
  26.000  334.000       0.0000
  26.000  335.000       0.0000
  26.000  336.000       0.0000
  26.000  337.000       0.0000
  26.000  338.000       0.0000
  26.000  339.000       0.0000
  26.000  340.000       0.0000
  26.000  341.000       0.0000
  26.000  342.000       0.0000
  26.000  343.000       0.0000
  26.000  344.000       0.0000
  26.000  345.000       0.0000
  26.000  346.000       0.0000
  26.000  347.000       0.0000
  26.000  348.000       0.0000
  26.000  349.000       0.0000
  26.000  350.000       0.0000
  26.000  351.000       0.0000
  26.000  352.000       0.0000
  26.000  353.000       0.0000
  26.000  354.000       0.0000
  26.000  355.000       0.0000
  26.000  356.000       0.0000
  26.000  357.000       0.0000
  26.000  358.000       0.0000
  26.000  359.000       0.0000
  26.000  360.000       0.0000
  26.000  361.000       0.0000
  26.000  362.000       0.0000
  26.000  363.000       0.0000
  26.000  364.000       0.0000
  26.000  365.000       0.0000
  26.000  366.000       0.0000
  26.000  367.000       0.0000
  26.000  368.000       0.0000
  26.000  369.000       0.0000
  26.000  370.000       0.0000
  26.000  371.000       0.0000
  26.000  372.000       0.0000
  26.000  373.000       0.0000
  26.000  374.000       0.0000
  26.000  375.000       0.0000
  26.000  376.000       0.0000
  26.000  377.000       0.0000
  26.000  378.000       0.0000
  26.000  379.000       0.0000
  26.000  380.000       0.0000
  26.000  381.000       0.0000
  26.000  382.000       0.0000
  26.000  383.000       0.0000
  26.000  384.000       0.0000
  26.000  385.000       0.0000
  26.000  386.000       0.0000
  26.000  387.000       0.0000
  26.000  388.000 0

  27.000    1.000       0.0000
  27.000    2.000       0.0000
  27.000    3.000       0.0000
  27.000    4.000       0.0000
  27.000    5.000       0.0000
  27.000    6.000       0.0000
  27.000    7.000       0.0000
  27.000    8.000       0.0000
  27.000    9.000       0.0000
  27.000   10.000       0.0000
  27.000   11.000       0.0000
  27.000   12.000       0.0000
  27.000   13.000       0.0000
  27.000   14.000       0.0000
  27.000   15.000       0.0000
  27.000   16.000       0.0000
  27.000   17.000       0.0000
  27.000   18.000       0.0000
  27.000   19.000       0.0000
  27.000   20.000       0.0000
  27.000   21.000       0.0000
  27.000   22.000       0.0000
  27.000   23.000       0.0000
  27.000   24.000       0.0000
  27.000   25.000       0.0000
  27.000   26.000       0.0000
  27.000   27.000       0.0000
  27.000   28.000       0.0000
  27.000   29.000       0.0000
  27.000   30.000       0.0000
  27.000   31.000       0.0000
  27.000   32.000       0.0000
  27.000   33.000       0.0000
  27.000   34.000       0.0000
  27.000   35.000       0.0000
  27.000   36.000       0.0000
  27.000   37.000       0.0000
  27.000   38.000       0.0000
  27.000   39.000       0.0000
  27.000   40.000       0.0000
  27.000   41.000       0.0000
  27.000   42.000       0.0000
  27.000   43.000       0.0000
  27.000   44.000       0.0000
  27.000   45.000       0.0000
  27.000   46.000       0.0000
  27.000   47.000       0.0000
  27.000   48.000       0.0000
  27.000   49.000       0.0000
  27.000   50.000       0.0000
  27.000   51.000       0.0000
  27.000   52.000       0.0000
  27.000   53.000       0.0000
  27.000   54.000       0.0000
  27.000   55.000       0.0000
  27.000   56.000       0.0000
  27.000   57.000       0.0000
  27.000   58.000       0.0000
  27.000   59.000       0.0000
  27.000   60.000       0.0000
  27.000   61.000       0.0000
  27.000   62.000       0.0000
  27.000   63.000       0.0000
  27.000   64.000       0.0000
  27.000   65.000       0.0000
  27.000   66.000       0.0000
  27.000   67.000       0.0000
  27.000   68.000       0.0000
  27.000   69.000       0.0000
  27.000   70.000       0.0000
  27.000   71.000       0.0000
  27.000   72.000       0.0000
  27.000   73.000       0.0000
  27.000   74.000       0.0000
  27.000   75.000       0.0000
  27.000   76.000       0.0000
  27.000   77.000       0.0000
  27.000   78.000       0.0000
  27.000   79.000       0.0000
  27.000   80.000       0.0000
  27.000   81.000       0.0000
  27.000   82.000       0.0000
  27.000   83.000       0.0000
  27.000   84.000       0.0000
  27.000   85.000       0.0000
  27.000   86.000       0.0000
  27.000   87.000       0.0000
  27.000   88.000       0.0000
  27.000   89.000       0.0000
  27.000   90.000       0.0000
  27.000   91.000       0.0000
  27.000   92.000       0.0000
  27.000   93.000       0.0000
  27.000   94.000       0.0000
  27.000   95.000       0.0000
  27.000   96.000       0.0000
  27.000   97.000       0.0000
  27.000   98.000       0.0000
  27.000   99.000       0.0000
  27.000  100.000       0.0000
  27.000  101.000       0.0000
  27.000  102.000       0.0000
  27.000  103.000       0.0000
  27.000  104.000       0.0000
  27.000  105.000       0.0000
  27.000  106.000       0.0000
  27.000  107.000       0.0000
  27.000  108.000       0.0000
  27.000  109.000       0.0000
  27.000  110.000       0.0000
  27.000  111.000       0.0000
  27.000  112.000       0.0000
  27.000  113.000       0.0000
  27.000  114.000       0.0000
  27.000  115.000       0.0000
  27.000  116.000       0.0000
  27.000  117.000       0.0000
  27.000  118.000       0.0000
  27.000  119.000       0.0000
  27.000  120.000       0.0000
  27.000  121.000       0.0000
  27.000  122.000       0.0000
  27.000  123.000       0.0000
  27.000  124.000       0.0000
  27.000  125.000       0.0000
  27.000  126.000       0.0000
  27.000  127.000       0.0000
  27.000  128.000       0.0000
  27.000  129.000       0.0000
  27.000  130.000       0.0000
  27.000  131.000       0.0000
  27.000  132.000       0.0000
  27.000  133.000       0.0000
  27.000  134.000       0.0000
  27.000  135.000       0.0000
  27.000  136.000       0.0000
  27.000  137.000       0.0000
  27.000  138.000       0.0000
  27.000  139.000       0.0000
  27.000  140.000       0.0000
  27.000  141.000       0.0000
  27.000  142.000       0.0000
  27.000  143.000       0.0000
  27.000  144.000       0.0000
  27.000  145.000       0.0000
  27.000  146.000       0.0000
  27.000  147.000       0.0000
  27.000  148.000       0.0000
  27.000  149.000       0.0000
  27.000  150.000       0.0000
  27.000  151.000       0.0000
  27.000  152.000       0.0000
  27.000  153.000       0.0000
  27.000  154.000       0.0000
  27.000  155.000       0.0000
  27.000  156.000       0.0000
  27.000  157.000       0.0000
  27.000  158.000       0.0000
  27.000  159.000       0.0000
  27.000  160.000       0.0000
  27.000  161.000       0.0000
  27.000  162.000       0.0000
  27.000  163.000       0.0000
  27.000  164.000       0.0000
  27.000  165.000       0.0000
  27.000  166.000       0.0000
  27.000  167.000       0.0000
  27.000  168.000       0.0000
  27.000  169.000       0.0000
  27.000  170.000       0.0000
  27.000  171.000       0.0000
  27.000  172.000       0.0000
  27.000  173.000       0.0000
  27.000  174.000       0.0000
  27.000  175.000       0.0000
  27.000  176.000       0.0000
  27.000  177.000       0.0000
  27.000  178.000       0.0000
  27.000  179.000       0.0000
  27.000  180.000       0.0000
  27.000  181.000       0.0000
  27.000  182.000       0.0000
  27.000  183.000       0.0000
  27.000  184.000       0.0000
  27.000  185.000       0.0000
  27.000  186.000       0.0000
  27.000  187.000       0.0000
  27.000  188.000       0.0000
  27.000  189.000       0.0000
  27.000  190.000       0.0000
  27.000  191.000       0.0000
  27.000  192.000       0.0000
  27.000  193.000       0.0000
  27.000  194.000       0.0000
  27.000  195.000       0.0000
  27.000  196.000       0.0000
  27.000  197.000       0.0000
  27.000  198.000       0.0000
  27.000  199.000       0.0000
  27.000  200.000       0.0000
  27.000  201.000       0.0000
  27.000  202.000       0.0000
  27.000  203.000       0.0000
  27.000  204.000       0.0000
  27.000  205.000       0.0000
  27.000  206.000       0.0000
  27.000  207.000       0.0000
  27.000  208.000       0.0000
  27.000  209.000       0.0000
  27.000  210.000       0.0000
  27.000  211.000       0.0000
  27.000  212.000       0.0000
  27.000  213.000       0.0000
  27.000  214.000       0.0000
  27.000  215.000       0.0000
  27.000  216.000       0.0000
  27.000  217.000       0.0000
  27.000  218.000       0.0000
  27.000  219.000       0.0000
  27.000  220.000       0.0000
  27.000  221.000       0.0000
  27.000  222.000       0.0000
  27.000  223.000       0.0000
  27.000  224.000       0.0000
  27.000  225.000       0.0000
  27.000  226.000       0.0000
  27.000  227.000       0.0000
  27.000  228.000       0.0000
  27.000  229.000       0.0000
  27.000  230.000       0.0000
  27.000  231.000       0.0000
  27.000  232.000       0.0000
  27.000  233.000       0.0000
  27.000  234.000       0.0000
  27.000  235.000       0.0000
  27.000  236.000       0.0000
  27.000  237.000       0.0000
  27.000  238.000       0.0000
  27.000  239.000       0.0000
  27.000  240.000       0.0000
  27.000  241.000       0.0000
  27.000  242.000       0.0000
  27.000  243.000       0.0000
  27.000  244.000       0.0000
  27.000  245.000       0.0000
  27.000  246.000       0.0000
  27.000  247.000       0.0000
  27.000  248.000       0.0000
  27.000  249.000       0.0000
  27.000  250.000       0.0000
  27.000  251.000       0.0000
  27.000  252.000       0.0000
  27.000  253.000       0.0000
  27.000  254.000       0.0000
  27.000  255.000       0.0000
  27.000  256.000       0.0000
  27.000  257.000       0.0000
  27.000  258.000       0.0000
  27.000  259.000       0.0000
  27.000  260.000       0.0000
  27.000  261.000       0.0000
  27.000  262.000       0.0000
  27.000  263.000       0.0000
  27.000  264.000       0.0000
  27.000  265.000       0.0000
  27.000  266.000       0.0000
  27.000  267.000       0.0000
  27.000  268.000       0.0000
  27.000  269.000       0.0000
  27.000  270.000       0.0000
  27.000  271.000       0.0000
  27.000  272.000       0.0000
  27.000  273.000       0.0000
  27.000  274.000       0.0000
  27.000  275.000       0.0000
  27.000  276.000       0.0000
  27.000  277.000       0.0000
  27.000  278.000       0.0000
  27.000  279.000       0.0000
  27.000  280.000       0.0000
  27.000  281.000       0.0000
  27.000  282.000       0.0000
  27.000  283.000       0.0000
  27.000  284.000       0.0000
  27.000  285.000       0.0000
  27.000  286.000       0.0000
  27.000  287.000       0.0000
  27.000  288.000       0.0000
  27.000  289.000       0.0000
  27.000  290.000       0.0000
  27.000  291.000       0.0000
  27.000  292.000       0.0000
  27.000  293.000       0.0000
  27.000  294.000       0.0000
  27.000  295.000       0.0000
  27.000  296.000       0.0000
  27.000  297.000       0.0000
  27.000  298.000       0.0000
  27.000  299.000       0.0000
  27.000  300.000       0.0000
  27.000  301.000       0.0000
  27.000  302.000       0.0000
  27.000  303.000       0.0000
  27.000  304.000       0.0000
  27.000  305.000       0.0000
  27.000  306.000       0.0000
  27.000  307.000       0.0000
  27.000  308.000       0.0000
  27.000  309.000       0.0000
  27.000  310.000       0.0000
  27.000  311.000       0.0000
  27.000  312.000       0.0000
  27.000  313.000       0.0000
  27.000  314.000       0.0000
  27.000  315.000       0.0000
  27.000  316.000       0.0000
  27.000  317.000       0.0000
  27.000  318.000       0.0000
  27.000  319.000       0.0000
  27.000  320.000       0.0000
  27.000  321.000       0.0000
  27.000  322.000       0.0000
  27.000  323.000       0.0000
  27.000  324.000       0.0000
  27.000  325.000       0.0000
  27.000  326.000       0.0000
  27.000  327.000       0.0000
  27.000  328.000       0.0000
  27.000  329.000       0.0000
  27.000  330.000       0.0000
  27.000  331.000       0.0000
  27.000  332.000       0.0000
  27.000  333.000       0.0000
  27.000  334.000       0.0000
  27.000  335.000       0.0000
  27.000  336.000       0.0000
  27.000  337.000       0.0000
  27.000  338.000       0.0000
  27.000  339.000       0.0000
  27.000  340.000       0.0000
  27.000  341.000       0.0000
  27.000  342.000       0.0000
  27.000  343.000       0.0000
  27.000  344.000       0.0000
  27.000  345.000       0.0000
  27.000  346.000       0.0000
  27.000  347.000       0.0000
  27.000  348.000       0.0000
  27.000  349.000       0.0000
  27.000  350.000       0.0000
  27.000  351.000       0.0000
  27.000  352.000       0.0000
  27.000  353.000       0.0000
  27.000  354.000       0.0000
  27.000  355.000       0.0000
  27.000  356.000       0.0000
  27.000  357.000       0.0000
  27.000  358.000       0.0000
  27.000  359.000       0.0000
  27.000  360.000       0.0000
  27.000  361.000       0.0000
  27.000  362.000       0.0000
  27.000  363.000       0.0000
  27.000  364.000       0.0000
  27.000  365.000       0.0000
  27.000  366.000       0.0000
  27.000  367.000       0.0000
  27.000  368.000       0.0000
  27.000  369.000       0.0000
  27.000  370.000       0.0000
  27.000  371.000       0.0000
  27.000  372.000       0.0000
  27.000  373.000       0.0000
  27.000  374.000       0.0000
  27.000  375.000       0.0000
  27.000  376.000       0.0000
  27.000  377.000       0.0000
  27.000  378.000       0.0000
  27.000  379.000       0.0000
  27.000  380.000       0.0000
  27.000  381.000       0.0000
  27.000  382.000       0.0000
  27.000  383.000       0.0000
  27.000  384.000       0.0000
  27.000  385.000       0.0000
  27.000  386.000       0.0000
  27.000  387.000       0.0000
  27.000  388.000 0

  28.000    1.000       0.0000
  28.000    2.000       0.0000
  28.000    3.000       0.0000
  28.000    4.000       0.0000
  28.000    5.000       0.0000
  28.000    6.000       0.0000
  28.000    7.000       0.0000
  28.000    8.000       0.0000
  28.000    9.000       0.0000
  28.000   10.000       0.0000
  28.000   11.000       0.0000
  28.000   12.000       0.0000
  28.000   13.000       0.0000
  28.000   14.000       0.0000
  28.000   15.000       0.0000
  28.000   16.000       0.0000
  28.000   17.000       0.0000
  28.000   18.000       0.0000
  28.000   19.000       0.0000
  28.000   20.000       0.0000
  28.000   21.000       0.0000
  28.000   22.000       0.0000
  28.000   23.000       0.0000
  28.000   24.000       0.0000
  28.000   25.000       0.0000
  28.000   26.000       0.0000
  28.000   27.000       0.0000
  28.000   28.000       0.0000
  28.000   29.000       0.0000
  28.000   30.000       0.0000
  28.000   31.000       0.0000
  28.000   32.000       0.0000
  28.000   33.000       0.0000
  28.000   34.000       0.0000
  28.000   35.000       0.0000
  28.000   36.000       0.0000
  28.000   37.000       0.0000
  28.000   38.000       0.0000
  28.000   39.000       0.0000
  28.000   40.000       0.0000
  28.000   41.000       0.0000
  28.000   42.000       0.0000
  28.000   43.000       0.0000
  28.000   44.000       0.0000
  28.000   45.000       0.0000
  28.000   46.000       0.0000
  28.000   47.000       0.0000
  28.000   48.000       0.0000
  28.000   49.000       0.0000
  28.000   50.000       0.0000
  28.000   51.000       0.0000
  28.000   52.000       0.0000
  28.000   53.000       0.0000
  28.000   54.000       0.0000
  28.000   55.000       0.0000
  28.000   56.000       0.0000
  28.000   57.000       0.0000
  28.000   58.000       0.0000
  28.000   59.000       0.0000
  28.000   60.000       0.0000
  28.000   61.000       0.0000
  28.000   62.000       0.0000
  28.000   63.000       0.0000
  28.000   64.000       0.0000
  28.000   65.000       0.0000
  28.000   66.000       0.0000
  28.000   67.000       0.0000
  28.000   68.000       0.0000
  28.000   69.000       0.0000
  28.000   70.000       0.0000
  28.000   71.000       0.0000
  28.000   72.000       0.0000
  28.000   73.000       0.0000
  28.000   74.000       0.0000
  28.000   75.000       0.0000
  28.000   76.000       0.0000
  28.000   77.000       0.0000
  28.000   78.000       0.0000
  28.000   79.000       0.0000
  28.000   80.000       0.0000
  28.000   81.000       0.0000
  28.000   82.000       0.0000
  28.000   83.000       0.0000
  28.000   84.000       0.0000
  28.000   85.000       0.0000
  28.000   86.000       0.0000
  28.000   87.000       0.0000
  28.000   88.000       0.0000
  28.000   89.000       0.0000
  28.000   90.000       0.0000
  28.000   91.000       0.0000
  28.000   92.000       0.0000
  28.000   93.000       0.0000
  28.000   94.000       0.0000
  28.000   95.000       0.0000
  28.000   96.000       0.0000
  28.000   97.000       0.0000
  28.000   98.000       0.0000
  28.000   99.000       0.0000
  28.000  100.000       0.0000
  28.000  101.000       0.0000
  28.000  102.000       0.0000
  28.000  103.000       0.0000
  28.000  104.000       0.0000
  28.000  105.000       0.0000
  28.000  106.000       0.0000
  28.000  107.000       0.0000
  28.000  108.000       0.0000
  28.000  109.000       0.0000
  28.000  110.000       0.0000
  28.000  111.000       0.0000
  28.000  112.000       0.0000
  28.000  113.000       0.0000
  28.000  114.000       0.0000
  28.000  115.000       0.0000
  28.000  116.000       0.0000
  28.000  117.000       0.0000
  28.000  118.000       0.0000
  28.000  119.000       0.0000
  28.000  120.000       0.0000
  28.000  121.000       0.0000
  28.000  122.000       0.0000
  28.000  123.000       0.0000
  28.000  124.000       0.0000
  28.000  125.000       0.0000
  28.000  126.000       0.0000
  28.000  127.000       0.0000
  28.000  128.000       0.0000
  28.000  129.000       0.0000
  28.000  130.000       0.0000
  28.000  131.000       0.0000
  28.000  132.000       0.0000
  28.000  133.000       0.0000
  28.000  134.000       0.0000
  28.000  135.000       0.0000
  28.000  136.000       0.0000
  28.000  137.000       0.0000
  28.000  138.000       0.0000
  28.000  139.000       0.0000
  28.000  140.000       0.0000
  28.000  141.000       0.0000
  28.000  142.000       0.0000
  28.000  143.000       0.0000
  28.000  144.000       0.0000
  28.000  145.000       0.0000
  28.000  146.000       0.0000
  28.000  147.000       0.0000
  28.000  148.000       0.0000
  28.000  149.000       0.0000
  28.000  150.000       0.0000
  28.000  151.000       0.0000
  28.000  152.000       0.0000
  28.000  153.000       0.0000
  28.000  154.000       0.0000
  28.000  155.000       0.0000
  28.000  156.000       0.0000
  28.000  157.000       0.0000
  28.000  158.000       0.0000
  28.000  159.000       0.0000
  28.000  160.000       0.0000
  28.000  161.000       0.0000
  28.000  162.000       0.0000
  28.000  163.000       0.0000
  28.000  164.000       0.0000
  28.000  165.000       0.0000
  28.000  166.000       0.0000
  28.000  167.000       0.0000
  28.000  168.000       0.0000
  28.000  169.000       0.0000
  28.000  170.000       0.0000
  28.000  171.000       0.0000
  28.000  172.000       0.0000
  28.000  173.000       0.0000
  28.000  174.000       0.0000
  28.000  175.000       0.0000
  28.000  176.000       0.0000
  28.000  177.000       0.0000
  28.000  178.000       0.0000
  28.000  179.000       0.0000
  28.000  180.000       0.0000
  28.000  181.000       0.0000
  28.000  182.000       0.0000
  28.000  183.000       0.0000
  28.000  184.000       0.0000
  28.000  185.000       0.0000
  28.000  186.000       0.0000
  28.000  187.000       0.0000
  28.000  188.000       0.0000
  28.000  189.000       0.0000
  28.000  190.000       0.0000
  28.000  191.000       0.0000
  28.000  192.000       0.0000
  28.000  193.000       0.0000
  28.000  194.000       0.0000
  28.000  195.000       0.0000
  28.000  196.000       0.0000
  28.000  197.000       0.0000
  28.000  198.000       0.0000
  28.000  199.000       0.0000
  28.000  200.000       0.0000
  28.000  201.000       0.0000
  28.000  202.000       0.0000
  28.000  203.000       0.0000
  28.000  204.000       0.0000
  28.000  205.000       0.0000
  28.000  206.000       0.0000
  28.000  207.000       0.0000
  28.000  208.000       0.0000
  28.000  209.000       0.0000
  28.000  210.000       0.0000
  28.000  211.000       0.0000
  28.000  212.000       0.0000
  28.000  213.000       0.0000
  28.000  214.000       0.0000
  28.000  215.000       0.0000
  28.000  216.000       0.0000
  28.000  217.000       0.0000
  28.000  218.000       0.0000
  28.000  219.000       0.0000
  28.000  220.000       0.0000
  28.000  221.000       0.0000
  28.000  222.000       0.0000
  28.000  223.000       0.0000
  28.000  224.000       0.0000
  28.000  225.000       0.0000
  28.000  226.000       0.0000
  28.000  227.000       0.0000
  28.000  228.000       0.0000
  28.000  229.000       0.0000
  28.000  230.000       0.0000
  28.000  231.000       0.0000
  28.000  232.000       0.0000
  28.000  233.000       0.0000
  28.000  234.000       0.0000
  28.000  235.000       0.0000
  28.000  236.000       0.0000
  28.000  237.000       0.0000
  28.000  238.000       0.0000
  28.000  239.000       0.0000
  28.000  240.000       0.0000
  28.000  241.000       0.0000
  28.000  242.000       0.0000
  28.000  243.000       0.0000
  28.000  244.000       0.0000
  28.000  245.000       0.0000
  28.000  246.000       0.0000
  28.000  247.000       0.0000
  28.000  248.000       0.0000
  28.000  249.000       0.0000
  28.000  250.000       0.0000
  28.000  251.000       0.0000
  28.000  252.000       0.0000
  28.000  253.000       0.0000
  28.000  254.000       0.0000
  28.000  255.000       0.0000
  28.000  256.000       0.0000
  28.000  257.000       0.0000
  28.000  258.000       0.0000
  28.000  259.000       0.0000
  28.000  260.000       0.0000
  28.000  261.000       0.0000
  28.000  262.000       0.0000
  28.000  263.000       0.0000
  28.000  264.000       0.0000
  28.000  265.000       0.0000
  28.000  266.000       0.0000
  28.000  267.000       0.0000
  28.000  268.000       0.0000
  28.000  269.000       0.0000
  28.000  270.000       0.0000
  28.000  271.000       0.0000
  28.000  272.000       0.0000
  28.000  273.000       0.0000
  28.000  274.000       0.0000
  28.000  275.000       0.0000
  28.000  276.000       0.0000
  28.000  277.000       0.0000
  28.000  278.000       0.0000
  28.000  279.000       0.0000
  28.000  280.000       0.0000
  28.000  281.000       0.0000
  28.000  282.000       0.0000
  28.000  283.000       0.0000
  28.000  284.000       0.0000
  28.000  285.000       0.0000
  28.000  286.000       0.0000
  28.000  287.000       0.0000
  28.000  288.000       0.0000
  28.000  289.000       0.0000
  28.000  290.000       0.0000
  28.000  291.000       0.0000
  28.000  292.000       0.0000
  28.000  293.000       0.0000
  28.000  294.000       0.0000
  28.000  295.000       0.0000
  28.000  296.000       0.0000
  28.000  297.000       0.0000
  28.000  298.000       0.0000
  28.000  299.000       0.0000
  28.000  300.000       0.0000
  28.000  301.000       0.0000
  28.000  302.000       0.0000
  28.000  303.000       0.0000
  28.000  304.000       0.0000
  28.000  305.000       0.0000
  28.000  306.000       0.0000
  28.000  307.000       0.0000
  28.000  308.000       0.0000
  28.000  309.000       0.0000
  28.000  310.000       0.0000
  28.000  311.000       0.0000
  28.000  312.000       0.0000
  28.000  313.000       0.0000
  28.000  314.000       0.0000
  28.000  315.000       0.0000
  28.000  316.000       0.0000
  28.000  317.000       0.0000
  28.000  318.000       0.0000
  28.000  319.000       0.0000
  28.000  320.000       0.0000
  28.000  321.000       0.0000
  28.000  322.000       0.0000
  28.000  323.000       0.0000
  28.000  324.000       0.0000
  28.000  325.000       0.0000
  28.000  326.000       0.0000
  28.000  327.000       0.0000
  28.000  328.000       0.0000
  28.000  329.000       0.0000
  28.000  330.000       0.0000
  28.000  331.000       0.0000
  28.000  332.000       0.0000
  28.000  333.000       0.0000
  28.000  334.000       0.0000
  28.000  335.000       0.0000
  28.000  336.000       0.0000
  28.000  337.000       0.0000
  28.000  338.000       0.0000
  28.000  339.000       0.0000
  28.000  340.000       0.0000
  28.000  341.000       0.0000
  28.000  342.000       0.0000
  28.000  343.000       0.0000
  28.000  344.000       0.0000
  28.000  345.000       0.0000
  28.000  346.000       0.0000
  28.000  347.000       0.0000
  28.000  348.000       0.0000
  28.000  349.000       0.0000
  28.000  350.000       0.0000
  28.000  351.000       0.0000
  28.000  352.000       0.0000
  28.000  353.000       0.0000
  28.000  354.000       0.0000
  28.000  355.000       0.0000
  28.000  356.000       0.0000
  28.000  357.000       0.0000
  28.000  358.000       0.0000
  28.000  359.000       0.0000
  28.000  360.000       0.0000
  28.000  361.000       0.0000
  28.000  362.000       0.0000
  28.000  363.000       0.0000
  28.000  364.000       0.0000
  28.000  365.000       0.0000
  28.000  366.000       0.0000
  28.000  367.000       0.0000
  28.000  368.000       0.0000
  28.000  369.000       0.0000
  28.000  370.000       0.0000
  28.000  371.000       0.0000
  28.000  372.000       0.0000
  28.000  373.000       0.0000
  28.000  374.000       0.0000
  28.000  375.000       0.0000
  28.000  376.000       0.0000
  28.000  377.000       0.0000
  28.000  378.000       0.0000
  28.000  379.000       0.0000
  28.000  380.000       0.0000
  28.000  381.000       0.0000
  28.000  382.000       0.0000
  28.000  383.000       0.0000
  28.000  384.000       0.0000
  28.000  385.000       0.0000
  28.000  386.000       0.0000
  28.000  387.000       0.0000
  28.000  388.000 0

  29.000    1.000       0.0000
  29.000    2.000       0.0000
  29.000    3.000       0.0000
  29.000    4.000       0.0000
  29.000    5.000       0.0000
  29.000    6.000       0.0000
  29.000    7.000       0.0000
  29.000    8.000       0.0000
  29.000    9.000       0.0000
  29.000   10.000       0.0000
  29.000   11.000       0.0000
  29.000   12.000       0.0000
  29.000   13.000       0.0000
  29.000   14.000       0.0000
  29.000   15.000       0.0000
  29.000   16.000       0.0000
  29.000   17.000       0.0000
  29.000   18.000       0.0000
  29.000   19.000       0.0000
  29.000   20.000       0.0000
  29.000   21.000       0.0000
  29.000   22.000       0.0000
  29.000   23.000       0.0000
  29.000   24.000       0.0000
  29.000   25.000       0.0000
  29.000   26.000       0.0000
  29.000   27.000       0.0000
  29.000   28.000       0.0000
  29.000   29.000       0.0000
  29.000   30.000       0.0000
  29.000   31.000       0.0000
  29.000   32.000       0.0000
  29.000   33.000       0.0000
  29.000   34.000       0.0000
  29.000   35.000       0.0000
  29.000   36.000       0.0000
  29.000   37.000       0.0000
  29.000   38.000       0.0000
  29.000   39.000       0.0000
  29.000   40.000       0.0000
  29.000   41.000       0.0000
  29.000   42.000       0.0000
  29.000   43.000       0.0000
  29.000   44.000       0.0000
  29.000   45.000       0.0000
  29.000   46.000       0.0000
  29.000   47.000       0.0000
  29.000   48.000       0.0000
  29.000   49.000       0.0000
  29.000   50.000       0.0000
  29.000   51.000       0.0000
  29.000   52.000       0.0000
  29.000   53.000       0.0000
  29.000   54.000       0.0000
  29.000   55.000       0.0000
  29.000   56.000       0.0000
  29.000   57.000       0.0000
  29.000   58.000       0.0000
  29.000   59.000       0.0000
  29.000   60.000       0.0000
  29.000   61.000       0.0000
  29.000   62.000       0.0000
  29.000   63.000       0.0000
  29.000   64.000       0.0000
  29.000   65.000       0.0000
  29.000   66.000       0.0000
  29.000   67.000       0.0000
  29.000   68.000       0.0000
  29.000   69.000       0.0000
  29.000   70.000       0.0000
  29.000   71.000       0.0000
  29.000   72.000       0.0000
  29.000   73.000       0.0000
  29.000   74.000       0.0000
  29.000   75.000       0.0000
  29.000   76.000       0.0000
  29.000   77.000       0.0000
  29.000   78.000       0.0000
  29.000   79.000       0.0000
  29.000   80.000       0.0000
  29.000   81.000       0.0000
  29.000   82.000       0.0000
  29.000   83.000       0.0000
  29.000   84.000       0.0000
  29.000   85.000       0.0000
  29.000   86.000       0.0000
  29.000   87.000       0.0000
  29.000   88.000       0.0000
  29.000   89.000       0.0000
  29.000   90.000       0.0000
  29.000   91.000       0.0000
  29.000   92.000       0.0000
  29.000   93.000       0.0000
  29.000   94.000       0.0000
  29.000   95.000       0.0000
  29.000   96.000       0.0000
  29.000   97.000       0.0000
  29.000   98.000       0.0000
  29.000   99.000       0.0000
  29.000  100.000       0.0000
  29.000  101.000       0.0000
  29.000  102.000       0.0000
  29.000  103.000       0.0000
  29.000  104.000       0.0000
  29.000  105.000       0.0000
  29.000  106.000       0.0000
  29.000  107.000       0.0000
  29.000  108.000       0.0000
  29.000  109.000       0.0000
  29.000  110.000       0.0000
  29.000  111.000       0.0000
  29.000  112.000       0.0000
  29.000  113.000       0.0000
  29.000  114.000       0.0000
  29.000  115.000       0.0000
  29.000  116.000       0.0000
  29.000  117.000       0.0000
  29.000  118.000       0.0000
  29.000  119.000       0.0000
  29.000  120.000       0.0000
  29.000  121.000       0.0000
  29.000  122.000       0.0000
  29.000  123.000       0.0000
  29.000  124.000       0.0000
  29.000  125.000       0.0000
  29.000  126.000       0.0000
  29.000  127.000       0.0000
  29.000  128.000       0.0000
  29.000  129.000       0.0000
  29.000  130.000       0.0000
  29.000  131.000       0.0000
  29.000  132.000       0.0000
  29.000  133.000       0.0000
  29.000  134.000       0.0000
  29.000  135.000       0.0000
  29.000  136.000       0.0000
  29.000  137.000       0.0000
  29.000  138.000       0.0000
  29.000  139.000       0.0000
  29.000  140.000       0.0000
  29.000  141.000       0.0000
  29.000  142.000       0.0000
  29.000  143.000       0.0000
  29.000  144.000       0.0000
  29.000  145.000       0.0000
  29.000  146.000       0.0000
  29.000  147.000       0.0000
  29.000  148.000       0.0000
  29.000  149.000       0.0000
  29.000  150.000       0.0000
  29.000  151.000       0.0000
  29.000  152.000       0.0000
  29.000  153.000       0.0000
  29.000  154.000       0.0000
  29.000  155.000       0.0000
  29.000  156.000       0.0000
  29.000  157.000       0.0000
  29.000  158.000       0.0000
  29.000  159.000       0.0000
  29.000  160.000       0.0000
  29.000  161.000       0.0000
  29.000  162.000       0.0000
  29.000  163.000       0.0000
  29.000  164.000       0.0000
  29.000  165.000       0.0000
  29.000  166.000       0.0000
  29.000  167.000       0.0000
  29.000  168.000       0.0000
  29.000  169.000       0.0000
  29.000  170.000       0.0000
  29.000  171.000       0.0000
  29.000  172.000       0.0000
  29.000  173.000       0.0000
  29.000  174.000       0.0000
  29.000  175.000       0.0000
  29.000  176.000       0.0000
  29.000  177.000       0.0000
  29.000  178.000       0.0000
  29.000  179.000       0.0000
  29.000  180.000       0.0000
  29.000  181.000       0.0000
  29.000  182.000       0.0000
  29.000  183.000       0.0000
  29.000  184.000       0.0000
  29.000  185.000       0.0000
  29.000  186.000       0.0000
  29.000  187.000       0.0000
  29.000  188.000       0.0000
  29.000  189.000       0.0000
  29.000  190.000       0.0000
  29.000  191.000       0.0000
  29.000  192.000       0.0000
  29.000  193.000       0.0000
  29.000  194.000       0.0000
  29.000  195.000       0.0000
  29.000  196.000       0.0000
  29.000  197.000       0.0000
  29.000  198.000       0.0000
  29.000  199.000       0.0000
  29.000  200.000       0.0000
  29.000  201.000       0.0000
  29.000  202.000       0.0000
  29.000  203.000       0.0000
  29.000  204.000       0.0000
  29.000  205.000       0.0000
  29.000  206.000       0.0000
  29.000  207.000       0.0000
  29.000  208.000       0.0000
  29.000  209.000       0.0000
  29.000  210.000       0.0000
  29.000  211.000       0.0000
  29.000  212.000       0.0000
  29.000  213.000       0.0000
  29.000  214.000       0.0000
  29.000  215.000       0.0000
  29.000  216.000       0.0000
  29.000  217.000       0.0000
  29.000  218.000       0.0000
  29.000  219.000       0.0000
  29.000  220.000       0.0000
  29.000  221.000       0.0000
  29.000  222.000       0.0000
  29.000  223.000       0.0000
  29.000  224.000       0.0000
  29.000  225.000       0.0000
  29.000  226.000       0.0000
  29.000  227.000       0.0000
  29.000  228.000       0.0000
  29.000  229.000       0.0000
  29.000  230.000       0.0000
  29.000  231.000       0.0000
  29.000  232.000       0.0000
  29.000  233.000       0.0000
  29.000  234.000       0.0000
  29.000  235.000       0.0000
  29.000  236.000       0.0000
  29.000  237.000       0.0000
  29.000  238.000       0.0000
  29.000  239.000       0.0000
  29.000  240.000       0.0000
  29.000  241.000       0.0000
  29.000  242.000       0.0000
  29.000  243.000       0.0000
  29.000  244.000       0.0000
  29.000  245.000       0.0000
  29.000  246.000       0.0000
  29.000  247.000       0.0000
  29.000  248.000       0.0000
  29.000  249.000       0.0000
  29.000  250.000       0.0000
  29.000  251.000       0.0000
  29.000  252.000       0.0000
  29.000  253.000       0.0000
  29.000  254.000       0.0000
  29.000  255.000       0.0000
  29.000  256.000       0.0000
  29.000  257.000       0.0000
  29.000  258.000       0.0000
  29.000  259.000       0.0000
  29.000  260.000       0.0000
  29.000  261.000       0.0000
  29.000  262.000       0.0000
  29.000  263.000       0.0000
  29.000  264.000       0.0000
  29.000  265.000       0.0000
  29.000  266.000       0.0000
  29.000  267.000       0.0000
  29.000  268.000       0.0000
  29.000  269.000       0.0000
  29.000  270.000       0.0000
  29.000  271.000       0.0000
  29.000  272.000       0.0000
  29.000  273.000       0.0000
  29.000  274.000       0.0000
  29.000  275.000       0.0000
  29.000  276.000       0.0000
  29.000  277.000       0.0000
  29.000  278.000       0.0000
  29.000  279.000       0.0000
  29.000  280.000       0.0000
  29.000  281.000       0.0000
  29.000  282.000       0.0000
  29.000  283.000       0.0000
  29.000  284.000       0.0000
  29.000  285.000       0.0000
  29.000  286.000       0.0000
  29.000  287.000       0.0000
  29.000  288.000       0.0000
  29.000  289.000       0.0000
  29.000  290.000       0.0000
  29.000  291.000       0.0000
  29.000  292.000       0.0000
  29.000  293.000       0.0000
  29.000  294.000       0.0000
  29.000  295.000       0.0000
  29.000  296.000       0.0000
  29.000  297.000       0.0000
  29.000  298.000       0.0000
  29.000  299.000       0.0000
  29.000  300.000       0.0000
  29.000  301.000       0.0000
  29.000  302.000       0.0000
  29.000  303.000       0.0000
  29.000  304.000       0.0000
  29.000  305.000       0.0000
  29.000  306.000       0.0000
  29.000  307.000       0.0000
  29.000  308.000       0.0000
  29.000  309.000       0.0000
  29.000  310.000       0.0000
  29.000  311.000       0.0000
  29.000  312.000       0.0000
  29.000  313.000       0.0000
  29.000  314.000       0.0000
  29.000  315.000       0.0000
  29.000  316.000       0.0000
  29.000  317.000       0.0000
  29.000  318.000       0.0000
  29.000  319.000       0.0000
  29.000  320.000       0.0000
  29.000  321.000       0.0000
  29.000  322.000       0.0000
  29.000  323.000       0.0000
  29.000  324.000       0.0000
  29.000  325.000       0.0000
  29.000  326.000       0.0000
  29.000  327.000       0.0000
  29.000  328.000       0.0000
  29.000  329.000       0.0000
  29.000  330.000       0.0000
  29.000  331.000       0.0000
  29.000  332.000       0.0000
  29.000  333.000       0.0000
  29.000  334.000       0.0000
  29.000  335.000       0.0000
  29.000  336.000       0.0000
  29.000  337.000       0.0000
  29.000  338.000       0.0000
  29.000  339.000       0.0000
  29.000  340.000       0.0000
  29.000  341.000       0.0000
  29.000  342.000       0.0000
  29.000  343.000       0.0000
  29.000  344.000       0.0000
  29.000  345.000       0.0000
  29.000  346.000       0.0000
  29.000  347.000       0.0000
  29.000  348.000       0.0000
  29.000  349.000       0.0000
  29.000  350.000       0.0000
  29.000  351.000       0.0000
  29.000  352.000       0.0000
  29.000  353.000       0.0000
  29.000  354.000       0.0000
  29.000  355.000       0.0000
  29.000  356.000       0.0000
  29.000  357.000       0.0000
  29.000  358.000       0.0000
  29.000  359.000       0.0000
  29.000  360.000       0.0000
  29.000  361.000       0.0000
  29.000  362.000       0.0000
  29.000  363.000       0.0000
  29.000  364.000       0.0000
  29.000  365.000       0.0000
  29.000  366.000       0.0000
  29.000  367.000       0.0000
  29.000  368.000       0.0000
  29.000  369.000       0.0000
  29.000  370.000       0.0000
  29.000  371.000       0.0000
  29.000  372.000       0.0000
  29.000  373.000       0.0000
  29.000  374.000       0.0000
  29.000  375.000       0.0000
  29.000  376.000       0.0000
  29.000  377.000       0.0000
  29.000  378.000       0.0000
  29.000  379.000       0.0000
  29.000  380.000       0.0000
  29.000  381.000       0.0000
  29.000  382.000       0.0000
  29.000  383.000       0.0000
  29.000  384.000       0.0000
  29.000  385.000       0.0000
  29.000  386.000       0.0000
  29.000  387.000       0.0000
  29.000  388.000 0

  30.000    1.000       0.0000
  30.000    2.000       0.0000
  30.000    3.000       0.0000
  30.000    4.000       0.0000
  30.000    5.000       0.0000
  30.000    6.000       0.0000
  30.000    7.000       0.0000
  30.000    8.000       0.0000
  30.000    9.000       0.0000
  30.000   10.000       0.0000
  30.000   11.000       0.0000
  30.000   12.000       0.0000
  30.000   13.000       0.0000
  30.000   14.000       0.0000
  30.000   15.000       0.0000
  30.000   16.000       0.0000
  30.000   17.000       0.0000
  30.000   18.000       0.0000
  30.000   19.000       0.0000
  30.000   20.000       0.0000
  30.000   21.000       0.0000
  30.000   22.000       0.0000
  30.000   23.000       0.0000
  30.000   24.000       0.0000
  30.000   25.000       0.0000
  30.000   26.000       0.0000
  30.000   27.000       0.0000
  30.000   28.000       0.0000
  30.000   29.000       0.0000
  30.000   30.000       0.0000
  30.000   31.000       0.0000
  30.000   32.000       0.0000
  30.000   33.000       0.0000
  30.000   34.000       0.0000
  30.000   35.000       0.0000
  30.000   36.000       0.0000
  30.000   37.000       0.0000
  30.000   38.000       0.0000
  30.000   39.000       0.0000
  30.000   40.000       0.0000
  30.000   41.000       0.0000
  30.000   42.000       0.0000
  30.000   43.000       0.0000
  30.000   44.000       0.0000
  30.000   45.000       0.0000
  30.000   46.000       0.0000
  30.000   47.000       0.0000
  30.000   48.000       0.0000
  30.000   49.000       0.0000
  30.000   50.000       0.0000
  30.000   51.000       0.0000
  30.000   52.000       0.0000
  30.000   53.000       0.0000
  30.000   54.000       0.0000
  30.000   55.000       0.0000
  30.000   56.000       0.0000
  30.000   57.000       0.0000
  30.000   58.000       0.0000
  30.000   59.000       0.0000
  30.000   60.000       0.0000
  30.000   61.000       0.0000
  30.000   62.000       0.0000
  30.000   63.000       0.0000
  30.000   64.000       0.0000
  30.000   65.000       0.0000
  30.000   66.000       0.0000
  30.000   67.000       0.0000
  30.000   68.000       0.0000
  30.000   69.000       0.0000
  30.000   70.000       0.0000
  30.000   71.000       0.0000
  30.000   72.000       0.0000
  30.000   73.000       0.0000
  30.000   74.000       0.0000
  30.000   75.000       0.0000
  30.000   76.000       0.0000
  30.000   77.000       0.0000
  30.000   78.000       0.0000
  30.000   79.000       0.0000
  30.000   80.000       0.0000
  30.000   81.000       0.0000
  30.000   82.000       0.0000
  30.000   83.000       0.0000
  30.000   84.000       0.0000
  30.000   85.000       0.0000
  30.000   86.000       0.0000
  30.000   87.000       0.0000
  30.000   88.000       0.0000
  30.000   89.000       0.0000
  30.000   90.000       0.0000
  30.000   91.000       0.0000
  30.000   92.000       0.0000
  30.000   93.000       0.0000
  30.000   94.000       0.0000
  30.000   95.000       0.0000
  30.000   96.000       0.0000
  30.000   97.000       0.0000
  30.000   98.000       0.0000
  30.000   99.000       0.0000
  30.000  100.000       0.0000
  30.000  101.000       0.0000
  30.000  102.000       0.0000
  30.000  103.000       0.0000
  30.000  104.000       0.0000
  30.000  105.000       0.0000
  30.000  106.000       0.0000
  30.000  107.000       0.0000
  30.000  108.000       0.0000
  30.000  109.000       0.0000
  30.000  110.000       0.0000
  30.000  111.000       0.0000
  30.000  112.000       0.0000
  30.000  113.000       0.0000
  30.000  114.000       0.0000
  30.000  115.000       0.0000
  30.000  116.000       0.0000
  30.000  117.000       0.0000
  30.000  118.000       0.0000
  30.000  119.000       0.0000
  30.000  120.000       0.0000
  30.000  121.000       0.0000
  30.000  122.000       0.0000
  30.000  123.000       0.0000
  30.000  124.000       0.0000
  30.000  125.000       0.0000
  30.000  126.000       0.0000
  30.000  127.000       0.0000
  30.000  128.000       0.0000
  30.000  129.000       0.0000
  30.000  130.000       0.0000
  30.000  131.000       0.0000
  30.000  132.000       0.0000
  30.000  133.000       0.0000
  30.000  134.000       0.0000
  30.000  135.000       0.0000
  30.000  136.000       0.0000
  30.000  137.000       0.0000
  30.000  138.000       0.0000
  30.000  139.000       0.0000
  30.000  140.000       0.0000
  30.000  141.000       0.0000
  30.000  142.000       0.0000
  30.000  143.000       0.0000
  30.000  144.000       0.0000
  30.000  145.000       0.0000
  30.000  146.000       0.0000
  30.000  147.000       0.0000
  30.000  148.000       0.0000
  30.000  149.000       0.0000
  30.000  150.000       0.0000
  30.000  151.000       0.0000
  30.000  152.000       0.0000
  30.000  153.000       0.0000
  30.000  154.000       0.0000
  30.000  155.000       0.0000
  30.000  156.000       0.0000
  30.000  157.000       0.0000
  30.000  158.000       0.0000
  30.000  159.000       0.0000
  30.000  160.000       0.0000
  30.000  161.000       0.0000
  30.000  162.000       0.0000
  30.000  163.000       0.0000
  30.000  164.000       0.0000
  30.000  165.000       0.0000
  30.000  166.000       0.0000
  30.000  167.000       0.0000
  30.000  168.000       0.0000
  30.000  169.000       0.0000
  30.000  170.000       0.0000
  30.000  171.000       0.0000
  30.000  172.000       0.0000
  30.000  173.000       0.0000
  30.000  174.000       0.0000
  30.000  175.000       0.0000
  30.000  176.000       0.0000
  30.000  177.000       0.0000
  30.000  178.000       0.0000
  30.000  179.000       0.0000
  30.000  180.000       0.0000
  30.000  181.000       0.0000
  30.000  182.000       0.0000
  30.000  183.000       0.0000
  30.000  184.000       0.0000
  30.000  185.000       0.0000
  30.000  186.000       0.0000
  30.000  187.000       0.0000
  30.000  188.000       0.0000
  30.000  189.000       0.0000
  30.000  190.000       0.0000
  30.000  191.000       0.0000
  30.000  192.000       0.0000
  30.000  193.000       0.0000
  30.000  194.000       0.0000
  30.000  195.000       0.0000
  30.000  196.000       0.0000
  30.000  197.000       0.0000
  30.000  198.000       0.0000
  30.000  199.000       0.0000
  30.000  200.000       0.0000
  30.000  201.000       0.0000
  30.000  202.000       0.0000
  30.000  203.000       0.0000
  30.000  204.000       0.0000
  30.000  205.000       0.0000
  30.000  206.000       0.0000
  30.000  207.000       0.0000
  30.000  208.000       0.0000
  30.000  209.000       0.0000
  30.000  210.000       0.0000
  30.000  211.000       0.0000
  30.000  212.000       0.0000
  30.000  213.000       0.0000
  30.000  214.000       0.0000
  30.000  215.000       0.0000
  30.000  216.000       0.0000
  30.000  217.000       0.0000
  30.000  218.000       0.0000
  30.000  219.000       0.0000
  30.000  220.000       0.0000
  30.000  221.000       0.0000
  30.000  222.000       0.0000
  30.000  223.000       0.0000
  30.000  224.000       0.0000
  30.000  225.000       0.0000
  30.000  226.000       0.0000
  30.000  227.000       0.0000
  30.000  228.000       0.0000
  30.000  229.000       0.0000
  30.000  230.000       0.0000
  30.000  231.000       0.0000
  30.000  232.000       0.0000
  30.000  233.000       0.0000
  30.000  234.000       0.0000
  30.000  235.000       0.0000
  30.000  236.000       0.0000
  30.000  237.000       0.0000
  30.000  238.000       0.0000
  30.000  239.000       0.0000
  30.000  240.000       0.0000
  30.000  241.000       0.0000
  30.000  242.000       0.0000
  30.000  243.000       0.0000
  30.000  244.000       0.0000
  30.000  245.000       0.0000
  30.000  246.000       0.0000
  30.000  247.000       0.0000
  30.000  248.000       0.0000
  30.000  249.000       0.0000
  30.000  250.000       0.0000
  30.000  251.000       0.0000
  30.000  252.000       0.0000
  30.000  253.000       0.0000
  30.000  254.000       0.0000
  30.000  255.000       0.0000
  30.000  256.000       0.0000
  30.000  257.000       0.0000
  30.000  258.000       0.0000
  30.000  259.000       0.0000
  30.000  260.000       0.0000
  30.000  261.000       0.0000
  30.000  262.000       0.0000
  30.000  263.000       0.0000
  30.000  264.000       0.0000
  30.000  265.000       0.0000
  30.000  266.000       0.0000
  30.000  267.000       0.0000
  30.000  268.000       0.0000
  30.000  269.000       0.0000
  30.000  270.000       0.0000
  30.000  271.000       0.0000
  30.000  272.000       0.0000
  30.000  273.000       0.0000
  30.000  274.000       0.0000
  30.000  275.000       0.0000
  30.000  276.000       0.0000
  30.000  277.000       0.0000
  30.000  278.000       0.0000
  30.000  279.000       0.0000
  30.000  280.000       0.0000
  30.000  281.000       0.0000
  30.000  282.000       0.0000
  30.000  283.000       0.0000
  30.000  284.000       0.0000
  30.000  285.000       0.0000
  30.000  286.000       0.0000
  30.000  287.000       0.0000
  30.000  288.000       0.0000
  30.000  289.000       0.0000
  30.000  290.000       0.0000
  30.000  291.000       0.0000
  30.000  292.000       0.0000
  30.000  293.000       0.0000
  30.000  294.000       0.0000
  30.000  295.000       0.0000
  30.000  296.000       0.0000
  30.000  297.000       0.0000
  30.000  298.000       0.0000
  30.000  299.000       0.0000
  30.000  300.000       0.0000
  30.000  301.000       0.0000
  30.000  302.000       0.0000
  30.000  303.000       0.0000
  30.000  304.000       0.0000
  30.000  305.000       0.0000
  30.000  306.000       0.0000
  30.000  307.000       0.0000
  30.000  308.000       0.0000
  30.000  309.000       0.0000
  30.000  310.000       0.0000
  30.000  311.000       0.0000
  30.000  312.000       0.0000
  30.000  313.000       0.0000
  30.000  314.000       0.0000
  30.000  315.000       0.0000
  30.000  316.000       0.0000
  30.000  317.000       0.0000
  30.000  318.000       0.0000
  30.000  319.000       0.0000
  30.000  320.000       0.0000
  30.000  321.000       0.0000
  30.000  322.000       0.0000
  30.000  323.000       0.0000
  30.000  324.000       0.0000
  30.000  325.000       0.0000
  30.000  326.000       0.0000
  30.000  327.000       0.0000
  30.000  328.000       0.0000
  30.000  329.000       0.0000
  30.000  330.000       0.0000
  30.000  331.000       0.0000
  30.000  332.000       0.0000
  30.000  333.000       0.0000
  30.000  334.000       0.0000
  30.000  335.000       0.0000
  30.000  336.000       0.0000
  30.000  337.000       0.0000
  30.000  338.000       0.0000
  30.000  339.000       0.0000
  30.000  340.000       0.0000
  30.000  341.000       0.0000
  30.000  342.000       0.0000
  30.000  343.000       0.0000
  30.000  344.000       0.0000
  30.000  345.000       0.0000
  30.000  346.000       0.0000
  30.000  347.000       0.0000
  30.000  348.000       0.0000
  30.000  349.000       0.0000
  30.000  350.000       0.0000
  30.000  351.000       0.0000
  30.000  352.000       0.0000
  30.000  353.000       0.0000
  30.000  354.000       0.0000
  30.000  355.000       0.0000
  30.000  356.000       0.0000
  30.000  357.000       0.0000
  30.000  358.000       0.0000
  30.000  359.000       0.0000
  30.000  360.000       0.0000
  30.000  361.000       0.0000
  30.000  362.000       0.0000
  30.000  363.000       0.0000
  30.000  364.000       0.0000
  30.000  365.000       0.0000
  30.000  366.000       0.0000
  30.000  367.000       0.0000
  30.000  368.000       0.0000
  30.000  369.000       0.0000
  30.000  370.000       0.0000
  30.000  371.000       0.0000
  30.000  372.000       0.0000
  30.000  373.000       0.0000
  30.000  374.000       0.0000
  30.000  375.000       0.0000
  30.000  376.000       0.0000
  30.000  377.000       0.0000
  30.000  378.000       0.0000
  30.000  379.000       0.0000
  30.000  380.000       0.0000
  30.000  381.000       0.0000
  30.000  382.000       0.0000
  30.000  383.000       0.0000
  30.000  384.000       0.0000
  30.000  385.000       0.0000
  30.000  386.000       0.0000
  30.000  387.000       0.0000
  30.000  388.000 0

  31.000    1.000       0.0000
  31.000    2.000       0.0000
  31.000    3.000       0.0000
  31.000    4.000       0.0000
  31.000    5.000       0.0000
  31.000    6.000       0.0000
  31.000    7.000       0.0000
  31.000    8.000       0.0000
  31.000    9.000       0.0000
  31.000   10.000       0.0000
  31.000   11.000       0.0000
  31.000   12.000       0.0000
  31.000   13.000       0.0000
  31.000   14.000       0.0000
  31.000   15.000       0.0000
  31.000   16.000       0.0000
  31.000   17.000       0.0000
  31.000   18.000       0.0000
  31.000   19.000       0.0000
  31.000   20.000       0.0000
  31.000   21.000       0.0000
  31.000   22.000       0.0000
  31.000   23.000       0.0000
  31.000   24.000       0.0000
  31.000   25.000       0.0000
  31.000   26.000       0.0000
  31.000   27.000       0.0000
  31.000   28.000       0.0000
  31.000   29.000       0.0000
  31.000   30.000       0.0000
  31.000   31.000       0.0000
  31.000   32.000       0.0000
  31.000   33.000       0.0000
  31.000   34.000       0.0000
  31.000   35.000       0.0000
  31.000   36.000       0.0000
  31.000   37.000       0.0000
  31.000   38.000       0.0000
  31.000   39.000       0.0000
  31.000   40.000       0.0000
  31.000   41.000       0.0000
  31.000   42.000       0.0000
  31.000   43.000       0.0000
  31.000   44.000       0.0000
  31.000   45.000       0.0000
  31.000   46.000       0.0000
  31.000   47.000       0.0000
  31.000   48.000       0.0000
  31.000   49.000       0.0000
  31.000   50.000       0.0000
  31.000   51.000       0.0000
  31.000   52.000       0.0000
  31.000   53.000       0.0000
  31.000   54.000       0.0000
  31.000   55.000       0.0000
  31.000   56.000       0.0000
  31.000   57.000       0.0000
  31.000   58.000       0.0000
  31.000   59.000       0.0000
  31.000   60.000       0.0000
  31.000   61.000       0.0000
  31.000   62.000       0.0000
  31.000   63.000       0.0000
  31.000   64.000       0.0000
  31.000   65.000       0.0000
  31.000   66.000       0.0000
  31.000   67.000       0.0000
  31.000   68.000       0.0000
  31.000   69.000       0.0000
  31.000   70.000       0.0000
  31.000   71.000       0.0000
  31.000   72.000       0.0000
  31.000   73.000       0.0000
  31.000   74.000       0.0000
  31.000   75.000       0.0000
  31.000   76.000       0.0000
  31.000   77.000       0.0000
  31.000   78.000       0.0000
  31.000   79.000       0.0000
  31.000   80.000       0.0000
  31.000   81.000       0.0000
  31.000   82.000       0.0000
  31.000   83.000       0.0000
  31.000   84.000       0.0000
  31.000   85.000       0.0000
  31.000   86.000       0.0000
  31.000   87.000       0.0000
  31.000   88.000       0.0000
  31.000   89.000       0.0000
  31.000   90.000       0.0000
  31.000   91.000       0.0000
  31.000   92.000       0.0000
  31.000   93.000       0.0000
  31.000   94.000       0.0000
  31.000   95.000       0.0000
  31.000   96.000       0.0000
  31.000   97.000       0.0000
  31.000   98.000       0.0000
  31.000   99.000       0.0000
  31.000  100.000       0.0000
  31.000  101.000       0.0000
  31.000  102.000       0.0000
  31.000  103.000       0.0000
  31.000  104.000       0.0000
  31.000  105.000       0.0000
  31.000  106.000       0.0000
  31.000  107.000       0.0000
  31.000  108.000       0.0000
  31.000  109.000       0.0000
  31.000  110.000       0.0000
  31.000  111.000       0.0000
  31.000  112.000       0.0000
  31.000  113.000       0.0000
  31.000  114.000       0.0000
  31.000  115.000       0.0000
  31.000  116.000       0.0000
  31.000  117.000       0.0000
  31.000  118.000       0.0000
  31.000  119.000       0.0000
  31.000  120.000       0.0000
  31.000  121.000       0.0000
  31.000  122.000       0.0000
  31.000  123.000       0.0000
  31.000  124.000       0.0000
  31.000  125.000       0.0000
  31.000  126.000       0.0000
  31.000  127.000       0.0000
  31.000  128.000       0.0000
  31.000  129.000       0.0000
  31.000  130.000       0.0000
  31.000  131.000       0.0000
  31.000  132.000       0.0000
  31.000  133.000       0.0000
  31.000  134.000       0.0000
  31.000  135.000       0.0000
  31.000  136.000       0.0000
  31.000  137.000       0.0000
  31.000  138.000       0.0000
  31.000  139.000       0.0000
  31.000  140.000       0.0000
  31.000  141.000       0.0000
  31.000  142.000       0.0000
  31.000  143.000       0.0000
  31.000  144.000       0.0000
  31.000  145.000       0.0000
  31.000  146.000       0.0000
  31.000  147.000       0.0000
  31.000  148.000       0.0000
  31.000  149.000       0.0000
  31.000  150.000       0.0000
  31.000  151.000       0.0000
  31.000  152.000       0.0000
  31.000  153.000       0.0000
  31.000  154.000       0.0000
  31.000  155.000       0.0000
  31.000  156.000       0.0000
  31.000  157.000       0.0000
  31.000  158.000       0.0000
  31.000  159.000       0.0000
  31.000  160.000       0.0000
  31.000  161.000       0.0000
  31.000  162.000       0.0000
  31.000  163.000       0.0000
  31.000  164.000       0.0000
  31.000  165.000       0.0000
  31.000  166.000       0.0000
  31.000  167.000       0.0000
  31.000  168.000       0.0000
  31.000  169.000       0.0000
  31.000  170.000       0.0000
  31.000  171.000       0.0000
  31.000  172.000       0.0000
  31.000  173.000       0.0000
  31.000  174.000       0.0000
  31.000  175.000       0.0000
  31.000  176.000       0.0000
  31.000  177.000       0.0000
  31.000  178.000       0.0000
  31.000  179.000       0.0000
  31.000  180.000       0.0000
  31.000  181.000       0.0000
  31.000  182.000       0.0000
  31.000  183.000       0.0000
  31.000  184.000       0.0000
  31.000  185.000       0.0000
  31.000  186.000       0.0000
  31.000  187.000       0.0000
  31.000  188.000       0.0000
  31.000  189.000       0.0000
  31.000  190.000       0.0000
  31.000  191.000       0.0000
  31.000  192.000       0.0000
  31.000  193.000       0.0000
  31.000  194.000       0.0000
  31.000  195.000       0.0000
  31.000  196.000       0.0000
  31.000  197.000       0.0000
  31.000  198.000       0.0000
  31.000  199.000       0.0000
  31.000  200.000       0.0000
  31.000  201.000       0.0000
  31.000  202.000       0.0000
  31.000  203.000       0.0000
  31.000  204.000       0.0000
  31.000  205.000       0.0000
  31.000  206.000       0.0000
  31.000  207.000       0.0000
  31.000  208.000       0.0000
  31.000  209.000       0.0000
  31.000  210.000       0.0000
  31.000  211.000       0.0000
  31.000  212.000       0.0000
  31.000  213.000       0.0000
  31.000  214.000       0.0000
  31.000  215.000       0.0000
  31.000  216.000       0.0000
  31.000  217.000       0.0000
  31.000  218.000       0.0000
  31.000  219.000       0.0000
  31.000  220.000       0.0000
  31.000  221.000       0.0000
  31.000  222.000       0.0000
  31.000  223.000       0.0000
  31.000  224.000       0.0000
  31.000  225.000       0.0000
  31.000  226.000       0.0000
  31.000  227.000       0.0000
  31.000  228.000       0.0000
  31.000  229.000       0.0000
  31.000  230.000       0.0000
  31.000  231.000       0.0000
  31.000  232.000       0.0000
  31.000  233.000       0.0000
  31.000  234.000       0.0000
  31.000  235.000       0.0000
  31.000  236.000       0.0000
  31.000  237.000       0.0000
  31.000  238.000       0.0000
  31.000  239.000       0.0000
  31.000  240.000       0.0000
  31.000  241.000       0.0000
  31.000  242.000       0.0000
  31.000  243.000       0.0000
  31.000  244.000       0.0000
  31.000  245.000       0.0000
  31.000  246.000       0.0000
  31.000  247.000       0.0000
  31.000  248.000       0.0000
  31.000  249.000       0.0000
  31.000  250.000       0.0000
  31.000  251.000       0.0000
  31.000  252.000       0.0000
  31.000  253.000       0.0000
  31.000  254.000       0.0000
  31.000  255.000       0.0000
  31.000  256.000       0.0000
  31.000  257.000       0.0000
  31.000  258.000       0.0000
  31.000  259.000       0.0000
  31.000  260.000       0.0000
  31.000  261.000       0.0000
  31.000  262.000       0.0000
  31.000  263.000       0.0000
  31.000  264.000       0.0000
  31.000  265.000       0.0000
  31.000  266.000       0.0000
  31.000  267.000       0.0000
  31.000  268.000       0.0000
  31.000  269.000       0.0000
  31.000  270.000       0.0000
  31.000  271.000       0.0000
  31.000  272.000       0.0000
  31.000  273.000       0.0000
  31.000  274.000       0.0000
  31.000  275.000       0.0000
  31.000  276.000       0.0000
  31.000  277.000       0.0000
  31.000  278.000       0.0000
  31.000  279.000       0.0000
  31.000  280.000       0.0000
  31.000  281.000       0.0000
  31.000  282.000       0.0000
  31.000  283.000       0.0000
  31.000  284.000       0.0000
  31.000  285.000       0.0000
  31.000  286.000       0.0000
  31.000  287.000       0.0000
  31.000  288.000       0.0000
  31.000  289.000       0.0000
  31.000  290.000       0.0000
  31.000  291.000       0.0000
  31.000  292.000       0.0000
  31.000  293.000       0.0000
  31.000  294.000       0.0000
  31.000  295.000       0.0000
  31.000  296.000       0.0000
  31.000  297.000       0.0000
  31.000  298.000       0.0000
  31.000  299.000       0.0000
  31.000  300.000       0.0000
  31.000  301.000       0.0000
  31.000  302.000       0.0000
  31.000  303.000       0.0000
  31.000  304.000       0.0000
  31.000  305.000       0.0000
  31.000  306.000       0.0000
  31.000  307.000       0.0000
  31.000  308.000       0.0000
  31.000  309.000       0.0000
  31.000  310.000       0.0000
  31.000  311.000       0.0000
  31.000  312.000       0.0000
  31.000  313.000       0.0000
  31.000  314.000       0.0000
  31.000  315.000       0.0000
  31.000  316.000       0.0000
  31.000  317.000       0.0000
  31.000  318.000       0.0000
  31.000  319.000       0.0000
  31.000  320.000       0.0000
  31.000  321.000       0.0000
  31.000  322.000       0.0000
  31.000  323.000       0.0000
  31.000  324.000       0.0000
  31.000  325.000       0.0000
  31.000  326.000       0.0000
  31.000  327.000       0.0000
  31.000  328.000       0.0000
  31.000  329.000       0.0000
  31.000  330.000       0.0000
  31.000  331.000       0.0000
  31.000  332.000       0.0000
  31.000  333.000       0.0000
  31.000  334.000       0.0000
  31.000  335.000       0.0000
  31.000  336.000       0.0000
  31.000  337.000       0.0000
  31.000  338.000       0.0000
  31.000  339.000       0.0000
  31.000  340.000       0.0000
  31.000  341.000       0.0000
  31.000  342.000       0.0000
  31.000  343.000       0.0000
  31.000  344.000       0.0000
  31.000  345.000       0.0000
  31.000  346.000       0.0000
  31.000  347.000       0.0000
  31.000  348.000       0.0000
  31.000  349.000       0.0000
  31.000  350.000       0.0000
  31.000  351.000       0.0000
  31.000  352.000       0.0000
  31.000  353.000       0.0000
  31.000  354.000       0.0000
  31.000  355.000       0.0000
  31.000  356.000       0.0000
  31.000  357.000       0.0000
  31.000  358.000       0.0000
  31.000  359.000       0.0000
  31.000  360.000       0.0000
  31.000  361.000       0.0000
  31.000  362.000       0.0000
  31.000  363.000       0.0000
  31.000  364.000       0.0000
  31.000  365.000       0.0000
  31.000  366.000       0.0000
  31.000  367.000       0.0000
  31.000  368.000       0.0000
  31.000  369.000       0.0000
  31.000  370.000       0.0000
  31.000  371.000       0.0000
  31.000  372.000       0.0000
  31.000  373.000       0.0007
  31.000  374.000       0.0000
  31.000  375.000       0.0000
  31.000  376.000       0.0000
  31.000  377.000       0.0000
  31.000  378.000       0.0000
  31.000  379.000       0.0000
  31.000  380.000       0.0000
  31.000  381.000       0.0000
  31.000  382.000       0.0000
  31.000  383.000       0.0000
  31.000  384.000       0.0000
  31.000  385.000       0.0013
  31.000  386.000       0.0090
  31.000  387.000       0.0133
  31.000  388.000 0

  32.000    1.000       0.0000
  32.000    2.000       0.0000
  32.000    3.000       0.0000
  32.000    4.000       0.0000
  32.000    5.000       0.0000
  32.000    6.000       0.0000
  32.000    7.000       0.0000
  32.000    8.000       0.0000
  32.000    9.000       0.0000
  32.000   10.000       0.0000
  32.000   11.000       0.0000
  32.000   12.000       0.0000
  32.000   13.000       0.0000
  32.000   14.000       0.0000
  32.000   15.000       0.0000
  32.000   16.000       0.0000
  32.000   17.000       0.0000
  32.000   18.000       0.0000
  32.000   19.000       0.0000
  32.000   20.000       0.0000
  32.000   21.000       0.0000
  32.000   22.000       0.0000
  32.000   23.000       0.0000
  32.000   24.000       0.0000
  32.000   25.000       0.0000
  32.000   26.000       0.0000
  32.000   27.000       0.0000
  32.000   28.000       0.0000
  32.000   29.000       0.0000
  32.000   30.000       0.0000
  32.000   31.000       0.0000
  32.000   32.000       0.0000
  32.000   33.000       0.0000
  32.000   34.000       0.0000
  32.000   35.000       0.0000
  32.000   36.000       0.0000
  32.000   37.000       0.0000
  32.000   38.000       0.0000
  32.000   39.000       0.0000
  32.000   40.000       0.0000
  32.000   41.000       0.0000
  32.000   42.000       0.0000
  32.000   43.000       0.0000
  32.000   44.000       0.0000
  32.000   45.000       0.0000
  32.000   46.000       0.0000
  32.000   47.000       0.0000
  32.000   48.000       0.0000
  32.000   49.000       0.0000
  32.000   50.000       0.0000
  32.000   51.000       0.0000
  32.000   52.000       0.0000
  32.000   53.000       0.0000
  32.000   54.000       0.0000
  32.000   55.000       0.0000
  32.000   56.000       0.0000
  32.000   57.000       0.0000
  32.000   58.000       0.0000
  32.000   59.000       0.0000
  32.000   60.000       0.0000
  32.000   61.000       0.0000
  32.000   62.000       0.0000
  32.000   63.000       0.0000
  32.000   64.000       0.0000
  32.000   65.000       0.0000
  32.000   66.000       0.0000
  32.000   67.000       0.0000
  32.000   68.000       0.0000
  32.000   69.000       0.0000
  32.000   70.000       0.0000
  32.000   71.000       0.0000
  32.000   72.000       0.0000
  32.000   73.000       0.0000
  32.000   74.000       0.0000
  32.000   75.000       0.0000
  32.000   76.000       0.0000
  32.000   77.000       0.0000
  32.000   78.000       0.0000
  32.000   79.000       0.0000
  32.000   80.000       0.0000
  32.000   81.000       0.0000
  32.000   82.000       0.0000
  32.000   83.000       0.0000
  32.000   84.000       0.0000
  32.000   85.000       0.0000
  32.000   86.000       0.0000
  32.000   87.000       0.0000
  32.000   88.000       0.0000
  32.000   89.000       0.0000
  32.000   90.000       0.0000
  32.000   91.000       0.0000
  32.000   92.000       0.0000
  32.000   93.000       0.0000
  32.000   94.000       0.0000
  32.000   95.000       0.0000
  32.000   96.000       0.0000
  32.000   97.000       0.0000
  32.000   98.000       0.0000
  32.000   99.000       0.0000
  32.000  100.000       0.0000
  32.000  101.000       0.0000
  32.000  102.000       0.0000
  32.000  103.000       0.0000
  32.000  104.000       0.0000
  32.000  105.000       0.0000
  32.000  106.000       0.0000
  32.000  107.000       0.0000
  32.000  108.000       0.0000
  32.000  109.000       0.0000
  32.000  110.000       0.0000
  32.000  111.000       0.0000
  32.000  112.000       0.0000
  32.000  113.000       0.0000
  32.000  114.000       0.0000
  32.000  115.000       0.0000
  32.000  116.000       0.0000
  32.000  117.000       0.0000
  32.000  118.000       0.0000
  32.000  119.000       0.0000
  32.000  120.000       0.0000
  32.000  121.000       0.0000
  32.000  122.000       0.0000
  32.000  123.000       0.0000
  32.000  124.000       0.0000
  32.000  125.000       0.0000
  32.000  126.000       0.0000
  32.000  127.000       0.0000
  32.000  128.000       0.0000
  32.000  129.000       0.0000
  32.000  130.000       0.0000
  32.000  131.000       0.0000
  32.000  132.000       0.0000
  32.000  133.000       0.0000
  32.000  134.000       0.0000
  32.000  135.000       0.0000
  32.000  136.000       0.0000
  32.000  137.000       0.0000
  32.000  138.000       0.0000
  32.000  139.000       0.0000
  32.000  140.000       0.0000
  32.000  141.000       0.0000
  32.000  142.000       0.0000
  32.000  143.000       0.0000
  32.000  144.000       0.0000
  32.000  145.000       0.0000
  32.000  146.000       0.0000
  32.000  147.000       0.0000
  32.000  148.000       0.0000
  32.000  149.000       0.0000
  32.000  150.000       0.0000
  32.000  151.000       0.0000
  32.000  152.000       0.0000
  32.000  153.000       0.0000
  32.000  154.000       0.0000
  32.000  155.000       0.0000
  32.000  156.000       0.0000
  32.000  157.000       0.0000
  32.000  158.000       0.0000
  32.000  159.000       0.0000
  32.000  160.000       0.0000
  32.000  161.000       0.0000
  32.000  162.000       0.0000
  32.000  163.000       0.0000
  32.000  164.000       0.0000
  32.000  165.000       0.0000
  32.000  166.000       0.0000
  32.000  167.000       0.0000
  32.000  168.000       0.0000
  32.000  169.000       0.0000
  32.000  170.000       0.0000
  32.000  171.000       0.0000
  32.000  172.000       0.0000
  32.000  173.000       0.0000
  32.000  174.000       0.0000
  32.000  175.000       0.0000
  32.000  176.000       0.0000
  32.000  177.000       0.0000
  32.000  178.000       0.0000
  32.000  179.000       0.0000
  32.000  180.000       0.0000
  32.000  181.000       0.0000
  32.000  182.000       0.0000
  32.000  183.000       0.0000
  32.000  184.000       0.0000
  32.000  185.000       0.0000
  32.000  186.000       0.0000
  32.000  187.000       0.0000
  32.000  188.000       0.0000
  32.000  189.000       0.0000
  32.000  190.000       0.0000
  32.000  191.000       0.0000
  32.000  192.000       0.0000
  32.000  193.000       0.0000
  32.000  194.000       0.0000
  32.000  195.000       0.0000
  32.000  196.000       0.0000
  32.000  197.000       0.0000
  32.000  198.000       0.0000
  32.000  199.000       0.0000
  32.000  200.000       0.0000
  32.000  201.000       0.0000
  32.000  202.000       0.0000
  32.000  203.000       0.0000
  32.000  204.000       0.0000
  32.000  205.000       0.0000
  32.000  206.000       0.0000
  32.000  207.000       0.0000
  32.000  208.000       0.0000
  32.000  209.000       0.0000
  32.000  210.000       0.0000
  32.000  211.000       0.0000
  32.000  212.000       0.0000
  32.000  213.000       0.0000
  32.000  214.000       0.0000
  32.000  215.000       0.0000
  32.000  216.000       0.0000
  32.000  217.000       0.0000
  32.000  218.000       0.0000
  32.000  219.000       0.0000
  32.000  220.000       0.0000
  32.000  221.000       0.0000
  32.000  222.000       0.0000
  32.000  223.000       0.0000
  32.000  224.000       0.0000
  32.000  225.000       0.0000
  32.000  226.000       0.0000
  32.000  227.000       0.0000
  32.000  228.000       0.0000
  32.000  229.000       0.0000
  32.000  230.000       0.0000
  32.000  231.000       0.0000
  32.000  232.000       0.0000
  32.000  233.000       0.0000
  32.000  234.000       0.0000
  32.000  235.000       0.0000
  32.000  236.000       0.0000
  32.000  237.000       0.0000
  32.000  238.000       0.0000
  32.000  239.000       0.0000
  32.000  240.000       0.0000
  32.000  241.000       0.0000
  32.000  242.000       0.0000
  32.000  243.000       0.0000
  32.000  244.000       0.0000
  32.000  245.000       0.0000
  32.000  246.000       0.0000
  32.000  247.000       0.0000
  32.000  248.000       0.0000
  32.000  249.000       0.0000
  32.000  250.000       0.0000
  32.000  251.000       0.0000
  32.000  252.000       0.0000
  32.000  253.000       0.0000
  32.000  254.000       0.0000
  32.000  255.000       0.0000
  32.000  256.000       0.0000
  32.000  257.000       0.0000
  32.000  258.000       0.0000
  32.000  259.000       0.0000
  32.000  260.000       0.0000
  32.000  261.000       0.0000
  32.000  262.000       0.0000
  32.000  263.000       0.0000
  32.000  264.000       0.0000
  32.000  265.000       0.0000
  32.000  266.000       0.0000
  32.000  267.000       0.0000
  32.000  268.000       0.0000
  32.000  269.000       0.0000
  32.000  270.000       0.0000
  32.000  271.000       0.0000
  32.000  272.000       0.0000
  32.000  273.000       0.0000
  32.000  274.000       0.0000
  32.000  275.000       0.0000
  32.000  276.000       0.0000
  32.000  277.000       0.0000
  32.000  278.000       0.0000
  32.000  279.000       0.0000
  32.000  280.000       0.0000
  32.000  281.000       0.0000
  32.000  282.000       0.0000
  32.000  283.000       0.0000
  32.000  284.000       0.0000
  32.000  285.000       0.0000
  32.000  286.000       0.0000
  32.000  287.000       0.0000
  32.000  288.000       0.0000
  32.000  289.000       0.0000
  32.000  290.000       0.0000
  32.000  291.000       0.0000
  32.000  292.000       0.0000
  32.000  293.000       0.0000
  32.000  294.000       0.0000
  32.000  295.000       0.0000
  32.000  296.000       0.0000
  32.000  297.000       0.0000
  32.000  298.000       0.0000
  32.000  299.000       0.0000
  32.000  300.000       0.0000
  32.000  301.000       0.0000
  32.000  302.000       0.0000
  32.000  303.000       0.0000
  32.000  304.000       0.0000
  32.000  305.000       0.0000
  32.000  306.000       0.0000
  32.000  307.000       0.0000
  32.000  308.000       0.0000
  32.000  309.000       0.0000
  32.000  310.000       0.0000
  32.000  311.000       0.0000
  32.000  312.000       0.0000
  32.000  313.000       0.0000
  32.000  314.000       0.0000
  32.000  315.000       0.0000
  32.000  316.000       0.0000
  32.000  317.000       0.0000
  32.000  318.000       0.0000
  32.000  319.000       0.0000
  32.000  320.000       0.0000
  32.000  321.000       0.0000
  32.000  322.000       0.0000
  32.000  323.000       0.0000
  32.000  324.000       0.0000
  32.000  325.000       0.0000
  32.000  326.000       0.0000
  32.000  327.000       0.0000
  32.000  328.000       0.0000
  32.000  329.000       0.0000
  32.000  330.000       0.0000
  32.000  331.000       0.0000
  32.000  332.000       0.0000
  32.000  333.000       0.0000
  32.000  334.000       0.0000
  32.000  335.000       0.0000
  32.000  336.000       0.0000
  32.000  337.000       0.0000
  32.000  338.000       0.0000
  32.000  339.000       0.0000
  32.000  340.000       0.0000
  32.000  341.000       0.0000
  32.000  342.000       0.0000
  32.000  343.000       0.0000
  32.000  344.000       0.0000
  32.000  345.000       0.0000
  32.000  346.000       0.0000
  32.000  347.000       0.0000
  32.000  348.000       0.0000
  32.000  349.000       0.0000
  32.000  350.000       0.0000
  32.000  351.000       0.0000
  32.000  352.000       0.0000
  32.000  353.000       0.0000
  32.000  354.000       0.0000
  32.000  355.000       0.0000
  32.000  356.000       0.0000
  32.000  357.000       0.0000
  32.000  358.000       0.0000
  32.000  359.000       0.0000
  32.000  360.000       0.0000
  32.000  361.000       0.0000
  32.000  362.000       0.0000
  32.000  363.000       0.0000
  32.000  364.000       0.0000
  32.000  365.000       0.0000
  32.000  366.000       0.0000
  32.000  367.000       0.0000
  32.000  368.000       0.0060
  32.000  369.000       0.0187
  32.000  370.000       0.0033
  32.000  371.000       0.0017
  32.000  372.000       0.1597
  32.000  373.000       1.7207
  32.000  374.000       0.9527
  32.000  375.000       0.0423
  32.000  376.000       0.0227
  32.000  377.000       0.0000
  32.000  378.000       0.0000
  32.000  379.000       0.0000
  32.000  380.000       0.0000
  32.000  381.000       0.0000
  32.000  382.000       0.0000
  32.000  383.000       0.0000
  32.000  384.000       0.0000
  32.000  385.000       0.2567
  32.000  386.000       0.4030
  32.000  387.000       0.0103
  32.000  388.000 0

  33.000    1.000       0.0000
  33.000    2.000       0.0000
  33.000    3.000       0.0000
  33.000    4.000       0.0000
  33.000    5.000       0.0000
  33.000    6.000       0.0000
  33.000    7.000       0.0000
  33.000    8.000       0.0000
  33.000    9.000       0.0000
  33.000   10.000       0.0000
  33.000   11.000       0.0000
  33.000   12.000       0.0000
  33.000   13.000       0.0000
  33.000   14.000       0.0000
  33.000   15.000       0.0000
  33.000   16.000       0.0000
  33.000   17.000       0.0000
  33.000   18.000       0.0000
  33.000   19.000       0.0000
  33.000   20.000       0.0000
  33.000   21.000       0.0000
  33.000   22.000       0.0000
  33.000   23.000       0.0000
  33.000   24.000       0.0000
  33.000   25.000       0.0000
  33.000   26.000       0.0000
  33.000   27.000       0.0000
  33.000   28.000       0.0000
  33.000   29.000       0.0000
  33.000   30.000       0.0000
  33.000   31.000       0.0000
  33.000   32.000       0.0000
  33.000   33.000       0.0000
  33.000   34.000       0.0000
  33.000   35.000       0.0000
  33.000   36.000       0.0000
  33.000   37.000       0.0000
  33.000   38.000       0.0000
  33.000   39.000       0.0000
  33.000   40.000       0.0000
  33.000   41.000       0.0000
  33.000   42.000       0.0000
  33.000   43.000       0.0000
  33.000   44.000       0.0000
  33.000   45.000       0.0000
  33.000   46.000       0.0000
  33.000   47.000       0.0000
  33.000   48.000       0.0000
  33.000   49.000       0.0000
  33.000   50.000       0.0000
  33.000   51.000       0.0000
  33.000   52.000       0.0000
  33.000   53.000       0.0000
  33.000   54.000       0.0000
  33.000   55.000       0.0000
  33.000   56.000       0.0000
  33.000   57.000       0.0000
  33.000   58.000       0.0000
  33.000   59.000       0.0000
  33.000   60.000       0.0000
  33.000   61.000       0.0000
  33.000   62.000       0.0000
  33.000   63.000       0.0000
  33.000   64.000       0.0000
  33.000   65.000       0.0000
  33.000   66.000       0.0000
  33.000   67.000       0.0000
  33.000   68.000       0.0000
  33.000   69.000       0.0000
  33.000   70.000       0.0000
  33.000   71.000       0.0000
  33.000   72.000       0.0000
  33.000   73.000       0.0000
  33.000   74.000       0.0000
  33.000   75.000       0.0000
  33.000   76.000       0.0000
  33.000   77.000       0.0000
  33.000   78.000       0.0000
  33.000   79.000       0.0000
  33.000   80.000       0.0000
  33.000   81.000       0.0000
  33.000   82.000       0.0000
  33.000   83.000       0.0000
  33.000   84.000       0.0000
  33.000   85.000       0.0000
  33.000   86.000       0.0000
  33.000   87.000       0.0000
  33.000   88.000       0.0000
  33.000   89.000       0.0000
  33.000   90.000       0.0000
  33.000   91.000       0.0000
  33.000   92.000       0.0000
  33.000   93.000       0.0000
  33.000   94.000       0.0000
  33.000   95.000       0.0000
  33.000   96.000       0.0000
  33.000   97.000       0.0000
  33.000   98.000       0.0000
  33.000   99.000       0.0000
  33.000  100.000       0.0000
  33.000  101.000       0.0000
  33.000  102.000       0.0000
  33.000  103.000       0.0000
  33.000  104.000       0.0000
  33.000  105.000       0.0000
  33.000  106.000       0.0000
  33.000  107.000       0.0000
  33.000  108.000       0.0000
  33.000  109.000       0.0000
  33.000  110.000       0.0000
  33.000  111.000       0.0000
  33.000  112.000       0.0000
  33.000  113.000       0.0000
  33.000  114.000       0.0000
  33.000  115.000       0.0000
  33.000  116.000       0.0000
  33.000  117.000       0.0000
  33.000  118.000       0.0000
  33.000  119.000       0.0000
  33.000  120.000       0.0000
  33.000  121.000       0.0000
  33.000  122.000       0.0000
  33.000  123.000       0.0000
  33.000  124.000       0.0000
  33.000  125.000       0.0000
  33.000  126.000       0.0000
  33.000  127.000       0.0000
  33.000  128.000       0.0000
  33.000  129.000       0.0000
  33.000  130.000       0.0000
  33.000  131.000       0.0000
  33.000  132.000       0.0000
  33.000  133.000       0.0000
  33.000  134.000       0.0000
  33.000  135.000       0.0000
  33.000  136.000       0.0000
  33.000  137.000       0.0000
  33.000  138.000       0.0000
  33.000  139.000       0.0000
  33.000  140.000       0.0000
  33.000  141.000       0.0000
  33.000  142.000       0.0000
  33.000  143.000       0.0000
  33.000  144.000       0.0000
  33.000  145.000       0.0000
  33.000  146.000       0.0000
  33.000  147.000       0.0000
  33.000  148.000       0.0000
  33.000  149.000       0.0000
  33.000  150.000       0.0000
  33.000  151.000       0.0000
  33.000  152.000       0.0000
  33.000  153.000       0.0000
  33.000  154.000       0.0000
  33.000  155.000       0.0000
  33.000  156.000       0.0000
  33.000  157.000       0.0000
  33.000  158.000       0.0000
  33.000  159.000       0.0000
  33.000  160.000       0.0000
  33.000  161.000       0.0000
  33.000  162.000       0.0000
  33.000  163.000       0.0000
  33.000  164.000       0.0000
  33.000  165.000       0.0000
  33.000  166.000       0.0000
  33.000  167.000       0.0000
  33.000  168.000       0.0000
  33.000  169.000       0.0000
  33.000  170.000       0.0000
  33.000  171.000       0.0000
  33.000  172.000       0.0000
  33.000  173.000       0.0000
  33.000  174.000       0.0000
  33.000  175.000       0.0000
  33.000  176.000       0.0000
  33.000  177.000       0.0000
  33.000  178.000       0.0000
  33.000  179.000       0.0000
  33.000  180.000       0.0000
  33.000  181.000       0.0000
  33.000  182.000       0.0000
  33.000  183.000       0.0000
  33.000  184.000       0.0000
  33.000  185.000       0.0000
  33.000  186.000       0.0000
  33.000  187.000       0.0000
  33.000  188.000       0.0000
  33.000  189.000       0.0000
  33.000  190.000       0.0000
  33.000  191.000       0.0000
  33.000  192.000       0.0000
  33.000  193.000       0.0000
  33.000  194.000       0.0000
  33.000  195.000       0.0000
  33.000  196.000       0.0000
  33.000  197.000       0.0000
  33.000  198.000       0.0000
  33.000  199.000       0.0000
  33.000  200.000       0.0000
  33.000  201.000       0.0000
  33.000  202.000       0.0000
  33.000  203.000       0.0000
  33.000  204.000       0.0000
  33.000  205.000       0.0000
  33.000  206.000       0.0000
  33.000  207.000       0.0000
  33.000  208.000       0.0000
  33.000  209.000       0.0000
  33.000  210.000       0.0000
  33.000  211.000       0.0000
  33.000  212.000       0.0000
  33.000  213.000       0.0000
  33.000  214.000       0.0000
  33.000  215.000       0.0000
  33.000  216.000       0.0000
  33.000  217.000       0.0000
  33.000  218.000       0.0000
  33.000  219.000       0.0000
  33.000  220.000       0.0000
  33.000  221.000       0.0000
  33.000  222.000       0.0000
  33.000  223.000       0.0000
  33.000  224.000       0.0000
  33.000  225.000       0.0000
  33.000  226.000       0.0000
  33.000  227.000       0.0000
  33.000  228.000       0.0000
  33.000  229.000       0.0000
  33.000  230.000       0.0000
  33.000  231.000       0.0000
  33.000  232.000       0.0000
  33.000  233.000       0.0000
  33.000  234.000       0.0000
  33.000  235.000       0.0000
  33.000  236.000       0.0000
  33.000  237.000       0.0000
  33.000  238.000       0.0000
  33.000  239.000       0.0000
  33.000  240.000       0.0000
  33.000  241.000       0.0000
  33.000  242.000       0.0000
  33.000  243.000       0.0000
  33.000  244.000       0.0000
  33.000  245.000       0.0000
  33.000  246.000       0.0000
  33.000  247.000       0.0000
  33.000  248.000       0.0000
  33.000  249.000       0.0000
  33.000  250.000       0.0000
  33.000  251.000       0.0000
  33.000  252.000       0.0000
  33.000  253.000       0.0000
  33.000  254.000       0.0000
  33.000  255.000       0.0000
  33.000  256.000       0.0000
  33.000  257.000       0.0000
  33.000  258.000       0.0000
  33.000  259.000       0.0000
  33.000  260.000       0.0000
  33.000  261.000       0.0000
  33.000  262.000       0.0000
  33.000  263.000       0.0000
  33.000  264.000       0.0000
  33.000  265.000       0.0000
  33.000  266.000       0.0000
  33.000  267.000       0.0000
  33.000  268.000       0.0000
  33.000  269.000       0.0000
  33.000  270.000       0.0000
  33.000  271.000       0.0000
  33.000  272.000       0.0000
  33.000  273.000       0.0000
  33.000  274.000       0.0000
  33.000  275.000       0.0000
  33.000  276.000       0.0000
  33.000  277.000       0.0000
  33.000  278.000       0.0000
  33.000  279.000       0.0000
  33.000  280.000       0.0000
  33.000  281.000       0.0000
  33.000  282.000       0.0000
  33.000  283.000       0.0000
  33.000  284.000       0.0000
  33.000  285.000       0.0000
  33.000  286.000       0.0000
  33.000  287.000       0.0000
  33.000  288.000       0.0000
  33.000  289.000       0.0000
  33.000  290.000       0.0000
  33.000  291.000       0.0000
  33.000  292.000       0.0000
  33.000  293.000       0.0000
  33.000  294.000       0.0000
  33.000  295.000       0.0000
  33.000  296.000       0.0000
  33.000  297.000       0.0000
  33.000  298.000       0.0000
  33.000  299.000       0.0000
  33.000  300.000       0.0000
  33.000  301.000       0.0000
  33.000  302.000       0.0000
  33.000  303.000       0.0000
  33.000  304.000       0.0000
  33.000  305.000       0.0000
  33.000  306.000       0.0000
  33.000  307.000       0.0000
  33.000  308.000       0.0000
  33.000  309.000       0.0000
  33.000  310.000       0.0000
  33.000  311.000       0.0000
  33.000  312.000       0.0000
  33.000  313.000       0.0000
  33.000  314.000       0.0000
  33.000  315.000       0.0000
  33.000  316.000       0.0000
  33.000  317.000       0.0000
  33.000  318.000       0.0000
  33.000  319.000       0.0000
  33.000  320.000       0.0000
  33.000  321.000       0.0000
  33.000  322.000       0.0000
  33.000  323.000       0.0000
  33.000  324.000       0.0000
  33.000  325.000       0.0000
  33.000  326.000       0.0000
  33.000  327.000       0.0000
  33.000  328.000       0.0000
  33.000  329.000       0.0000
  33.000  330.000       0.0000
  33.000  331.000       0.0000
  33.000  332.000       0.0000
  33.000  333.000       0.0000
  33.000  334.000       0.0000
  33.000  335.000       0.0000
  33.000  336.000       0.0000
  33.000  337.000       0.0000
  33.000  338.000       0.0000
  33.000  339.000       0.0000
  33.000  340.000       0.0000
  33.000  341.000       0.0000
  33.000  342.000       0.0000
  33.000  343.000       0.0000
  33.000  344.000       0.0000
  33.000  345.000       0.0000
  33.000  346.000       0.0000
  33.000  347.000       0.0000
  33.000  348.000       0.0000
  33.000  349.000       0.0000
  33.000  350.000       0.0000
  33.000  351.000       0.0000
  33.000  352.000       0.0000
  33.000  353.000       0.0000
  33.000  354.000       0.0000
  33.000  355.000       0.0000
  33.000  356.000       0.0000
  33.000  357.000       0.0000
  33.000  358.000       0.0000
  33.000  359.000       0.0000
  33.000  360.000       0.0000
  33.000  361.000       0.0000
  33.000  362.000       0.0000
  33.000  363.000       0.0000
  33.000  364.000       0.0000
  33.000  365.000       0.0000
  33.000  366.000       0.0000
  33.000  367.000       0.0000
  33.000  368.000       0.0000
  33.000  369.000       0.0083
  33.000  370.000       0.0000
  33.000  371.000       0.0000
  33.000  372.000       0.0000
  33.000  373.000       0.0000
  33.000  374.000       0.0003
  33.000  375.000       0.0000
  33.000  376.000       0.0000
  33.000  377.000       0.0000
  33.000  378.000       0.0000
  33.000  379.000       0.0000
  33.000  380.000       0.0000
  33.000  381.000       0.0000
  33.000  382.000       0.0000
  33.000  383.000       0.0000
  33.000  384.000       0.0000
  33.000  385.000       0.0000
  33.000  386.000       0.0000
  33.000  387.000       0.0000
  33.000  388.000 0

  34.000    1.000       0.0000
  34.000    2.000       0.0000
  34.000    3.000       0.0000
  34.000    4.000       0.0000
  34.000    5.000       0.0000
  34.000    6.000       0.0000
  34.000    7.000       0.0000
  34.000    8.000       0.0000
  34.000    9.000       0.0000
  34.000   10.000       0.0000
  34.000   11.000       0.0000
  34.000   12.000       0.0000
  34.000   13.000       0.0000
  34.000   14.000       0.0000
  34.000   15.000       0.0000
  34.000   16.000       0.0000
  34.000   17.000       0.0000
  34.000   18.000       0.0000
  34.000   19.000       0.0000
  34.000   20.000       0.0000
  34.000   21.000       0.0000
  34.000   22.000       0.0000
  34.000   23.000       0.0000
  34.000   24.000       0.0000
  34.000   25.000       0.0000
  34.000   26.000       0.0000
  34.000   27.000       0.0000
  34.000   28.000       0.0000
  34.000   29.000       0.0000
  34.000   30.000       0.0000
  34.000   31.000       0.0000
  34.000   32.000       0.0000
  34.000   33.000       0.0000
  34.000   34.000       0.0000
  34.000   35.000       0.0000
  34.000   36.000       0.0000
  34.000   37.000       0.0000
  34.000   38.000       0.0000
  34.000   39.000       0.0000
  34.000   40.000       0.0000
  34.000   41.000       0.0000
  34.000   42.000       0.0000
  34.000   43.000       0.0000
  34.000   44.000       0.0000
  34.000   45.000       0.0000
  34.000   46.000       0.0000
  34.000   47.000       0.0000
  34.000   48.000       0.0000
  34.000   49.000       0.0000
  34.000   50.000       0.0000
  34.000   51.000       0.0000
  34.000   52.000       0.0000
  34.000   53.000       0.0000
  34.000   54.000       0.0000
  34.000   55.000       0.0000
  34.000   56.000       0.0000
  34.000   57.000       0.0000
  34.000   58.000       0.0000
  34.000   59.000       0.0000
  34.000   60.000       0.0000
  34.000   61.000       0.0000
  34.000   62.000       0.0000
  34.000   63.000       0.0000
  34.000   64.000       0.0000
  34.000   65.000       0.0000
  34.000   66.000       0.0000
  34.000   67.000       0.0000
  34.000   68.000       0.0000
  34.000   69.000       0.0000
  34.000   70.000       0.0000
  34.000   71.000       0.0000
  34.000   72.000       0.0000
  34.000   73.000       0.0000
  34.000   74.000       0.0000
  34.000   75.000       0.0000
  34.000   76.000       0.0000
  34.000   77.000       0.0000
  34.000   78.000       0.0000
  34.000   79.000       0.0000
  34.000   80.000       0.0000
  34.000   81.000       0.0000
  34.000   82.000       0.0000
  34.000   83.000       0.0000
  34.000   84.000       0.0000
  34.000   85.000       0.0000
  34.000   86.000       0.0000
  34.000   87.000       0.0000
  34.000   88.000       0.0000
  34.000   89.000       0.0000
  34.000   90.000       0.0000
  34.000   91.000       0.0000
  34.000   92.000       0.0000
  34.000   93.000       0.0000
  34.000   94.000       0.0000
  34.000   95.000       0.0000
  34.000   96.000       0.0000
  34.000   97.000       0.0000
  34.000   98.000       0.0000
  34.000   99.000       0.0000
  34.000  100.000       0.0000
  34.000  101.000       0.0000
  34.000  102.000       0.0000
  34.000  103.000       0.0000
  34.000  104.000       0.0000
  34.000  105.000       0.0000
  34.000  106.000       0.0000
  34.000  107.000       0.0000
  34.000  108.000       0.0000
  34.000  109.000       0.0000
[truncated: 4,258,755 more chars]
