# Supplementary material for: Mechanistic insights into PCBP1-driven unfolding of selected i-motif DNA at G1/S checkpoint
Source: Nat Commun. 2026 Feb 2;17:1149. doi: 10.1038/s41467-026-68822-5 (PMC12865031; doi:10.1038/s41467-026-68822-5)
Supplement: Supplementary file 15 — Source data [file 41467_2026_68822_MOESM15_ESM.zip › Source data/Source data_Main figures/Source data_NMR/Source data_Fig. 3A/Myc-C20T+PCBP1/1/pdata/1/assocs]

##TITLE= Parameter file, TopSpin 3.6.4
##JCAMPDX= 5.0
##DATATYPE= Parameter Values
##NPOINTS= 8	$$ modification sequence number
##ORIGIN= Bruker BioSpin GmbH
##OWNER= pallabi
$$ 2024-08-26 17:40:52.799 +0200  AD\pase0028@3550-TASH0016D1
$$ C:/Bruker/TopSpin3.6.4/examdata/Myc-C20T+PCBP1/1/pdata/1/assocs
$$ process C:\Bruker\TopSpin3.6.4\prog\mod\dataserver.exe
##$MULTDISP= <C:/Bruker/TopSpin3.6.4/examdata/Myc-C20T+PCBP1/5/pdata/1|C:/Bruker/TopSpin3.6.4/examdata/Myc-C20T+PCBP1/6/pdata/1|C:/Bruker/TopSpin3.6.4/examdata/Myc-C20T+PCBP1/7/pdata/1|C:/Bruker/TopSpin3.6.4/examdata/Myc-C20T+PCBP1/9/pdata/1|C:/Bruker/TopSpin3.6.4/examdata/Myc-C20T+PCBP1/11/pdata/1|C:/Bruker/TopSpin3.6.4/examdata/Myc-C20T+PCBP1/13/pdata/1>
##END=
