# Supplementary material for: Mechanistic insights into PCBP1-driven unfolding of selected i-motif DNA at G1/S checkpoint
Source: Nat Commun. 2026 Feb 2;17:1149. doi: 10.1038/s41467-026-68822-5 (PMC12865031; doi:10.1038/s41467-026-68822-5)
Supplement: Supplementary file 15 — Source data [file 41467_2026_68822_MOESM15_ESM.zip › Source data/Source data_Main figures/Source data_NMR/Source data_Fig. 3A/Myc-C20T+PCBP1/1/pdata/1/auditp.txt]

##TITLE= Audit trail, TopSpin 3.6.4
##JCAMPDX= 5.01
##ORIGIN= Bruker BioSpin GmbH
##OWNER= pallabi
$$ /opt/topspin/data/pallabi/nmr/Myc-C20T+PCBP1/1/pdata/1/auditp.txt
##AUDIT TRAIL=  $$ (NUMBER, WHEN, WHO, WHERE, PROCESS, VERSION, WHAT)
(   1,<2022-07-21 12:10:59.025 +0200>,<pallabi>,<spect850>,<go4>,<TopSpin 3.6.4>,
      <created by zg on data set with UUID 'fceed3a4-08db-11ed-98ea-10e7c63f8c29'
       started at 2022-07-21 12:00:45.338 +0200,
       POWCHK enabled, PULCHK disabled,
       completed at 2022-07-21 12:10:59.023 +0200

       configuration hash MD5:
       59 4B A8 EA 7F 11 EB 29 91 6E 07 4B E2 EA 49 3D
       data hash MD5: 65K
       7D 6A F3 3C 6D D1 B4 F6 E5 A6 D0 AF 2E 6B 73 7E
>)
(   2,<2022-07-21 12:17:57.144 +0200>,<pallabi>,<spect850>,<proc1d>,<TopSpin 3.6.4>,
      <Start of raw data processing
       efp LB = 8 FT_mod = 6 PKNL = 1 PHC0 = 163.0521 PHC1 = 10.25388 SI = 128K 
       data hash MD5: 128K
       7C 7B BD 74 0A 32 73 B0 96 C7 2D E1 45 B0 5E 29>)
(   3,<2022-07-21 12:18:14.785 +0200>,<pallabi>,<spect850>,<proc1d>,<TopSpin 3.6.4>,
      <pk fgphup PHC0 = -0.4 PHC1 = 0 
       data hash MD5: 128K
       85 8A B6 E2 E3 08 F0 D0 C3 A3 CF 5D E5 FC 14 2A>)
$$ /opt/nmrdata/data/pallabi/nmr/Myc-C20T+PCBP1/1/pdata/1/auditp.txt
(   4,<2024-03-06T15:02:31.444+0100>,<pallabi>,<neo850>,<dataserver>,<TopSpin 4.3.0>,
      <Spectrum calibrated, SF was set. Old value: 850.140000 New value: 850.139907. Peak list modified: Yes
       data hash MD5: 128K
       85 8A B6 E2 E3 08 F0 D0 C3 A3 CF 5D E5 FC 14 2A>)
(   5,<2024-03-06T15:02:31.448+0100>,<pallabi>,<neo850>,<dataserver>,<TopSpin 4.3.0>,
      <Spectrum calibrated, OFFSET was set. Old value: 19.701650 New value: 19.810653. Peak list modified: Yes
       data hash MD5: 128K
       85 8A B6 E2 E3 08 F0 D0 C3 A3 CF 5D E5 FC 14 2A>)
##END=

$$ hash MD5
$$ 0C AE BD 38 F8 E0 4C A5 9C A2 34 C7 FF 92 D9 FC
