# Supplementary material for: Mechanistic insights into PCBP1-driven unfolding of selected i-motif DNA at G1/S checkpoint
Source: Nat Commun. 2026 Feb 2;17:1149. doi: 10.1038/s41467-026-68822-5 (PMC12865031; doi:10.1038/s41467-026-68822-5)
Supplement: Supplementary file 15 — Source data [file 41467_2026_68822_MOESM15_ESM.zip › Source data/Source data_Main figures/Source data_NMR/Source data_Fig. 3A/Myc-C20T+PCBP1/1/pdata/1/parm.txt]

Current Data Parameters
NAME     Myc-C20T+PCBP1              
EXPNO                 1              
PROCNO                1              

F2 - Acquisition Parameters
Date_          20220721              
Time              12.10 h            
INSTRUM           spect              
PROBHD   Z117769_0006 (              
PULPROG          zgesgp              
TD                66560              
SOLVENT         H2O+D2O              
NS                  256              
DS                    4              
SWH           25510.203 Hz           
FIDRES         0.766533 Hz           
AQ            1.3045760 sec          
RG               188.52              
DW               19.600 usec         
DE                40.00 usec         
TE                298.0 K            
D1           1.00000000 sec          
D12          0.00002000 sec          
D16          0.00020000 sec          
TD0                   1              
SFO1        850.1439941 MHz          
NUC1                 1H              
P1                 8.96 usec         
P2                17.92 usec         
P12             2000.00 usec         
PLW0                  0 W            
PLW1        11.00000000 W            
SPNAM[1]     Sinc1.1000              
SPOAL1            0.500              
SPOFFS1               0 Hz           
SPW1         0.00254620 W            
GPNAM[1]     SMSQ10.100              
GPZ1              31.00 %            
GPNAM[2]     SMSQ10.100              
GPZ2              11.00 %            
P16             1000.00 usec         

F2 - Processing parameters
SI               131072              
SF          850.1399073 MHz          
WDW                  EM              
SSB                   0              
LB                 8.00 Hz           
GB                    0              
PC                 1.00              
