# Supplementary material for: Mechanistic insights into PCBP1-driven unfolding of selected i-motif DNA at G1/S checkpoint
Source: Nat Commun. 2026 Feb 2;17:1149. doi: 10.1038/s41467-026-68822-5 (PMC12865031; doi:10.1038/s41467-026-68822-5)
Supplement: Supplementary file 15 — Source data [file 41467_2026_68822_MOESM15_ESM.zip › Source data/Source data_Main figures/Source data_NMR/Source data_Fig. 3A/Myc-C20T+PCBP1/1/shimvalues]

# Thu Jul 21 12:02:03 2022
#$$PROBEIDENTIFIER=Z117769_0006
#$$PROBENAME=CP TCI 850S4 H-C/N-D-05 Z
#$$SHIMID=292722
#
# Active Shim Gradients
#
Z           		6954            
Z2          		2794            
Z3          		1684            
Z4          		-1885           
Z5          		-507            
Z6          		6061            
Z7          		2556            
Z8          		-3200           
X           		1301            
XZ          		-1667           
XZ2         		1261            
XZ3         		-232            
XZ4         		-1494           
XZ5         		-10             
Y           		-7377           
YZ          		883             
YZ2         		3491            
YZ3         		-2834           
YZ4         		-644            
YZ5         		-1183           
XY          		-2093           
XYZ         		177             
XYZ2        		2034            
XYZ3        		-1228           
XYZ4        		-2189           
XYZ5        		-184            
(X2-Y2)     		6431            
(X2-Y2)Z    		2887            
(X2-Y2)Z2   		-252            
(X2-Y2)Z3   		-485            
(X2-Y2)Z4   		-1721           
(X2-Y2)Z5   		-28             
X3          		-1846           
X3Z         		49              
Y3          		-5331           
Y3Z         		318             
#
# Lock Parameter
#
FIELD		5231.632
LOCKPHASE		80.000  
LOCKPOWER		-18.000 
LOCKGAIN		142.428 
LOCKDC		-75.000 
LOCKSHIFT		4.700   
LOOPGAIN		-5.000  
LOOPTIME		0.350   
LOOPFILTER		100.000 
#
IEEE64_VERSION_CODE 1
#
# Shim currents 
#
SHIM_SETTING [1 ]  4137.39525995   
SHIM_SETTING [2 ]  2804.95723819   
SHIM_SETTING [3 ]  168.90838543    
SHIM_SETTING [4 ]  -7772.39227641  
SHIM_SETTING [5 ]  1975.04172674   
SHIM_SETTING [6 ]  2381.26943735   
SHIM_SETTING [7 ]  5218.77219955   
SHIM_SETTING [8 ]  -434.01218891   
SHIM_SETTING [9 ]  2345.82697854   
SHIM_SETTING [10]  1148.33979307   
SHIM_SETTING [11]  0.00000000      
SHIM_SETTING [12]  -5648.94600000  
SHIM_SETTING [13]  -5012.92300000  
SHIM_SETTING [14]  -919.03800069   
SHIM_SETTING [15]  -352.37408241   
SHIM_SETTING [16]  3408.74192270   
SHIM_SETTING [17]  1412.37942954   
SHIM_SETTING [18]  2549.28356871   
SHIM_SETTING [19]  -1386.64002403  
SHIM_SETTING [20]  -448.47451975   
SHIM_SETTING [21]  5629.79001692   
SHIM_SETTING [22]  588.74701891    
SHIM_SETTING [23]  10668.40499241  
SHIM_SETTING [24]  6004.36600213   
SHIM_SETTING [25]  1474.36601254   
SHIM_SETTING [26]  1210.02801864   
SHIM_SETTING [27]  -871.97200066   
SHIM_SETTING [28]  -5652.89309426  
SHIM_SETTING [29]  -4297.02399838  
SHIM_SETTING [30]  -1551.79600047  
SHIM_SETTING [31]  -5994.52991048  
SHIM_SETTING [32]  -1473.41605907  
SHIM_SETTING [33]  -1120.55500689  
SHIM_SETTING [34]  448.45199766    
SHIM_SETTING [35]  -553.91900167   
SHIM_SETTING [36]  -2233.97600136  
SHIM_SETTING [37]  -2018.76455064  
SHIM_SETTING [38]  -8077.42499912  
SHIM_SETTING [39]  -11978.96112521 
SHIM_SETTING [40]  0.00000000      
