# Supplementary material for: Mechanistic insights into PCBP1-driven unfolding of selected i-motif DNA at G1/S checkpoint
Source: Nat Commun. 2026 Feb 2;17:1149. doi: 10.1038/s41467-026-68822-5 (PMC12865031; doi:10.1038/s41467-026-68822-5)
Supplement: Supplementary file 15 — Source data [file 41467_2026_68822_MOESM15_ESM.zip › Source data/Source data_Main figures/Source data_NMR/Source data_Fig. 3A/Myc-C20T+PCBP1/4/pdata/1/auditp.txt]

##TITLE= Audit trail, TopSpin 3.6.4
##JCAMPDX= 5.01
##ORIGIN= Bruker BioSpin GmbH
##OWNER= pallabi
$$ /opt/topspin/data/pallabi/nmr/Myc-C20T+PCBP1/4/pdata/1/auditp.txt
##AUDIT TRAIL=  $$ (NUMBER, WHEN, WHO, WHERE, PROCESS, VERSION, WHAT)
(   1,<2022-07-21 15:25:42.579 +0200>,<pallabi>,<spect850>,<go4>,<TopSpin 3.6.4>,
      <created by zg on data set with UUID '3228b60a-08f7-11ed-9d87-10e7c63f8c29'
       started at 2022-07-21 15:15:31.067 +0200,
       POWCHK enabled, PULCHK disabled,
       completed at 2022-07-21 15:25:42.577 +0200

       configuration hash MD5:
       59 4B A8 EA 7F 11 EB 29 91 6E 07 4B E2 EA 49 3D
       data hash MD5: 65K
       8F E1 54 B5 4A 10 D1 7E 80 2B 51 AE A3 51 AF D6
>)
(   2,<2022-07-21 15:26:51.896 +0200>,<pallabi>,<spect850>,<proc1d>,<TopSpin 3.6.4>,
      <Start of raw data processing
       efp LB = 8 FT_mod = 6 PKNL = 1 PHC0 = 162.2521 PHC1 = 10.25388 SI = 128K 
       data hash MD5: 128K
       E4 77 B7 69 71 B6 04 EF 24 6E CB 1E C7 08 BE 61>)
##END=

$$ hash MD5
$$ CD 8B 9A 5D 0B 04 4F 2D C4 BA 27 E0 83 BA 57 02
