# Supplementary material for: Mechanistic insights into PCBP1-driven unfolding of selected i-motif DNA at G1/S checkpoint
Source: Nat Commun. 2026 Feb 2;17:1149. doi: 10.1038/s41467-026-68822-5 (PMC12865031; doi:10.1038/s41467-026-68822-5)
Supplement: Supplementary file 15 — Source data [file 41467_2026_68822_MOESM15_ESM.zip › Source data/Source data_Main figures/Source data_NMR/Source data_Fig. 3A/Myc-C20T+PCBP1/5/audita.txt]

##TITLE= Audit trail, TopSpin 3.6.4
##JCAMPDX= 5.01
##ORIGIN= Bruker BioSpin GmbH
##OWNER= pallabi
$$ /opt/topspin/data/pallabi/nmr/Myc-C20T+PCBP1/5/audita.txt
##AUDIT TRAIL=  $$ (NUMBER, WHEN, WHO, WHERE, PROCESS, VERSION, WHAT)
(   1,<2022-07-21 15:45:57.953 +0200>,<pallabi>,<spect850>,<go4>,<TopSpin 3.6.4>,
      <created by zg on data set with UUID '062f7c34-08fa-11ed-8cdd-10e7c63f8c29'
       started at 2022-07-21 15:35:45.777 +0200,
       POWCHK enabled, PULCHK disabled,
       completed at 2022-07-21 15:45:57.951 +0200

       configuration hash MD5:
       59 4B A8 EA 7F 11 EB 29 91 6E 07 4B E2 EA 49 3D
       data hash MD5: 65K
       AA 7E 86 49 4F 36 56 23 C5 A8 B4 90 35 D3 F7 08
>)
##END=

$$ hash MD5
$$ 5E AB B5 D5 8F FB 1A 03 7D 6D 6B B8 45 1E DD 49
