# Supplementary material for: Mechanistic insights into PCBP1-driven unfolding of selected i-motif DNA at G1/S checkpoint
Source: Nat Commun. 2026 Feb 2;17:1149. doi: 10.1038/s41467-026-68822-5 (PMC12865031; doi:10.1038/s41467-026-68822-5)
Supplement: Supplementary file 15 — Source data [file 41467_2026_68822_MOESM15_ESM.zip › Source data/Source data_Main figures/Source data_NMR/Source data_Fig. 3A/Myc-C20T+PCBP1/5/pdata/1/auditp.txt]

##TITLE= Audit trail, TopSpin 3.6.4
##JCAMPDX= 5.01
##ORIGIN= Bruker BioSpin GmbH
##OWNER= pallabi
$$ /opt/topspin/data/pallabi/nmr/Myc-C20T+PCBP1/5/pdata/1/auditp.txt
##AUDIT TRAIL=  $$ (NUMBER, WHEN, WHO, WHERE, PROCESS, VERSION, WHAT)
(   1,<2022-07-21 15:35:45.775 +0200>,<pallabi>,<spect850>,<go4>,<TopSpin 3.6.4>,
      <acquisition in progress>)
(   2,<2022-07-21 15:38:56.866 +0200>,<pallabi>,<spect850>,<proc1d>,<TopSpin 3.6.4>,
      <Start of raw data processing
       efp LB = 8 FT_mod = 6 PKNL = 1 PHC0 = 162.2521 PHC1 = 10.25388 SI = 128K 
       data hash MD5: 128K
       31 56 AE 1A 6F C4 6E 49 14 27 61 0A 02 E3 16 8F>)
(   3,<2022-07-21 15:39:11.779 +0200>,<pallabi>,<spect850>,<proc1d>,<TopSpin 3.6.4>,
      <pk fgphup PHC0 = 1.4 PHC1 = 0 
       data hash MD5: 128K
       74 3D F1 94 7D D5 DF 46 31 89 ED 7D 41 36 CC 1C>)
##END=

$$ hash MD5
$$ 4A 68 CE B7 AF 79 AE DA 23 40 8A 15 3E 08 3D B3
