# Supplementary material for: Mechanistic insights into PCBP1-driven unfolding of selected i-motif DNA at G1/S checkpoint
Source: Nat Commun. 2026 Feb 2;17:1149. doi: 10.1038/s41467-026-68822-5 (PMC12865031; doi:10.1038/s41467-026-68822-5)
Supplement: Supplementary file 15 — Source data [file 41467_2026_68822_MOESM15_ESM.zip › Source data/Source data_Main figures/Source data_NMR/Source data_Fig. 3A/Myc-C20T+PCBP1/5/shimvalues]

# Thu Jul 21 15:36:01 2022
#$$PROBEIDENTIFIER=Z117769_0006
#$$PROBENAME=CP TCI 850S4 H-C/N-D-05 Z
#$$SHIMID=292722
#
# Active Shim Gradients
#
Z           		6935            
Z2          		2786            
Z3          		1693            
Z4          		-1837           
Z5          		-529            
Z6          		6061            
Z7          		2556            
Z8          		-3200           
X           		1288            
XZ          		-1680           
XZ2         		1261            
XZ3         		-232            
XZ4         		-1494           
XZ5         		-10             
Y           		-7375           
YZ          		793             
YZ2         		3491            
YZ3         		-2834           
YZ4         		-644            
YZ5         		-1183           
XY          		-2093           
XYZ         		177             
XYZ2        		2034            
XYZ3        		-1228           
XYZ4        		-2189           
XYZ5        		-184            
(X2-Y2)     		6431            
(X2-Y2)Z    		2887            
(X2-Y2)Z2   		-252            
(X2-Y2)Z3   		-485            
(X2-Y2)Z4   		-1721           
(X2-Y2)Z5   		-28             
X3          		-1846           
X3Z         		49              
Y3          		-5331           
Y3Z         		318             
#
# Lock Parameter
#
FIELD		5231.255
LOCKPHASE		80.000  
LOCKPOWER		-18.000 
LOCKGAIN		142.800 
LOCKDC		-75.000 
LOCKSHIFT		4.700   
LOOPGAIN		-5.000  
LOOPTIME		0.350   
LOOPFILTER		100.000 
#
IEEE64_VERSION_CODE 1
#
# Shim currents 
#
SHIM_SETTING [1 ]  4126.91751218   
SHIM_SETTING [2 ]  2804.79976454   
SHIM_SETTING [3 ]  159.11443974    
SHIM_SETTING [4 ]  -7806.34689141  
SHIM_SETTING [5 ]  1967.71050187   
SHIM_SETTING [6 ]  2416.92948623   
SHIM_SETTING [7 ]  5252.47409203   
SHIM_SETTING [8 ]  -379.84659450   
SHIM_SETTING [9 ]  2357.58439606   
SHIM_SETTING [10]  1167.38548788   
SHIM_SETTING [11]  0.00000000      
SHIM_SETTING [12]  -5648.94600000  
SHIM_SETTING [13]  -5012.92300000  
SHIM_SETTING [14]  -919.03800134   
SHIM_SETTING [15]  -377.11410028   
SHIM_SETTING [16]  3410.00190954   
SHIM_SETTING [17]  1393.15262329   
SHIM_SETTING [18]  2542.51037353   
SHIM_SETTING [19]  -1395.09537444  
SHIM_SETTING [20]  -452.32428511   
SHIM_SETTING [21]  5629.79003279   
SHIM_SETTING [22]  588.74703663    
SHIM_SETTING [23]  10668.40498529  
SHIM_SETTING [24]  6004.36600412   
SHIM_SETTING [25]  1474.36602429   
SHIM_SETTING [26]  1210.02803611   
SHIM_SETTING [27]  -871.97200127   
SHIM_SETTING [28]  -5741.08695354  
SHIM_SETTING [29]  -4297.02399686  
SHIM_SETTING [30]  -1551.79600091  
SHIM_SETTING [31]  -6035.63857312  
SHIM_SETTING [32]  -1381.60988538  
SHIM_SETTING [33]  -1120.55501335  
SHIM_SETTING [34]  448.45199546    
SHIM_SETTING [35]  -553.91900323   
SHIM_SETTING [36]  -2233.97600263  
SHIM_SETTING [37]  -2001.87557377  
SHIM_SETTING [38]  -8092.42088269  
SHIM_SETTING [39]  -11933.85249597 
SHIM_SETTING [40]  0.00000000      
