# Supplementary material for: Mechanistic insights into PCBP1-driven unfolding of selected i-motif DNA at G1/S checkpoint
Source: Nat Commun. 2026 Feb 2;17:1149. doi: 10.1038/s41467-026-68822-5 (PMC12865031; doi:10.1038/s41467-026-68822-5)
Supplement: Supplementary file 15 — Source data [file 41467_2026_68822_MOESM15_ESM.zip › Source data/Source data_Main figures/Source data_NMR/Source data_Fig. 3A/Myc-C20T+PCBP1/6/audita.txt]

##TITLE= Audit trail, TopSpin 3.6.4
##JCAMPDX= 5.01
##ORIGIN= Bruker BioSpin GmbH
##OWNER= pallabi
$$ /opt/topspin/data/pallabi/nmr/Myc-C20T+PCBP1/6/audita.txt
##AUDIT TRAIL=  $$ (NUMBER, WHEN, WHO, WHERE, PROCESS, VERSION, WHAT)
(   1,<2022-07-22 16:00:30.138 +0200>,<pallabi>,<spect850>,<go4>,<TopSpin 3.6.4>,
      <created by zg on data set with UUID '36dd07fe-09c5-11ed-a26a-10e7c63f8c29'
       started at 2022-07-22 15:50:15.282 +0200,
       POWCHK enabled, PULCHK disabled,
       completed at 2022-07-22 16:00:30.136 +0200

       configuration hash MD5:
       59 4B A8 EA 7F 11 EB 29 91 6E 07 4B E2 EA 49 3D
       data hash MD5: 65K
       73 20 A0 B1 06 CD 6D B8 1E 24 24 A9 D7 95 BA 37
>)
##END=

$$ hash MD5
$$ DA CC CE 55 70 D6 C0 D6 31 ED 8C 22 E1 CC 83 96
