# Supplementary material for: Mechanistic insights into PCBP1-driven unfolding of selected i-motif DNA at G1/S checkpoint
Source: Nat Commun. 2026 Feb 2;17:1149. doi: 10.1038/s41467-026-68822-5 (PMC12865031; doi:10.1038/s41467-026-68822-5)
Supplement: Supplementary file 15 — Source data [file 41467_2026_68822_MOESM15_ESM.zip › Source data/Source data_Main figures/Source data_NMR/Source data_Fig. 4E/BCL2+PCBP1/1/pdata/1/auditp.txt]

##TITLE= Audit trail, TopSpin 3.6.4
##JCAMPDX= 5.01
##ORIGIN= Bruker BioSpin GmbH
##OWNER= pallabi
$$ /opt/topspin/data/pallabi/nmr/BCL2+PCBP1/1/pdata/1/auditp.txt
##AUDIT TRAIL=  $$ (NUMBER, WHEN, WHO, WHERE, PROCESS, VERSION, WHAT)
(   1,<2022-07-26 14:47:49.371 +0200>,<pallabi>,<spect850>,<go4>,<TopSpin 3.6.4>,
      <created by zg on data set with UUID 'ba6021a2-0cdf-11ed-bc69-10e7c63f8c29'
       started at 2022-07-26 14:37:36.327 +0200,
       POWCHK enabled, PULCHK disabled,
       completed at 2022-07-26 14:47:49.367 +0200

       configuration hash MD5:
       59 4B A8 EA 7F 11 EB 29 91 6E 07 4B E2 EA 49 3D
       data hash MD5: 65K
       DA DB BD F1 11 44 27 0E 86 88 70 48 5F 79 24 56
>)
(   2,<2022-07-26 16:19:14.740 +0200>,<pallabi>,<spect850>,<proc1d>,<TopSpin 3.6.4>,
      <Start of raw data processing
       efp LB = 8 FT_mod = 6 PKNL = 1 PHC0 = 164.4521 PHC1 = 10.25388 SI = 128K 
       data hash MD5: 128K
       70 9A 2C C7 D9 22 D5 8C F1 F1 4B CC 35 90 84 0C>)
$$ C:/Bruker/TopSpin3.6.4/examdata/BCL2+PCBP1/1/pdata/1/auditp.txt
(   3,<2024-08-26 17:02:08.187 +0200>,<AD\pase0028>,<3550-TASH0016D1>,<dataserver>,<TopSpin 3.6.4>,
      <Spectrum calibrated, SF was set. Old value: 850.140000 New value: 850.139907. Peak list modified: Yes
       data hash MD5: 128K
       70 9A 2C C7 D9 22 D5 8C F1 F1 4B CC 35 90 84 0C>)
(   4,<2024-08-26 17:02:08.194 +0200>,<AD\pase0028>,<3550-TASH0016D1>,<dataserver>,<TopSpin 3.6.4>,
      <Spectrum calibrated, OFFSET was set. Old value: 19.701650 New value: 19.810930. Peak list modified: Yes
       data hash MD5: 128K
       70 9A 2C C7 D9 22 D5 8C F1 F1 4B CC 35 90 84 0C>)
##END=

$$ hash MD5
$$ DD EE B3 91 96 6E 6E C7 21 E8 C6 1C 91 C6 CE D7
