# Supplementary material for: Mechanistic insights into PCBP1-driven unfolding of selected i-motif DNA at G1/S checkpoint
Source: Nat Commun. 2026 Feb 2;17:1149. doi: 10.1038/s41467-026-68822-5 (PMC12865031; doi:10.1038/s41467-026-68822-5)
Supplement: Supplementary file 15 — Source data [file 41467_2026_68822_MOESM15_ESM.zip › Source data/Source data_Main figures/Source data_NMR/Source data_Fig. 4E/BCL2+PCBP1/49/audita.txt]

##TITLE= Audit trail, TopSpin 4.3.0
##JCAMPDX= 5.01
##ORIGIN= Bruker BioSpin GmbH
##OWNER= pallabi
$$ /opt/nmrdata/data/pallabi/nmr/BCL2+PCBP1/49/audita.txt
##AUDIT TRAIL=  $$ (NUMBER, WHEN, WHO, WHERE, PROCESS, VERSION, WHAT)
(   1,<2024-08-02T10:48:27.315+0200>,<pallabi>,<neo850>,<cprserver>,<TopSpin 4.3.0>,
      <new/edc EXPNO=49 PROCNO=1>)
(   2,<2024-08-02T08:51:22.693+0000>,<pallabi>,<neo850>,<go4>,<TopSpin 4.3.0>,
      <acquisition in progress>)
(   3,<2024-08-02T09:01:29.226+0000>,<pallabi>,<neo850>,<go4>,<TopSpin 4.3.0>,
      <created by zg on 'Avance' (neo850) by user 'pallabi'
       on data set with UUID '6460adc2-50ac-11ef-b53c-0030d6368875'
       started at 2024-08-02 08:51:22.693 +0000, POWCHK enabled, PULCHK disabled,
       completed at 2024-08-02 09:01:29.226 +0000
       configuration hash MD5:
       8B D2 3C 24 B5 2B C8 2E E6 33 C3 EC 95 A1 88 6B
       double data hash MD5: 65K
       42 2C 5E 2B 1A EF 10 BC FF 6B B2 78 FA 80 56 59>)
##END=

$$ hash MD5
$$ FE F4 9C 6E AE 27 1D 4D 44 F7 49 28 CF 07 53 65
