# Supplementary material for: Mechanistic insights into PCBP1-driven unfolding of selected i-motif DNA at G1/S checkpoint
Source: Nat Commun. 2026 Feb 2;17:1149. doi: 10.1038/s41467-026-68822-5 (PMC12865031; doi:10.1038/s41467-026-68822-5)
Supplement: Supplementary file 15 — Source data [file 41467_2026_68822_MOESM15_ESM.zip › Source data/Source data_Main figures/Source data_NMR/Source data_Fig. 4E/BCL2+PCBP1/49/pdata/1/auditp.txt]

##TITLE= Audit trail, TopSpin 3.6.4
##JCAMPDX= 5.01
##ORIGIN= Bruker BioSpin GmbH
##OWNER= pase0028
$$ C:/Bruker/TopSpin3.6.4/examdata/BCL2+PCBP1/49/pdata/1/auditp.txt
##AUDIT TRAIL=  $$ (NUMBER, WHEN, WHO, WHERE, PROCESS, VERSION, WHAT)
(   1,<2024-08-02T10:48:27.315+0200>,<pallabi>,<neo850>,<cprserver>,<TopSpin 4.3.0>,
      <new/edc EXPNO=49 PROCNO=1>)
(   2,<2024-08-02T08:51:22.693+0000>,<pallabi>,<neo850>,<go4>,<TopSpin 4.3.0>,
      <acquisition in progress>)
(   3,<2024-08-02T09:01:29.226+0000>,<pallabi>,<neo850>,<go4>,<TopSpin 4.3.0>,
      <created by zg on 'Avance' (neo850) by user 'pallabi'
       on data set with UUID '6460adc2-50ac-11ef-b53c-0030d6368875'
       started at 2024-08-02 08:51:22.693 +0000, POWCHK enabled, PULCHK disabled,
       completed at 2024-08-02 09:01:29.226 +0000
       configuration hash MD5:
       8B D2 3C 24 B5 2B C8 2E E6 33 C3 EC 95 A1 88 6B
       double data hash MD5: 65K
       42 2C 5E 2B 1A EF 10 BC FF 6B B2 78 FA 80 56 59>)
(   4,<2024-08-26 17:09:23.861 +0200>,<AD\pase0028>,<3550-TASH0016D1>,<proc1d>,<TopSpin 3.6.4>,
      <Start of raw data processing
       efp LB = 10 FT_mod = 6 PKNL = 1 PHC0 = 59.85209 PHC1 = 10.25388 SI = 128K 
       data hash MD5: 128K
       DA EB BD B2 C0 F5 B4 59 BD 47 C0 6F C4 30 7F 0F>)
##END=

$$ hash MD5
$$ 8E 15 B0 2A EC FB CA B5 B6 8D 75 1E 75 98 D8 07
