# Supplementary material for: Mechanistic insights into PCBP1-driven unfolding of selected i-motif DNA at G1/S checkpoint
Source: Nat Commun. 2026 Feb 2;17:1149. doi: 10.1038/s41467-026-68822-5 (PMC12865031; doi:10.1038/s41467-026-68822-5)
Supplement: Supplementary file 15 — Source data [file 41467_2026_68822_MOESM15_ESM.zip › Source data/Source data_Main figures/Source data_NMR/Source data_Fig. 4E/BCL2+PCBP1/49/pdata/1/title]

bcl2-100uM-10 mM MES pH 6.4-298K
H2O:D2O-100 uM
1H zgesgp test direct from propsol with pulsecal and o1 adjust
Tset 284K
rg 203
