# Supplementary material for: Mechanistic insights into PCBP1-driven unfolding of selected i-motif DNA at G1/S checkpoint
Source: Nat Commun. 2026 Feb 2;17:1149. doi: 10.1038/s41467-026-68822-5 (PMC12865031; doi:10.1038/s41467-026-68822-5)
Supplement: Supplementary file 15 — Source data [file 41467_2026_68822_MOESM15_ESM.zip › Source data/Source data_Main figures/Source data_NMR/Source data_Fig. 4E/BCL2+PCBP1/49/shimvalues]

# Fri Aug  2 08:51:50 2024
#$$PROBEIDENTIFIER=Z117769_0006
#$$PROBENAME=CP TCI 850S4 H-C/N-D-05 Z
#$$SHIMID=292722
#
# Active Shim Gradients
#
Z           		5696            
Z2          		2722            
Z3          		1246            
Z4          		-3970           
Z5          		-3046           
Z6          		12751           
Z7          		11446           
Z8          		-14148          
X           		1242            
XZ          		-1811           
XZ2         		1105            
XZ3         		-726            
XZ4         		-1038           
XZ5         		-183            
Y           		-7456           
YZ          		621             
YZ2         		3269            
YZ3         		-3061           
YZ4         		155             
YZ5         		68              
XY          		-2370           
XYZ         		-209            
XYZ2        		1464            
XYZ3        		-527            
XYZ4        		96              
XYZ5        		-67             
(X2-Y2)     		6263            
(X2-Y2)Z    		2961            
(X2-Y2)Z2   		-513            
(X2-Y2)Z3   		-681            
(X2-Y2)Z4   		-198            
(X2-Y2)Z5   		-88             
X3          		-691            
X3Z         		128             
Y3          		-3566           
Y3Z         		106             
#
# Lock Parameter
#
FIELD		5272.454
LOCKPHASE		  31.000
LOCKPOWER		 -18.000
LOCKGAIN		 122.527
LOCKDC		 -75.000
LOCKSHIFT		   4.700
LOOPGAIN		  -8.351
LOOPTIME		   0.434
LOOPFILTER		  53.938
#
IEEE64_VERSION_CODE 1
#
# Shim currents 
#
SHIM_SETTING [ 1]     3041.10368795
SHIM_SETTING [ 2]     6228.60553574
SHIM_SETTING [ 3]      612.09210570
SHIM_SETTING [ 4]   -23730.52194802
SHIM_SETTING [ 5]     7115.58652660
SHIM_SETTING [ 6]     8854.82117496
SHIM_SETTING [ 7]     3818.34383154
SHIM_SETTING [ 8]   -10351.83208565
SHIM_SETTING [ 9]    -7026.68475040
SHIM_SETTING [10]    11962.52214779
SHIM_SETTING [11]        0.00000000
SHIM_SETTING [12]    -3671.70000000
SHIM_SETTING [13]    -3460.60000000
SHIM_SETTING [14]     -397.20000060
SHIM_SETTING [15]     -935.48995278
SHIM_SETTING [16]     4125.81007013
SHIM_SETTING [17]     1384.50947631
SHIM_SETTING [18]     1749.20947379
SHIM_SETTING [19]    -1563.84027266
SHIM_SETTING [20]      468.95972156
SHIM_SETTING [21]     5878.90003020
SHIM_SETTING [22]     1014.00003564
SHIM_SETTING [23]     9325.09998618
SHIM_SETTING [24]     4348.70000607
SHIM_SETTING [25]     2333.90001920
SHIM_SETTING [26]     2548.30003071
SHIM_SETTING [27]     -273.00000041
SHIM_SETTING [28]    -5493.04154586
SHIM_SETTING [29]    -1880.20000689
SHIM_SETTING [30]     -598.10000996
SHIM_SETTING [31]    -6348.26163456
SHIM_SETTING [32]    -1247.14147988
SHIM_SETTING [33]     -642.90001550
SHIM_SETTING [34]      593.09998835
SHIM_SETTING [35]    -3374.49999952
SHIM_SETTING [36]    -3701.10000121
SHIM_SETTING [37]    -2417.97044773
SHIM_SETTING [38]    -6388.04515526
SHIM_SETTING [39]   -13095.63842968
SHIM_SETTING [40]        0.00000000
