# Supplementary material for: Mechanistic insights into PCBP1-driven unfolding of selected i-motif DNA at G1/S checkpoint
Source: Nat Commun. 2026 Feb 2;17:1149. doi: 10.1038/s41467-026-68822-5 (PMC12865031; doi:10.1038/s41467-026-68822-5)
Supplement: Supplementary file 15 — Source data [file 41467_2026_68822_MOESM15_ESM.zip › Source data/Source data_Main figures/Source data_NMR/Source data_Fig. 4E/BCL2+PCBP1/49/uxnmr.info]

CONFIGURATION INFORMATION
=========================

Path         : /opt/topspin/conf/instr/spect/uxnmr.info
Date         : Mon May  6 06:50:45 2024
Release      : TopSpin 4.3.0
Installed in : /opt/topspin
Host         : BladeEpu
OS           : CentOS Linux release 7.2.1511 (Core) 
SPECTR-OS    : Version 4.3.180.20230524
CPU          : Intel(R) Core(TM) i5-8400H CPU @ 2.50GHz (8 cores at 3919 MHz with Hyperthreading)
User         : root (root)
System       : Avance Neo 850 NMR spectrometer
1H-frequency : 850.14 MHz
Description  : Avance
Location     : Basement, KBC building
Bruker Order : 5073163
Configured in: BladeEpu:/opt/topspin/conf/instr/spect

AQ-Rack:
- SCU: AV4I SCU SYSTEM CONTROL UNIT Z162978/02086 ECL 02.01
- {EPU}: AV4I SCU SYSTEM CONTROL UNIT Z162978/02086 ECL 02.01
- {GTU}: AV4I SCU SYSTEM CONTROL UNIT Z162978/02086 ECL 02.01
  Location: slot 7 in rack 1
  Connection: at IP 192.168.180.18 via PCIe #4
  Firmware Version: 20210312125813
  - Gradient resolution: 1.0 us
  Devices: MTD at /dev/mtd11, RTD at /dev/bbu/rtd4.4, GPROC at /dev/bbu/gproc4.7
  Sequencer: GCube, TCube
  - GCube1
  - TCube1
- TRX 1200: AV4 TRANSCEIVER 1200 Z148391/10444 ECL 03.02
  Location: slot 3 in rack 1
  Connection: at IP 192.168.180.38 via PCIe #9
  Firmware Version: 20210312121750
  Devices: MTD at /dev/mtd20, DRX at /dev/bbu/drx9.5, RTD at /dev/bbu/rtd9.4
  Sequencer: FCube
  - FCube1
- TRX 1200: AV4 TRANSCEIVER 1200 Z148391/10441 ECL 03.02
  Location: slot 4 in rack 1
  Connection: at IP 192.168.180.46 via PCIe #11
  Firmware Version: 20210312121750
  Devices: MTD at /dev/mtd29, DRX at /dev/bbu/drx11.5, RTD at /dev/bbu/rtd11.4
  Sequencer: FCube
  - FCube2
- TRX 1200: AV4 TRANSCEIVER 1200 Z148391/10442 ECL 03.02
  Location: slot 5 in rack 1
  Connection: at IP 192.168.180.54 via PCIe #13
  Firmware Version: 20210312121750
  Devices: MTD at /dev/mtd38, DRX at /dev/bbu/drx13.5, RTD at /dev/bbu/rtd13.4
  Sequencer: FCube
  - FCube3
- TRX 1200: AV4 TRANSCEIVER 1200 Z148391/10443 ECL 03.02
  Location: slot 6 in rack 1
  Connection: at IP 192.168.180.14 via PCIe #3
  Firmware Version: 20210312121750
  Devices: MTD at /dev/mtd2, DRX at /dev/bbu/drx3.5, RTD at /dev/bbu/rtd3.4
  Sequencer: FCube
  - FCube4
- PSM-A: AV4 PSM-A Z149510/04135 ECL 03.02
- HPPR/2 COVER2: HPPR/2 Cover2N Z178831/00949 ECL 00.00
  HPPR2: - HPPR/2 preamplifier connected via AqRack
      Type      : HPPR/2
      Controller: Cover/2
                  no LED display for tuning and matching
      Module  1 : HPLNA 1H19F (reflection meter with CRP-Bias capability)
                  PN=Z105203, SN=00412 from 20231025
      Module  2 : 2H
                  PN=Z104078, SN=00217 from 20211005
      Module  3 : HPLNA 1H19F (reflection meter with CRP-Bias capability)
                  PN=Z105203, SN=00410 from 20230127
      Module  4 : HPLNA BB31P (reflection meter without CRP-Bias capability)
                  PN=Z111097, SN=00218 from 20230419
      Module  5 : 13C/79Br
                  PN=Z107393, SN=00213 from 20210930
      Module  6 : HPLNA BB31P (reflection meter without CRP-Bias capability)
                  PN=Z111097, SN=00220 from 20230125
      Module  7 : 15N
                  PN=Z107394, SN=00213 from 20190122
  
- HPLNA 1H19F: HPLNA 1H MODULE 850 Z105203/00412 ECL 06.06
- 2H: HPPR/2 2H MODULE 850 Z104078/00217 ECL 07.00
- HPLNA 1H19F: HPLNA 1H MODULE 850 Z105203/00410 ECL 06.06
- HPLNA BB31P: HPLNA XBB 31P MODULE 850 Z111097/00218 ECL 05.03
- 13C/79Br: HPPR/2 13C MODULE 850 Z107393/00213 ECL 08.00
- HPLNA BB31P: HPLNA XBB 31P MODULE 850 Z111097/00220 ECL 05.03
- 15N: HPPR/2 15N MODULE 850 Z107394/00213 ECL 07.01
- RACK: AV4I AQS CHASSIS Z175600/01225 ECL 04.01
- FANTRAY: AV4I AQS FAN TRAY Z175900/01312 ECL 00.00
- PSM-48V: AV4 PSM-48V Z149850/06973 ECL 02.00
- PSM-D: AV4 PSM-D Z149520/04129 ECL 01.02
- REF 1200: AV4 REFERENCE 1200 Z148270/03766 ECL 03.00


Transmitters at the spectrometer subnet:
----------------------------------------
BLA-W152248-000237 W152248/000237 ECL 11:
- TCP/IP address = 192.168.99.13
- Firmware VS    = 20220719
- Amplifier      = AV4 BLA2BB500 15-600: W152248/000237 ECL 11
- Controller     = BLA CONTROL BOARD 7: W133936/028129 ECL 40
BLA-W149107-000070 W149107/000070 ECL 21:
- TCP/IP address = 192.168.99.12
- Firmware VS    = 20220719
- Amplifier      = BLA2H 200-900: W149107/000070 ECL 21
- Controller     = BLA CONTROL BOARD 7: W133936/027756 ECL 40
BLA-W144056-000080 W144056/000080 ECL 05:
- TCP/IP address = 192.168.99.11
- Firmware VS    = 20220719
- Amplifier      = AV4 BLAH500 700-900: W144056/000080 ECL 05
- Controller     = BLA CONTROL BOARD 7: W133936/027801 ECL 40
LTRX Z109894/00221 ECL 01.02:
- TCP/IP address = 192.168.99.10
- Amplifier      = BSMS/2 LOCK TRANSCEIVER 850: Z109894/00221 ECL 01.02

BSMS: BSMS/2 functionality available
- TCP/IP address = 192.168.99.10
- ELCB firmware version = 20230420
- ELCB = BSMS/2 ELCB: Z100818/10546 ECL 07.04
- Backplane = AV4 BSMS CHASSIS: Z152144/02418 ECL 03.01
- Fan tray = AV4 BSMS FAN TRAY: Z152145/02619 ECL 00.03
- Power Supply = AV4 BSMS PSM-B POWER SUPPLY: Z150090/02578 ECL 01.01
- Power Supply 48V 1 = AV4 PSM-48V: Z149850/06978 ECL 02.00
- Variable Power Supply 1 = AV4 VARIABLE POWER SUPPLY BD DC: Z139305/03381 ECL 01.02
- Power Control = AV4 BSMS POWER CONTROL BOARD: Z150089/02703 ECL 01.01
- SLCB functionality: Available
- GAB Z-Gradient = GAB3: Z177865/00178 ECL 01.01
- GAB current limits = 0.0/X, 0.0/Y, 10.0/Z (in A)
- Shim System = BOSS3-SB
- SCB channels = 40
- Shim matrix file: 292722de.dat
- Active shims: Z Z2 Z3 Z4 Z5 X XZ XZ2 (X2-Y2) XY Y YZ YZ2 (X2-Y2)Z2 XZ4 XZ3 Z6 (X2-Y2)Z YZ4 YZ3 XYZ2 XYZ X3Z X3 Y3Z Y3 Z7 Z8 XZ5 YZ5 (X2-Y2)Z3 (X2-Y2)Z4 (X2-Y2)Z5 XYZ3 XYZ4 XYZ5
- Magnet polarity: SN (Bruker), uses standard H0 polarity
- L-TRX = BSMS/2 LOCK TRANSCEIVER 850: Z109894/00221 ECL 01.02
- Lock: On L-TRX board, supports 2H, 19F
- VTU_SPB = BSMS/2 SPB SENSOR & PNEUMATIC BD: Z115191/07546 ECL 05.05
- VTU_VPSB1 = AV4 VARIABLE POWER SUPPLY BD DC: Z139305/03381 ECL 01.02
-  = BSMS/2 19F LOCK TRANSCEIVER 300-1000: Z120014/04876 ECL 01.03
- VTC active channel 1 = BSMS/2 VTA CRP: Z116923/00316 ECL 02.00
- VTC accessory channel 1 = BCU II: Z123087/0093 ECL 00.12
- VTC accessory channel 2 = N2-LEVELSONDE 7/1602/1160 BSNL (800ASC): Z126078/00000 ECL 00.00

VTU: in BSMS/2 connected to ethernet
- TCP/IP address = 192.168.99.10

- Firmware version = 20231009_1335
MAS Control Unit: MAS_H139288_0626
- TCP/IP address   = 192.168.98.13

Sample Changers at the spectrometer subnet:
-------------------------------------------------
Sample Changer 1: BACS2_H15000-01_329
- TCP/IP address   = 192.168.98.10
- Protocol types   = SOAP

Cryo Cooling Control Unit: RETROFIT-CU - AV4 RETROFIT RS232 CU JAC Z161936/00227
- TCP/IP address   = 192.168.98.11

Line Distribution Units at the spectrometer subnet:
-------------------------------------------------
Line Distribution Unit 1: PDU1
- TCP/IP address   = 192.168.99.99
Line Distribution Unit 2: PDU2
- TCP/IP address   = 192.168.99.101

Magnet System:
- Magnet  : BR124086471
- Cryostat: M1008540
- Polarity: SN (Bruker)


RF cable connections (detected)
--------------------------------------------------------------------
TRX1 NORM output -> input 1 of transmitter 3 (AV4 BLAH500 700-900 W144056/000080 at TCP/IP 192.168.99.11)
TRX1 AUX  output -> open
TRX2 NORM output -> input 1 of transmitter 2 (BLA2H 200-900 W149107/000070 at TCP/IP 192.168.99.12)
TRX2 AUX  output -> open
TRX3 NORM output -> input 1 of transmitter 1 (AV4 BLA2BB500 15-600 W152248/000237 at TCP/IP 192.168.99.13)
TRX3 AUX  output -> open
TRX4 NORM output -> input 2 of transmitter 1 (AV4 BLA2BB500 15-600 W152248/000237 at TCP/IP 192.168.99.13)
TRX4 AUX  output -> open

Blanking cable connections (detected)
--------------------------------------------------------------------
transmitter 1 = AV4 BLA2BB500 15-600 W152248/000237 at TCP/IP 192.168.99.13:
- amplifier B-500W uses blanking 3
- amplifier B-500W uses blanking 4

transmitter 2 = BLA2H 200-900 W149107/000070 at TCP/IP 192.168.99.12:
- amplifier 2H-250W uses blanking 2

transmitter 3 = AV4 BLAH500 700-900 W144056/000080 at TCP/IP 192.168.99.11:
- amplifier 1H-500W uses blanking 1
- amplifier 1H-100W uses blanking 1

transmitter 4 = BSMS/2 LOCK TRANSCEIVER 850 Z109894/00221 at TCP/IP 192.168.99.10:
- amplifier 2H-5W needs no blanking


Preamplifier connections (detected)
--------------------------------------------------------------------
Tune-TRX1 -> HPLNA 1H19F -> REC1
Tune-TRX2 -> 2H          -> REC2
Tune-TRX2 -> HPLNA 1H19F -> REC2
Tune-TRX3 -> HPLNA BB31P -> REC3
Tune-TRX3 -> 13C/79Br    -> REC3
Tune-TRX4 -> HPLNA BB31P -> REC4
Tune-TRX4 -> 15N         -> REC4
