# Supplementary material for: Mechanistic insights into PCBP1-driven unfolding of selected i-motif DNA at G1/S checkpoint
Source: Nat Commun. 2026 Feb 2;17:1149. doi: 10.1038/s41467-026-68822-5 (PMC12865031; doi:10.1038/s41467-026-68822-5)
Supplement: Supplementary file 15 — Source data [file 41467_2026_68822_MOESM15_ESM.zip › Source data/Source data_Main figures/Source data_NMR/Source data_Fig. 4E/BCL2+PCBP1/7/audita.txt]

##TITLE= Audit trail, TopSpin 3.6.5
##JCAMPDX= 5.01
##ORIGIN= Bruker BioSpin GmbH
##OWNER= pallabi
$$ /opt/topspin/data/pallabi/nmr/BCL2+PCBP1/7/audita.txt
##AUDIT TRAIL=  $$ (NUMBER, WHEN, WHO, WHERE, PROCESS, VERSION, WHAT)
(   1,<2023-04-04 13:34:54.166 +0200>,<pallabi>,<spect850>,<go4>,<TopSpin 3.6.5>,
      <created by zg on data set with UUID '4a32d1a0-d2db-11ed-a6f6-10e7c63f8c29'
       started at 2023-04-04 13:24:40.364 +0200,
       POWCHK enabled, PULCHK disabled,
       completed at 2023-04-04 13:34:54.164 +0200

       configuration hash MD5:
       5F E0 AE C7 3F 36 98 22 40 E2 87 6C 1B 9F E5 D1
       data hash MD5: 65K
       F6 57 73 9C FF 13 7E 97 7E 1A 0E FB A5 8E 05 8D>)
##END=

$$ hash MD5
$$ 74 41 0F 1A 3D 3F 1E 58 90 E6 37 23 3A A3 D5 C8
