# Supplementary material for: Mechanistic insights into PCBP1-driven unfolding of selected i-motif DNA at G1/S checkpoint
Source: Nat Commun. 2026 Feb 2;17:1149. doi: 10.1038/s41467-026-68822-5 (PMC12865031; doi:10.1038/s41467-026-68822-5)
Supplement: Supplementary file 15 — Source data [file 41467_2026_68822_MOESM15_ESM.zip › Source data/Source data_Main figures/Source data_NMR/Source data_Fig. 4E/BCL2+PCBP1/7/pdata/1/auditp.txt]

##TITLE= Audit trail, TopSpin 3.6.5
##JCAMPDX= 5.01
##ORIGIN= Bruker BioSpin GmbH
##OWNER= pallabi
$$ /opt/topspin/data/pallabi/nmr/BCL2+PCBP1/7/pdata/1/auditp.txt
##AUDIT TRAIL=  $$ (NUMBER, WHEN, WHO, WHERE, PROCESS, VERSION, WHAT)
(   1,<2023-04-04 13:24:40.363 +0200>,<pallabi>,<spect850>,<go4>,<TopSpin 3.6.5>,
      <acquisition in progress>)
(   2,<2023-04-04 13:34:21.800 +0200>,<pallabi>,<spect850>,<proc1d>,<TopSpin 3.6.5>,
      <Start of raw data processing
       efp LB = 8 FT_mod = 6 PKNL = 1 PHC0 = 153.4521 PHC1 = 10.25388 SI = 128K 
       data hash MD5: 128K
       3C EB A7 58 3F E9 B3 BD 35 3F 0A 50 7F 85 59 EA>)
##END=

$$ hash MD5
$$ D9 E2 F9 41 13 07 0B AA 62 B0 41 56 52 D6 29 8B
