# Supplementary material for: Mechanistic insights into PCBP1-driven unfolding of selected i-motif DNA at G1/S checkpoint
Source: Nat Commun. 2026 Feb 2;17:1149. doi: 10.1038/s41467-026-68822-5 (PMC12865031; doi:10.1038/s41467-026-68822-5)
Supplement: Supplementary file 15 — Source data [file 41467_2026_68822_MOESM15_ESM.zip › Source data/Source data_Main figures/Source data_NMR/Source data_Fig. 4E/BCL2+PCBP1/7/shimvalues]

# Tue Apr  4 13:25:18 2023
#$$PROBEIDENTIFIER=Z117769_0006
#$$PROBENAME=CP TCI 850S4 H-C/N-D-05 Z
#$$SHIMID=292722
#
# Active Shim Gradients
#
Z           		6307            
Z2          		2663            
Z3          		1612            
Z4          		-1726           
Z5          		-283            
Z6          		4803            
Z7          		2556            
Z8          		-3200           
X           		1380            
XZ          		-1653           
XZ2         		997             
XZ3         		-289            
XZ4         		-1064           
XZ5         		-4600           
Y           		-7380           
YZ          		610             
YZ2         		3461            
YZ3         		-2644           
YZ4         		-658            
YZ5         		-610            
XY          		-2549           
XYZ         		-13             
XYZ2        		3403            
XYZ3        		-943            
XYZ4        		-6590           
XYZ5        		242             
(X2-Y2)     		6418            
(X2-Y2)Z    		3349            
(X2-Y2)Z2   		-864            
(X2-Y2)Z3   		-1745           
(X2-Y2)Z4   		-212            
(X2-Y2)Z5   		128             
X3          		-2520           
X3Z         		1680            
Y3          		-5871           
Y3Z         		57              
#
# Lock Parameter
#
FIELD		5184.497
LOCKPHASE		88.400  
LOCKPOWER		-18.000 
LOCKGAIN		143.085 
LOCKDC		-75.000 
LOCKSHIFT		4.700   
LOOPGAIN		-5.000  
LOOPTIME		0.350   
LOOPFILTER		100.000 
#
IEEE64_VERSION_CODE 1
#
# Shim currents 
#
SHIM_SETTING [1 ]  3843.17098276   
SHIM_SETTING [2 ]  2945.31392073   
SHIM_SETTING [3 ]  254.09857312    
SHIM_SETTING [4 ]  -6660.66319980  
SHIM_SETTING [5 ]  1934.11327131   
SHIM_SETTING [6 ]  1995.27279893   
SHIM_SETTING [7 ]  4203.91556668   
SHIM_SETTING [8 ]  -1731.69270985  
SHIM_SETTING [9 ]  2037.43955061   
SHIM_SETTING [10]  683.41700454    
SHIM_SETTING [11]  0.00000000      
SHIM_SETTING [12]  -5927.83600000  
SHIM_SETTING [13]  -5813.65600000  
SHIM_SETTING [14]  -2036.57400278  
SHIM_SETTING [15]  -1914.70690894  
SHIM_SETTING [16]  5107.64613543   
SHIM_SETTING [17]  269.32317787    
SHIM_SETTING [18]  3330.60455599   
SHIM_SETTING [19]  -5566.04378141  
SHIM_SETTING [20]  4628.10501411   
SHIM_SETTING [21]  5287.61402487   
SHIM_SETTING [22]  1091.98203682   
SHIM_SETTING [23]  10768.80498708  
SHIM_SETTING [24]  3755.39700660   
SHIM_SETTING [25]  1714.28001755   
SHIM_SETTING [26]  3451.33102834   
SHIM_SETTING [27]  -407.38200056   
SHIM_SETTING [28]  -5596.46642569  
SHIM_SETTING [29]  -7331.26698513  
SHIM_SETTING [30]  -5923.28898601  
SHIM_SETTING [31]  -6156.71422153  
SHIM_SETTING [32]  -1611.77236955  
SHIM_SETTING [33]  -1943.08700868  
SHIM_SETTING [34]  -666.56800253   
SHIM_SETTING [35]  2216.22399337   
SHIM_SETTING [36]  880.27699243    
SHIM_SETTING [37]  -2680.66417065  
SHIM_SETTING [38]  -7422.48873865  
SHIM_SETTING [39]  -11756.32943249 
SHIM_SETTING [40]  0.00000000      
