# Supplementary material for: Mechanistic insights into PCBP1-driven unfolding of selected i-motif DNA at G1/S checkpoint
Source: Nat Commun. 2026 Feb 2;17:1149. doi: 10.1038/s41467-026-68822-5 (PMC12865031; doi:10.1038/s41467-026-68822-5)
Supplement: Supplementary file 15 — Source data [file 41467_2026_68822_MOESM15_ESM.zip › Source data/Source data_Main figures/Source data_NMR/Source data_Fig. 4E/BCL2+PCBP1/7/specpar]

##TITLE= Parameter file, TopSpin 3.6.5
##JCAMPDX= 5.0
##DATATYPE= Parameter Values
##NPOINTS= 107529	$$ modification sequence number
##ORIGIN= Bruker BioSpin GmbH
##OWNER= nmrsu
$$ 2023-03-28 13:28:39.130 +0200  tamas@spect850
$$ /opt/topspin/conf/instr/spect/specpar
$$ process /opt/topspin/prog/mod/hconfserver
##$ANCIEN= (0..7)
0 0 0 0 0 0 0 0
##$BF1= 100.13
##$BF2= 100.13
##$BF3= 100.13
##$DEC= 1
##$DECB= 1
##$DEF19F= yes
##$DEFRSEL= yes
##$HPMOD= (0..7)
0 0 0 0 0 0 0 0
##$HPPRECH= (0..15)
-1 -1 -1 -1 -1 0 -1 -1 -1 -1 -1 -1 -1 -1 -1 -1
##$HPSELECT= no
##$LOCSW19F= -1
##$LOCSW2H= -1
##$NUC1= 1
##$NUC2= 10
##$NUC3= 12
##$NUC4= 0
##$NUC5= 0
##$NUC6= 0
##$NUC7= 0
##$NUC8= 0
##$NUCARR= (0..123)
850.14 850.14 130.501666162 906.793108564 647.631865712 125.10733352 330.396683816
119.460083038 91.336134121 272.758696564 213.767873028 61.413135939 86.143938077
115.24886354 799.930825115 67.112568014 224.87818266 52.042467789 221.519781103
168.898903562 344.142980039 65.2567464 83.295943573 69.335080515 39.670703422
21.774678327 57.214668541 206.513857946 47.926931548 47.939709152 84.761584933
223.611882127 48.054129494 210.743057905 27.525645889 201.713346904 75.968943971
225.418642162 241.47115567 53.191585024 204.045110896 259.264679386 29.655561141
145.56619066 162.134560618 44.357941811 212.993905572 229.593212125 32.70998664
82.08053242 278.169667636 36.843554351 41.658543277 79.031547817 208.081711638
55.402994696 56.565722673 191.352282656 39.150230711 43.878862417 27.089260526
38.90325654 34.412128447 39.561545446 180.361281672 188.673057945 185.889529557
186.288024181 278.155172749 302.924086663 317.022578885 203.443407308 110.171487404
222.479444639 268.217206177 170.09164148 236.42551526 70.084869989 111.505569599
84.45679274 94.475446099 112.17002202 120.087724397 260.312868 46.33263
28.564704 35.450838 29.244816 211.344804 93.345372 26.099298 34.260642
204.373656 29.244816 40.976748 181.419876 24.484032 70.476606 148.768600028
40.9852494 96.9499656 69.1248834 34.0651098 21.3980238 101.92838544 35.420122442
191.49063444 193.42045224 19.403008763 66.01677156 14.6054052 15.9061194
182.752759498 14.6989206 152.267062151 56.207711716 485.62717248 490.393380373
177.854380339 136.611445003 15.65447796 100 100 100
##$NUCOFFS= (0..127)
<1H> <15N> <13C> <2H> <19F> <> <> <> <> <> <> <> <> <> <> <> <> <> <> <>
<> <> <> <> <> <> <> <> <> <> <> <> <> <> <> <> <> <> <> <> <> <> <> <>
<> <> <> <> <> <> <> <> <> <> <> <> <> <> <> <> <> <> <> <> <> <> <> <>
<> <> <> <> <> <> <> <> <> <> <> <> <> <> <> <> <> <> <> <> <> <> <> <>
<> <> <> <> <> <> <> <> <> <> <> <> <> <> <> <> <> <> <> <> <> <> <> <>
<> <> <> <> <> <> <> <> <> <> <> <>
##$OBS= 1
##$OFFS= (0..127)
0 0 0 0 0 0 0 0 0 0 0 0 0 0 0 0 0 0 0 0 0 0 0 0 0 0 0 0 0 0 0 0 0 0 0 0
0 0 0 0 0 0 0 0 0 0 0 0 0 0 0 0 0 0 0 0 0 0 0 0 0 0 0 0 0 0 0 0 0 0 0 0
0 0 0 0 0 0 0 0 0 0 0 0 0 0 0 0 0 0 0 0 0 0 0 0 0 0 0 0 0 0 0 0 0 0 0 0
0 0 0 0 0 0 0 0 0 0 0 0 0 0 0 0 0 0 0 0
##$OFFSF= (0..7)
-119989.600000054 0 0 0 0 0 0 0
##$OFFSH= (0..7)
3980.00000006959 3998.20000006912 0 0 0 0 0 0
##$OFFSX= (0..7)
10034.9999999878 12490.8999999889 0 0 0 0 0 0
##$OFFSXAS= (0..7)
0 0 0 0 0 0 0 0
##$OFSF1= 0
##$OFSF2= 0
##$OFSH1= 0
##$OFSH2= 0
##$OFSH3= 0
##$OFSX1= 0
##$OFSX2= 0
##$OFSY= 0
##$PACOIL= (0..15)
0 0 0 0 0 0 0 0 0 0 0 0 0 0 0 0
##$PRECHAN= (0..15)
-1 4 -1 1 5 -1 -1 -1 -1 -1 -1 -1 -1 -1 -1 -1
##$RECPRE= (0..15)
-1 0 -1 -1 -1 -1 -1 -1 -1 -1 -1 -1 -1 -1 -1 -1
##$RECPRFX= (0..15)
1 0 0 0 0 0 0 0 0 0 0 0 0 0 0 0
##$RECSEL= (0..15)
0 0 0 0 1 0 0 0 0 0 0 0 0 0 0 0
##$SELREC= (0..9)
0 0 0 0 0 0 0 0 0 0
##$SFO1= 850.143987
##$SFO2= 213.789464
##$SFO3= 86.152983
##$SFO4= 850.143996
##$SFO5= 850.143996
##$SFO6= 850.143996
##$SFO7= 850.143996
##$SFO8= 850.143996
##$TY= (0..123)
0 0 0 0 0 0 0 0 0 0 0 0 0 0 0 0 0 0 0 0 0 0 0 0 0 0 0 0 0 0 0 0 0 0 0 0
0 0 0 0 0 0 0 0 0 0 0 0 0 0 0 0 0 0 0 0 0 0 0 0 0 0 0 0 0 0 0 0 0 0 0 0
0 0 0 0 0 0 0 0 0 0 0 0 0 0 0 0 0 0 0 0 0 0 0 0 0 0 0 0 0 0 0 0 0 0 0 0
0 0 0 0 0 0 0 0 0 0 0 0 0 0 0 0
##END=
