# Supplementary material for: Mechanistic insights into PCBP1-driven unfolding of selected i-motif DNA at G1/S checkpoint
Source: Nat Commun. 2026 Feb 2;17:1149. doi: 10.1038/s41467-026-68822-5 (PMC12865031; doi:10.1038/s41467-026-68822-5)
Supplement: Supplementary file 15 — Source data [file 41467_2026_68822_MOESM15_ESM.zip › Source data/Source data_Main figures/Source data_NMR/Source data_Fig. 4E/BCL2+PCBP1/7/uxnmr.info]

CONFIGURATION INFORMATION
=========================

Path         : /opt/topspin/conf/instr/spect/uxnmr.info
Date         : Wed Feb 15 10:28:52 2023
Release      : TopSpin 3.6.5
Installed in : /opt/topspin
Host         : spect850
OS           : CentOS Linux release 7.7.1908 (Core)
CPU          : Intel(R) Xeon(R) W-2135 CPU @ 3.70GHz (12 cores at 1206 MHz with Hyperthreading)
User         : nmr (NMR User)
System       : Avance III HD 850 NMR spectrometer
1H-frequency : 850.14 MHz
Description  : Avance III HD 850
Location     : KBC building, basement, University of Ume�, Sweden
Bruker Order : 10048613
Configured in: spect850:/opt/topspin/conf/instr/spect

IPSO: connected to spectrometer subnet
- TCP/IP address = 149.236.99.90
 - IPSO type: 19"
- Tctrl : 1
- Fctrls: 4
- Gctrl1: without digital preemphasis
- Rctrl : none
- FREDs : none
- DPP : none

DRU1: AQS DRU-E Z102520/03030 ECL 06.02
- TCP/IP address = 149.236.99.89
- Firmware Version = 170619
- DRU1 controls AQS-Rack and HPPR/2

AQS: connected to 149.236.99.89:/dev/tty10
  _Slot_ SBSB _____________________Board_____________________
  Number Addr Type HW-VS FW-VS ID  ECL Name   Description
  -----------------------------------------------------------
     2   0x10 0x53   0x5    CD  R  0.0 REC-1  AQS RXAD/2 1000 Z130589/11 ECL 00.00
     3   0x34 0xda   0x1        X  0.0 REF-1  
     4   0x24 0x33     0        S  1.0 SGU-1  AQS SGU/3 1200 (2CH) Z117130/00017 ECL 01.00 FPGA-Vs=20131031
     5   0x26 0x33     0        S  1.0 SGU-2  AQS SGU/3 1200 (2CH) Z117130/00027 ECL 01.00 FPGA-Vs=20131031
    13   0xa0 0x93     0        V  0.0 PS-1   
    14   0xa1 0x91     0        V  1.1 PS-2   AQS PSM-D Power Supply Module
    --   0x20 0xd8     0        B  1.1 MASTER AQS/3+ Chassis
     1   0x20  0x7     0        B      MASTER AQS Rack Master
  Logical Receiver/SGU configuration:


Router: none installed


Transmitters at the spectrometer subnet:
----------------------------------------
BLA_W1345097_0227 W1345097/0227 ECL 20:
- TCP/IP address = 149.236.99.93
- Firmware VS    = 20120627
- Amplifier      = BLAXH2H500/100/250 E 700-900MHZ INR: W1345097/0227 ECL 20
- Router         = BLMMR32 RF AMPLIFIER MODULE: W1345204/1553 ECL 20
- Controller     = BLA CONTROL BOARD 6 2CH: W1522050/6626 ECL 50
BLA_W1345093_0549 W1345093/0549 ECL 12:
- TCP/IP address = 149.236.99.92
- Firmware VS    = 20120627
- Amplifier      = BLAX500 E 6-365MHZ INR: W1345093/0549 ECL 12
- Router         = BLMMR31 RF AMPLIFIER MODULE: W1345212/2070 ECL 20
- Controller     = BLA CONTROL BOARD 6 2CH: W1522050/6679 ECL 50
BLA_W1345505_0027 W1345505/0027 ECL 22:
- TCP/IP address = 149.236.99.91
- Firmware VS    = 20120627
- Amplifier      = BLAH500 E 700-900MHZ INR: W1345505/0027 ECL 22
- Router         = BLMMR31 RF AMPLIFIER MODULE: W1345212/1928 ECL 20
- Controller     = BLA CONTROL BOARD 6 2CH: W1522050/6325 ECL 50
LTRX Z109894/00013 ECL 00.02:
- TCP/IP address = 149.236.99.20
- Amplifier      = BSMS/2 LOCK TRANSCEIVER 850: Z109894/00013 ECL 00.02

BSMS: BSMS/2 connected to ethernet
- TCP/IP address = 149.236.99.20
- ELCB firmware version = 20160329
- GAB current limits = 0.0/X, 0.0/Y, 10.0/Z (in A)
- SCB channels = 40
- Shim System = BOSS3-SB
- L-TRX = BSMS/2 LOCK TRANSCEIVER 850: Z109894/00013 ECL 00.02
- Lock: on L-TRX board
- VTU_SPB = BSMS/2 SPB-E SENSOR & PNEUMATIC BD: Z115192/00661 ECL 05.02
- VTU_VPSB1 = BSMS/2 VARIABLE POWER SUPPLY BD: Z115193/00948 ECL 01.03

VTU: in BSMS/2 connected to ethernet
- TCP/IP address = 149.236.99.20

Bruker Automatic Changer: device connected to 149.236.99.90:/dev/tty05
- Capacity: 60 holders
- Firmware: 20150813
- use BACS air  = yes
- BACS sx delay = 5 s
- Sample Rail fast changer mode = no

Bruker Magnet Pump Control BMPC: device connected to 149.236.99.90:/dev/tty04

MAS Control Unit: MAS_H139288_0626
- TCP/IP address   = 149.236.99.118

Sample Changers at the spectrometer subnet:
-------------------------------------------------
Sample Changer 1: BACS2_H15000-01_329
- TCP/IP address   = 149.236.99.242
- Protocol types   = SOAP

Preamplifiers :
HPPR2: - HPPR/2 preamplifier connected to 149.236.99.89:/dev/tty10
    Type      : HPPR/2
    Controller: Cover/2, with DRU Application firmware = c.
                no LED display for tuning and matching
    Module  1 : HPLNA 19F1H (virtual 50 Ohm reference: 100.3%/0.1deg, reflection meter)
                PN=Z105203, SN=00032 from 20120209
    Module  2 : 2H
                PN=Z104078, SN=00022 from 20120210
    Module  3 : 19F
                PN=Z131210, SN=00001 from 20120201
    Module  4 : XBB31P 2HS
                PN=Z104077, SN=00021 from 20120309
    Module  5 : 13C
                PN=Z107393, SN=00016 from 20120229
    Module  6 : 15N
                PN=Z107394, SN=00016 from 20120227
    Module  7 : HPLNA BB31P (reflection meter)
                PN=Z111097, SN=00007 from 20121026


Gradient Controller cable connections
--------------------------------------------------------------------
GCtrl1: connected to GAB in BSMS

RF cable connections (detected)
--------------------------------------------------------------------
SGU1 NORM output -> input 1 of transmitter 1 (BLAXH2H500/100/250 E 700-900MHZ BLAX500 E 6-365MHZ INR W1345097/0227 at TCP/IP 149.236.99.93)
SGU1 AUX  output -> input 2 of transmitter 2 (BLAX500 E 6-365MHZ INR W1345093/0549 at TCP/IP 149.236.99.92)
SGU2 NORM output -> input 2 of transmitter 1 (BLAXH2H500/100/250 E 700-900MHZ BLAX500 E 6-365MHZ INR W1345097/0227 at TCP/IP 149.236.99.93)
SGU2 AUX  output -> TUNE signal input of HPPR
SGU3 NORM output -> input 1 of transmitter 2 (BLAX500 E 6-365MHZ INR W1345093/0549 at TCP/IP 149.236.99.92)
SGU3 AUX  output -> input 2 of transmitter 3 (BLAH500 E 700-900MHZ INR W1345505/0027 at TCP/IP 149.236.99.91)
SGU4 NORM output -> open
SGU4 AUX  output -> input 4 of transmitter 1 (BLAXH2H500/100/250 E 700-900MHZ BLAX500 E 6-365MHZ INR W1345097/0227 at TCP/IP 149.236.99.93)

Blanking cable connections (detected)
--------------------------------------------------------------------
transmitter 1 = BLAXH2H500/100/250 E 700-900MHZ BLAX500 E 6-365MHZ INR W1345097/0227 at TCP/IP 149.236.99.93:
- amplifier 1H-100W uses blanking 2
- amplifier X-500W uses blanking 1
- amplifier 2H-250W uses blanking 7

transmitter 2 = BLAX500 E 6-365MHZ INR W1345093/0549 at TCP/IP 149.236.99.92:
- amplifier X-500W uses blanking 3

transmitter 3 = BLAH500 E 700-900MHZ INR W1345505/0027 at TCP/IP 149.236.99.91:
- amplifier 1H-500W uses blanking 4
- amplifier 1H-50W uses blanking 4

transmitter 4 = BSMS/2 LOCK TRANSCEIVER 850 Z109894/00013 at TCP/IP 149.236.99.20:
- amplifier 2H-5W needs no blanking
